# Supplementary material for: iBsu1103: a new genome-scale metabolic model of Bacillus subtilis based on SEED annotations
Source: Genome Biol. 2009 Jun 25;10(6):R69. doi: 10.1186/gb-2009-10-6-r69 (PMC2718503; doi:10.1186/gb-2009-10-6-r69)
Supplement: Additional data file 1 — Tables S1 and S2 contain all compound and reaction data associated with the model, respectively; Table S3 lists all of the open problem reactions in the model; Table S4 lists all of the essential genes that have nonessential homologs in the B. subtilis genome; Table S5 lists all of the changes made to the model during the model optimization process; Table S6 lists the reactions in the Oh et al. model that are not in the iBsu1103 model; Table S7 shows simulation results for all 1,500 experimental conditions; Table S8 provides the details on the media formulations used for each FBA simulation; and Tables S9, S10, and S11 show all data on the genes, functional roles, and subsystems in the B. subtilis SEED annotation. [file gb-2009-10-6-r69-S1.xls]

## Sheet: Table S1-Compound data
COMPOUND ID	NAME	FORMULA	KEGG	STATUS IN Oh et al model	MODEL IDs	CHARGE	DELTAG (kcal/mol)	DELTAGERR (kcal/mol)
cpd00001	H2O|Water|HO-|OH-|h2o	H2O	C00001|C01328	h2o	iJR904:h2o|iAO358:cll_9|iAG612:cbs_1:cbs_152|iAF692:h2o|iSB619:h2o|iAF1260:h2o|iIT341:h2o|iAbaylyiv4:WATER|iND750:h2o|iYO844:h2o|iPS189:h2o|iNJ661:h2o|iJN746:h2o	0	-56.687	0.5
cpd00002	ATP|Adenosine 5'-triphosphate|atp	C10H13N5O13P3	C00002	atp	iJR904:atp|iAO358:cll_0|iAG612:cbs_42:cbs_274|iAF692:atp|iSB619:atp|iAF1260:atp|iIT341:atp|iAbaylyiv4:ATP|iND750:atp|iYO844:atp|iPS189:atp|iNJ661:atp|iJN746:atp	-3	-673.85	3.04314
cpd00003	NAD+|NAD|Nicotinamide adenine dinucleotide|DPN|Diphosphopyridine nucleotide|Nadide|Nicotinamideadeninedinucleotide|nad	C21H26N7O14P2	C00003	nad	iJR904:nad|iAO358:cll_22|iAG612:cbs_35:cbs_61:cbs_150|iAF692:nad|iSB619:nad|iAF1260:nad|iIT341:nad|iAbaylyiv4:NAD|iND750:nad|iYO844:nad|iPS189:nad|iNJ661:nad|iJN746:nad	-1	-529.59	4.35693
cpd00004	NADH|DPNH|Nicotinamide adenine dinucleotide - reduced|Nicotinamideadeninedinucleotide-reduced|nadh	C21H27N7O14P2	C00004	nadh	iJR904:nadh|iAO358:cll_19:cll_23|iAG612:cbs_37|iAF692:nadh|iSB619:nadh|iAF1260:nadh|iIT341:nadh|iAbaylyiv4:NADH|iND750:nadh|iYO844:nadh|iPS189:nadh|iNJ661:nadh|iJN746:nadh	-2	-524.32	4.26795
cpd00005	NADPH|TPNH|Nicotinamide adenine dinucleotide phosphate - reduced|Nicotinamideadeninedinucleotidephosphate-reduced|nadph	C21H27N7O17P3	C00005	nadph	iJR904:nadph|iAO358:cll_61|iAG612:cbs_23:cbs_63|iAF692:nadph|iSB619:nadph|iAF1260:nadph|iIT341:nadph|iAbaylyiv4:NADPH|iND750:nadph|iYO844:nadph|iPS189:nadph|iNJ661:nadph|iJN746:nadph	-3	-736.82	4.25788
cpd00006	NADP+|NADP|Nicotinamide adenine dinucleotide phosphate|beta-Nicotinamide adenine dinucleotide phosphate|TPN|Triphosphopyridine nucleotide|Nicotinamide adenine dinucleotide phosphate -|Nicotinamideadeninedinucleotidephosphate|nadp	C21H26N7O17P3	C00006	nadp	iJR904:nadp|iAO358:cll_63|iAG612:cbs_26|iAF692:nadp|iSB619:nadp|iAF1260:nadp|iIT341:nadp|iAbaylyiv4:NADP|iND750:nadp|iYO844:nadp|iPS189:nadp|iNJ661:nadp|iJN746:nadp	-2	-742.09	4.34706
cpd00007	Oxygen|O2|o2|dioxygen	O2	C00007	o2	iJR904:o2|iAO358:cll_115:cll_291|iAG612:cbs_16:cbs_472|iAF692:o2|iSB619:o2|iAF1260:o2|iIT341:o2|iAbaylyiv4:OXYGEN-MOLECULE|iND750:o2|iYO844:o2|iNJ661:o2|iJN746:o2	0	3.9197	0.5
cpd00008	ADP|Adenosine 5'-diphosphate|adp	C10H13N5O10P2	C00008	adp	iJR904:adp|iAO358:cll_3|iAG612:cbs_44|iAF692:adp|iSB619:adp|iAF1260:adp|iIT341:adp|iAbaylyiv4:ADP|iND750:adp|iYO844:adp|iPS189:adp|iNJ661:adp|iJN746:adp	-2	-465.85	3.03579
cpd00009	Orthophosphate|Phosphate|Phosphoric acid|Orthophosphoric acid|phosphate	HO4P	C00009	pi	iJR904:pi|iAO358:cll_4|iAG612:cbs_27|iAF692:pi|iSB619:pi|iAF1260:pi|iIT341:pi|iAbaylyiv4:PI|iND750:pi|iYO844:pi|iPS189:pi|iNJ661:pi|iJN746:pi	-2	-261.974	0.5
cpd00010	CoA|Coenzyme A|CoA-SH|CoenzymeA|coA|coenzyme a	C21H33N7O16P3S	C00010	coa	iJR904:coa|iAO358:cll_11|iAG612:cbs_66:cbs_83|iAF692:coa|iSB619:coa|iAF1260:coa|iIT341:coa|iAbaylyiv4:CO-A|iND750:coa|iYO844:coa|iPS189:coa|iNJ661:coa|iJN746:coa	-3	-751.994	3.45208
cpd00011	CO2|Carbon dioxide|co2	CO2	C00011	co2	iJR904:co2|iAO358:cll_2|iAG612:cbs_12|iAF692:co2|iSB619:co2|iAF1260:co2|iIT341:co2|iAbaylyiv4:CARBON-DIOXIDE|iND750:co2|iYO844:co2|iPS189:co2|iNJ661:co2|iJN746:co2	0	-92.26	0.5
cpd00012	Pyrophosphate|Pyrophosphoric acid|Diphosphate|PPi|diphosphate|pyrophosphate	H2O7P2	C00013	ppi	iJR904:ppi|iAO358:cll_38:cll_324|iAG612:cbs_146|iAF692:ppi|iSB619:ppi|iAF1260:ppi|iIT341:ppi|iAbaylyiv4:PPI|iND750:ppi|iYO844:ppi|iPS189:ppi|iNJ661:ppi|iJN746:ppi	-2	-480.93	0.5
cpd00013	NH3|Ammonia|Ammonium|NH4+|NH4plus|nh4+	H4N	C00014|C01342	nh4	iJR904:nh4|iAO358:cll_15|iAG612:cbs_3|iAF692:nh4|iSB619:nh4|iAF1260:nh4|iIT341:nh4|iAbaylyiv4:AMMONIUM|iND750:nh4|iYO844:nh4|iPS189:nh4|iNJ661:nh4|iJN746:nh4:nh3	1	-18.97	0.5
cpd00014	UDP|Uridine 5'-diphosphate|udp	C9H12N2O12P2	C00015	udp	iJR904:udp|iAO358:cll_285|iAG612:cbs_500|iAF692:udp|iSB619:udp|iAF1260:udp|iIT341:udp|iAbaylyiv4:UDP|iND750:udp|iYO844:udp|iPS189:udp|iNJ661:udp|iJN746:udp	-2	-605.77	1.88724
cpd00015	FAD|Flavin adenine dinucleotide|Flavin adenine dinucleotide oxidized|Flavinadeninedinucleotideoxidized|fad	C27H31N9O15P2	C00016	fad	iJR904:fad|iAO358:cll_188|iAG612:cbs_100|iSB619:fad|iAF1260:fad|iIT341:fad|iAbaylyiv4:FAD|iND750:fad|iYO844:fad|iPS189:fad|iNJ661:fad|iJN746:fad	-2	-529.37	5.38235
cpd00017	S-Adenosyl-L-methionine|S-Adenosylmethionine|Acylcarnitine|S-adenosyl-L-methionine|AdoMet|SAM|s-adenosyl-l-methionine	C15H23N6O5S	C00019	amet	iJR904:amet|iAO358:cll_272|iAG612:cbs_223|iAF692:amet|iSB619:amet|iAF1260:amet|iIT341:amet|iAbaylyiv4:S-ADENOSYLMETHIONINE|iND750:amet|iYO844:amet|iPS189:amet|iNJ661:amet|iJN746:amet	1	-66.63	3.67778
cpd00018	AMP|Adenosine 5'-monophosphate|Adenylic acid|Adenylate|5'-AMP|5'-Adenylic acid|5'-Adenosine monophosphate|Adenosine 5'-phosphate|amp	C10H13N5O7P	C00020	amp	iJR904:amp|iAO358:cll_24|iAG612:cbs_145|iAF692:amp|iSB619:amp|iAF1260:amp|iIT341:amp|iAbaylyiv4:AMP|iND750:amp|iYO844:amp|iPS189:amp|iNJ661:amp|iJN746:amp	-1	-257.85	3.03334
cpd00019	S-Adenosyl-L-homocysteine|S-Adenosylhomocysteine|S-adenosyl-L-homocysteine|s-adenosyl-homocysteine	C14H20N6O5S	C00021	ahcys	iJR904:ahcys|iAO358:cll_377|iAG612:cbs_502|iAF692:ahcys|iSB619:ahcys|iAF1260:ahcys|iIT341:ahcys|iAbaylyiv4:ADENOSYL-HOMO-CYS|iND750:ahcys|iYO844:ahcys|iPS189:ahcys|iNJ661:ahcys|iJN746:ahcys	0	-76.11	3.13995
cpd00020	Pyruvate|Pyruvic acid|2-Oxopropanoate|2-Oxopropanoic acid|Pyroracemic acid|pyruvate	C3H3O3	C00022	pyr	iJR904:pyr|iAO358:cll_33|iAG612:cbs_8|iAF692:pyr|iSB619:pyr|iAF1260:pyr|iIT341:pyr|iAbaylyiv4:PYRUVATE|iND750:pyr|iYO844:pyr|iPS189:pyr|iNJ661:pyr|iJN746:pyr	-1	-112.69	0.300152
cpd00022	Acetyl-CoA|Acetyl coenzyme A|acetyl-coA|acetyl-CoA|acetyl-coa	C23H35N7O17P3S	C00024	accoa	iJR904:accoa|iAO358:cll_1|iAG612:cbs_68:cbs_96|iAF692:accoa|iSB619:accoa|iAF1260:accoa|iIT341:accoa|iAbaylyiv4:ACETYL-COA|iND750:accoa|iYO844:accoa|iPS189:accoa|iNJ661:accoa|iJN746:accoa	-3	-785.83	3.53441
cpd00023	L-Glutamate|L-Glutamic acid|L-Glutaminic acid|L-glutamate|GLU|Glutamate|l-glutamate|Glutaminic acid|2-Aminoglutaric acid|glutamate|DL-Glutamate|DL-Glutaminic acid	C5H8NO4	C00025|C00302	glu-L	iJR904:glu-L|iAO358:cll_40:cll_193|iAG612:cbs_36:cbs_344|iAF692:glu-L|iSB619:glu-L|iAF1260:glu-L|iIT341:glu_L|iAbaylyiv4:GLT|iND750:glu-L|iYO844:glu-L|iPS189:glu-L|iNJ661:glu-L|iJN746:glu-L	-1	-164.13	0.376755
cpd00024	2-Oxoglutarate|Oxoglutaric acid|2-Ketoglutaric acid|alpha-Ketoglutaric acid|2-oxoglutarate	C5H4O5	C00026	akg	iJR904:akg|iAO358:cll_42|iAG612:cbs_85|iAF692:akg|iSB619:akg|iAF1260:akg|iIT341:akg|iAbaylyiv4:2-KETOGLUTARATE|iND750:akg|iYO844:akg|iPS189:akg|iNJ661:akg|iJN746:akg	-2	-188.9	0.38211
cpd00025	H2O2|Hydrogen peroxide|Oxydol|Hydrogenperoxide|h2o2	H2O2	C00027	h2o2	iJR904:h2o2|iAO358:cll_217|iAG612:cbs_499|iAF692:h2o2|iSB619:h2o2|iAF1260:h2o2|iIT341:h2o2|iAbaylyiv4:HYDROGEN-PEROXIDE|iND750:h2o2|iYO844:h2o2|iPS189:h2o2|iNJ661:h2o2|iJN746:h2o2	0	-32.05	0.5
cpd00026	UDP-glucose|UDPglucose|UDP-D-glucose|Uridine diphosphate glucose|UDP-alpha-D-glucose|udp-d-glucose	C15H22N2O17P2	C00029	udpg	iJR904:udpg|iAO358:cll_196|iAG612:cbs_522|iAF692:udpg|iSB619:udpg|iAF1260:udpg|iIT341:udpg|iAbaylyiv4:UDP-GLUCOSE|iND750:udpg|iYO844:udpg|iPS189:udpg|iNJ661:udpg|iJN746:udpg	-2	-762.55	3.11975
cpd00027	D-Glucose|Grape sugar|alpha-D-Glucose|Dextrose|alpha-D-glucose|D-glucose|Glucose|glucose	C6H12O6	C00031|C00267|C00293	glc-D	iJR904:glc-D|iAO358:cll_28:cll_276|iAG612:cbs_40:cbs_47:cbs_346|iAF692:glc-D|iSB619:glc-D|iAF1260:glc-D|iIT341:glc_D|iAbaylyiv4:GLC|iND750:glc-D|iYO844:glc-D|iPS189:glc-D|iNJ661:glc-D|iJN746:glc-D	0	-218.28	1.54422
cpd00028	Heme|Haem|Protoheme|Heme B|Protoheme IX|protoheme	C34H30FeN4O4	C00032	pheme	iIT341:pheme|iJR904:pheme|iAbaylyiv4:PROTOHEME|iAG612:cbs_496|iYO844:pheme|iND750:pheme|iNJ661:pheme|iSB619:pheme|iAF1260:pheme|iJN746:pheme	-2	UNKNOWN	UNKNOWN
cpd00029	Acetate|Acetic acid|Ethanoic acid|Glacial acetic acid|acetate|ACET	C2H3O2	C00033	ac	iJR904:ac|iAO358:cll_7:cll_439|iAG612:cbs_151|iAF692:ac|iSB619:ac|iAF1260:ac|iIT341:ac|iAbaylyiv4:ACET|iND750:ac|iYO844:ac|iPS189:ac|iNJ661:ac|iJN746:ac	-1	-88.29	0.5
cpd00030	Manganese|Mn2+|Mn(II)|Mn(III)	Mn	C00034	mn2	iAF692:mn2|iYO844:mn2|iPS189:mn2|iSB619:mn2|iAF1260:mn2	2	UNKNOWN	UNKNOWN
cpd00031	GDP|Guanosine 5'-diphosphate|Guanosine diphosphate|gdp	C10H13N5O11P2	C00035	gdp	iJR904:gdp|iAO358:cll_210|iAG612:cbs_339|iAF692:gdp|iSB619:gdp|iAF1260:gdp|iIT341:gdp|iAbaylyiv4:GDP|iND750:gdp|iYO844:gdp|iPS189:gdp|iNJ661:gdp|iJN746:gdp	-2	-516.3	2.74314
cpd00032	Oxaloacetate|Oxalacetic acid|Oxaloacetic acid|2-Oxobutanedioic acid|Oxosuccinic acid|keto-Oxaloacetate|oxaloacetate	C4H2O5	C00036	oaa	iJR904:oaa|iAO358:cll_79|iAG612:cbs_89:cbs_225|iAF692:oaa|iSB619:oaa|iAF1260:oaa|iIT341:oaa|iAbaylyiv4:OXALACETIC_ACID|iND750:oaa|iYO844:oaa|iNJ661:oaa|iJN746:oaa	-2	-190.52	0.350545
cpd00033	Glycine|Aminoacetic acid|Gly|glycine	C2H5NO2	C00037	gly	iJR904:gly|iAO358:cll_208|iAG612:cbs_67|iAF692:gly|iSB619:gly|iAF1260:gly|iIT341:gly|iAbaylyiv4:GLY|iND750:gly|iYO844:gly|iPS189:gly|iNJ661:gly|iJN746:gly	0	-87.73	0.241756
cpd00034	Zinc|Zn2+|Zn(II)	Zn	C00038	zn2	iAF692:zn2|iYO844:zn2|iPS189:zn2|iSB619:zn2|iAF1260:zn2	2	UNKNOWN	UNKNOWN
cpd00035	L-Alanine|L-2-Aminopropionic acid|L-alpha-Alanine|L-alanine|ALA|l-alanine	C3H7NO2	C00041	ala-L	iJR904:ala-L|iAO358:cll_138:cll_441|iAG612:cbs_379|iAF692:ala-L|iSB619:ala-L|iAF1260:ala-L|iIT341:ala_L|iAbaylyiv4:L-ALPHA-ALANINE|iND750:ala-L|iYO844:ala-L|iPS189:ala-L|iNJ661:ala-L|iJN746:ala-L	0	-87.92	0.293304
cpd00036	Succinate|Succinic acid|Butanedionic acid|Ethylenesuccinic acid|succinate	C4H4O4	C00042	succ	iJR904:succ|iAO358:cll_187|iAG612:cbs_9|iAF692:succ|iSB619:succ|iAF1260:succ|iIT341:succ|iAbaylyiv4:SUC|iND750:succ|iYO844:succ|iNJ661:succ|iJN746:succ	-2	-162.96	0.283054
cpd00037	UDP-N-acetyl-D-glucosamine|UDP-N-acetylglucosamine|udp-n-acetyl-d-glucosamine	C17H25N3O17P2	C00043	uacgam	iJR904:uacgam|iAO358:cll_203|iAF692:uacgam|iSB619:uacgam|iAF1260:uacgam|iIT341:uacgam|iAbaylyiv4:UDP-N-ACETYL-D-GLUCOSAMINE|iYO844:uacgam|iPS189:uacgam|iNJ661:uacgam|iJN746:uacgam	-2	-756.9	3.23624
cpd00038	GTP|Guanosine 5'-triphosphate|gtp	C10H13N5O14P3	C00044	gtp	iJR904:gtp|iAO358:cll_183|iAG612:cbs_340|iAF692:gtp|iSB619:gtp|iAF1260:gtp|iIT341:gtp|iAbaylyiv4:GTP|iND750:gtp|iYO844:gtp|iPS189:gtp|iNJ661:gtp|iJN746:gtp	-3	-724.3	2.75126
cpd00039	L-Lysine|Lysine acid|2,6-Diaminohexanoic acid|L-lysine|Lysine|lysine|l-lysine	C6H15N2O2	C00047|C16440	lys-L	iJR904:lys-L|iAO358:cll_113:cll_258|iAG612:cbs_431|iAF692:lys-L|iSB619:lys-L|iAF1260:lys-L|iIT341:lys_L|iAbaylyiv4:LYS|iND750:lys-L|iYO844:lys-L|iPS189:lys-L|iNJ661:lys-L|iJN746:lys-L	1	-84.04	0.559228
cpd00040	Glyoxylate|Glyoxalate|Glyoxylic acid|glyoxylate	C2HO3	C00048	glx	iIT341:glx|iJR904:glx|iAbaylyiv4:GLYOX|iAG612:cbs_355|iYO844:glx|iND750:glx|iNJ661:glx|iSB619:glx|iAF1260:glx|iJN746:glx	-1	-111.04	0.269641
cpd00041	L-Aspartate|L-Aspartic acid|2-Aminosuccinic acid|L-aspartate|Aspartate|Aspartic acid|aspartate|l-aspartate	C4H6NO4	C00049|C16433	asp-L	iJR904:asp-L|iAO358:cll_35:cll_444|iAG612:cbs_87:cbs_213:cbs_390|iAF692:asp-L|iSB619:asp-L|iAF1260:asp-L|iIT341:asp_L|iAbaylyiv4:L-ASPARTATE|iND750:asp-L|iYO844:asp-L|iPS189:asp-L|iNJ661:asp-L|iJN746:asp-L	-1	-165.75	0.3447
cpd00042	Glutathione|Reduced glutathione|5-L-Glutamyl-L-cysteinylglycine|N-(N-gamma-L-Glutamyl-L-cysteinyl)glycine|gamma-L-Glutamyl-L-cysteinyl-glycine|GSH|Reducedglutathione|glutathione|reduced glutathione	C10H16N3O6S	C00051	gthrd	iJR904:gthrd|iAO358:cll_216|iAF692:gthrd|iSB619:gthrd|iAF1260:gthrd|iIT341:gthrd|iAbaylyiv4:GLUTATHIONE|iND750:gthrd|iYO844:gthrd|iNJ661:gthrd|iJN746:gthrd	-1	-220.954	1.54405
cpd00043	UDP-D-galactose|UDP-galactose|UDP-D-galactopyranose|UDPgalactose|udp-galactose	C15H22N2O17P2	C00052	udpgal	iJR904:udpgal|iAO358:cll_195|iAG612:cbs_188|iAF692:udpgal|iSB619:udpgal|iAF1260:udpgal|iIT341:udpgal|iAbaylyiv4:UDP-GLACTOSE|iND750:udpgal|iYO844:udpgal|iPS189:udpgal|iNJ661:udpgal	-2	-762.55	3.11975
cpd00044	3'-Phosphoadenylyl sulfate|3'-Phosphoadenosine 5'-phosphosulfate|3'-Phospho-5'-adenylyl sulfate|PAPS|3-Phosphoadenylylsulfate|3-phospho-adenylylsulfate|3-phosphoadenylyl sulfate	C10H12N5O13P2S	C00053	paps	iJR904:paps|iAO358:cll_498|iAG612:cbs_117|iAF692:paps|iSB619:paps|iAF1260:paps|iIT341:paps|iND750:paps|iYO844:paps|iNJ661:paps	-3	-580.35	3.10735
cpd00045	Adenosine 3',5'-bisphosphate|PAP|3'-Phosphoadenylate|Phosphoadenosine phosphate|adenosine 3',5'-bisphosphate|Adenosine3-5-bisphosphate	C10H13N5O10P2	C00054	pap	iJR904:pap|iAO358:cll_12|iAF692:pap|iSB619:pap|iAF1260:pap|iIT341:pap|iND750:pap|iYO844:pap|iNJ661:pap	-2	-470.35	3.03799
cpd00046	CMP|Cytidine-5'-monophosphate|Cytidylic acid|cmp	C9H13N3O8P	C00055	cmp	iJR904:cmp|iAO358:cll_124|iAG612:cbs_249|iAF692:cmp|iSB619:cmp|iAF1260:cmp|iIT341:cmp|iAbaylyiv4:CMP|iND750:cmp|iYO844:cmp|iPS189:cmp|iNJ661:cmp|iJN746:cmp	-1	-345.38	1.91544
cpd00047	Formate|Methanoic acid|Formic acid|formate|FORM	CHO2	C00058	for	iJR904:for|iAO358:cll_175:cll_456|iAG612:cbs_17|iAF692:for|iSB619:for|iAF1260:for|iIT341:for|iAbaylyiv4:FORMATE|iND750:for|iYO844:for|iNJ661:for|iJN746:for	-1	-83.9	0.5
cpd00048	Sulfate|Sulfuric acid|sulfate|SLF	O4S	C00059	so4	iJR904:so4|iAO358:cll_400:cll_401|iAG612:cbs_513|iAF692:so4|iSB619:so4|iAF1260:so4|iIT341:so4|iAbaylyiv4:SULFATE|iND750:so4|iYO844:so4|iPS189:so4|iNJ661:so4|iJN746:so4	-2	-177.97	0.5
cpd00050	FMN|Riboflavin-5-phosphate|Flavin mononucleotide|flavin mononucleotide|fmn	C17H20N4O9P	C00061	fmn	iJR904:fmn|iAO358:cll_353|iAG612:cbs_516|iAF692:fmn|iSB619:fmn|iAF1260:fmn|iIT341:fmn|iAbaylyiv4:FMN|iND750:fmn|iYO844:fmn|iPS189:fmn|iNJ661:fmn|iJN746:fmn	-1	-323.22	2.86902
cpd00051	L-Arginine|(S)-2-Amino-5-guanidinovaleric acid|L-arginine|l-arginine	C6H15N4O2	C00062	arg-L	iJR904:arg-L|iAO358:cll_53|iAG612:cbs_384|iAF692:arg-L|iSB619:arg-L|iAF1260:arg-L|iIT341:arg_L|iAbaylyiv4:ARG|iND750:arg-L|iYO844:arg-L|iPS189:arg-L|iNJ661:arg-L|iJN746:arg-L	1	-73.77	1.56283
cpd00052	CTP|Cytidine 5'-triphosphate|Cytidine triphosphate|ctp	C9H13N3O14P3	C00063	ctp	iJR904:ctp|iAO358:cll_105|iAG612:cbs_227|iAF692:ctp|iSB619:ctp|iAF1260:ctp|iIT341:ctp|iAbaylyiv4:CTP|iND750:ctp|iYO844:ctp|iPS189:ctp|iNJ661:ctp|iJN746:ctp	-3	-761.38	1.93092
cpd00053	L-Glutamine|L-2-Aminoglutaramic acid|L-glutamine|l-glutamine	C5H10N2O3	C00064	gln-L	iJR904:gln-L|iAO358:cll_78|iAG612:cbs_43:cbs_341|iAF692:gln-L|iSB619:gln-L|iAF1260:gln-L|iIT341:gln_L|iAbaylyiv4:GLN|iND750:gln-L|iYO844:gln-L|iPS189:gln-L|iNJ661:gln-L|iJN746:gln-L	0	-121.69	0.606668
cpd00054	L-Serine|L-2-Amino-3-hydroxypropionic acid|L-3-Hydroxy-alanine|L-serine|Serine|l-serine|2-Amino-3-hydroxypropionic acid|3-Hydroxyalanine|serine|DL-Serine	C3H7NO3	C00065|C00716	ser-L	iJR904:ser-L|iAO358:cll_135:cll_488|iAG612:cbs_163:cbs_444|iAF692:ser-L|iSB619:ser-L|iAF1260:ser-L|iIT341:ser_L|iAbaylyiv4:SER|iND750:ser-L|iYO844:ser-L|iPS189:ser-L|iNJ661:ser-L|iJN746:ser-L	0	-124.15	0.312619
cpd00055	Formaldehyde|Methanal|Oxomethane|Oxomethylene|Methylene oxide|Formalin|formaldehyde	CH2O	C00067	fald	iAbaylyiv4:FORMALDEHYDE|iAF692:fald|iYO844:fald|iND750:fald|iNJ661:fald|iSB619:fald|iAF1260:fald|iJN746:fald	0	-31.2	0.5
cpd00056	Thiamin diphosphate|Thiamine diphosphate|Thiamin pyrophosphate|TPP|ThPP|Thiaminediphosphate	C12H17N4O7P2S	C00068	thmpp	iJR904:thmpp|iAF692:thmpp|iSB619:thmpp|iAF1260:thmpp|iIT341:thmpp|iAbaylyiv4:THIAMINE-PYROPHOSPHATE|iND750:thmpp|iYO844:thmpp|iPS189:thmpp|iNJ661:thmpp	-1	-368.32	2.56993
cpd00058	Copper2|Cu2+|Cu(II)|Cu(II)|Copper1|Cu1+|Cu(I)|Cu+|Copper	Cu	C00070	cu2	iAF692:cu2|iYO844:cu2|iPS189:cu2|iNJ661:cu2|iSB619:cu2|iAF1260:cu:cu2	2	UNKNOWN	UNKNOWN
cpd00060	L-Methionine|Methionine|L-2-Amino-4methylthiobutyric acid|2-Amino-4-(methylthio)butyric acid|L-methionine|methionine|l-methionine	C5H11NO2S	C00073|C01733	met-L	iJR904:met-L|iAO358:cll_48:cll_472|iAG612:cbs_88:cbs_473|iAF692:met-L|iSB619:met-L|iAF1260:met-L|iIT341:met_L|iAbaylyiv4:MET|iND750:met-L|iYO844:met-L|iPS189:met-L|iNJ661:met-L|iJN746:met-L	0	-75.91	0.815146
cpd00061	Phosphoenolpyruvate|Phosphoenolpyruvic acid|PEP|phosphoenolpyruvate	C3H3O6P	C00074	pep	iJR904:pep|iAO358:cll_67|iAG612:cbs_107|iAF692:pep|iSB619:pep|iAF1260:pep|iIT341:pep|iAbaylyiv4:PHOSPHO-ENOL-PYRUVATE|iND750:pep|iYO844:pep|iPS189:pep|iNJ661:pep|iJN746:pep	-2	-316.08	0.58973
cpd00062	UTP|Uridine 5'-triphosphate|Uridine triphosphate|utp	C9H12N2O15P3	C00075	utp	iJR904:utp|iAO358:cll_200|iAG612:cbs_187|iAF692:utp|iSB619:utp|iAF1260:utp|iIT341:utp|iAbaylyiv4:UTP|iND750:utp|iYO844:utp|iPS189:utp|iNJ661:utp|iJN746:utp	-3	-813.77	1.89903
cpd00063	Calcium|Ca2+|Ca(2+)	Ca	C00076	ca2	iAG612:cbs_246|iAF692:ca2|iYO844:ca2|iPS189:ca2|iNJ661:ca2|iAF1260:ca2	2	UNKNOWN	UNKNOWN
cpd00064	L-Ornithine|(S)-2,5-Diaminovaleric acid|(S)-2,5-Diaminopentanoic acid|(S)-2,5-Diaminopentanoate|Ornithine|2,5-Diaminovaleric acid|2,5-Diaminopentanoic acid|2,5-Diaminopentanoate|L-ornithine|ornithine|l-ornithine	C5H13N2O2	C00077|C01602	orn-L	iJR904:orn|iAO358:cll_57:cll_58|iAG612:cbs_242|iAF692:orn|iSB619:orn|iAF1260:orn|iIT341:orn|iAbaylyiv4:L-ORNITHINE|iND750:orn|iYO844:orn-L|iPS189:orn-L|iNJ661:orn|iJN746:orn	1	-85.66	0.508698
cpd00065	L-Tryptophan|Tryptophan|(S)-alpha-Amino-beta-(3-indolyl)-propionic acid|alpha-Amino-beta-(3-indolyl)-propionic acid|L-tryptophan|tryptophan|l-tryptophan	C11H12N2O2	C00078|C00806	trp-L	iJR904:trp-L|iAO358:cll_46:cll_493|iAG612:cbs_447:cbs_521|iAF692:trp-L|iSB619:trp-L|iAF1260:trp-L|iIT341:trp_L|iAbaylyiv4:TRP|iND750:trp-L|iYO844:trp-L|iPS189:trp-L|iNJ661:trp-L|iJN746:trp-L	0	-25	1.57896
cpd00066	L-Phenylalanine|(S)-alpha-Amino-beta-phenylpropionic acid|L-phenylalanine|l-phenylalanine	C9H11NO2	C00079	phe-L	iJR904:phe-L|iAO358:cll_43|iAG612:cbs_437|iAF692:phe-L|iSB619:phe-L|iAF1260:phe-L|iIT341:phe_L|iAbaylyiv4:PHE|iND750:phe-L|iYO844:phe-L|iPS189:phe-L|iNJ661:phe-L|iJN746:phe-L	0	-51.05	0.826997
cpd00067	H+|h+	H	C00080	h	iJR904:h|iAO358:cll_20|iAG612:cbs_24|iAF692:h|iSB619:h|iAF1260:h|iIT341:h|iAbaylyiv4:PROTON|iND750:h|iYO844:h|iPS189:h|iNJ661:h|iJN746:h	1	-9.53	0
cpd00068	ITP|Inosine 5'-triphosphate|Inosine triphosphate|Inosine tripolyphosphate	C10H12N4O14P3	C00081	itp	iJR904:itp|iAG612:cbs_367|iAF692:itp|iSB619:itp|iAF1260:itp|iND750:itp|iYO844:itp|iPS189:itp|iNJ661:itp	-3	-729.58	2.75434
cpd00069	L-Tyrosine|(S)-3-(p-Hydroxyphenyl)alanine|(S)-2-Amino-3-(p-hydroxyphenyl)propionic acid|L-tyrosine|Tyrosine|l-tyrosine|3-(p-Hydroxyphenyl)alanine|2-Amino-3-(p-hydroxyphenyl)propionic acid|tyrosine|DL-Tyrosine	C9H11NO3	C00082|C01536	tyr-L	iJR904:tyr-L|iAO358:cll_41:cll_494|iAG612:cbs_126|iAF692:tyr-L|iSB619:tyr-L|iAF1260:tyr-L|iIT341:tyr_L|iAbaylyiv4:TYR|iND750:tyr-L|iYO844:tyr-L|iPS189:tyr-L|iNJ661:tyr-L|iJN746:tyr-L	0	-90.53	0.901239
cpd00070	Malonyl-CoA|Malonyl coenzyme A|malonyl-CoA|malonyl-coa	C24H34N7O19P3S	C00083	malcoa	iJR904:malcoa|iAO358:cll_5|iAG612:cbs_158|iSB619:malcoa|iAF1260:malcoa|iIT341:malcoa|iAbaylyiv4:MALONYL-COA|iND750:malcoa|iYO844:malcoa|iNJ661:malcoa|iJN746:malcoa	-4	-863.66	3.54191
cpd00071	Acetaldehyde|Ethanal|acetaldehyde|AALD	C2H4O	C00084	acald	iJR904:acald|iAO358:cll_18:cll_438|iAG612:cbs_149|iAF692:acald|iSB619:acald|iAF1260:acald|iIT341:acald|iAbaylyiv4:ACETALD|iND750:acald|iYO844:acald|iPS189:acald|iNJ661:acald|iJN746:acald	0	-33.4	0.5
cpd00072	D-Fructose 6-phosphate|D-Fructose 6-phosphoric acid|Neuberg ester|beta-D-Fructose 6-phosphate|D-Fructose6-phosphate|D-fructose-6-phosphate|D-fructose 6-phosphate	C6H12O9P	C00085|C05345	f6p	iJR904:f6p|iAO358:cll_171|iAG612:cbs_190:cbs_286|iAF692:f6p|iSB619:f6p|iAF1260:f6p|iIT341:f6p|iAbaylyiv4:FRUCTOSE-6P|iND750:f6p:f6p-B|iYO844:f6p|iPS189:f6p|iNJ661:f6p|iJN746:f6p	-1	-431.67	1.3115
cpd00073	Urea|Carbamide|urea	CH4N2O	C00086	urea	iJR904:urea|iAG612:cbs_181|iAF692:urea|iSB619:urea|iAF1260:urea|iIT341:urea|iAbaylyiv4:UREA|iND750:urea|iYO844:urea|iNJ661:urea|iJN746:urea	0	-48.7	0.5
cpd00074	Sulfur|S|Sulfur, precipitated	S	C00087	s	iAF692:s|iYO844:s|iND750:s|iNJ661:s|iSB619:s|iAF1260:s	0	0	0.5
cpd00075	Nitrite|nitrite	NO2	C00088	no2	iJR904:no2|iAG612:cbs_483|iAF692:no2|iSB619:no2|iAF1260:no2|iIT341:no2|iAbaylyiv4:NITRITE|iYO844:no2|iNJ661:no2|iJN746:no2	-1	-8.9	0.5
cpd00076	Sucrose|Cane sugar|Saccharose|1-alpha-D-Glucopyranosyl-2-beta-D-fructofuranoside|sucrose|SUCR	C12H22O11	C00089	sucr	iJR904:sucr|iAO358:cll_29:cll_408|iAG612:cbs_361:cbs_512|iYO844:sucr|iND750:sucr|iPS189:sucr|iSB619:sucr|iAF1260:sucr	0	-377.65	2.76924
cpd00077	Catechol|1,2-Benzenediol|o-Benzenediol|1,2-Dihydroxybenzene|Brenzcatechin|Pyrocatechol|catechol	C6H6O2	C00090|C15571	NOT IN MODEL	iAbaylyiv4:CATECHOL|iJN746:catechol	0	-49.38	0.882045
cpd00078	Succinyl-CoA|Succinyl coenzyme A|succinyl-CoA|succinyl-coa	C25H36N7O19P3S	C00091	succoa	iJR904:succoa|iAO358:cll_268|iAG612:cbs_105|iAF692:succoa|iSB619:succoa|iAF1260:succoa|iIT341:succoa|iAbaylyiv4:SUC-COA|iND750:succoa|iYO844:succoa|iPS189:succoa|iNJ661:succoa|iJN746:succoa	-4	-862.04	3.5582
cpd00079	D-Glucose 6-phosphate|Glucose 6-phosphate|Robison ester|alpha-D-Glucose 6-phosphate|D-Glucose6-phosphate|alpha-D-glucose-6-phosphate|D-glucose-6-phosphate|D-glucose 6-phosphate|glucose-6-phosphate	C6H12O9P	C00092|C00668	g6p	iJR904:g6p|iAO358:cll_85|iAG612:cbs_189:cbs_208:cbs_300|iAF692:g6p|iSB619:g6p|iAF1260:g6p|iIT341:g6p|iND750:g6p|iYO844:g6p|iPS189:g6p|iNJ661:g6p|iJN746:g6p	-1	-430.78	1.50566
cpd00080	sn-Glycerol 3-phosphate|Glycerophosphoric acid|sn-Gro-1-P|Glycerol-3-phosphate|Glycerol 3-phosphate|Glycerol3-phosphate|glycerol-3-phosphate|glycerol 3-phosphate|GLYC-3-P|D-Glycerol 1-phosphate|Glycerol 1-phosphate|sn-Glycerol 1-phosphate|L-Glycerol 1-phosphate	C3H8O6P	C00093|C00623	glyc3p	iJR904:glyc3p|iAO358:cll_206:cll_207|iAG612:cbs_342|iAF692:glyc1p|iSB619:glyc3p|iAF1260:glyc3p|iIT341:glyc3p|iAbaylyiv4:GLYCEROL-3P|iND750:glyc3p|iYO844:glyc3p|iPS189:glyc3p|iNJ661:glyc3p|iJN746:glyc3p	-1	-328.68	0.378192
cpd00081	Sulfite|Hydrogen sulfite|HSO3-|Sulfite (HSO3)-|Bisulfite|sulfite|H2SO3	HO3S	C00094|C11481	so3	iJR904:so3|iAO358:cll_499|iAG612:cbs_120|iAF692:so3|iSB619:so3|iAF1260:so3|iIT341:so3|iAbaylyiv4:SO3|iND750:so3|iYO844:so3|iNJ661:so3|iJN746:so3	-1	-126.15	0.5
cpd00082	D-Fructose|Levulose|Fruit sugar|D-arabino-Hexulose|beta-D-Fructose|beta-Fruit sugar|beta-D-arabino-Hexulose|beta-Levulose|Fructose|arabino-Hexulose|D-fructose|fructose	C6H12O6	C00095|C01496|C02336|C10906	fru	iJR904:fru|iAO358:cll_30:cll_190|iAG612:cbs_288:cbs_332|iAF692:fru|iSB619:fru|iAF1260:fru|iAbaylyiv4:FRU|iND750:fru|iYO844:fru|iPS189:fru|iJN746:fru	0	-219.17	1.3556
cpd00084	L-Cysteine|L-2-Amino-3-mercaptopropionic acid|L-cysteine|l-cysteine	C3H7NO2S	C00097	cys-L	iJR904:cys-L|iAO358:cll_137|iAG612:cbs_395|iAF692:cys-L|iSB619:cys-L|iAF1260:cys-L|iIT341:cys_L|iAbaylyiv4:CYS|iND750:cys-L|iYO844:cys-L|iPS189:cys-L|iNJ661:cys-L|iJN746:cys-L	0	-83.394	0.697389
cpd00085	beta-Alanine|3-Aminopropionic acid|3-Aminopropanoate|beta-alanine	C3H7NO2	C00099	ala-B	iJR904:ala-B|iAG612:cbs_393|iAF692:ala-B|iSB619:ala-B|iAF1260:ala-B|iIT341:ala_B|iAbaylyiv4:B-ALANINE|iND750:ala-B|iYO844:ala-B|iNJ661:ala-B|iJN746:ala-B	0	-86.11	0.285609
cpd00086	Propanoyl-CoA|Propionyl-CoA|Propionyl coenzyme A|propionyl-CoA|propionyl-coa	C24H37N7O17P3S	C00100	ppcoa	iJR904:ppcoa|iAG612:cbs_97:cbs_495|iAF692:ppcoa|iAF1260:ppcoa|iAbaylyiv4:PROPIONYL-COA|iND750:ppcoa|iYO844:ppcoa|iNJ661:ppcoa|iPS189:ppcoa|iJN746:ppcoa	-3	-784.21	3.54855
cpd00087	Tetrahydrofolate|5,6,7,8-Tetrahydrofolate|Tetrahydrofolic acid|THF|(6S)-Tetrahydrofolate|(6S)-Tetrahydrofolic acid|(6S)-THFA|tetrahydrofolate|5-6-7-8-Tetrahydrofolate|thf	C19H21N7O6	C00101	thf	iJR904:thf|iAO358:cll_156|iAG612:cbs_30|iAF692:thf|iSB619:thf|iAF1260:thf|iIT341:thf|iAbaylyiv4:THF|iND750:thf|iYO844:thf|iPS189:thf|iNJ661:thf|iJN746:thf	-2	-113.97	3.02459
cpd00089	D-Glucose 1-phosphate|alpha-D-Glucose 1-phosphate|Cori ester|D-Glucose alpha-1-phosphate|alpha-D-Glucose-1-phosphate|D-Glucose1-phosphate|alpha-D-glucose-1-phosphate|D-glucose-1-phosphate|D-glucose 1-phosphate	C6H12O9P	C00103	g1p	iJR904:g1p|iAO358:cll_172|iAG612:cbs_39:cbs_46|iAF692:g1p|iSB619:g1p|iAF1260:g1p|iIT341:g1p|iAbaylyiv4:GLC-1-P|iND750:g1p|iYO844:g1p|iPS189:g1p|iNJ661:g1p|iJN746:g1p	-1	-430.78	1.50566
cpd00090	IDP|Inosine 5'-diphosphate|Inosine diphosphate	C10H12N4O11P2	C00104	idp	iJR904:idp|iAG612:cbs_366|iAF692:idp|iSB619:idp|iAF1260:idp|iND750:idp|iYO844:idp|iPS189:idp|iNJ661:idp	-2	-521.58	2.74622
cpd00091	UMP|Uridylic acid|Uridine monophosphate|Uridine 5'-monophosphate|5'Uridylic acid|ump	C9H12N2O9P	C00105	ump	iJR904:ump|iAO358:cll_274|iAG612:cbs_487|iAF692:ump|iSB619:ump|iAF1260:ump|iIT341:ump|iAbaylyiv4:UMP|iND750:ump|iYO844:ump|iPS189:ump|iNJ661:ump|iJN746:ump	-1	-397.77	1.88329
cpd00092	Uracil|uracil	C4H4N2O2	C00106	ura	iJR904:ura|iAO358:cll_343:cll_344|iAG612:cbs_523|iAF692:ura|iSB619:ura|iAF1260:ura|iIT341:ura|iAbaylyiv4:URACIL|iND750:ura|iYO844:ura|iPS189:ura|iNJ661:ura|iJN746:ura	0	-61.07	1.53576
cpd00093	Anthranilate|Anthranilic acid|o-Aminobenzoic acid|Vitamin L1|2-Aminobenzoate|anthranilate|2-aminobenzoate	C7H6NO2	C00108	anth	iJR904:anth|iAO358:cll_374|iAG612:cbs_201|iAF692:anth|iSB619:anth|iAF1260:anth|iIT341:anth|iAbaylyiv4:ANTHRANILATE|iND750:anth|iYO844:anth|iNJ661:anth|iJN746:anth	-1	-48.99	0.945506
cpd00094	2-Oxobutanoate|2-Ketobutyric acid|2-Oxobutyric acid|2-Oxobutyrate|2-Oxobutanoic acid|alpha-Ketobutyric acid|alpha-Ketobutyrate|2-oxobutanoate	C4H5O3	C00109	2obut	iJR904:2obut|iAO358:cll_234|iAG612:cbs_2|iAF692:2obut|iSB619:2obut|iAF1260:2obut|iIT341:2obut|iAbaylyiv4:2-OXOBUTANOATE|iND750:2obut|iYO844:2obut|iNJ661:2obut|iJN746:2obut	-1	-111.07	0.31273
cpd00095	Glycerone phosphate|Dihydroxyacetone phosphate|Dihydroxyacetonephosphate|glycerone-phosphate|glycerone phosphate|dihydroxy-acetone-phosphate	C3H6O6P	C00111	dhap	iJR904:dhap|iAO358:cll_170|iAG612:cbs_74|iAF692:dhap|iSB619:dhap|iAF1260:dhap|iIT341:dhap|iAbaylyiv4:DIHYDROXY-ACETONE-PHOSPHATE|iND750:dhap|iYO844:dhap|iPS189:dhap|iNJ661:dhap|iJN746:dhap	-1	-320.66	0.323098
cpd00096	CDP|Cytidine 5'-diphosphate|Cytidine diphosphate|cdp	C9H13N3O11P2	C00112	cdp	iJR904:cdp|iAO358:cll_125|iAG612:cbs_243|iAF692:cdp|iSB619:cdp|iAF1260:cdp|iIT341:cdp|iAbaylyiv4:CDP|iND750:cdp|iYO844:cdp|iPS189:cdp|iNJ661:cdp|iJN746:cdp	-2	-553.38	1.91933
cpd00098	Choline|Bilineurine|choline	C5H14NO	C00114	chol	iJR904:chol|iAO358:cll_118|iSB619:chol|iAF1260:chol|iAbaylyiv4:CHOLINE|iND750:chol|iYO844:chol|iPS189:chol|iNJ661:chol|iJN746:chol	1	12.19	1.9694
cpd00099	Chloride|HCl|Cl-|Chloride ion|Hydrochloric acid|Hydrogen chloride|Hydrochloride	Cl	C00115|C00698|C01327	NOT IN MODEL	iAF692:cl|iPS189:cl|iNJ661:cl|iAF1260:cl	-1	UNKNOWN	UNKNOWN
cpd00100	Glycerol|Glycerin|1,2,3-Trihydroxypropane|1,2,3-Propanetriol|glycerol|GLYC	C3H8O3	C00116	glyc	iJR904:glyc|iAO358:cll_123:cll_205|iAG612:cbs_343|iAF692:glyc|iSB619:glyc|iAF1260:glyc|iIT341:glyc|iAbaylyiv4:GLYCEROL|iND750:glyc|iYO844:glyc|iPS189:glyc|iNJ661:glyc|iJN746:glyc	0	-116.18	0.443991
cpd00101	D-Ribose 5-phosphate|Ribose 5-phosphate|alpha-D-Ribose 5-phosphate|alpha-D-Ribose5-phosphate|D-ribose-5-phosphate|D-ribose 5-phosphate|ribose-5-phosphate	C5H10O8P	C00117|C03736	r5p	iJR904:r5p|iAO358:cll_146|iAG612:cbs_311:cbs_312|iAF692:r5p|iSB619:r5p|iAF1260:r5p|iIT341:r5p|iAbaylyiv4:RIBOSE-5P|iND750:r5p|iYO844:r5p|iPS189:r5p|iNJ661:r5p|iJN746:r5p	-1	-394.12	1.31756
cpd00102	(2R)-2-Hydroxy-3-(phosphonooxy)-propanal|D-Glyceraldehyde 3-phosphate|Glyceraldehyde 3-phosphate|Glyceraldehyde3-phosphate|D-glyceraldehyde-3-phosphate|D-glyceraldehyde 3-phosphate|Glyceraldehyde-3-phosphate|glyceraldehyde-3-phosphate	C3H6O6P	C00118|C16670	g3p	iJR904:g3p|iAO358:cll_148|iAG612:cbs_25:cbs_287|iAF692:g3p|iSB619:g3p|iAF1260:g3p|iIT341:g3p|iAbaylyiv4:GAP|iND750:g3p|iYO844:g3p|iPS189:g3p|iNJ661:g3p|iJN746:g3p	-1	-319.2	0.314914
cpd00103	5-Phospho-alpha-D-ribose 1-diphosphate|5-Phosphoribosyl diphosphate|5-Phosphoribosyl 1-pyrophosphate|PRPP|5-Phospho-alpha-D-ribose1-diphosphate|5-phosphoribosyl-1-pyrophosphate|5-phospho-alpha-D-ribose 1-diphosphate|prpp	C5H10O14P3	C00119	prpp	iJR904:prpp|iAO358:cll_37|iAG612:cbs_172|iAF692:prpp|iSB619:prpp|iAF1260:prpp|iIT341:prpp|iAbaylyiv4:PRPP|iND750:prpp|iYO844:prpp|iPS189:prpp|iNJ661:prpp|iJN746:prpp	-3	-814.62	1.32186
cpd00104	Biotin|D-Biotin|Vitamin H|Coenzyme R|BIOT|biotin	C10H15N2O3S	C00120	btn	iJR904:btn|iAO358:cll_446:cll_447|iAF692:btn|iSB619:btn|iAF1260:btn|iIT341:btn|iAbaylyiv4:BIOTIN|iND750:btn|iYO844:btn|iNJ661:btn	-1	-109.02	2.20701
cpd00105	D-Ribose|D-ribose	C5H10O5	C00121	rib-D	iJR904:rib-D|iAO358:cll_347|iAG612:cbs_310|iAF692:rib-D|iSB619:rib-D|iAF1260:rib-D|iIT341:rib_D|iAbaylyiv4:RIBOSE|iND750:rib-D|iYO844:rib-D|iPS189:rib-D|iNJ661:rib-D|iJN746:rib-D	0	-181.62	1.34975
cpd00106	Fumarate|Fumaric acid|trans-Butenedioic acid|fumarate	C4H2O4	C00122	fum	iJR904:fum|iAO358:cll_66|iAG612:cbs_138|iAF692:fum|iSB619:fum|iAF1260:fum|iIT341:fum|iAbaylyiv4:FUM|iND750:fum|iYO844:fum|iNJ661:fum|iJN746:fum	-2	-143.7	0.716896
cpd00107	L-Leucine|2-Amino-4-methylvaleric acid|(2S)-alpha-2-Amino-4-methylvaleric acid|(2S)-alpha-Leucine|L-leucine|l-leucine	C6H13NO2	C00123	leu-L	iJR904:leu-L|iAO358:cll_50|iAG612:cbs_90|iAF692:leu-L|iSB619:leu-L|iAF1260:leu-L|iIT341:leu_L|iAbaylyiv4:LEU|iND750:leu-L|iYO844:leu-L|iPS189:leu-L|iNJ661:leu-L|iJN746:leu-L	0	-84.87	0.446773
cpd00108	D-Galactose|D-galactose|GALC	C6H12O6	C00124	gal	iJR904:gal|iAO358:cll_197:cll_457|iAG612:cbs_292|iAF1260:gal|iIT341:gal|iND750:gal|iYO844:gal|iNJ661:gal|iPS189:gal	0	-218.28	1.54422
cpd00109	Ferricytochrome c|Cytochrome c3+	C42H52FeN8O6S2	C00125	ficytc	iYO844:ficytc|iND750:ficytc|iNJ661:ficytc|iJN746:ficytc	5	UNKNOWN	UNKNOWN
cpd00110	Ferrocytochrome c|Cytochrome c2+|Reduced cytochrome c	C42H52FeN8O6S2	C00126	focytc	iYO844:focytc|iND750:focytc|iNJ661:focytc|iJN746:focytc	4	UNKNOWN	UNKNOWN
cpd00111	Glutathione disulfide|GSSG|Oxiglutatione|Oxidized glutathione|oxidized glutathione|Oxidized glutathione glucose substituted	C20H30N6O12S2	C00127	gthox	iJR904:gthox|iAO358:cll_218|iAF692:gthox|iSB619:gthox|iAF1260:gthox|iAbaylyiv4:OXIDIZED-GLUTATHIONE|iND750:gthox|iYO844:gthox|iNJ661:gthox|iJN746:gthox	-2	-434.73	3.05915
cpd00112	CMP-N-acetylneuraminate	C20H29N4O16P	C00128	NOT IN MODEL		-2	-610.28	3.05995
cpd00113	Isopentenyl diphosphate|delta3-Isopentenyl diphosphate|delta3-Methyl-3-butenyl diphosphate|Isopentenyldiphosphate|isopentenyl diphosphate	C5H10O7P2	C00129	ipdp	iJR904:ipdp|iAO358:cll_240|iAF692:ipdp|iSB619:ipdp|iAF1260:ipdp|iIT341:ipdp|iAbaylyiv4:DELTA(3)-ISOPENTENYL-PP|iND750:ipdp|iYO844:ipdp|iNJ661:ipdp|iJN746:ipdp	-2	-439.84	0.57919
cpd00114	IMP|Inosinic acid|Inosine monophosphate|Inosine 5'-monophosphate|Inosine 5'-phosphate|5'-Inosinate|5'-Inosinic acid|5'-Inosine monophosphate|5'-IMP|imp	C10H12N4O8P	C00130	imp	iJR904:imp|iAO358:cll_220|iAG612:cbs_133|iAF692:imp|iSB619:imp|iAF1260:imp|iIT341:imp|iAbaylyiv4:IMP|iND750:imp|iYO844:imp|iPS189:imp|iNJ661:imp|iJN746:imp	-1	-313.58	2.74351
cpd00115	dATP|2'-Deoxyadenosine 5'-triphosphate|Deoxyadenosine 5'-triphosphate|Deoxyadenosine triphosphate|datp	C10H13N5O12P3	C00131	datp	iJR904:datp|iAO358:cll_293|iAG612:cbs_261|iAF692:datp|iSB619:datp|iAF1260:datp|iIT341:datp|iAbaylyiv4:DATP|iND750:datp|iYO844:datp|iPS189:datp|iNJ661:datp|iJN746:datp	-3	-634.01	2.99123
cpd00116	Methanol|Methyl alcohol	CH4O	C00132	meoh	iAF692:meoh|iYO844:meoh|iNJ661:meoh|iSB619:meoh	0	-41.9	0.5
cpd00117	D-Alanine|D-2-Aminopropionic acid|D-Ala|D-alanine|d-alanine	C3H7NO2	C00133	ala-D	iJR904:ala-D|iAO358:cll_139|iAG612:cbs_382|iSB619:ala-D|iAF1260:ala-D|iIT341:ala_D|iAbaylyiv4:D-ALANINE|iYO844:ala-D|iNJ661:ala-D|iJN746:ala-D	0	-87.92	0.293304
cpd00118	Putrescine|1,4-Butanediamine|1,4-Diaminobutane|Tetramethylenediamine|putrescine|PUTR	C4H14N2	C00134	ptrc	iJR904:ptrc|iAO358:cll_320:cll_321|iAG612:cbs_182|iAF692:ptrc|iSB619:ptrc|iAF1260:ptrc|iIT341:ptrc|iAbaylyiv4:PUTRESCINE|iND750:ptrc|iYO844:ptrc|iPS189:ptrc|iNJ661:ptrc|iJN746:ptrc	2	-6.02	0.526313
cpd00119	L-Histidine|(S)-alpha-Amino-1H-imidazole-4-propionic acid|L-histidine|l-histidine	C6H9N3O2	C00135	his-L	iJR904:his-L|iAO358:cll_227|iAG612:cbs_413|iAF692:his-L|iSB619:his-L|iAF1260:his-L|iIT341:his_L|iAbaylyiv4:HIS|iND750:his-L|iYO844:his-L|iPS189:his-L|iNJ661:his-L|iJN746:his-L	0	-45.63	1.132
cpd00120	Butanoyl-CoA|Butyryl-CoA|butanoyl-coa	C25H39N7O17P3S	C00136	btcoa	iJR904:btcoa|iAbaylyiv4:BUTYRYL-COA|iYO844:btcoa|iPS189:btcoa|iSB619:btcoa|iAF1260:btcoa|iJN746:btcoa	-3	-782.59	3.56481
cpd00121	myo-Inositol|D-myo-Inositol|1D-myo-Inositol|L-myo-Inositol|1L-myo-Inositol|meso-Inositol|Inositol|Dambose|Cyclohexitol|Meat sugar|Bios I|L-Inositol|(-)-Inositol|inositol	C6H12O6	C00137|C06151	inost	iJR904:inost|iAG612:cbs_372:cbs_373|iAF692:inost|iSB619:inost|iAF1260:inost|iND750:inost|iYO844:inost|iPS189:inost|iNJ661:inost	0	-219.96	1.50038
cpd00122	N-Acetyl-D-glucosamine|N-Acetylchitosamine|2-Acetamido-2-deoxy-D-glucose|GlcNAc	C8H15NO6	C00140	acgam	iJR904:acgam|iYO844:acgam|iPS189:acgam|iNJ661:acgam|iSB619:acgam|iAF1260:acgam	0	-212.63	1.63473
cpd00123	3-Methyl-2-oxobutanoic acid|3-Methyl-2-oxobutyric acid|3-Methyl-2-oxobutanoate|2-Oxo-3-methylbutanoate|2-Oxoisovalerate|2-Oxoisopentanoate|alpha-Ketovaline|2-Ketovaline|2-Keto-3-methylbutyric acid|3-methyl-2-oxobutanoate|3MOB|2-keto-isovalerate	C5H7O3	C00141	3mob	iJR904:3mob|iAO358:cll_83:cll_435|iAG612:cbs_54|iAF692:3mob|iSB619:3mob|iAF1260:3mob|iIT341:3mob|iAbaylyiv4:2-KETO-ISOVALERATE|iND750:3mob|iYO844:3mob|iNJ661:3mob|iJN746:3mob	-1	-111.26	0.38619
cpd00125	5,10-Methylenetetrahydrofolate|(6R)-5,10-Methylenetetrahydrofolate|5,10-Methylene-THF|5,10-methylenetetrahydrofolate|5-10-Methylenetetrahydrofolate|5,10-methylene-thf	C20H21N7O6	C00143	mlthf	iJR904:mlthf|iAO358:cll_182|iAG612:cbs_321:cbs_509|iAF692:mlthf|iSB619:mlthf|iAF1260:mlthf|iIT341:mlthf|iAbaylyiv4:METHYLENE-THF|iND750:mlthf|iYO844:mlthf|iPS189:mlthf|iNJ661:mlthf|iJN746:mlthf	-2	-93.65	3.08833
cpd00126	GMP|Guanosine 5'-phosphate|Guanosine monophosphate|Guanosine 5'-monophosphate|Guanylic acid|gmp	C10H13N5O8P	C00144	gmp	iJR904:gmp|iAO358:cll_209|iAG612:cbs_229|iAF692:gmp|iSB619:gmp|iAF1260:gmp|iIT341:gmp|iAbaylyiv4:GMP|iND750:gmp|iYO844:gmp|iPS189:gmp|iNJ661:gmp|iJN746:gmp	-1	-308.3	2.74042
cpd00128	Adenine|6-Aminopurine|adenine	C5H5N5	C00147	ade	iJR904:ade|iAO358:cll_36|iAG612:cbs_171|iAF692:ade|iSB619:ade|iAF1260:ade|iIT341:ade|iAbaylyiv4:ADENINE|iND750:ade|iYO844:ade|iPS189:ade|iNJ661:ade|iJN746:ade	0	78.85	2.7289
cpd00129	L-Proline|2-Pyrrolidinecarboxylic acid|L-proline|l-proline	C5H8NO2	C00148	pro-L	iJR904:pro-L|iAO358:cll_323|iAG612:cbs_38|iAF692:pro-L|iSB619:pro-L|iAF1260:pro-L|iIT341:pro_L|iAbaylyiv4:PRO|iND750:pro-L|iYO844:pro-L|iPS189:pro-L|iNJ661:pro-L|iJN746:pro-L	-1	-62.54	0.943971
cpd00130	(S)-Malate|L-Malate|L-Apple acid|L-Malic acid|L-2-Hydroxybutanedioic acid|(S)-malate|MALA|Malate|Malic acid|2-Hydroxybutanedioic acid|malate	C4H4O5	C00149|C00711	mal-L	iJR904:mal-L|iAO358:cll_259:cll_260|iAG612:cbs_336|iAF692:mal-L|iSB619:mal-L|iAF1260:mal-L|iIT341:mal_L|iAbaylyiv4:MAL|iND750:mal-L|iYO844:mal-L|iNJ661:mal-L|iJN746:mal-L	-2	-201	0.310287
cpd00132	L-Asparagine|2-Aminosuccinamic acid|L-asparagine|l-asparagine	C4H8N2O3	C00152	asn-L	iJR904:asn-L|iAO358:cll_34|iAG612:cbs_218|iAF692:asn-L|iSB619:asn-L|iAF1260:asn-L|iIT341:asn_L|iAbaylyiv4:ASN|iND750:asn-L|iYO844:asn-L|iPS189:asn-L|iNJ661:asn-L|iJN746:asn-L	0	-123.31	0.587299
cpd00133	Nicotinamide|Nicotinic acid amide|Niacinamide|Vitamin PP|nicotinamide|NICO|niacinamide	C6H6N2O	C00153	ncam	iJR904:ncam|iAO358:cll_476:cll_477|iSB619:ncam|iAF1260:ncam|iAbaylyiv4:NIACINAMIDE|iND750:ncam|iYO844:ncam|iNJ661:ncam	0	5.55	1.50579
cpd00134	Palmitoyl-CoA|Hexadecanoyl-CoA|Palmitoyl-CoA (n-C16:0CoA)|hexadecanoyl-coa	C37H63N7O17P3S	C00154	pmtcoa	iAbaylyiv4:C16:0-COA|iYO844:pmtcoa|iND750:pmtcoa|iNJ661:pmtcoa|iSB619:pmtcoa|iAF1260:pmtcoa|iJN746:pmtcoa	-3	-763.15	3.91127
cpd00135	L-Homocysteine|L-2-Amino-4-mercaptobutyric acid|L-homocysteine	C4H9NO2S	C00155	hcys-L	iJR904:hcys-L|iAO358:cll_134|iAG612:cbs_0|iAF692:hcys-L|iSB619:hcys-L|iAF1260:hcys-L|iIT341:hcys_L|iAbaylyiv4:HOMO-CYS|iND750:hcys-L|iYO844:hcys-L|iNJ661:hcys-L|iJN746:hcys-L	0	-81.774	0.713777
cpd00136	4-Hydroxybenzoate|Hydroxybenzoic acid|4-Hydroxybenzoic acid|Hydroxybenzenecarboxylic acid	C7H5O3	C00156	NOT IN MODEL	iIT341:4hbz|iJR904:4hbz|iAbaylyiv4:4-HYDROXYBENZOATE|iND750:4hbz|iNJ661:4hbz|iAF1260:4hbz|iJN746:4hbz	-1	-92.53	0.894593
cpd00137	Citrate|Citric acid|2-Hydroxy-1,2,3-propanetricarboxylic acid|2-Hydroxytricarballylic acid|citrate	C6H5O7	C00158	cit	iJR904:cit|iAO358:cll_119|iAG612:cbs_159|iAF692:cit|iSB619:cit|iAF1260:cit|iIT341:cit|iAbaylyiv4:CIT|iND750:cit|iYO844:cit|iNJ661:cit|iJN746:cit	-3	-280.44	0.496391
cpd00138	D-Mannose|Mannose|Seminose|Carubinose|D-mannose|mannose|MANN	C6H12O6	C00159	man	iJR904:man|iAO358:cll_327|iAG612:cbs_306:cbs_466|iSB619:man|iAF1260:man|iND750:man|iYO844:man|iNJ661:man|iPS189:man	0	-218.28	1.54422
cpd00139	Glycolate|Glycolic acid|Hydroxyacetic acid|glycolate	C2H3O3	C00160	glyclt	iIT341:glyclt|iJR904:glyclt|iAbaylyiv4:GLYCOLLATE|iAF692:glyclt|iYO844:glyclt|iNJ661:glyclt|iSB619:glyclt|iAF1260:glyclt|iJN746:glyclt	-1	-122.98	0.189488
cpd00141	Propanoate|Propionate|Propanoic acid|Propionic acid|Propionate (n-C3:0)|propionate	C3H5O2	C00163	ppa	iJR904:ppa|iAbaylyiv4:PROPIONATE|iAF692:ppa|iYO844:ppa|iPS189:ppa|iNJ661:ppa|iAF1260:ppa|iJN746:ppa	-1	-85.13	0.178636
cpd00142	Acetoacetate|3-Oxobutanoic acid|beta-Ketobutyric acid|Acetoacetic acid|acetoacetate	C4H5O3	C00164	acac	iIT341:acac|iJR904:acac|iAbaylyiv4:3-KETOBUTYRATE|iAG612:cbs_111|iYO844:acac|iND750:acac|iNJ661:acac|iAF1260:acac|iJN746:acac	-1	-113.53	0.253596
cpd00143	Phenylpyruvate|Phenylpyruvic acid|alpha-Ketohydrocinnamic acid|keto-Phenylpyruvate|3-Phenyl-2-oxopropanoate|phenylpyruvate	C9H7O3	C00166	phpyr	iJR904:phpyr|iAO358:cll_45|iAG612:cbs_488|iAF692:phpyr|iSB619:phpyr|iAF1260:phpyr|iIT341:phpyr|iAbaylyiv4:PHENYL-PYRUVATE|iND750:phpyr|iYO844:phpyr|iNJ661:phpyr|iJN746:phpyr	-1	-75.82	0.82945
cpd00144	UDP-glucuronate|UDPglucuronate|UDP-D-glucuronate|UDP-alpha-D-glucuronate|udp-d-glucuronate	C15H19N2O18P2	C00167	udpglcur	iJR904:udpglcur|iAbaylyiv4:UDP-GLUCURONATE|iAF692:udpglcur|iYO844:udpglcur|iPS189:udpglcur|iNJ661:udpglcur|iAF1260:udpglcur	-3	-805.77	3.08989
cpd00145	Hydroxypyruvate|Hydroxypyruvic acid|3-Hydroxypyruvate|3-Hydroxypyruvic acid|hydroxypyruvate	C3H3O4	C00168	NOT IN MODEL	iJR904:hpyr|iAbaylyiv4:OH-PYR|iSB619:hpyr|iAF1260:hpyr|iJN746:hpyr	-1	-148.92	0.319053
cpd00146	Carbamoyl phosphate|Carbamoylphosphate|carbamoyl-phosphate|carbamoyl phosphate	CH3NO5P	C00169	cbp	iJR904:cbp|iAO358:cll_55|iAG612:cbs_45|iAF692:cbp|iSB619:cbp|iAF1260:cbp|iIT341:cbp|iAbaylyiv4:CARBAMOYL-P|iND750:cbp|iYO844:cbp|iNJ661:cbp|iJN746:cbp	-1	-310.26	0.536457
cpd00147	5'-Methylthioadenosine|Methylthioadenosine|S-Methyl-5'-thioadenosine|5-Methylthioadenosine|5'-Deoxy-5'-(methylthio)adenosine|Thiomethyladenosine|MTA|methylthioadenosine	C11H15N5O3S	C00170	5mta	iJR904:5mta|iAG612:cbs_271|iAF692:5mta|iSB619:5mta|iAF1260:5mta|iIT341:5mta|iND750:5mta|iYO844:5mta|iNJ661:5mta|iJN746:5mta	0	1.27	3.12015
cpd00149	Cobalt|Co2+	Co	C00175	cobalt2	iAF692:cobalt2|iYO844:cobalt2|iPS189:cobalt2|iNJ661:cobalt2|iSB619:cobalt2|iAF1260:cobalt2|iJN746:cobalt2	2	UNKNOWN	UNKNOWN
cpd00151	Thymine|5-Methyluracil|thymine	C5H6N2O2	C00178	thym	iJR904:thym|iAO358:cll_310|iAG612:cbs_281|iAF692:thym|iAF1260:thym|iND750:thym|iYO844:thym|iNJ661:thym|iPS189:thym	0	-61.48	1.49798
cpd00152	Agmatine|(4-Aminobutyl) guanidine|agmatine	C5H16N4	C00179	agm	iJR904:agm|iAG612:cbs_180|iAF692:agm|iSB619:agm|iAF1260:agm|iIT341:agm|iYO844:agm|iNJ661:agm|iJN746:agm	2	5.87	1.56866
cpd00153	Benzoate|Benzoic acid|Benzenecarboxylic acid|Phenylformic acid|Dracylic acid|benzoate	C7H5O2	C00180	NOT IN MODEL	iAbaylyiv4:BENZOATE|iSB619:bz|iJN746:bz	-1	-53.05	0.81975
cpd00154	D-Xylose|Wood sugar|D-xylose|Xylose|xylose	C5H10O5	C00181|C01394	xyl-D	iJR904:xyl-D|iAO358:cll_388:cll_397|iAG612:cbs_323:cbs_528|iYO844:xyl-D|iND750:xyl-D|iNJ661:xyl-D|iAF1260:xyl-D	0	-180.06	1.36935
cpd00155	Glycogen|glycogen	C30H52O26	C00182	glycogen	iJR904:glycogen|iAG612:cbs_6|iAF692:glycogen|iSB619:glycogen|iAF1260:glycogen|iND750:glycogen|iYO844:glycogen|iNJ661:glycogen	0	-852.2	6.03434
cpd00156	L-Valine|2-Amino-3-methylbutyric acid|L-valine|l-valine	C5H11NO2	C00183	val-L	iJR904:val-L|iAO358:cll_82|iAG612:cbs_92|iAF692:val-L|iSB619:val-L|iAF1260:val-L|iIT341:val_L|iAbaylyiv4:VAL|iND750:val-L|iYO844:val-L|iPS189:val-L|iNJ661:val-L|iJN746:val-L	0	-86.49	0.43806
cpd00157	Glycerone|Dihydroxyacetone|1,3-Dihydroxyacetone|1,3-Dihydroxy-2-propanone|1,3-Dihydroxypropan-2-one	C3H6O3	C00184	dha	iJR904:dha|iAF692:dha|iYO844:dha|iND750:dha|iSB619:dha|iAF1260:dha	0	-108.16	0.356005
cpd00158	Cellobiose|1-beta-D-Glucopyranosyl-4-D-glucopyranose|cellobiose|CELB	C12H22O11	C00185	cellb	iAO358:cll_93:cll_110|iYO844:cellb|iPS189:cellb	0	-376.76	3.02215
cpd00159	(S)-Lactate|L-Lactate|L-Lactic acid|(S)-lactate|LCTT	C3H5O3	C00186	lac-L	iJR904:lac-L|iAO358:cll_253:cll_471|iAG612:cbs_457|iAF692:lac-L|iSB619:lac-L|iAF1260:lac-L|iIT341:lac_L|iAbaylyiv4:L-LACTATE|iND750:lac-L|iYO844:lac-L|iPS189:lac-L|iNJ661:lac-L|iJN746:lac-L	-1	-123.17	0.251966
cpd00161	L-Threonine|2-Amino-3-hydroxybutyric acid|L-threonine|threonine|l-threonine	C4H9NO3	C00188	thr-L	iJR904:thr-L|iAO358:cll_233:cll_491|iAG612:cbs_448|iAF692:thr-L|iSB619:thr-L|iAF1260:thr-L|iIT341:thr_L|iAbaylyiv4:THR|iND750:thr-L|iYO844:thr-L|iPS189:thr-L|iNJ661:thr-L|iJN746:thr-L	0	-124.34	0.414886
cpd00162	Ethanolamine|Aminoethanol|2-Hydroxyethylamine|ethanol-amine	C2H8NO	C00189	etha	iJR904:etha|iAbaylyiv4:ETHANOL-AMINE|iAF692:etha|iYO844:etha|iND750:etha|iNJ661:etha|iSB619:etha|iAF1260:etha	1	-44.51	0.291766
cpd00164	D-Glucuronate|Glucuronic acid|Glucuronate|D-Glucuronic acid|D-glucuronate|glucuronate	C6H9O7	C00191|C16245	glcur	iJR904:glcur|iAO358:cll_380|iAG612:cbs_301:cbs_349|iYO844:glcur|iAF1260:glcur	-1	-261.5	1.49878
cpd00168	2,3-Dihydroxybenzoate|2,3-Dihydroxybenzoic acid|2,3-dihydroxybenzoate	C7H5O4	C00196	23dhb	iJR904:23dhb|iAbaylyiv4:2-3-DIHYDROXYBENZOATE|iYO844:23dhb|iAF1260:23dhb	-1	-132.01	1.0939
cpd00169	3-Phospho-D-glycerate|D-Glycerate 3-phosphate|3-Phospho-(R)-glycerate|3-phospho-D-glycerate|Glycerate 3-phosphate|3-Phosphoglycerate|3-Phospho-DL-glycerate|DL-Glycerate 3-phosphate|3-phosphoglycerate	C3H5O7P	C00197|C00597	3pg	iJR904:3pg|iAO358:cll_313|iAG612:cbs_122|iAF692:3pg|iSB619:3pg|iAF1260:3pg|iIT341:3pg|iAbaylyiv4:G3P|iND750:3pg|iYO844:3pg|iPS189:3pg|iNJ661:3pg|iJN746:3pg	-2	-371.9	0.290854
cpd00170	D-Glucono-1,5-lactone|Gluconic lactone|Gluconic acid lactone|1,5-Gluconolactone|delta-Gluconolactone|D-Gluconolactone|Gluconolactone|D-Aldonolactone|D-threo-Aldono-1,5-lactone|D-glucono-1,5-lactone	C6H10O6	C00198|C16581|C16830	g15lac	iAbaylyiv4:GLC-D-LACTONE|iAG612:cbs_298|iYO844:g15lac	0	-216.02	1.27577
cpd00171	D-Ribulose 5-phosphate|D-Ribulose5-phosphate|D-ribulose 5-phosphate	C5H10O8P	C00199	ru5p-D	iJR904:ru5p-D|iAO358:cll_213|iAG612:cbs_140|iAF692:ru5p-D|iSB619:ru5p-D|iAF1260:ru5p-D|iIT341:ru5p_D|iAbaylyiv4:RIBULOSE-5P|iND750:ru5p-D|iYO844:ru5p-D|iPS189:ru5p-D|iNJ661:ru5p-D|iJN746:ru5p-D	-1	-393.5	0.57012
cpd00175	UDP-N-acetyl-D-galactosamine	C17H25N3O17P2	C00203	uacgala	iYO844:uacgala|iND750:udpacgal|iPS189:uacgala|iSB619:udpacgal|iAF1260:udpacgal	-2	-756.9	3.23624
cpd00176	2-Dehydro-3-deoxy-D-gluconate|2-dehydro-3-deoxy-D-gluconate|2-keto-3-deoxygluconate	C6H9O6	C00204	2ddglcn	iJR904:2ddglcn|iAO358:cll_245|iAG612:cbs_60:cbs_82|iYO844:2ddglcn|iAF1260:2ddglcn|iJN746:2ddglcn	-1	-220.14	0.587848
cpd00177	dADP|2'-Deoxyadenosine 5'-diphosphate|dadp	C10H13N5O9P2	C00206	dadp	iJR904:dadp|iAO358:cll_26|iAG612:cbs_260|iAF692:dadp|iSB619:dadp|iAF1260:dadp|iIT341:dadp|iAbaylyiv4:DADP|iND750:dadp|iYO844:dadp|iPS189:dadp|iNJ661:dadp|iJN746:dadp	-2	-426.01	2.98376
cpd00179	Maltose|Malt sugar|1-alpha-D-Glucopyranosyl-4-alpha-D-glucopyranose|maltose	C12H22O11	C00208	malt	iJR904:malt|iAO358:cll_27|iAG612:cbs_195:cbs_461|iSB619:malt|iAF1260:malt|iND750:malt|iYO844:malt|iNJ661:malt|iPS189:malt	0	-376.76	3.02215
cpd00180	Oxalate|Oxalic acid|Ethanedioic acid|oxalate	C2O4	C00209	oxa	iAG612:cbs_356|iAF692:oxa|iYO844:oxa|iNJ661:oxa	-2	-161	0.5
cpd00182	Adenosine|adenosine	C10H13N5O4	C00212	adn	iJR904:adn|iAO358:cll_13|iAG612:cbs_174|iAF692:adn|iSB619:adn|iAF1260:adn|iIT341:adn|iAbaylyiv4:ADENOSINE|iND750:adn|iYO844:adn|iPS189:adn|iNJ661:adn|iJN746:adn	0	-45.35	3.04224
cpd00184	Thymidine|Deoxythymidine|thymidine	C10H14N2O5	C00214	thymd	iJR904:thymd|iAO358:cll_299|iAG612:cbs_517|iAF692:thymd|iSB619:thymd|iAF1260:thymd|iIT341:thymd|iAbaylyiv4:THYMIDINE|iND750:thymd|iYO844:thymd|iPS189:thymd|iNJ661:thymd|iJN746:thymd	0	-145.84	1.77237
cpd00185	D-Arabinose	C5H10O5	C00216	arab-D	iYO844:arab-D|iND750:arab-D|iNJ661:arab-D	0	-180.06	1.36935
cpd00186	D-Glutamate|D-Glutamic acid|D-Glutaminic acid|D-2-Aminoglutaric acid|D-glutamate|d-glutamate	C5H8NO4	C00217	glu-D	iJR904:glu-D|iAO358:cll_282|iSB619:glu-D|iAF1260:glu-D|iIT341:glu_D|iAbaylyiv4:D-GLT|iYO844:glu-D|iNJ661:glu-D|iJN746:glu-D	-1	-164.13	0.376755
cpd00190	beta-D-Glucose|beta-D-glucose|beta-d-glucose	C6H12O6	C00221	NOT IN MODEL	iAO358:cll_92	0	-218.28	1.54422
cpd00191	3-Oxopropanoate|Malonate semialdehyde|3-oxopropanoate	C3H3O3	C00222	msa	iAG612:cbs_73|iYO844:msa|iPS189:msa|iNJ661:msa	-1	-111.88	0.216624
cpd00193	Adenylyl sulfate|Adenosine 5'-phosphosulfate|APS|5'-Adenylyl sulfate|adenylylsulfate|adenylyl sulfate|Adenosine5-phosphosulfate|aps	C10H12N5O10PS	C00224	aps	iJR904:aps|iAO358:cll_497|iAG612:cbs_177|iSB619:aps|iAF1260:aps|iIT341:aps|iAbaylyiv4:APS|iND750:aps|iYO844:aps|iNJ661:aps|iJN746:aps	-2	-367.85	3.11094
cpd00196	Acetyl phosphate|Acetylphosphate|acetyl-phosphate|acetyl phosphate|acetylphosphate	C2H4O5P	C00227	actp	iJR904:actp|iAO358:cll_6|iAG612:cbs_165|iAF692:actp|iSB619:actp|iAF1260:actp|iIT341:actp|iAbaylyiv4:ACETYL-P|iYO844:actp|iPS189:actp|iNJ661:actp|iJN746:actp	-1	-301.65	0.262682
cpd00198	D-Xylulose 5-phosphate|D-Xylulose5-phosphate|D-xylulose 5-phosphate|D-xylulose-5-phosphate	C5H10O8P	C00231	xu5p-D	iJR904:xu5p-D|iAO358:cll_358|iAG612:cbs_285:cbs_443|iAF692:xu5p-D|iSB619:xu5p-D|iAF1260:xu5p-D|iIT341:xu5p_D|iAbaylyiv4:XYLULOSE-5-PHOSPHATE|iND750:xu5p-D|iYO844:xu5p-D|iPS189:xu5p-D|iNJ661:xu5p-D|iJN746:xu5p-D	-1	-393.5	0.57012
cpd00199	Succinate semialdehyde|Succinic semialdehyde|4-Oxobutanoate|succinate semialdehyde	C4H5O3	C00232	sucsal	iJR904:sucsal|iAbaylyiv4:SUCC-S-ALD|iAF692:sucsal|iYO844:sucsal|iND750:sucsal|iNJ661:sucsal|iSB619:sucsal|iAF1260:sucsal|iJN746:sucsal	-1	-110.26	0.264674
cpd00200	4-Methyl-2-oxopentanoate|2-Oxoisocaproate|4-methyl-2-oxopentanoate|4MOP|2-ketoisocaproate	C6H9O3	C00233	4mop	iJR904:4mop|iAO358:cll_49:cll_437|iAG612:cbs_78|iAF692:4mop|iSB619:4mop|iAF1260:4mop|iIT341:4mop|iAbaylyiv4:2K-4CH3-PENTANOATE|iND750:4mop|iYO844:4mop|iNJ661:4mop|iJN746:4mop	-1	-109.64	0.396045
cpd00201	10-Formyltetrahydrofolate|10-Formyl-THF|10-formyltetrahydrofolate|10-formyl-thf	C20H21N7O7	C00234	10fthf	iJR904:10fthf|iAO358:cll_176|iAG612:cbs_28|iAF692:10fthf|iSB619:10fthf|iAF1260:10fthf|iIT341:10fthf|iAbaylyiv4:10-FORMYL-THF|iND750:10fthf|iYO844:10fthf|iPS189:10fthf|iNJ661:10fthf|iJN746:10fthf	-2	-144.77	3.20694
cpd00202	Dimethylallyl diphosphate|Prenyl diphosphate|2-Isopentenyl diphosphate|delta2-Isopentenyl diphosphate|delta-Prenyl diphosphate|DMAPP|Dimethylallyldiphosphate|dimethylallyl diphosphate	C5H10O7P2	C00235	dmpp	iJR904:dmpp|iAO358:cll_239|iAF692:dmpp|iSB619:dmpp|iAF1260:dmpp|iIT341:dmpp|iAbaylyiv4:DI-CH3-ALLYL-PPI|iND750:dmpp|iYO844:dmpp|iNJ661:dmpp|iJN746:dmpp	-2	-439.18	0.556056
cpd00203	3-Phospho-D-glyceroyl phosphate|1,3-Bisphospho-D-glycerate|(R)-2-Hydroxy-3-(phosphonooxy)-1-monoanhydride with phosphoric propanoic acid|3-Phospho-D-glyceroylphosphate|3-phospho-D-glyceroyl phosphate|3-phospho-d-glyceroyl-phosphate	C3H6O10P2	C00236	13dpg	iJR904:13dpg|iAO358:cll_201|iAF692:13dpg|iSB619:13dpg|iAF1260:13dpg|iIT341:13dpg|iAbaylyiv4:DPG|iND750:13dpg|iYO844:13dpg|iPS189:13dpg|iNJ661:13dpg|iJN746:13dpg	-2	-586.8	0.359716
cpd00204	CO|Carbon monoxide	CO	C00237	co	iAG612:cbs_20|iAF692:co|iYO844:co|iNJ661:co	0	UNKNOWN	0.5
cpd00205	Potassium|K+|potassium	K	C00238	k	iJR904:k|iAF692:k|iSB619:k|iAF1260:k|iND750:k|iYO844:k|iNJ661:k|iPS189:k	1	UNKNOWN	UNKNOWN
cpd00206	dCMP|Deoxycytidylic acid|Deoxycytidine monophosphate|Deoxycytidylate|2'-Deoxycytidine 5'-monophosphate|dcmp	C9H13N3O7P	C00239	dcmp	iJR904:dcmp|iAO358:cll_126|iAG612:cbs_266|iAF692:dcmp|iSB619:dcmp|iAF1260:dcmp|iAbaylyiv4:DCMP|iND750:dcmp|iYO844:dcmp|iPS189:dcmp|iNJ661:dcmp|iJN746:dcmp	-1	-305.54	1.83186
cpd00207	Guanine|2-Amino-6-hydroxypurine|guanine|GNN	C5H5N5O	C00242	gua	iJR904:gua|iAO358:cll_150:cll_458|iAG612:cbs_278|iAF692:gua|iSB619:gua|iAF1260:gua|iIT341:gua|iAbaylyiv4:GUANINE|iND750:gua|iYO844:gua|iPS189:gua|iNJ661:gua|iJN746:gua	0	28.4	2.5143
cpd00208	Lactose|1-beta-D-Galactopyranosyl-4-alpha-D-glucopyranose|Milk sugar|alpha-Lactose|Anhydrous lactose|lactose|LACT	C12H22O11	C00243	lcts	iJR904:lcts|iAO358:cll_251:cll_252|iYO844:lcts|iNJ661:lcts|iSB619:lcts|iAF1260:lcts	0	-376.76	3.02215
cpd00209	Nitrate|Nitric acid|nitrate	NO3	C00244	no3	iIT341:no3|iJR904:no3|iAbaylyiv4:NITRATE|iAG612:cbs_482|iYO844:no3|iNJ661:no3|iSB619:no3|iAF1260:no3	-1	-26.61	0.5
cpd00210	Taurine|2-Aminoethanesulfonic acid|Aminoethylsulfonic acid|taurine	C2H7NO3S	C00245	taur	iJR904:taur|iAbaylyiv4:TAURINE|iYO844:taur|iAF1260:taur|iJN746:taur	0	-126.763	0.782903
cpd00211	Butanoic acid|Butanoate|Butyrate|Butyric acid|M_Butyrate|butanoate	C4H7O2	C00246	but	iJR904:but|iAbaylyiv4:BUTYRIC_ACID|iYO844:but|iNJ661:but|iAF1260:but	-1	-83.51	0.2346
cpd00212	L-Sorbose|L-xylo-Hexulose	C6H12O6	C00247	srb-L	iYO844:srb-L|iND750:srb-L	0	-217.61	1.3695
cpd00213	Lipoamide|Thioctic acid amide|lipoamide|Lipoamide-E|Enzyme N6-(lipoyl)lysine	C8H15NOS2	C00248|C15972	NOT IN MODEL	iAO358:cll_306|iND750:lpam|iNJ661:lpam|iSB619:lpam|iJN746:lpam	0	-21.54	1.63427
cpd00214	Hexadecanoic acid|Hexadecanoate|Hexadecylic acid|Palmitic acid|Palmitate|Cetylic acid|hexadecanoate|palmitate|Hexadecanoate (n-C16:0)	C16H31O2	C00249	hdca	iJR904:hdca|iAO358:cll_426:cll_449|iSB619:hdca|iAF1260:hdca|iAbaylyiv4:C16:0|iND750:hdca|iYO844:hdca|iNJ661:hdca|iJN746:hdca	-1	-64.07	1.23901
cpd00216	Chorismate|Chorismic acid|chorismate	C10H8O6	C00251	chor	iJR904:chor|iAO358:cll_72|iAG612:cbs_132|iAF692:chor|iSB619:chor|iAF1260:chor|iIT341:chor|iAbaylyiv4:CHORISMATE|iND750:chor|iYO844:chor|iNJ661:chor|iJN746:chor	-2	-169.49	1.40729
cpd00217	Isomaltose|Brachiose|isomaltose	C12H22O11	C00252	isomal	iAG612:cbs_376|iYO844:isomal	0	-376.76	3.02215
cpd00218	Nicotinate|Nicotinic acid|Niacin|3-Pyridinecarboxylic acid|nicotinate	C6H4NO2	C00253	nac	iJR904:nac|iAO358:cll_496|iAF692:nac|iSB619:nac|iAF1260:nac|iAbaylyiv4:NIACINE|iND750:nac|iYO844:nac|iPS189:nac|iNJ661:nac|iJN746:nac	-1	-36.89	1.42009
cpd00219	Prephenate|Prephenic acid|prephenate|prephenate-phe|prephenate-tyr	C10H8O6	C00254	pphn	iJR904:pphn|iAO358:cll_316:cll_376|iAG612:cbs_245|iAF692:pphn|iSB619:pphn|iAF1260:pphn|iIT341:pphn|iAbaylyiv4:PREPHENATE|iND750:pphn|iYO844:pphn|iNJ661:pphn|iJN746:pphn	-2	-186.17	1.31734
cpd00220	Riboflavin|Lactoflavin|7,8-Dimethyl-10-ribitylisoalloxazine|Vitamin B2|riboflavin|RIBF	C17H20N4O6	C00255	ribflv	iJR904:ribflv|iAO358:cll_352:cll_487|iAF692:ribflv|iSB619:ribflv|iAF1260:ribflv|iIT341:ribflv|iAbaylyiv4:RIBOFLAVIN|iND750:ribflv|iYO844:ribflv|iPS189:ribflv|iNJ661:ribflv|iJN746:ribflv	0	-110.72	2.88394
cpd00221	(R)-Lactate|D-Lactate|D-Lactic acid|D-2-Hydroxypropanoic acid|D-2-Hydroxypropionic acid|d-lactate	C3H5O3	C00256	NOT IN MODEL	iIT341:lac_D|iJR904:lac-D|iAbaylyiv4:D-LACTATE|iND750:lac-D|iSB619:lac-D|iAF1260:lac-D|iJN746:lac-D	-1	-123.17	0.251966
cpd00222	D-Gluconic acid|D-Gluconate|D-gluco-Hexonic acid|D-gluconate|GLCN	C6H11O7	C00257	glcn-D	iJR904:glcn|iAO358:cll_214:cll_215|iAG612:cbs_297:cbs_357|iAF692:glcn|iSB619:glcn|iAF1260:glcn|iAbaylyiv4:GLUCONATE|iYO844:glcn-D|iNJ661:glcn|iJN746:glcn	-1	-268.66	0.889648
cpd00223	D-Glycerate|Glycerate|(R)-Glycerate|Glyceric acid|glycerate	C3H5O4	C00258	glyc-R	iJR904:glyc-R|iAbaylyiv4:GLYCERATE|iAF692:glyc-R|iYO844:glyc-R|iNJ661:glyc-R|iSB619:glyc-R|iAF1260:glyc-R|iJN746:glyc-R	-1	-159.4	0.327021
cpd00224	L-Arabinose|L-Arabinopyranose|L-arabinose	C5H10O5	C00259|C11476	arab-L	iJR904:arab-L|iAO358:cll_393|iAG612:cbs_205|iYO844:arab-L|iND750:arab-L|iNJ661:arab-L|iAF1260:arab-L	0	-180.06	1.36935
cpd00226	Hypoxanthine|Purine-6-ol|hypoxanthine|HYXN	C5H4N4O	C00262	hxan	iJR904:hxan|iAO358:cll_151:cll_464|iAG612:cbs_173|iAF692:hxan|iSB619:hxan|iAF1260:hxan|iIT341:hxan|iAbaylyiv4:HYPOXANTHINE|iND750:hxan|iYO844:hxan|iPS189:hxan|iNJ661:hxan|iJN746:hxan	0	23.12	2.51767
cpd00227	L-Homoserine|2-Amino-4-hydroxybutyric acid|L-homoserine	C4H9NO3	C00263	hom-L	iJR904:hom-L|iAO358:cll_232|iAG612:cbs_161|iAF692:hom-L|iSB619:hom-L|iAF1260:hom-L|iIT341:hom_L|iAbaylyiv4:HOMO-SER|iND750:hom-L|iYO844:hom-L|iNJ661:hom-L|iJN746:hom-L	0	-122.53	0.347645
cpd00229	Glycolaldehyde|Hydroxyacetaldehyde|glycolaldehyde	C2H4O2	C00266	gcald	iJR904:gcald|iAO358:cll_179|iAF692:gcald|iSB619:gcald|iAF1260:gcald|iIT341:gcald|iAbaylyiv4:GLYCOLALDEHYDE|iND750:gcald|iYO844:gcald|iNJ661:gcald|iJN746:gcald	0	-70.28	0.224679
cpd00231	Dihydrobiopterin|6,7-Dihydrobiopterin|Quinoid-dihydrobiopterin|(6R)-6-(L-erythro-1,2-Dihydroxypropyl)-7,8-dihydro-6H-pterin	C9H13N5O3	C00268	NOT IN MODEL	iJN746:dhbpt	0	-35.76	2.71007
cpd00232	N-Acetylneuraminate|N-Acetylneuraminic acid|5-Acetamido-3,5-dideoxy-D-glycero-D-galacto-2-nonulosonic acid|Neu5Ac	C11H18NO9	C00270	acnam	iJR904:acnam|iYO844:acnam|iSB619:acnam|iAF1260:acnam	-1	-326.4	1.55309
cpd00233	Tetrahydrobiopterin|5,6,7,8-Tetrahydrobiopterin|2-Amino-6-(1,2-dihydroxypropyl)-5,6,7,8-tetrahydoro-4(1H)- pteridinone	C9H15N5O3	C00272	NOT IN MODEL	iJN746:thbpt	0	-44.57	2.61365
cpd00235	D-Mannose 6-phosphate|D-Mannose6-phosphate|D-mannose-6-phosphate|D-mannose 6-phosphate	C6H12O9P	C00275	man6p	iJR904:man6p|iAO358:cll_317|iAG612:cbs_307|iAF692:man6p|iSB619:man6p|iAF1260:man6p|iIT341:man6p|iAbaylyiv4:MANNOSE-6P|iND750:man6p|iYO844:man6p|iPS189:man6p|iNJ661:man6p	-1	-430.78	1.50566
cpd00236	D-Erythrose 4-phosphate|D-Erythrose4-phosphate|D-erythrose 4-phosphate	C4H8O7P	C00279	e4p	iJR904:e4p|iAO358:cll_75|iAG612:cbs_284|iAF692:e4p|iSB619:e4p|iAF1260:e4p|iIT341:e4p|iAbaylyiv4:ERYTHROSE-4P|iND750:e4p|iYO844:e4p|iPS189:e4p|iNJ661:e4p|iJN746:e4p	-1	-355.62	0.46586
cpd00238	Sedoheptulose 7-phosphate|altro-Heptulose 7-phosphate|D-Sedoheptulose 7-phosphate|D-altro-Heptulose 7-phosphate|Sedoheptulose7-phosphate|sedoheptulose 7-phosphate|sedoheptulose-7-phosphate	C7H14O10P	C00281|C05382	s7p	iJR904:s7p|iAO358:cll_369|iAG612:cbs_313|iAF692:s7p|iSB619:s7p|iAF1260:s7p|iIT341:s7p|iAbaylyiv4:D-SEDOHEPTULOSE-7-P|iND750:s7p|iYO844:s7p|iPS189:s7p|iNJ661:s7p|iJN746:s7p	-1	-466.34	0.92734
cpd00239	Hydrogen sulfide|Hydrogen-sulfide|H2S|Hydrogensulfide|Sulfide|h2s|Thioether	H2S	C00283|C00297	h2s	iJR904:h2s|iAO358:cll_133|iAG612:cbs_4|iAF692:h2s|iSB619:h2s|iAF1260:h2s|iIT341:h2s|iAbaylyiv4:HS|iND750:h2s|iYO844:h2s|iNJ661:h2s|iJN746:h2s	0	-6.66	0.5
cpd00241	dGTP|2'-Deoxyguanosine 5'-triphosphate|Deoxyguanosine 5'-triphosphate|Deoxyguanosine triphosphate|dgtp	C10H13N5O13P3	C00286	dgtp	iJR904:dgtp|iAO358:cll_295|iAG612:cbs_296|iAF692:dgtp|iSB619:dgtp|iAF1260:dgtp|iIT341:dgtp|iAbaylyiv4:DGTP|iND750:dgtp|iYO844:dgtp|iPS189:dgtp|iNJ661:dgtp|iJN746:dgtp	-3	-684.46	2.69374
cpd00242	HCO3-|Bicarbonate|Hydrogencarbonate|Acid carbonate|Carbonic acid|Dihydrogen carbonate|H2CO3|carbonic acid|carbonicacid|HCO(3-)|HCO3(-)	CHO3	C00288|C01353	hco3	iJR904:hco3|iAG612:cbs_157:cbs_387|iAF692:hco3|iSB619:hco3|iAF1260:hco3|iIT341:h2co3:hco3|iAbaylyiv4:HCO3|iND750:hco3|iYO844:hco3|iNJ661:h2co3:hco3|iJN746:hco3:h2co3	-1	-140.26	0.5
cpd00244	Nickel|Ni2+|nickel	Ni	C00291	ni2	iIT341:ni2|iAF692:ni2|iYO844:ni2|iPS189:ni2|iSB619:ni2|iAF1260:ni2|iJN746:ni2	2	UNKNOWN	UNKNOWN
cpd00246	Inosine|inosine	C10H12N4O5	C00294	ins	iJR904:ins|iAO358:cll_14|iAF1260:ins|iIT341:ins|iAbaylyiv4:INOSINE|iND750:ins|iYO844:ins|iPS189:ins|iNJ661:ins|iJN746:ins	0	-101.08	2.75335
cpd00247	Orotate|Orotic acid|Uracil-6-carboxylic acid|orotate	C5H3N2O4	C00295	orot	iJR904:orot|iAO358:cll_340|iAG612:cbs_303|iAF692:orot|iSB619:orot|iAF1260:orot|iIT341:orot|iAbaylyiv4:OROTATE|iND750:orot|iYO844:orot|iNJ661:orot|iJN746:orot	-1	-142.48	1.55473
cpd00249	Uridine|uridine	C9H12N2O6	C00299	uri	iJR904:uri|iAO358:cll_102|iAG612:cbs_256|iSB619:uri|iAF1260:uri|iIT341:uri|iAbaylyiv4:URIDINE|iND750:uri|iYO844:uri|iPS189:uri|iNJ661:uri|iJN746:uri	0	-185.27	1.8976
cpd00251	ADP-ribose|ADPribose	C15H21N5O14P2	C00301	adprib	iYO844:adprib|iND750:adprib|iSB619:adprib|iAF1260:adprib	-2	-585.97	3.79729
cpd00254	Magnesium|Mg2+|magnesium|Mg|Mg(2+)	Mg	C00305	mg2	iAG612:cbs_247|iAF692:mg2|iYO844:mg2|iPS189:mg2|iNJ661:mg2|iSB619:mg2|iAF1260:mg2	2	UNKNOWN	UNKNOWN
cpd00258	D-Ribulose|D-erythro-2-Pentulose|D-Arabinoketose|D-Arabinulose|D-Riboketose	C5H10O5	C00309	rbl-D	iYO844:rbl-D|iNJ661:rbl-D	0	-180.95	1.22448
cpd00259	D-Xylulose|D-threo-Pentulose|D-Lyxulose|D-xylulose	C5H10O5	C00310	xylu-D	iJR904:xylu-D|iAO358:cll_389|iAG612:cbs_324|iYO844:xylu-D|iND750:xylu-D|iNJ661:xylu-D|iAF1260:xylu-D	0	-180.95	1.22448
cpd00260	Isocitrate|Isocitric acid|1-Hydroxytricarballylic acid|1-Hydroxypropane-1,2,3-tricarboxylic acid|isocitrate	C6H5O7	C00311	icit	iJR904:icit|iAO358:cll_120|iAG612:cbs_248|iAF692:icit|iSB619:icit|iAF1260:icit|iIT341:icit|iAbaylyiv4:THREO-D(S)-ISO-CITRATE|iND750:icit|iYO844:icit|iNJ661:icit|iJN746:icit	-3	-279.02	0.477608
cpd00261	L-Xylulose|L-threo-Pentulose|L-Lyxulose	C5H10O5	C00312	NOT IN MODEL	iAF1260:xylu-L	0	-180.95	1.22448
cpd00264	Spermidine|N-(3-Aminopropyl)-1,4-butane-diamine|spermidine	C7H22N3	C00315	spmd	iJR904:spmd|iAO358:cll_319|iAG612:cbs_270|iSB619:spmd|iAF1260:spmd|iIT341:spmd|iND750:spmd|iYO844:spmd|iNJ661:spmd|iPS189:spmd|iJN746:spmd	3	4.79	1.15819
cpd00266	L-Carnitine|L-gamma-Trimethyl-beta-hydroxybutyrobetaine|Vitamin BT|3-Carboxy-2-hydroxy-N,N,N-trimethyl-1-propanaminium hydroxide, inner salt|Levocarnitine|(R)-Carnitine|Carnitine|gamma-Trimethyl-hydroxybutyrobetaine|3-Hydroxy-4-trimethylammoniobutanoate|l-carnitine	C7H15NO3	C00318|C00487	crn	iJR904:crn|iAbaylyiv4:CARNITINE|iYO844:crn|iND750:crn|iNJ661:crn|iSB619:crn|iAF1260:crn|iJN746:crn	0	-65.83	1.97845
cpd00268	Thiosulfate|Hyposulfite|H2S2O3|thiosulfate	O3S2	C00320|C05529	tsul	iJR904:tsul|iAG612:cbs_484|iAF692:tsul|iYO844:tsul|iNJ661:tsul|iAF1260:tsul|iJN746:tsul	-2	-122.7	0.5
cpd00274	L-Citrulline|2-Amino-5-ureidovaleric acid|Citrulline|L-citrulline|citrulline	C6H13N3O3	C00327	citr-L	iJR904:citr-L|iAO358:cll_54|iAG612:cbs_219|iAF692:citr-L|iSB619:citr-L|iAF1260:citr-L|iIT341:citr_L|iAbaylyiv4:L-CITRULLINE|iND750:citr-L|iYO844:citr-L|iNJ661:citr-L|iJN746:citr-L	0	-123.87	1.01741
cpd00276	D-Glucosamine|Chitosamine|2-Amino-2-deoxy-D-glucose|GLUM	C6H14NO5	C00329	gam	iJR904:gam|iAO358:cll_328|iYO844:gam|iPS189:gam|iAF1260:gam	1	-183.03	1.51001
cpd00277	Deoxyguanosine|2'-Deoxyguanosine|deoxyguanosine	C10H13N5O4	C00330	dgsn	iJR904:dgsn|iAO358:cll_152|iAG612:cbs_276|iAF1260:dgsn|iIT341:dgsn|iAbaylyiv4:DEOXYGUANOSINE|iND750:dgsn|iYO844:dgsn|iPS189:dgsn|iNJ661:dgsn|iJN746:dgsn	0	-55.96	2.68683
cpd00279	Acetoacetyl-CoA|Acetoacetyl coenzyme A|3-Acetoacetyl-CoA|acetoacetyl-CoA|acetoacetyl-coa	C25H37N7O18P3S	C00332	aacoa	iJR904:aacoa|iAO358:cll_168|iAF692:aacoa|iSB619:aacoa|iAF1260:aacoa|iIT341:aacoa|iAbaylyiv4:ACETOACETYL-COA|iND750:aacoa|iYO844:aacoa|iNJ661:aacoa|iJN746:aacoa	-3	-812.61	3.58037
cpd00280	D-Galacturonate|D-Galacturonic acid|D-galacturonate	C6H9O7	C00333	galur	iJR904:galur|iAO358:cll_382|iAG612:cbs_293|iYO844:galur|iAF1260:galur	-1	-261.5	1.49878
cpd00281	4-Aminobutanoate|4-Aminobutanoic acid|4-Aminobutyrate|4-Aminobutyric acid|gamma-Aminobutyric acid|4-Aminobutylate|4-aminobutanoate|GABA|4-aminobutyrate	C4H9NO2	C00334	4abut	iJR904:4abut|iAO358:cll_192:cll_194|iAF692:4abut|iSB619:4abut|iAF1260:4abut|iIT341:4abut|iAbaylyiv4:4-AMINO-BUTYRATE|iND750:4abut|iYO844:4abut|iPS189:4abut|iNJ661:4abut|iJN746:4abut	0	-84.49	0.346578
cpd00282	(S)-Dihydroorotate|(S)-4,5-Dihydroorotate|L-Dihydroorotate|L-Dihydroorotic acid|Dihydro-L-orotic acid|S-Dihydroorotate|(S)-dihydroorotate	C5H5N2O4	C00337	dhor-S	iJR904:dhor-S|iAO358:cll_339|iAF692:dhor-S|iSB619:dhor-S|iAF1260:dhor-S|iIT341:dhor_S|iAbaylyiv4:DI-H-OROTATE|iND750:dhor-S|iYO844:dhor-S|iNJ661:dhor-S|iJN746:dhor-S	-1	-151.52	1.44137
cpd00283	Geranyl diphosphate|Geranyldiphosphate|geranyl diphosphate	C10H18O7P2	C00341	grdp	iJR904:grdp|iAO358:cll_241|iAF692:grdp|iSB619:grdp|iAF1260:grdp|iIT341:grdp|iAbaylyiv4:GERANYL-PP|iND750:grdp|iYO844:grdp|iNJ661:grdp|iJN746:grdp	-2	-411.09	1.03522
cpd00284	6-Phospho-D-gluconate|6-phospho-D-gluconate	C6H11O10P	C00345	6pgc	iJR904:6pgc|iAO358:cll_212|iAG612:cbs_139|iSB619:6pgc|iAF1260:6pgc|iIT341:6pgc|iAbaylyiv4:6-P-GLUCONATE|iND750:6pgc|iYO844:6pgc|iNJ661:6pgc|iJN746:6pgc	-2	-481.16	0.820896
cpd00285	Ethanolamine phosphate|O-Phosphorylethanolamine|Phosphoethanolamine|O-Phosphoethanolamine	C2H8NO4P	C00346	NOT IN MODEL	iND750:ethamp	0	-257.01	0.307461
cpd00286	Undecaprenyl phosphate|Undecaprenylphosphate|undecaprenyl phosphate	C55H90O4P	C00348	udcpp	iJR904:udcpp|iAO358:cll_81|iSB619:udcpp|iAF1260:udcpp|iIT341:udcpp|iAbaylyiv4:UNDECAPRENYL-P|iYO844:udcpp|iNJ661:udcpp|iJN746:udcpp	-1	49.72	5.56826
cpd00287	2-Methyl-3-oxopropanoate|3-Oxo-2-methylpropanoate|(S)-Methylmalonate semialdehyde|Methylmalonate semialdehyde|methylmalonate-semialdehyde	C4H5O3	C00349|C06002	2mop	iAbaylyiv4:CH3-MALONATE-S-ALD|iAG612:cbs_113|iYO844:2mop:mmalsa|iNJ661:2mop|iJN746:mmtsa	-1	-112.07	0.27296
cpd00288	D-Glucosamine 6-phosphate|D-Glucosamine phosphate|D-Glucosamine6-phosphate|D-glucosamine 6-phosphate|d-glucosamine-6-phosphate	C6H14NO8P	C00352	gam6p	iJR904:gam6p|iAO358:cll_174:cll_329|iAF692:gam6p|iSB619:gam6p|iAF1260:gam6p|iIT341:gam6p|iAbaylyiv4:D-GLUCOSAMINE-6-P|iND750:gam6p|iYO844:gam6p|iPS189:gam6p|iNJ661:gam6p|iJN746:gam6p	0	-395.53	1.48131
cpd00289	Geranylgeranyl diphosphate|Geranylgeranyl pyrophosphate|all-trans-Geranylgeranyl diphosphate|all-trans-Geranylgeranyl pyrophosphate	C20H34O7P2	C00353	ggdp	iAF692:ggdp|iYO844:ggdp	-2	-354.91	2.03365
cpd00290	D-Fructose 1,6-bisphosphate|beta-D-Fructose 1,6-bisphosphate|D-fructose-1,6-bisphosphate|D-fructose 1,6-bisphosphate|D-Fructose1-6-bisphosphate	C6H12O12P2	C00354|C05378	fdp	iJR904:fdp|iAO358:cll_169|iAG612:cbs_217|iAF692:fdp|iSB619:fdp|iAF1260:fdp|iIT341:fdp|iAbaylyiv4:FRUCTOSE-16-DIPHOSPHATE|iND750:fdp|iYO844:fdp|iPS189:fdp|iNJ661:fdp|iJN746:fdp	-2	-644.17	1.29798
cpd00292	(S)-3-Hydroxy-3-methylglutaryl-CoA|Hydroxymethylglutaryl-CoA|Hydroxymethylglutaroyl coenzyme A|HMG-CoA|3-Hydroxy-3-methylglutaryl-CoA|3-hydroxy-3-methylglutaryl-CoA|(S)-3-hydroxy-3-methylglutaryl-CoA	C27H40N7O20P3S	C00356	hmgcoa	iAO358:cll_231|iAG612:cbs_110|iAF692:hmgcoa|iYO844:hmgcoa|iND750:hmgcoa|iSB619:hmgcoa|iJN746:hmgcoa	-4	-900.07	3.61469
cpd00293	N-Acetyl-D-glucosamine 6-phosphate|N-acetyl-D-glucosamine 6-phosphate	C8H15NO9P	C00357	acgam6p	iJR904:acgam6p|iAO358:cll_289|iSB619:acgam6p|iAF1260:acgam6p|iND750:acgam6p|iYO844:acgam6p|iNJ661:acgam6p|iPS189:acgam6p	-1	-425.13	1.60826
cpd00294	dAMP|2'-Deoxyadenosine 5'-phosphate|2'-Deoxyadenosine 5'-monophosphate|Deoxyadenylic acid|Deoxyadenosine monophosphate|damp	C10H13N5O6P	C00360	damp	iJR904:damp|iAO358:cll_25|iAG612:cbs_263|iAF692:damp|iSB619:damp|iAF1260:damp|iIT341:damp|iAbaylyiv4:DAMP|iND750:damp|iYO844:damp|iPS189:damp|iNJ661:damp|iJN746:damp	-1	-218.01	2.98126
cpd00295	dGDP|2'-Deoxyguanosine 5'-diphosphate|dgdp	C10H13N5O10P2	C00361	dgdp	iJR904:dgdp|iAO358:cll_211|iAG612:cbs_295|iAF692:dgdp|iSB619:dgdp|iAF1260:dgdp|iIT341:dgdp|iAbaylyiv4:DGDP|iND750:dgdp|iYO844:dgdp|iPS189:dgdp|iNJ661:dgdp|iJN746:dgdp	-2	-476.46	2.68544
cpd00296	dGMP|2'-Deoxyguanosine 5'-monophosphate|2'-Deoxyguanosine 5'-phosphate|Deoxyguanylic acid|Deoxyguanosine monophosphate|dgmp	C10H13N5O7P	C00362	dgmp	iJR904:dgmp|iAO358:cll_163|iAG612:cbs_277|iSB619:dgmp|iAF1260:dgmp|iIT341:dgmp|iAbaylyiv4:DGMP|iND750:dgmp|iYO844:dgmp|iPS189:dgmp|iNJ661:dgmp|iJN746:dgmp	-1	-268.46	2.68267
cpd00297	dTDP|Deoxythymidine 5'-diphosphate|dtdp	C10H14N2O11P2	C00363	dtdp	iJR904:dtdp|iAO358:cll_403|iAG612:cbs_315|iAF692:dtdp|iSB619:dtdp|iAF1260:dtdp|iIT341:dtdp|iAbaylyiv4:TDP|iND750:dtdp|iYO844:dtdp|iPS189:dtdp|iNJ661:dtdp|iJN746:dtdp	-2	-566.34	1.77026
cpd00298	dTMP|Thymidine 5'-phosphate|Deoxythymidine 5'-phosphate|Thymidylic acid|5'-Thymidylic acid|Thymidine monophosphate|Deoxythymidylic acid|Thymidylate|dtmp	C10H14N2O8P	C00364	dtmp	iJR904:dtmp|iAO358:cll_298|iAG612:cbs_317|iAF692:dtmp|iSB619:dtmp|iAF1260:dtmp|iIT341:dtmp|iAbaylyiv4:TMP|iND750:dtmp|iYO844:dtmp|iPS189:dtmp|iNJ661:dtmp|iJN746:dtmp	-1	-358.34	1.76605
cpd00299	dUMP|Deoxyuridylic acid|Deoxyuridine monophosphate|Deoxyuridine 5'-phosphate|2'-Deoxyuridine 5'-phosphate|dump	C9H12N2O8P	C00365	dump	iJR904:dump|iAO358:cll_142|iAG612:cbs_267|iAF692:dump|iSB619:dump|iAF1260:dump|iIT341:dump|iAbaylyiv4:DUMP|iND750:dump|iYO844:dump|iPS189:dump|iNJ661:dump|iJN746:dump	-1	-357.93	1.79821
cpd00300	Urate|Uric acid|urate	C5H4N4O3	C00366	urate	iAbaylyiv4:URATE|iAG612:cbs_524:cbs_525|iYO844:urate|iAF1260:urate|iJN746:urate	0	-90.93	3.2352
cpd00305	Thiamin|Thiamine|Vitamin B1|Aneurin|Antiberiberi factor|thiamine|THI	C12H17N4OS	C00378	thm	iJR904:thm|iAO358:cll_489:cll_490|iAF692:thm|iSB619:thm|iAF1260:thm|iIT341:thm|iND750:thm|iYO844:thm|iPS189:thm|iNJ661:thm	1	52.18	2.5652
cpd00307	Cytosine|cytosine	C4H5N3O	C00380	csn	iJR904:csn|iAO358:cll_309:cll_452|iAF692:csn|iSB619:csn|iAF1260:csn|iAbaylyiv4:CYTOSINE|iND750:csn|iYO844:csn|iPS189:csn|iJN746:csn	0	-8.68	1.38371
cpd00309	Xanthine|xanthine|XAN	C5H4N4O2	C00385	xan	iJR904:xan|iAO358:cll_154:cll_302|iAG612:cbs_359|iAF692:xan|iSB619:xan|iAF1260:xan|iIT341:xan|iAbaylyiv4:XANTHINE|iND750:xan|iYO844:xan|iPS189:xan|iNJ661:xan|iJN746:xan	0	-27.73	2.67091
cpd00311	Guanosine|guanosine	C10H13N5O5	C00387	gsn	iJR904:gsn|iAO358:cll_149|iAG612:cbs_360|iAF1260:gsn|iIT341:gsn|iAbaylyiv4:GUANOSINE|iND750:gsn|iYO844:gsn|iPS189:gsn|iNJ661:gsn|iJN746:gsn	0	-95.8	2.75027
cpd00313	Quercetin|3,3',4,5,7-Pentahydroxyflavone|3,5,7,3',4'-Pentahydroxyflavone	C15H9O7	C00389	quc	iYO844:quc	-1	-177.08	2.71708
cpd00314	Mannitol|D-Mannitol|mannitol|MNTL	C6H14O6	C00392	mnl	iJR904:mnl|iAO358:cll_277|iAG612:cbs_471|iYO844:mnl|iPS189:mnl|iSB619:mnl|iAF1260:mnl	0	-225.44	0.98839
cpd00322	L-Isoleucine|2-Amino-3-methylvaleric acid|L-isoleucine|l-iso-leucine	C6H13NO2	C00407	ile-L	iJR904:ile-L|iAO358:cll_52|iAG612:cbs_86|iAF692:ile-L|iSB619:ile-L|iAF1260:ile-L|iIT341:ile_L|iAbaylyiv4:ILE|iND750:ile-L|iYO844:ile-L|iPS189:ile-L|iNJ661:ile-L|iJN746:ile-L	0	-84.87	0.446773
cpd00327	Stearoyl-CoA|Stearyl-CoA|Stearyl coenzyme A|Stearyl-CoA (n-C18:0CoA)|strcoa|Stearoyl-CoA (n-C18:0CoA)	C39H67N7O17P3S	C00412	strcoa	iAbaylyiv4:C18:0-COA|iYO844:strcoa|iND750:stcoa|iNJ661:stcoa|iAF1260:stcoa	-3	-759.91	3.99319
cpd00330	Dihydrofolate|Dihydrofolic acid|7,8-Dihydrofolate|7,8-Dihydrofolic acid|7,8-Dihydropteroylglutamate|dihydrofolate|7-8-Dihydrofolate|7,8-dihydrofolate	C19H19N7O6	C00415	dhf	iJR904:dhf|iAO358:cll_155|iAG612:cbs_322|iAF692:dhf|iSB619:dhf|iAF1260:dhf|iIT341:dhf|iAbaylyiv4:DIHYDROFOLATE|iND750:dhf|iYO844:dhf|iPS189:dhf|iNJ661:dhf|iJN746:dhf	-2	-109.12	3.01016
cpd00331	cis-Aconitate|cis-Aconitic acid|cis-aconitate	C6H3O6	C00417	NOT IN MODEL	iAbaylyiv4:CIS-ACONITATE|iAF1260:acon-C|iJN746:acon-C	-3	-222.28	0.750199
cpd00334	(S)-Lactaldehyde|L-Lactaldehyde|L-2-Hydroxypropionaldehyde	C3H6O2	C00424	lald-L	iIT341:lald_L|iJR904:lald-L|iAF692:lald-L|iYO844:lald-L|iND750:lald-L|iNJ661:lald-L|iAF1260:lald-L	0	-70.47	0.279396
cpd00338	5-Aminolevulinate|5-Amino-4-oxopentanoate|5-Amino-4-oxovaleric acid|5-amino-levulinate	C5H9NO3	C00430	5aop	iJR904:5aop|iAF692:5aop|iSB619:5aop|iAF1260:5aop|iIT341:5aop|iAbaylyiv4:5-AMINO-LEVULINATE|iND750:5aop|iYO844:5aop|iPS189:5aop|iNJ661:5aop|iJN746:5aop	0	-112.89	0.390534
cpd00340	2,5-Dioxopentanoate|2-Oxoglutarate semialdehyde|2,5-dioxopentanoate	C5H5O4	C00433	25dop	iAbaylyiv4:CPD-654|iYO844:25dop	-1	-136.2	0.368702
cpd00342	N-Acetylornithine|N2-Acetyl-L-ornithine|N2-acetyl-L-ornithine|N-acetyl-L-ornithine	C7H14N2O3	C00437	acorn	iJR904:acorn|iAO358:cll_64|iAG612:cbs_480|iAF692:acorn|iSB619:acorn|iAF1260:acorn|iAbaylyiv4:N-ALPHA-ACETYLORNITHINE|iND750:acorn|iYO844:acorn|iNJ661:acorn|iJN746:acorn	0	-115.26	0.757717
cpd00343	N-Carbamoyl-L-aspartate|N-carbamoyl-L-aspartate	C5H6N2O5	C00438	cbasp	iJR904:cbasp|iAO358:cll_341|iAG612:cbs_241|iAF692:cbasp|iSB619:cbasp|iAF1260:cbasp|iIT341:cbasp|iAbaylyiv4:CARBAMYUL-L-ASPARTATE|iND750:cbasp|iYO844:cbasp|iNJ661:cbasp|iJN746:cbasp	-2	-203.96	0.985903
cpd00344	N-Formimino-L-glutamate|N-Formimidoyl-L-glutamate|N-formimino-L-glutamate	C6H9N2O4	C00439	forglu	iAG612:cbs_128|iYO844:forglu|iSB619:forglu|iJN746:forglu	-1	-157.18	1.48196
cpd00345	5-Methyltetrahydrofolate|5-methyltetrahydrofolate	C20H23N7O6	C00440	5mthf	iJR904:5mthf|iAO358:cll_271|iAF692:5mthf|iSB619:5mthf|iAF1260:5mthf|iIT341:5mthf|iAbaylyiv4:5-METHYL-THF|iND750:5mthf|iYO844:5mthf|iNJ661:5mthf|iJN746:5mthf	-2	-101.7	2.85054
cpd00346	L-Aspartate 4-semialdehyde|Aspartate beta-semialdehyde|L-Aspartic 4-semialdehyde|L-Aspartate4-semialdehyde|L-aspartate 4-semialdehyde	C4H7NO3	C00441	aspsa	iJR904:aspsa|iAO358:cll_77|iAG612:cbs_130|iAF692:aspsa|iSB619:aspsa|iAF1260:aspsa|iIT341:aspsa|iAbaylyiv4:L-ASPARTATE-SEMIALDEHYDE|iND750:aspsa|iYO844:aspsa|iNJ661:aspsa|iJN746:aspsa	0	-113.05	0.329774
cpd00347	5,10-Methenyltetrahydrofolate|5,10-methenyltetrahydrofolate|5-10-Methenyltetrahydrofolate	C20H20N7O6	C00445	methf	iJR904:methf|iAO358:cll_181|iAF692:methf|iSB619:methf|iAF1260:methf|iIT341:methf|iAbaylyiv4:5,10-METHENYL-THF|iND750:methf|iYO844:methf|iPS189:methf|iNJ661:methf|iJN746:methf	-1	-97	3.11793
cpd00348	alpha-D-Galactose 1-phosphate|alpha-D-Galactopyranose 1-phosphate|alpha-D-Galactose1-phosphate|alpha-D-galactose-1-phosphate|alpha-D-galactose 1-phosphate	C6H12O9P	C00446	gal1p	iJR904:gal1p|iAO358:cll_198|iAG612:cbs_186|iAF692:gal1p|iAF1260:gal1p|iIT341:gal1p|iND750:gal1p|iYO844:gal1p|iNJ661:gal1p	-1	-430.78	1.50566
cpd00349	D-Sedoheptulose 1,7-bisphosphate|D-altro-Heptulose 1,7-biphosphate	C7H14O13P2	C00447	NOT IN MODEL		-2	-678.84	0.89046
cpd00350	trans,trans-Farnesyl diphosphate|Farnesyl diphosphate|Farnesyl pyrophosphate|2-trans,6-trans-Farnesyl diphosphate|Farnesyldiphosphate|trans,trans-farnesyl diphosphate|trans, trans-farnesyl diphosphate	C15H26O7P2	C00448	frdp	iJR904:frdp|iAO358:cll_242|iAF692:frdp|iSB619:frdp|iAF1260:frdp|iIT341:frdp|iAbaylyiv4:FARNESYL-PP|iND750:frdp|iYO844:frdp|iNJ661:frdp|iJN746:frdp	-2	-383	1.53205
cpd00352	2,3,4,5-Tetrahydropyridine-2-carboxylate|delta1-Piperideine-6-L-carboxylate|2,3,4,5-tetrahydropyridine-2-carboxylate	C6H8NO2	C00450	NOT IN MODEL	iAO358:cll_141|iJN746:thp2c	-1	-56.09	1.01049
cpd00355	Nicotinamide D-ribonucleotide|NMN|Nicotinamide mononucleotide|Nicotinamide ribonucleotide|Nicotinamide nucleotide|beta-Nicotinamide D-ribonucleotide|beta-Nicotinamide ribonucleotide|beta-Nicotinamide mononucleotide|nicotinamide ribonucleotide|nicotinamide nucleotide	C11H15N2O8P	C00455	nmn	iJR904:nmn|iAO358:cll_406|iAF692:nmn|iAF1260:nmn|iIT341:nmn|iAbaylyiv4:NICOTINAMIDE_NUCLEOTIDE|iND750:nmn|iYO844:nmn|iPS189:nmn	0	-337.74	2.01206
cpd00356	dCTP|Deoxycytidine 5'-triphosphate|Deoxycytidine triphosphate|2'-Deoxycytidine 5'-triphosphate|dctp	C9H13N3O13P3	C00458	dctp	iJR904:dctp|iAO358:cll_296|iAG612:cbs_265|iAF692:dctp|iSB619:dctp|iAF1260:dctp|iIT341:dctp|iAbaylyiv4:DCTP|iND750:dctp|iYO844:dctp|iPS189:dctp|iNJ661:dctp|iJN746:dctp	-3	-721.54	1.84804
cpd00357	dTTP|Deoxythymidine triphosphate|Deoxythymidine 5'-triphosphate|TTP|ttp	C10H14N2O14P3	C00459	dttp	iJR904:dttp|iAO358:cll_355|iAG612:cbs_316|iAF692:dttp|iSB619:dttp|iAF1260:dttp|iIT341:dttp|iAbaylyiv4:TTP|iND750:dttp|iYO844:dttp|iPS189:dttp|iNJ661:dttp|iJN746:dttp	-3	-774.34	1.78283
cpd00358	dUTP|2'-Deoxyuridine 5'-triphosphate|dutp	C9H12N2O14P3	C00460	dutp	iJR904:dutp|iAO358:cll_164|iAG612:cbs_320|iAF692:dutp|iSB619:dutp|iAF1260:dutp|iIT341:dutp|iAbaylyiv4:DUTP|iND750:dutp|iYO844:dutp|iPS189:dutp|iNJ661:dutp|iJN746:dutp	-3	-773.93	1.81469
cpd00359	Indole|2,3-Benzopyrrole|indole|indol	C8H7N	C00463	NOT IN MODEL	iIT341:indole|iJR904:indole|iAO358:cll_372|iAG612:cbs_371|iAF692:indole|iNJ661:indole|iAF1260:indole|iJN746:indole	0	54.41	1.59304
cpd00360	Purine|purine	C5H4N4	C00465|C15587	purine	iAbaylyiv4:PURINE|iYO844:purine	0	73.57	2.76325
cpd00361	Acetoin|2-Acetoin|3-Hydroxybutan-2-one|3-Hydroxy-2-butanone|Dimethylketol|acetoin|2-acetoin|ACTN|(R)-Acetoin|(R)-2-Acetoin|(R)-3-Hydroxy-2-butanone|(R)-Dimethylketol|(R)-3-Hydroxybutan-2-one	C4H8O2	C00466|C00810	actn-R	iAbaylyiv4:ACETOIN|iAO358:cll_32:cll_440|iAG612:cbs_64|iAF692:actn-R|iYO844:actn-R|iSB619:actn-R	0	-72.12	0.345267
cpd00363	Ethanol|Ethyl alcohol|Methylcarbinol|Dehydrated ethanol|ethanol|ETOH	C2H6O	C00469	etoh	iJR904:etoh|iAO358:cll_21:cll_454|iAG612:cbs_153|iAF692:etoh|iSB619:etoh|iAF1260:etoh|iIT341:etoh|iAbaylyiv4:ETOH|iND750:etoh|iYO844:etoh|iJN746:etoh	0	-43.44	0.5
cpd00367	Cytidine|cytidine	C9H13N3O5	C00475	cytd	iJR904:cytd|iAO358:cll_101|iAG612:cbs_254:cbs_255|iSB619:cytd|iAF1260:cytd|iIT341:cytd|iAbaylyiv4:CYTIDINE|iND750:cytd|iYO844:cytd|iPS189:cytd|iNJ661:cytd|iJN746:cytd	0	-132.88	1.92951
cpd00368	D-Lyxose	C5H10O5	C00476	NOT IN MODEL		0	-180.06	1.36935
cpd00371	Propanal|Propionaldehyde	C3H6O	C00479	ppal	iYO844:ppal|iNJ661:ppal|iAF1260:ppal|iJN746:ppal	0	-32.43	0.215606
cpd00378	Formamide|Methanamide|formamide	CH3NO	C00488	frmd	iIT341:frmd|iAG612:cbs_481|iYO844:frmd|iSB619:frmd	0	-28.36	0.369401
cpd00381	L-Cystine|L-Dicysteine|L-alpha-Diamino-beta-dithiolactic acid|L-cystine	C6H12N2O4S2	C00491	cyst-L	iAG612:cbs_253|iYO844:cyst-L	0	-159.61	1.32944
cpd00382	Raffinose|Melitose|Melitriose|Gossypose|6G-alpha-D-galactosylsucrose	C18H32O16	C00492	raffin	iYO844:raffin|iND750:raffin|iSB619:raffin	0	-536.13	4.25369
cpd00383	Shikimate|Shikimic acid|3,4,5-Trihydroxy-1-cyclohexenecarboxylic acid|shikimate	C7H9O5	C00493	skm	iJR904:skm|iAO358:cll_74|iAG612:cbs_109|iAF692:skm|iSB619:skm|iAF1260:skm|iIT341:skm|iAbaylyiv4:SHIKIMATE|iND750:skm|iYO844:skm|iNJ661:skm|iJN746:skm	-1	-171.29	0.954259
cpd00386	(R)-Malate|D-Malate|D-Malic acid	C4H4O5	C00497	mal-D	iYO844:mal-D|iAF1260:mal-D	-2	-201	0.310287
cpd00387	ADP-glucose|Adenosine diphosphoglucose|ADPglucose	C16H23N5O15P2	C00498	adpglc	iJR904:adpglc|iYO844:adpglc|iNJ661:adpglc|iSB619:adpglc|iAF1260:adpglc	-2	-622.63	3.92265
cpd00388	Allantoate|Allantoic acid|allantoate	C4H7N4O4	C00499	alltt	iJR904:alltt|iAbaylyiv4:ALLANTOATE|iAG612:cbs_183|iYO844:alltt|iND750:alltt|iAF1260:alltt	-1	-166.94	1.89793
cpd00390	CDP-glucose|CDP-D-Glucose	C15H23N3O16P2	C00501	NOT IN MODEL		-2	-710.16	3.13926
cpd00393	Folate|Pteroylglutamic acid|Folic acid|folate|FOL	C19H17N7O6	C00504	fol	iAO358:cll_157:cll_455|iAF692:fol|iYO844:fol|iPS189:fol|iNJ661:fol	-2	-109.27	3.18647
cpd00395	L-Cysteate|L-Cysteic acid|3-Sulfoalanine|2-Amino-3-sulfopropionic acid	C3H6NO5S	C00506	Lcyst	iYO844:Lcyst	-1	-206.402	0.790911
cpd00396	L-Rhamnose|6-Deoxy-L-mannose|L-Mannomethylose	C6H12O5	C00507	rmn	iJR904:rmn|iYO844:rmn|iAF1260:rmn	0	-182.05	1.49863
cpd00397	L-Ribulose|L-erythro-Pentulose|L-Arabinoketose|L-Arabinulose|L-Riboketose|L-ribulose	C5H10O5	C00508	rbl-L	iJR904:rbl-L|iAG612:cbs_383|iYO844:rbl-L|iNJ661:rbl-L|iSB619:rbl-L|iAF1260:rbl-L	0	-180.95	1.22448
cpd00400	Propenoate|Acrylic acid|Acrylate|2-Propenoic acid|Vinylformic acid	C3H3O2	C00511	NOT IN MODEL	iIT341:acryl	-1	-64.98	0.475215
cpd00402	CDP-glycerol|CDPglycerol	C12H19N3O13P2	C00513	cdpglyc	iAO358:cll_362|iYO844:cdpglyc|iSB619:cdpglyc	-2	-608.06	2.03125
cpd00403	D-Mannonate|D-mannonate	C6H11O7	C00514	mana	iJR904:mana|iAO358:cll_384|iAG612:cbs_291|iYO844:mana|iAF1260:mana	-1	-268.66	0.889648
cpd00408	(R)-Pantoate|Pantoate|Pantoic acid|R-Pantoate|(R)-pantoate	C6H11O4	C00522	pant-R	iJR904:pant-R|iAO358:cll_300|iAF692:pant-R|iSB619:pant-R|iAF1260:pant-R|iIT341:pant_R|iAbaylyiv4:L-PANTOATE|iND750:pant-R|iYO844:pant-R|iNJ661:pant-R|iJN746:pant-R	-1	-159.58	0.493225
cpd00412	Deoxyuridine|2-Deoxyuridine|2'-Deoxyuridine|deoxyuridine	C9H12N2O5	C00526	duri	iJR904:duri|iAO358:cll_104|iAG612:cbs_275|iAF692:duri|iSB619:duri|iAF1260:duri|iIT341:duri|iAbaylyiv4:DEOXYURIDINE|iND750:duri|iYO844:duri|iPS189:duri|iNJ661:duri	0	-145.43	1.80441
cpd00415	p-Benzenediol|Hydroquinone|1,4-Benzenediol|1,4-Dihydroxybenzene|Benzene-1,4-diol|Quinol|4-Hydroxyphenol|Benzosemiquinone|p-Benzosemiquinone|hydroquinone	C6H6O2	C00530|C02389|C15603	hqn	iJR904:hqn|iAO358:cll_90|iAG612:cbs_207|iYO844:hqn|iAF1260:hqn	0	-49.38	0.882045
cpd00417	L-Arabitol|L-Arabinol|L-Arabinitol|L-Lyxitol	C5H12O5	C00532	abt-L	iYO844:abt-L|iND750:abt	0	-189.02	0.79901
cpd00418	Nitric oxide|NO|Nitrogen monoxide|Nitricoxide	NO	C00533	NOT IN MODEL	iIT341:no|iNJ661:no|iAF1260:no	0	UNKNOWN	0.71845
cpd00421	Triphosphate|Inorganic triphosphate|Tripolyphosphate	HO10P3	C00536	pppi	iJR904:pppi|iAF692:pppi|iSB619:pppi|iAF1260:pppi|iAbaylyiv4:P3I|iYO844:pppi|iNJ661:pppi|iPS189:pppi|iJN746:pppi	-4	UNKNOWN	UNKNOWN
cpd00423	Cob(II)alamin|Vitamin B12r	C62H89CoN13O14P	C00541	cbl2	iYO844:cbl2	1	UNKNOWN	UNKNOWN
cpd00424	Cystathionine|L-Cystathionine|cystathionine	C7H14N2O4S	C00542|C02291	cysth-L	iJR904:cysth-L|iAO358:cll_270|iAG612:cbs_250|iSB619:cyst-L|iAF1260:cysth-L|iIT341:cyst_L|iAbaylyiv4:L-CYSTATHIONINE|iND750:cysth-L|iYO844:cysth-L|iNJ661:cyst-L|iJN746:cyst-L	0	-154.91	0.955805
cpd00425	Dimethylamine|(CH3)2NH|dimethylamine	C2H8N	C00543	NOT IN MODEL	iAF692:dma	1	-1.35	0.926026
cpd00428	Methylglyoxal|Pyruvaldehyde|Pyruvic aldehyde|2-Ketopropionaldehyde|2-Oxopropanal|methylglyoxal	C3H4O2	C00546	mthgxl	iJR904:mthgxl|iAbaylyiv4:METHYL-GLYOXAL|iYO844:mthgxl|iND750:mthgxl|iAF1260:mthgxl	0	-59.99	0.323521
cpd00430	Phenyl acetate|Acetylphenol|Acetic acid,phenyl ester|Phenylacetic acid|Benzylformic acid|Phenylacetate|Benzeneacetiic acid|Benzylformate|Phenylaceticacid|phenylacetate|PACT	C8H8O2	C00548|C05613|C07086|C15583	NOT IN MODEL	iIT341:pac|iJR904:pac|iAO358:cll_478:cll_479|iAF692:pac|iND750:pac|iNJ661:pac|iAF1260:pac|iJN746:pac	0	-47.35	0.889963
cpd00432	meso-Tartaric acid|meso-Tartrate	C4H4O6	C00552	tartr-M	iYO844:tartr-M	-2	-239.04	0.454339
cpd00434	4-Aminobutanal|4-Aminobutyraldehyde|Butyraldehyde, 4-amino-	C4H10NO	C00555	4abutn	iJR904:4abutn|iYO844:4abutn|iND750:4abutn|iAF1260:4abutn	1	-31.79	0.367003
cpd00437	D-Tagaturonate|D-tagaturonate|D-Tagaturonic acid	C6H9O7	C00558	tagur	iJR904:tagur|iAO358:cll_383|iAG612:cbs_294|iYO844:tagur|iAF1260:tagur	-1	-262.39	1.29767
cpd00438	Deoxyadenosine|2'-Deoxyadenosine|deoxyadenosine	C10H13N5O3	C00559	dad-2	iJR904:dad-2|iAO358:cll_16|iAG612:cbs_272|iSB619:dad-2|iAF1260:dad-2|iIT341:dad_2|iAbaylyiv4:DEOXYADENOSINE|iND750:dad-2|iYO844:dad-2|iPS189:dad-2|iNJ661:dad-2|iJN746:dad-2	0	-5.51	2.98501
cpd00443	4-Aminobenzoate|ABEE|4-Aminobenzoic acid|p-Aminobenzoate|4-aminobenzoate|p-aminobenzoate	C7H6NO2	C00568	4abz	iJR904:4abz|iAO358:cll_186|iAF692:4abz|iSB619:4abz|iAF1260:4abz|iIT341:4abz|iAbaylyiv4:P-AMINO-BENZOATE|iND750:4abz|iYO844:4abz|iNJ661:4abz|iJN746:4abz	-1	-48.99	0.945506
cpd00446	3',5'-Cyclic AMP|Cyclic adenylic acid|Cyclic AMP|Adenosine 3',5'-phosphate|cAMP	C10H11N5O6P	C00575	NOT IN MODEL	iJR904:camp|iAF692:camp|iND750:camp|iNJ661:camp|iAF1260:camp|iJN746:camp	-1	-191.87	3.79548
cpd00447	Betaine aldehyde|betaine aldehyde	C5H12NO	C00576	betald	iJR904:betald|iAbaylyiv4:BETAINE_ALDEHYDE|iYO844:betald|iNJ661:betald|iSB619:betald|iAF1260:betald|iJN746:betald	1	21.67	1.96632
cpd00448	D-Glyceraldehyde	C3H6O3	C00577	glyald	iIT341:glyald|iJR904:glyald|iAbaylyiv4:GLYCERALD|iAF692:glyald|iYO844:glyald|iND750:glyald|iPS189:glyald|iSB619:glyald|iAF1260:glyald|iJN746:glyald	0	-106.7	0.348594
cpd00449	Dihydrolipoamide|Dihydrothioctamide|dihydrolipoamide|Dihydrolipoamide-E|Enzyme N6-(dihydrolipoyl)lysine	C8H17NOS2	C00579|C15973	NOT IN MODEL	iAO358:cll_308|iND750:dhlam|iNJ661:dhlam|iSB619:dhlam|iJN746:dhlam	0	-27.348	1.47715
cpd00457	Choline phosphate|Phosphorylcholine|Phosphocholine|O-Phosphocholine	C5H14NO4P	C00588	NOT IN MODEL	iND750:cholp|iPS189:cholp	0	-200.31	1.97179
cpd00464	Phenylacetaldehyde|alpha-Tolualdehyde|phenylacetaldehyde	C8H8O	C00601	NOT IN MODEL	iJR904:pacald|iAO358:cll_305|iND750:pacald|iNJ661:pacald|iAF1260:pacald	0	2.82	0.797918
cpd00464	Phenylacetaldehyde|alpha-Tolualdehyde|phenylacetaldehyde	0	C8H8O	NOT IN MODEL	iJR904:pacald|iAO358:cll_305|iND750:pacald|iNJ661:pacald|iAF1260:pacald	0.797918	C00601
cpd00465	(-)-Ureidoglycolate|(S)-Ureidoglycolate|Ureidoglycolate|ureidoglycolate|(s)-ureidoglycolate	C3H5N2O4	C00603|C05241	urdglyc	iJR904:urdglyc|iAbaylyiv4:CPD-1091|iAG612:cbs_526|iYO844:urdglyc|iND750:urdglyc|iAF1260:urdglyc	-1	-163.98	0.971189
cpd00470	N1-Acetylspermidine	C9H23N3O	C00612	N1aspmd	iJR904:N1aspmd|iYO844:N1aspmd|iND750:N1aspmd|iAF1260:N1aspmd	2	-24.81	1.28715
cpd00475	alpha-D-Ribose 1-phosphate|Ribose 1-phosphate|D-Ribose 1-phosphate|alpha-D-Ribose1-phosphate|D-ribose-1-phosphate|D-ribose 1-phosphate	C5H10O8P	C00620	r1p	iJR904:r1p|iAO358:cll_147|iAG612:cbs_175|iSB619:r1p|iAF1260:r1p|iIT341:r1p|iND750:r1p|iYO844:r1p|iNJ661:r1p|iPS189:r1p|iJN746:r1p	-1	-394.12	1.31756
cpd00477	N-Acetyl-L-glutamate|N-Acetyl-L-glutamic acid|N-acetyl-L-glutamate|n-acetyl-l-glutamate	C7H9NO5	C00624	acglu	iJR904:acglu|iAO358:cll_59|iAG612:cbs_160|iAF692:acglu|iSB619:acglu|iAF1260:acglu|iAbaylyiv4:ACETYL-GLU|iND750:acglu|iYO844:acglu|iNJ661:acglu|iJN746:acglu	-2	-193.73	0.730848
cpd00481	2-Methylpropanoyl-CoA|2-Methylpropionyl-CoA|Isobutyryl-CoA|isobutyryl-CoA	C25H39N7O17P3S	C00630	ibcoa	iAG612:cbs_91|iAF692:ibcoa|iYO844:ibcoa|iSB619:ibcoa|iJN746:ibcoa	-3	-784.4	3.55604
cpd00482	2-Phospho-D-glycerate|D-Glycerate 2-phosphate|D-Glycerate2-phosphate|2-phospho-D-glycerate	C3H5O7P	C00631	2pg	iJR904:2pg|iAO358:cll_165|iAG612:cbs_106|iAF692:2pg|iSB619:2pg|iAF1260:2pg|iIT341:2pg|iAbaylyiv4:2-PG|iND750:2pg|iYO844:2pg|iPS189:2pg|iNJ661:2pg|iJN746:2pg	-2	-371.9	0.290854
cpd00485	D-Mannose 1-phosphate|alpha-D-Mannose 1-phosphate|D-Mannose1-phosphate	C6H12O9P	C00636	man1p	iJR904:man1p|iAF692:man1p|iSB619:man1p|iAF1260:man1p|iIT341:man1p|iAbaylyiv4:MANNOSE-1P|iND750:man1p|iYO844:man1p|iPS189:man1p|iNJ661:man1p	-1	-430.78	1.50566
cpd00489	4-Hydroxyphenylacetate|4-Hydroxyphenylacetic acid|4-Hydroxyphenyl acetate|4-hydroxyphenylacetate	C8H7O3	C00642|C13636	NOT IN MODEL	iAO358:cll_460|iAF692:4hphac	-1	-89.36	0.86626
cpd00491	D-Mannitol 1-phosphate|D-mannitol-1-phosphate|D-mannitol 1-phosphate	C6H14O9P	C00644	mnl1p	iJR904:mnl1p|iAO358:cll_278|iAG612:cbs_305|iYO844:mnl1p|iND750:mnl1p|iPS189:mnl1p|iSB619:mnl1p|iAF1260:mnl1p	-1	-437.94	0.909703
cpd00492	N-Acetyl-D-mannosamine|2-Acetamido-2-deoxy-D-mannose	C8H15NO6	C00645	acmana	iJR904:acmana|iAF692:acmana|iYO844:acmana|iSB619:acmana|iAF1260:acmana	0	-212.63	1.63473
cpd00497	Xanthosine 5'-phosphate|Xanthylic acid|XMP|(9-D-Ribosylxanthine)-5'-phosphate|Xanthosine5-phosphate|xanthosine-5-phosphate	C10H12N4O9P	C00655	xmp	iJR904:xmp|iAO358:cll_219|iAG612:cbs_228|iAF692:xmp|iSB619:xmp|iAF1260:xmp|iIT341:xmp|iAbaylyiv4:XANTHOSINE-5-PHOSPHATE|iND750:xmp|iYO844:xmp|iNJ661:xmp|iJN746:xmp	-1	-364.43	2.78495
cpd00501	beta-D-Glucose 1-phosphate|beta-D-glucose 1-phosphate	C6H12O9P	C00663	g1p-B	iAO358:cll_261|iYO844:g1p-B	-1	-430.78	1.50566
cpd00504	LL-2,6-Diaminoheptanedioate|LL-2,6-Diaminopimelate|LL-2,6-Diaminopimelic acid|LL-2,6-diaminopimelate|LL-2,6-diaminoheptanedioate|LL-2-6-Diaminoheptanedioate	C7H14N2O4	C00666	26dap-LL	iJR904:26dap-LL|iAO358:cll_312|iAG612:cbs_427|iSB619:26dap-LL|iAF1260:26dap-LL|iIT341:26dap_LL|iAbaylyiv4:LL-DIAMINOPIMELATE|iYO844:26dap-LL|iNJ661:26dap-LL|iJN746:26dap-LL	0	-163.68	0.604949
cpd00507	sn-glycero-3-Phosphocholine|Glycerophosphocholine|sn-Glycero-3-phosphocholine	C8H20NO6P	C00670	g3pc	iJR904:g3pc|iYO844:g3pc|iSB619:g3pc|iAF1260:g3pc	0	-254.99	2.05765
cpd00508	(S)-3-Methyl-2-oxopentanoic acid|3-Methyl-2-oxopentanoate|(S)-3-Methyl-2-oxopentanoate|(3S)-3-Methyl-2-oxopentanoic acid|(3S)-3-Methyl-2-oxopentanoate|S-3-Methyl-2-oxopentanoate|3MOP|2-Oxo-3-methylvalerate|3-methyl-2-oxopentanoate|2-keto-3-methylvalerate|2-keto-3-methyl-valerate	C6H9O3	C00671|C03465	3mop	iJR904:3mop|iAO358:cll_51:cll_436|iAG612:cbs_56|iAF692:3mop|iSB619:3mop|iAF1260:3mop|iIT341:3mop|iAbaylyiv4:2-KETO-3-METHYL-VALERATE|iND750:3mop|iYO844:3mop|iNJ661:3mop|iJN746:3mop	-1	-109.64	0.396045
cpd00509	2-Deoxy-D-ribose 1-phosphate|2-Deoxy-alpha-D-ribose 1-phosphate|2-Deoxy-D-ribose1-phosphate|2-deoxy-D-ribose 1-phosphate|deoxyribose-1-phosphate	C5H10O7P	C00672	2dr1p	iJR904:2dr1p|iAO358:cll_144|iAG612:cbs_273|iAF692:2dr1p|iSB619:2dr1p|iAF1260:2dr1p|iIT341:2dr1p|iND750:2dr1p|iYO844:2dr1p|iPS189:2dr1p|iNJ661:2dr1p	-1	-354.28	1.17941
cpd00510	2-Deoxy-D-ribose 5-phosphate|2-Deoxy-D-ribose5-phosphate|2-deoxy-D-ribose 5-phosphate|deoxyribose-5-phosphate	C5H10O7P	C00673	2dr5p	iJR904:2dr5p|iAO358:cll_145|iAG612:cbs_280|iSB619:2dr5p|iAF1260:2dr5p|iIT341:2dr5p|iND750:2dr5p|iYO844:2dr5p|iNJ661:2dr5p|iPS189:2dr5p	-1	-354.28	1.17941
cpd00515	5-Dehydro-4-deoxy-D-glucarate	C6H6O7	C00679	5d4dglcr	iJR904:5dh4dglc|iAbaylyiv4:5-KETO-4-DEOXY-D-GLUCARATE|iYO844:5d4dglcr|iAF1260:5dh4dglc	-2	-263.36	0.529171
cpd00516	meso-2,6-Diaminoheptanedioate|meso-2,6-Diaminopimelate|meso-2,6-Diaminopimelic acid|meso-Diaminoheptanedioate|meso-2,6-diaminopimelate|meso-2,6-diaminoheptanedioate|meso-2-6-Diaminoheptanedioate	C7H14N2O4	C00680	26dap-M	iJR904:26dap-M|iAO358:cll_257|iAG612:cbs_428|iAF692:26dap-M|iSB619:26dap-M|iAF1260:26dap-M|iIT341:26dap_M|iAbaylyiv4:MESO-DIAMINOPIMELATE|iYO844:26dap-M|iNJ661:26dap-M|iJN746:26dap-M	0	-163.68	0.604949
cpd00519	(S)-2-Methyl-3-oxopropanoyl-CoA|(S)-2-Methyl-3-oxopropionyl-CoA|(S)-Methylmalonyl-CoA|(S)-Methylmalonyl-coenzyme A|(S)-3-Oxo-2-methylpropanoyl-CoA|D-methylmalonyl-CoA|D-Methylmalonyl-CoA	C25H36N7O19P3S	C00683	mmcoa-S	iJR904:mmcoa-S|iAG612:cbs_308|iYO844:mmcoa-S|iNJ661:mmcoa-S|iAF1260:mmcoa-S	-4	-863.85	3.54606
cpd00521	dTDP-4-dehydro-6-deoxy-alpha-D-glucose|dTDP-4-oxo-6-deoxy-alpha-D-glucose|4,6-Dideoxy-4-oxo-dTDP-D-glucose|dTDP-4-oxo-6-deoxy-D-glucose|dTDP-4-dehydro-6-deoxy-D-glucose|dTDP-4-dehydro-6-deoxy-alpha-D-galactose|dTDP-4-dehydro-6-deoxy-D-galactose|dtdp-4-dehydro-6-deoxy-d-glucose	C16H22N2O15P2	C00687|C11907	NOT IN MODEL	iJR904:dtdp4d6dg|iAbaylyiv4:DTDP-DEOH-DEOXY-GLUCOSE|iAO358:cll_129|iAF692:dtdp4d6dg|iNJ661:dtdp4d6dg|iAF1260:dtdp4d6dg	-2	-680.33	2.86294
cpd00523	alpha,alpha'-Trehalose 6-phosphate|Trehalose 6-phosphate|trehalose 6-phosphate|D-trehalose-6-phosphate	C12H22O14P	C00689	tre6p	iJR904:tre6p|iAO358:cll_370|iAG612:cbs_318|iSB619:tre6p|iAF1260:tre6p|iAbaylyiv4:TREHALOSE-6P|iND750:tre6p|iYO844:tre6p|iPS189:tre6p|iNJ661:tre6p	-1	-589.26	2.98672
cpd00524	2,4,6/3,5-Pentahydroxycyclohexanone|scyllo-Inosose|2-Inosose|2-inosose	C6H10O6	C00691	2ins	iAG612:cbs_75|iAF692:2ins|iYO844:2ins|iPS189:2ins	0	-213.4	1.28396
cpd00525	UDP-N-acetylmuramoyl-L-alanyl-D-glutamate|udp-n-acetylmuramoyl-l-alanyl-d-glutamate	C28H39N5O23P2	C00692	uamag	iJR904:uamag|iAO358:cll_283|iSB619:uamag|iAF1260:uamag|iIT341:uamag|iAbaylyiv4:UDP-AA-GLUTAMATE|iYO844:uamag|iNJ661:uamag|iJN746:uamag	-4	-958.02	3.90679
cpd00526	3alpha,7alpha,12alpha-Trihydroxy-5beta-cholanate|Cholate|3alpha,7alpha,12alpha-Trihydroxy-5beta-cholanic acid|Cholic acid	C24H39O5	C00695	NOT IN MODEL		-1	-165.99	7.10531
cpd00530	XTP	C10H12N4O15P3	C00700	NOT IN MODEL	iPS189:xtp|iAF1260:xtp	-3	-780.43	2.79562
cpd00531	Hg2+|Mercury (charged +2)|Mercury(2+)|Mercuric ion	Hg	C00703	hg2	iYO844:hg2|iAF1260:hg2	2	UNKNOWN	UNKNOWN
cpd00532	O2.-|Superoxide anion|Superoxide|O2-|Superoxideanion|superoxide	HO2	C00704	o2-	iJR904:o2-|iAO358:cll_361|iAF692:o2-|iSB619:o2-|iAF1260:o2s|iIT341:o2s|iAbaylyiv4:SUPER-OXIDE|iYO844:o2-|iNJ661:o2s	0	3.9197	0.5
cpd00533	dCDP|2'-Deoxycytidine diphosphate|2'-Deoxycytidine 5'-diphosphate|dcdp	C9H13N3O10P2	C00705	dcdp	iJR904:dcdp|iAO358:cll_127|iAG612:cbs_264|iAF692:dcdp|iSB619:dcdp|iAF1260:dcdp|iIT341:dcdp|iAbaylyiv4:DCDP|iND750:dcdp|iYO844:dcdp|iPS189:dcdp|iNJ661:dcdp|iJN746:dcdp	-2	-513.54	1.83592
cpd00540	Betaine|Trimethylaminoacetate|Glycine betaine|N,N,N-Trimethylglycine|Trimethylammonioacetate|betaine|BET	C5H11NO2	C00719	glyb	iJR904:glyb|iAO358:cll_97:cll_98|iAF692:glyb|iSB619:glyb|iAF1260:glyb|iAbaylyiv4:BETAINE|iYO844:glyb|iNJ661:glyb|iJN746:glyb	0	-31.03	1.96262
cpd00541	Lipoate|Lipoic acid|alpha-Lipoic acid|Thioctic acid	C8H13O2S2	C00725	lipt	iYO844:lipt	-1	-63.98	1.55567
cpd00550	D-Serine|d-serine	C3H7NO3	C00740	ser-D	iIT341:ser_D|iJR904:ser-D|iAbaylyiv4:D-SERINE|iYO844:ser-D|iNJ661:ser-D|iAF1260:ser-D	0	-124.15	0.312619
cpd00557	Siroheme|siroheme	C42H36FeN4O16	C00748	sheme	iJR904:sheme|iAbaylyiv4:SIROHEME|iAF692:sheme|iYO844:sheme|iNJ661:sheme|iSB619:sheme|iAF1260:sheme|iJN746:sheme	-8	UNKNOWN	UNKNOWN
cpd00558	Spermine|N,N'-Bis(3-aminopropyl)-1,4-butanediamine|SPRM	C10H30N4	C00750	sprm	iIT341:sprm|iAO358:cll_318|iYO844:sprm|iND750:sprm	4	15.6	2.04072
cpd00581	Urocanate|Urocanic acid|urocanate	C6H5N2O2	C00785	urcan	iAbaylyiv4:UROCANATE|iAG612:cbs_416|iYO844:urcan|iSB619:urcan|iJN746:urcan	-1	-26.85	1.29588
cpd00588	D-Sorbitol|D-Glucitol|L-Gulitol|Sorbitol|D-sorbitol	C6H14O6	C00794	sbt-D	iJR904:sbt-D|iAG612:cbs_314:cbs_510|iYO844:sbt-D|iND750:sbt-D|iSB619:sbt-D|iAF1260:sbt-D	0	-225.44	0.98839
cpd00599	Salicylate|o-Hydroxybenzoic acid|Salicylic acid|SALC|salicylate	C7H5O3	C00805	NOT IN MODEL	iAbaylyiv4:CPD-110|iAO358:cll_325|iNJ661:salc	-1	-92.53	0.894593
cpd00608	D-Altronate|D-altronate|D-altronatete	C6H11O7	C00817	altrn	iJR904:altrn|iAO358:cll_385|iAG612:cbs_262|iYO844:altrn|iAF1260:altrn	-1	-268.66	0.889648
cpd00609	D-Glucarate|D-Glucaric acid|L-Gularic acid|d-Saccharic acid|D-Glucosaccharic acid|d-glucarate	C6H8O8	C00818	glcr	iJR904:glcr|iAbaylyiv4:D-GLUCARATE|iYO844:glcr|iAF1260:glcr	-2	-311.88	0.823313
cpd00616	L-Arogenate|L-Arogenic acid|Pretyrosine|l-arogenate	C10H12NO5	C00826	NOT IN MODEL	iAbaylyiv4:CPD-659	-1	-161.4	1.3158
cpd00626	dTDP-glucose|dTDP-D-glucose|dTDPglucose|dTDP-alpha-D-glucose|dtdp-d-glucose	C16H24N2O16P2	C00842	NOT IN MODEL	iJR904:dtdpglu|iAbaylyiv4:DTDP-D-GLUCOSE|iAO358:cll_356|iAF692:dtdpglu|iNJ661:dtdpglu|iAF1260:dtdpglu	-2	-723.12	2.95151
cpd00637	D-Methionine|D-2-Amino-4-(methylthio)butyric acid|d-methionine	C5H11NO2S	C00855	met-D	iJR904:met-D|iAbaylyiv4:CPD-218|iYO844:met-D|iAF1260:met-D	0	-75.91	0.815146
cpd00638	Deamino-NAD+|Deamido-NAD+|Deamido-NAD|deamido-NAD+|deamido-nad	C21H24N6O15P2	C00857	dnad	iJR904:dnad|iAO358:cll_288|iAF692:dnad|iSB619:dnad|iAF1260:dnad|iIT341:dnad|iAbaylyiv4:DEAMIDO-NAD|iND750:dnad|iYO844:dnad|iPS189:dnad|iNJ661:dnad|iJN746:dnad	-2	-572.03	4.30267
cpd00641	L-Histidinol|L-histidinol	C6H12N3O	C00860	histd	iJR904:histd|iAO358:cll_226|iAG612:cbs_417|iAF692:histd|iSB619:histd|iAF1260:histd|iAbaylyiv4:HISTIDINOL|iND750:histd|iYO844:histd|iNJ661:histd|iJN746:histd	1	-2.41	1.14372
cpd00642	L-Rhamnulose	C6H12O5	C00861	rml	iJR904:rml|iYO844:rml|iAF1260:rml	0	-181.19	0.718809
cpd00644	Pantothenate|Pantothenic acid|(R)-Pantothenate|R-Pantothenate|pantothenate|PAN	C9H16NO5	C00864	pnto-R	iJR904:pnto-R|iAO358:cll_128:cll_480|iAF692:pnto-R|iSB619:pnto-R|iAF1260:pnto-R|iIT341:pnto_R|iAbaylyiv4:PANTOTHENATE|iND750:pnto-R|iYO844:pnto-R|iNJ661:pnto-R|iJN746:pnto-R	-1	-188.54	0.850688
cpd00646	4-Nitrophenol|p-Nitrophenol|PNP|Niphen|4-Hydroxynitrobenzene	C6H5NO3	C00870	NOT IN MODEL		0	UNKNOWN	UNKNOWN
cpd00650	Crotonoyl-CoA|Crotonyl-CoA|2-Butenoyl-CoA|trans-But-2-enoyl-CoA|But-2-enoyl-CoA|crotonyl-coa	C25H37N7O17P3S	C00877	b2coa	iAbaylyiv4:CROTONYL-COA|iYO844:b2coa|iSB619:b2coa|iAF1260:b2coa|iJN746:b2coa	-3	-761.78	3.57546
cpd00652	D-Galactarate|D-Mucic acid|D-Galactaric acid|d-galactarate	C6H8O8	C00879	galctr-D	iJR904:galct-D|iAbaylyiv4:D-GALACTARATE|iYO844:galctr-D|iAF1260:galct-D	-2	-311.88	0.823313
cpd00654	Deoxycytidine|2'-Deoxycytidine|deoxycytidine	C9H13N3O4	C00881	dcyt	iJR904:dcyt|iAO358:cll_103|iAG612:cbs_268|iAF1260:dcyt|iIT341:dcyt|iAbaylyiv4:DEOXYCYTIDINE|iND750:dcyt|iYO844:dcyt|iPS189:dcyt|iNJ661:dcyt|iJN746:dcyt	0	-93.04	1.83795
cpd00655	Dephospho-CoA|dephospho-CoA|dephospho-coa	C21H33N7O13P2S	C00882	dpcoa	iJR904:dpcoa|iAO358:cll_246|iAF692:dpcoa|iSB619:dpcoa|iAF1260:dpcoa|iIT341:dpcoa|iAbaylyiv4:DEPHOSPHO-COA|iND750:dpcoa|iYO844:dpcoa|iNJ661:dpcoa|iJN746:dpcoa	-2	-539.494	3.4599
cpd00658	Isochorismate|Isochorismic acid|isochorismate	C10H8O6	C00885	ichor	iJR904:ichor|iAO358:cll_267|iSB619:ichor|iAF1260:ichor|iIT341:ichor|iAbaylyiv4:ISOCHORISMATE|iYO844:ichor|iNJ661:ichor	-2	-169.49	1.40729
cpd00666	(R,R)-Tartaric acid|(R,R)-Tartrate|L-Tartaric acid|Tartaric acid|Tartrate|2,3-Dihydroxybutanedioic acid|(2R,3R)-Tartaric acid|(+)-Tartaric acid|L-tartrate|(S,S)-Tartaric acid|(S,S)-Tartrate|D-Tartrate|D-Tartaric acid|(2S,3S)-Tartaric acid|(-)-Tartaric acid|L-tartarate	C4H4O6	C00898|C02107	tartr-L	iJR904:tartr-L|iYO844:tartr-L|iNJ661:tartr-L|iAF1260:tartr-L	-2	-239.04	0.454339
cpd00668	2-Acetolactate|(S)-2-Acetolactate|(S)-2-Hydroxy-2-methyl-3-oxobutanoate|S-2-Acetolactate|2-acetolactate|ALCTT|2-aceto-lactate	C5H7O4	C00900|C06010	alac-S	iJR904:alac-S|iAO358:cll_31:cll_442|iAG612:cbs_49|iAF692:alac-S|iSB619:alac-S|iAF1260:alac-S|iIT341:alac_S|iAbaylyiv4:2-ACETO-LACTATE|iND750:alac-S|iYO844:alac-S|iNJ661:alac-S|iJN746:alac-S	-1	-153.18	0.443762
cpd00672	D-Fructuronate|D-fructuronate|D-Fructuronic acid	C6H9O7	C00905	fruur	iJR904:fruur|iAO358:cll_381|iAG612:cbs_290|iYO844:fruur|iAF1260:fruur	-1	-262.39	1.29767
cpd00679	Cephalosporin C	C16H20N3O8S	C00916	NOT IN MODEL		-1	-256.55	1.98321
cpd00681	Choline sulfate	C5H13NO4S	C00919	chols	iYO844:chols|iJN746:chols	0	-102.31	2.08563
cpd00683	Dihydropteroate|7,8-Dihydropteroate|dihydropteroate|7,8-dihydropteroate	C14H13N6O3	C00921	dhpt	iJR904:dhpt|iAO358:cll_180|iAF692:dhpt|iSB619:dhpt|iAF1260:dhpt|iIT341:dhpt|iAbaylyiv4:7,8-DIHYDROPTEROATE|iND750:dhpt|iYO844:dhpt|iNJ661:dhpt|iJN746:dhpt	-1	-2.14	2.78346
cpd00689	Porphobilinogen|porphobilinogen	C10H13N2O4	C00931	ppbng	iJR904:ppbng|iAF692:ppbng|iSB619:ppbng|iAF1260:ppbng|iIT341:ppbng|iAbaylyiv4:PORPHOBILINOGEN|iND750:ppbng|iYO844:ppbng|iNJ661:ppbng|iJN746:ppbng	-1	-118.18	1.36903
cpd00699	3-Dehydroquinate|5-Dehydroquinate|3-Dehydroquinic acid|5-Dehydroquinic acid|3-dehydroquinate	C7H9O6	C00944	3dhq	iJR904:3dhq|iAO358:cll_71|iAG612:cbs_70|iAF692:3dhq|iSB619:3dhq|iAF1260:3dhq|iIT341:3dhq|iAbaylyiv4:DEHYDROQUINATE|iND750:3dhq|iYO844:3dhq|iNJ661:3dhq|iJN746:3dhq	-1	-214.49	0.920613
cpd00700	Adenosine 2'-phosphate|2'-Adenylic acid|Adenosine-2'-monophosphate|AMP 2'-phosphate	C10H13N5O7P	C00946	NOT IN MODEL		-1	-257.85	3.03334
cpd00703	Indole-3-acetate|Indole-3-acetic acid|(Indol-3-yl)acetate|Indoleacetate|Indoleacetic acid	C10H8NO2	C00954	NOT IN MODEL	iAF692:ind3ac|iND750:ind3ac	-1	-23.83	1.55926
cpd00712	2-Dehydropantoate|2-dehydropantoate	C6H9O4	C00966	2dhp	iJR904:2dhp|iAO358:cll_301|iAF692:2dhp|iSB619:2dhp|iAF1260:2dhp|iIT341:2dhp|iAbaylyiv4:2-DEHYDROPANTOATE|iND750:2dhp|iYO844:2dhp|iNJ661:2dhp|iJN746:2dhp	-1	-149.1	0.487978
cpd00722	O-Acetyl-L-serine|O3-Acetyl-L-serine|O-acetyl-L-serine|o-acetyl-l-serine	C5H9NO4	C00979	acser	iJR904:acser|iAO358:cll_136|iAG612:cbs_164|iAF692:acser|iSB619:acser|iAF1260:acser|iIT341:acser|iAbaylyiv4:ACETYLSERINE|iND750:acser|iYO844:acser|iNJ661:acser|iJN746:acser	0	-161.6	0.521363
cpd00727	2-Phosphoglycolate|Phosphoglycolic acid|2-phosphoglycolate	C2H3O6P	C00988	2pglyc	iJR904:2pglyc|iAbaylyiv4:CPD-67|iAF692:2pglyc|iYO844:2pglyc|iNJ661:2pglyc|iSB619:2pglyc|iAF1260:2pglyc	-2	-335.48	0.212863
cpd00731	D-Alanyl-D-alanine|D-Ala-D-Ala|D-alanyl-D-alanine|d-alanyl-d-alanine	C6H12N2O3	C00993	alaala	iJR904:alaala|iAO358:cll_143|iSB619:alaala|iAF1260:alaala|iIT341:alaala|iAbaylyiv4:D-ALA-D-ALA|iYO844:alaala|iNJ661:alaala|iJN746:alaala	0	-118.69	0.781426
cpd00738	phosphoserine|O-Phospho-L-serine|L-O-Phosphoserine|3-Phosphoserine|Dexfosfoserine|3-phospho-serine	C3H7NO6P	C01005	pser-L	iJR904:pser-L|iAO358:cll_360|iAG612:cbs_124|iAF692:pser-L|iSB619:pser-L|iAF1260:pser-L|iIT341:pser_L|iAbaylyiv4:3-P-SERINE|iND750:pser-L|iYO844:pser-L|iNJ661:pser-L|iJN746:pser-L	-1	-336.65	0.327316
cpd00739	Reduced riboflavin	C17H22N4O6	C01007	ribflvRD	iYO844:ribflvRD|iSB619:rbflvrd|iAF1260:rbflvrd	0	-133.83	2.48842
cpd00742	Urea-1-carboxylate|Allophanate|Allophanic acid|urea-1-carboxylate	C2H3N2O3	C01010	NOT IN MODEL	iAbaylyiv4:CPD-578|iND750:allphn	-1	-127.56	0.950749
cpd00751	6-Deoxy-L-galactose|L-Fucose	C6H12O5	C01019	NOT IN MODEL	iJR904:fuc-L|iAF1260:fuc-L	0	-182.05	1.49863
cpd00755	Hydroxymethylbilane|hydroxymethylbilane	C40H38N4O17	C01024	hmbil	iJR904:hmbil|iAF692:hmbil|iSB619:hmbil|iAF1260:hmbil|iIT341:hmbil|iAbaylyiv4:HYDROXYMETHYLBILANE|iND750:hmbil|iYO844:hmbil|iNJ661:hmbil|iJN746:hmbil	-8	-479.5	6.2222
cpd00760	2-Methylbutanoyl-CoA|2-Methylbutyryl-CoA|2-methylbutyryl-CoA|(S)-2-Methylbutanoyl-CoA|M_2_Methyl_butyryl_CoA	C26H41N7O17P3S	C01033|C15980	2mbcoa	iAG612:cbs_84|iYO844:2mbcoa|iNJ661:2mbcoa|iSB619:2mbcoa|iJN746:2mbcoa	-3	-782.78	3.5701
cpd00762	4-Guanidinobutanoate|4-guanidinobutanoate	C5H11N3O2	C01035	NOT IN MODEL	iAbaylyiv4:CPD-592|iND750:4gudbutn|iJN746:4gudbutn	0	-72.6	1.54293
cpd00764	7,8-Diaminononanoate|7-8-Diaminononanoate|7,8-diaminononanoate	C9H21N2O2	C01037	dann	iJR904:dann|iAF692:dann|iSB619:dann|iAF1260:dann|iIT341:dann|iAbaylyiv4:DIAMINONONANOATE|iND750:dann|iYO844:dann|iNJ661:dann	1	-80.99	0.681339
cpd00765	L-Gulono-1,4-lactone|L-Gulono-gamma-lactone|gamma-Gulonolactone|L-Gulonic acid gamma-lactone|L-Gulonolactone	C6H10O6	C01040	NOT IN MODEL		0	-215.78	1.15083
cpd00769	N-Formyl-L-aspartate	C5H5NO5	C01044	NOT IN MODEL		-2	-193.7	0.702586
cpd00770	N-Formyl-L-glutamate	C6H7NO5	C01045	NOT IN MODEL	iJN746:Nforglu	-2	-192.08	0.718856
cpd00773	UDP-N-acetylmuramate|UDP-N-acetylmuramic acid|UDP-MurNAc|udp-n-acetylmuramate	C20H28N3O19P2	C01050	uamr	iJR904:uamr|iAO358:cll_280|iAF692:uamr|iSB619:uamr|iAF1260:uamr|iIT341:uamr|iAbaylyiv4:UDP-N-ACETYLMURAMATE|iYO844:uamr|iNJ661:uamr|iJN746:uamr	-3	-820.27	3.25087
cpd00774	Uroporphyrinogen III|UroporphyrinogenIII|uroporphyrinogen-iii	C40H36N4O16	C01051	uppg3	iJR904:uppg3|iAF692:uppg3|iSB619:uppg3|iAF1260:uppg3|iIT341:uppg3|iAbaylyiv4:UROPORPHYRINOGEN-III|iND750:uppg3|iYO844:uppg3|iNJ661:uppg3|iJN746:uppg3	-8	UNKNOWN	UNKNOWN
cpd00782	6-Carboxyhexanoyl-CoA|Pimeloyl-CoA|6-carboxyhexanoyl-coa	C28H42N7O19P3S	C01063	pmcoa	iIT341:pmcoa|iJR904:pmcoa|iAbaylyiv4:6-CARBOXYHEXANOYL-COA|iAF692:pmcoa|iYO844:pmcoa|iNJ661:pmcoa|iSB619:pmcoa|iAF1260:pmcoa	-4	-857.18	3.61942
cpd00791	Protoporphyrinogen IX|ProtoporphyrinogenIX	C34H38N4O4	C01079	pppg9	iIT341:pppg9|iJR904:pppg9|iAbaylyiv4:PROTOPORPHYRINOGEN|iYO844:pppg9|iND750:pppg9|iNJ661:pppg9|iSB619:pppg9|iAF1260:pppg9|iJN746:pppg9	-2	UNKNOWN	UNKNOWN
cpd00793	Thiamin monophosphate|Thiamine monophosphate|Thiamin phosphate|Thiamine phosphate|TMP|Thiaminmonophosphate|thiamine monophosphate|thiamine-phosphate	C12H17N4O4PS	C01081	thmmp	iJR904:thmmp|iAO358:cll_366|iAF692:thmmp|iSB619:thmmp|iAF1260:thmmp|iIT341:thmmp|iAbaylyiv4:THIAMINE-P|iND750:thmmp|iYO844:thmmp|iNJ661:thmmp	0	-160.32	2.56704
cpd00794	alpha,alpha-Trehalose|alpha,alpha'-Trehalose|Trehalose|trehalose|TRHL	C12H22O11	C01083	tre	iJR904:tre|iAO358:cll_410|iAG612:cbs_520|iSB619:tre|iAF1260:tre|iAbaylyiv4:TREHALOSE|iND750:tre|iYO844:tre|iPS189:tre|iNJ661:tre	0	-376.76	3.02215
cpd00797	(R)-3-Hydroxybutanoate|(R)-3-Hydroxybutanoic acid|(R)-3-Hydroxybutyric acid|(r)-3-hydroxybutanoate	C4H7O3	C01089	NOT IN MODEL	iAbaylyiv4:CPD-335|iNJ661:bhb|iJN746:bhb	-1	-121.55	0.266825
cpd00800	8-Amino-7-oxononanoate|8-Amino-7-oxononanoic acid|8-amino-7-oxononanoate	C9H17NO3	C01092	8aonn	iJR904:8aonn|iAF692:8aonn|iSB619:8aonn|iAF1260:8aonn|iIT341:8aonn|iAbaylyiv4:8-AMINO-7-OXONONANOATE|iND750:8aonn|iYO844:8aonn|iNJ661:8aonn	0	-108.22	0.557806
cpd00802	D-Fructose 1-phosphate|D-Fructose1-phosphate|D-fructose-1-phosphate|D-fructose 1-phosphate|Fructose 1-phosphate|fructose-1-phosphate	C6H12O9P	C01094|C02976	f1p	iJR904:f1p|iAO358:cll_191|iAG612:cbs_289|iAF692:f1p|iSB619:f1p|iAF1260:f1p|iIT341:f1p|iAbaylyiv4:FRU1P|iND750:f1p|iYO844:f1p|iPS189:f1p|iJN746:f1p	-1	-431.67	1.3115
cpd00805	D-Tagatose 6-phosphate|D-tagatose 6-phosphate	C6H12O9P	C01097	tag6p-D	iJR904:tag6p-D|iAO358:cll_247|iYO844:tag6p-D|iND750:tag6p-D|iSB619:tag6p-D|iAF1260:tag6p-D	-1	-431.67	1.3115
cpd00807	L-Histidinol phosphate|L-histidinol-phosphate|l-histidinol-phosphate	C6H12N3O4P	C01100	hisp	iJR904:hisp|iAO358:cll_225|iAG612:cbs_370|iAF692:hisp|iSB619:hisp|iAF1260:hisp|iAbaylyiv4:L-HISTIDINOL-P|iND750:hisp|iYO844:hisp|iNJ661:hisp|iJN746:hisp	0	-214.91	1.14783
cpd00808	L-Ribulose 5-phosphate|L-ribulose-5-phosphate	C5H10O8P	C01101	ru5p-L	iJR904:ru5p-L|iAG612:cbs_442|iYO844:ru5p-L|iNJ661:ru5p-L|iSB619:ru5p-L|iAF1260:ru5p-L	-1	-393.5	0.57012
cpd00809	O-Phospho-L-homoserine|O-phospho-L-homoserine|o-phospho-l-homoserine	C4H9NO6P	C01102	phom	iJR904:phom|iAO358:cll_368|iAG612:cbs_222|iAF692:phom|iSB619:phom|iAF1260:phom|iIT341:phom|iAbaylyiv4:O-PHOSPHO-L-HOMOSERINE|iND750:phom|iYO844:phom|iNJ661:phom|iJN746:phom	-1	-335.03	0.360919
cpd00810	Orotidine 5'-phosphate|Orotidylic acid|Orotidine5-phosphate|orotidine 5-phosphate|orotidine-5'-phosphate	C10H11N2O11P	C01103	orot5p	iJR904:orot5p|iAO358:cll_342|iAG612:cbs_486|iAF692:orot5p|iSB619:orot5p|iAF1260:orot5p|iIT341:orot5p|iAbaylyiv4:OROTIDINE-5-PHOSPHATE|iND750:orot5p|iYO844:orot5p|iNJ661:orot5p|iJN746:orot5p	-2	-479.18	1.89879
cpd00822	O-Succinyl-L-homoserine|O-succinyl-L-homoserine	C8H12NO6	C01118	suchms	iIT341:suchms|iJR904:suchms|iAO358:cll_269|iYO844:suchms|iND750:suchms|iNJ661:suchms|iSB619:suchms|iAF1260:suchms|iJN746:suchms	-1	-236.19	0.642288
cpd00830	4-Hydroxy-2-oxoglutarate|4-Hydroxy-2-oxoglutaric acid|D-4-Hydroxy-2-oxoglutarate	C5H4O6	C01127|C05946	NOT IN MODEL	iIT341:4h2oglt|iAbaylyiv4:D-4-HYDROXY-2-KETO-GLUTARATE|iND750:4h2oglt	-2	-226.94	0.402699
cpd00831	L-Rhamnulose 1-phosphate	C6H12O8P	C01131	rml1p	iJR904:rml1p|iYO844:rml1p|iAF1260:rml1p	-1	-393.69	0.656381
cpd00832	N-Acetyl-D-galactosamine|N-Acetyl-D-chondrosamine|2-Acetamido-2-deoxy-D-galactose	C8H15NO6	C01132	NOT IN MODEL	iAF1260:acgal	0	-212.63	1.63473
cpd00834	Pantetheine 4'-phosphate|4'-Phosphopantetheine|Phosphopantetheine|D-Pantetheine 4'-phosphate|pantetheine 4'-phosphate|Pantetheine4-phosphate	C11H22N2O7PS	C01134	pan4p	iJR904:pan4p|iAO358:cll_10|iAF692:pan4p|iSB619:pan4p|iAF1260:pan4p|iIT341:pan4p|iAbaylyiv4:PANTETHEINE-P|iND750:pan4p|iYO844:pan4p|iNJ661:pan4p|iJN746:pan4p	-1	-347.644	1.57259
cpd00836	S-Acetyldihydrolipoamide|6-S-Acetyldihydrolipoamide|S-acetyldihydrolipoamide|[Dihydrolipoyllysine-residue acetyltransferase] S-acetyldihydrolipoyllysine|S-Acetyldihydrolipoamide-E	C10H19NO2S2	C01136|C16255	NOT IN MODEL	iAO358:cll_307|iNJ661:adhlam|iJN746:adhlam	0	-61.184	1.35494
cpd00837	S-Adenosylmethioninamine|(5-Deoxy-5-adenosyl)(3-aminopropyl)methylsulfonium salt|S-Adenosyl-(5')-3-methylthiopropylamine	C14H24N6O3S	C01137	ametam	iIT341:ametam|iJR904:ametam|iYO844:ametam|iND750:ametam|iNJ661:ametam|iSB619:ametam|iAF1260:ametam|iJN746:ametam	2	13.01	3.68026
cpd00840	(3S)-3,6-Diaminohexanoate|L-beta-Lysine	C6H15N2O2	C01142	36dahx	iAF692:36dahx|iYO844:36dahx	1	-84.04	0.559228
cpd00842	(S)-3-Hydroxybutanoyl-CoA|(S)-3-Hydroxybutyryl-CoA	C25H39N7O18P3S	C01144	3hbycoa	iAbaylyiv4:CPD-650|iYO844:3hbycoa|iSB619:3hbcoa|iAF1260:3hbcoa|iJN746:3hbcoa	-3	-820.63	3.56957
cpd00843	2-Hydroxy-3-oxopropanoate|Tartronate semialdehyde|tartronate semialdehyde	C3H3O4	C01146	2h3opp	iJR904:2h3oppan|iAbaylyiv4:TARTRONATE-S-ALD|iYO844:2h3opp|iAF1260:2h3oppan|iJN746:2h3oppan	-1	-149.92	0.280182
cpd00854	3,4-Dihydroxyphenylacetate|3,4-Dihydroxyphenylacetic acid|3,4-Dihydroxyphenyl acetate|3,4-Dihydroxyphenyl acetic acid|Homoprotocatechuate	C8H7O4	C01161	NOT IN MODEL		-1	-128.84	1.07086
cpd00858	L-Glutamate 5-semialdehyde|L-Glutamate gamma-semialdehyde|L-Glutamate5-semialdehyde|L-glutamate-gamma-semialdehyde|L-glutamate 5-semialdehyde|l-glutamate gamma-semialdehyde	C5H9NO3	C01165	glu5sa	iJR904:glu5sa|iAO358:cll_116|iAG612:cbs_404|iAF692:glu5sa|iSB619:glu5sa|iAF1260:glu5sa|iIT341:glu5sa|iAbaylyiv4:L-GLUTAMATE_GAMMA-SEMIALDEHYDE|iND750:glu5sa|iYO844:glu5sa|iNJ661:glu5sa|iJN746:glu5sa	0	-111.43	0.363149
cpd00860	S-Succinyldihydrolipoamide|S-Succinyldihydrolipoamide-E|[Dihydrolipoyllysine-residue succinyltransferase] S-succinyldihydrolipoyllysine	C12H20NO4S2	C01169|C16254	NOT IN MODEL	iND750:sdhlam|iNJ661:sdhlam|iSB619:sdhlam|iJN746:sdhlam	-1	-137.394	1.43253
cpd00861	UDP-N-acetyl-D-mannosamine	C17H25N3O17P2	C01170	uacmam	iJR904:uacmam|iAF692:uacmam|iYO844:uacmam|iSB619:uacmam|iAF1260:uacmam	-2	-756.9	3.23624
cpd00863	beta-D-Glucose 6-phosphate|beta-D-glucose 6-phosphate	C6H12O9P	C01172	g6p-B	iAbaylyiv4:GLC-6-P|iAO358:cll_87|iYO844:g6p-B|iND750:g6p-B|iPS189:g6p-B|iJN746:g6p-B	-1	-430.78	1.50566
cpd00867	Inositol 1-phosphate|myo-Inositol 1-phosphate|1D-myo-Inositol 1-phosphate|D-myo-Inositol 1-phosphate|1D-myo-Inositol 1-monophosphate	C6H12O9P	C01177	mi1p-D	iJR904:mi1p-D|iAF692:mi1p-D|iYO844:mi1p-D|iND750:mi1p-D|iNJ661:mi1p-D|iSB619:mi1p-D|iAF1260:mi1p-D	-1	-432.46	1.44976
cpd00868	3-(4-Hydroxyphenyl)pyruvate|4-Hydroxyphenylpyruvate|p-Hydroxyphenylpyruvic acid|3--4-Hydroxyphenylpyruvate|4-hydroxyphenylpyruvate|p-hydroxyphenylpyruvate	C9H7O4	C01179	34hpp	iJR904:34hpp|iAO358:cll_39|iAG612:cbs_125|iAF692:34hpp|iSB619:34hpp|iAF1260:34hpp|iIT341:34hpp|iAbaylyiv4:P-HYDROXY-PHENYLPYRUVATE|iND750:34hpp|iYO844:34hpp|iNJ661:34hpp|iJN746:34hpp	-1	-115.3	0.90349
cpd00869	4-Methylthio-2-oxobutanoic acid|2-keto-4-methylthiobutyrate|4-Methylthio-2-oxobutanoate|4-methylthio 2-oxobutyrate	C5H7O3S	C01180	2kmb	iIT341:2kmb|iJR904:2kmb|iAO358:cll_47|iAG612:cbs_19|iYO844:2kmb|iSB619:2kmb|iAF1260:2kmb|iJN746:2kmb	-1	-100.68	0.817635
cpd00870	4-Trimethylammoniobutanoate	C7H15NO2	C01181	NOT IN MODEL		0	-27.79	1.97826
cpd00873	Nicotinate D-ribonucleotide|beta-Nicotinate D-ribonucleotide|Nicotinate ribonucleotide|Nicotinic acid ribonucleotide|NicotinateD-ribonucleotide|nicotinate ribonucleotide	C11H13NO9P	C01185	nicrnt	iJR904:nicrnt|iAO358:cll_407|iAF692:nicrnt|iSB619:nicrnt|iAF1260:nicrnt|iIT341:nicrnt|iAbaylyiv4:NICOTINATE_NUCLEOTIDE|iND750:nicrnt|iYO844:nicrnt|iPS189:nicrnt|iNJ661:nicrnt|iJN746:nicrnt	-1	-380.18	1.94876
cpd00876	3-Hydroxy-2-methylpropanoate|3-Hydroxyisobutyrate|3-Hydroxyisobutyric acid|(S)-3-Hydroxyisobutyrate|3-hydroxy-isobutyrate	C4H7O3	C01188|C06001	3hmp	iAbaylyiv4:3-HYDROXY-ISOBUTYRATE|iAG612:cbs_112|iYO844:3hmp|iJN746:3hmp	-1	-121.55	0.266825
cpd00885	myo-Inositol hexakisphosphate|Phytic acid|Phytate|1D-myo-Inositol 1,2,3,4,5,6-hexakisphosphate|D-myo-Inositol 1,2,3,4,5,6-hexakisphosphate|myo-Inositol 1,2,3,4,5,6-hexakisphosphate|Inositol 1,2,3,4,5,6-hexakisphosphate|1D-myo-Inositol hexakisphosphate	C6H12O24P6	C01204	inoshp	iYO844:inoshp|iAF1260:minohp	-6	-1494.96	1.60926
cpd00890	UDP-N-acetylmuramoyl-L-alanine|udp-n-acetylmuramoyl-l-alanine	C23H33N4O20P2	C01212	uama	iJR904:uama|iAO358:cll_281|iSB619:uama|iAF1260:uama|iIT341:uama|iAbaylyiv4:UDP-ACETYLMURAMOYL-ALA|iYO844:uama|iNJ661:uama|iJN746:uama	-3	-851.04	3.52681
cpd00897	CDP-4-dehydro-6-deoxy-D-glucose	C15H21N3O15P2	C01219	NOT IN MODEL		-2	-667.37	2.99814
cpd00906	all-trans-Hexaprenyl diphosphate	C30H50O7P2	C01230	hexdp	iYO844:hexdp|iSB619:hexdp	-2	-298.73	3.04169
cpd00908	sn-glycero-3-Phosphoethanolamine|Glycerophosphoethanolamine|sn-Glycero-3-phosphoethanolamine	C5H14NO6P	C01233	g3pe	iJR904:g3pe|iYO844:g3pe|iNJ661:g3pe|iSB619:g3pe|iAF1260:g3pe	0	-311.69	0.663713
cpd00911	D-Glucono-1,5-lactone 6-phosphate|6-Phospho-D-glucono-1,5-lactone|6-phospho-D-glucono-1,5-lactone|D-glucono-1,5-lactone 6-phosphate|6-phospho-D-glucono-1-5-lactone	C6H10O9P	C01236	6pgl	iJR904:6pgl|iAO358:cll_411|iAG612:cbs_299|iAF692:6pgl|iSB619:6pgl|iAF1260:6pgl|iIT341:6pgl|iND750:6pgl|iYO844:6pgl|iNJ661:6pgl|iJN746:6pgl	-1	-428.52	1.24167
cpd00918	N-Acetyl-L-glutamate 5-semialdehyde|2-Acetamido-5-oxopentanoate|N-acetyl-L-glutamate 5-semialdehyde	C7H10NO4	C01250	acg5sa	iJR904:acg5sa|iAO358:cll_62|iAG612:cbs_478|iAF692:acg5sa|iSB619:acg5sa|iAF1260:acg5sa|iAbaylyiv4:N-ACETYLGLUTAMATE_SEMIALDEHYDE|iND750:acg5sa|iYO844:acg5sa|iNJ661:acg5sa|iJN746:acg5sa	-1	-141.03	0.723928
cpd00922	1,2-Didehydropiperidine-2-carboxylate|delta1-Piperideine-2-carboxylate	C6H8NO2	C04092	NOT IN MODEL	iJN746:1pipdn2c	-1	-57.53	1.33619
cpd00930	3-(Imidazol-4-yl)-2-oxopropyl phosphate|Imidazole-acetol phosphate|imidazole-acetol- phosphate|imidazole-acetol-phosphate|3-(imidazol-4-yl)-2-oxopropyl phosphate|imidazole acetol-phosphate	C6H8N2O5P	C01267	imacp	iJR904:imacp|iAO358:cll_224|iAG612:cbs_283:cbs_369|iAF692:imacp|iSB619:imacp|iAF1260:imacp|iAbaylyiv4:IMIDAZOLE-ACETOL-P|iND750:imacp|iYO844:imacp|iNJ661:imacp|iJN746:imacp	-1	-242.14	1.13494
cpd00931	5-Amino-6-(5'-phosphoribosylamino)uracil|5-Amino-6-(ribosylamino)-2,4-(1H,3H)-pyrimidinedione 5'-phosphate|5-Amino-6-(5-phosphoribosylamino)uracil|5-Amino-6--5-phosphoribosylaminouracil|5-amino-6-(5-phosphoribosylamino)uracil|5-amino-6-(ribosylamino)-2,4-(1h,3h)-pyrimidinedione 5'-phosphate	C9H14N4O9P	C01268	5apru	iJR904:5apru|iAO358:cll_354|iSB619:5apru|iAF1260:5apru|iIT341:5apru|iAbaylyiv4:AMINO-RIBOSYLAMINO-1H-3H-PYR-DIONE-P|iND750:5apru|iYO844:5apru|iNJ661:5apru|iJN746:5apru	-1	-394.67	2.13793
cpd00932	5-O-(1-Carboxyvinyl)-3-phosphoshikimate|O5-(1-Carboxyvinyl)-3-phosphoshikimate|5-O--1-Carboxyvinyl-3-phosphoshikimate|5-O-(1-carboxyvinyl)-3-phosphoshikimate	C10H10O10P	C01269	3psme	iJR904:3psme|iAO358:cll_69|iAF692:3psme|iSB619:3psme|iAF1260:3psme|iIT341:3psme|iAbaylyiv4:3-ENOLPYRUVYL-SHIKIMATE-5P|iND750:3psme|iYO844:3psme|iNJ661:3psme|iJN746:3psme	-3	-427.57	1.19904
cpd00939	4-Amino-5-hydroxymethyl-2-methylpyrimidine|Toxopyrimidine|4-Amino-2-methyl-5-pyrimidinemethanol	C6H9N3O	C01279	4ahmmp	iJR904:4ahmmp|iAF692:4ahmmp|iYO844:4ahmmp|iND750:4ahmmp|iNJ661:4ahmmp|iAF1260:4ahmmp|iJN746:4ahmmp	0	8.46	1.68343
cpd00946	N-Acetyl-D-glucosaminyldiphosphoundecaprenol|Undecaprenyl diphospho N-acetyl-glucosamine	C63H103NO12P2	C01289	NOT IN MODEL	iJR904:unaga|iNJ661:unaga|iAF1260:unaga	-2	-309.41	5.86149
cpd00947	beta-D-Galactosyl-1,4-beta-D-glucosylceramide|Lactosylceramide|Gal-beta1->4Glc-beta1->1'Cer|LacCer|Lactosyl-N-acylsphingosine|D-Galactosyl-1,4-beta-D-glucosylceramide	C31H56NO13R	C01290	NOT IN MODEL		0	UNKNOWN	UNKNOWN
cpd00954	2-Amino-4-hydroxy-6-hydroxymethyl-7,8-dihydropteridine|2-amino-4-hydroxy-6-hydroxymethyl-7,8-dihydropteridine|2-Amino-4-hydroxy-6-hydroxymethyl-7-8-dihydropteridine|6-hydroxymethyl dihydropterin	C7H9N5O2	C01300	2ahhmp	iJR904:6hmhpt|iAO358:cll_178|iAF692:6hmhpt|iSB619:6hmhpt|iAF1260:6hmhpt|iIT341:2ahhmp|iAbaylyiv4:AMINO-OH-HYDROXYMETHYL-DIHYDROPTERIDINE|iND750:2ahhmp|iYO844:2ahhmp|iNJ661:2ahhmp:6hmhpt|iJN746:2ahhmp	0	-3.11	2.81768
cpd00956	1-(2-Carboxyphenylamino)-1'-deoxy-D-ribulose 5'-phosphate|1-(2-carboxyphenylamino)-1-deoxyribulose 5-phosphate|1-(2-Carboxyphenylamino)-1-deoxy-D-ribulose 5-phosphate|1--2-Carboxyphenylamino-1-deoxy-D-ribulose5-phosphate|1-(2-carboxyphenylamino)-1-deoxy-D-ribulose 5-phosphate	C12H14NO9P	C01302|C10528	2cpr5p	iJR904:2cpr5p|iAO358:cll_373|iAG612:cbs_10|iAF692:2cpr5p|iSB619:2cpr5p|iAF1260:2cpr5p|iIT341:2cpr5p|iAbaylyiv4:CARBOXYPHENYLAMINO-DEOXYRIBULOSE-P|iND750:2cpr5p|iYO844:2cpr5p|iNJ661:2cpr5p|iJN746:2cpr5p	-2	-392.53	1.13811
cpd00957	2,5-Diamino-6-(5'-phosphoribosylamino)-4-pyrimidineone|2,5-Diamino-6-hydroxy-4-(5'-phosphoribosylamino)-pyrimidine|2-5-Diamino-6-hydroxy-4--5-phosphoribosylamino-pyrimidine|2,5-Diamino-6-(ribosylamino)-4-(3H)-pyrimidinone 5'-phosphate|2,5-diamino-6-(ribosylamino)-4-(3h)-pyrimidinone 5'-phosphate|2,5-diamino-6-hydroxy-4-(5-phosphoribosylamino)pyrimidine	C9H15N5O8P	C01304	25dhpp	iJR904:25drapp|iAO358:cll_348|iAF692:25dhpp|iSB619:25dhpp|iAF1260:25drapp|iIT341:25dhpp|iAbaylyiv4:DIAMINO-OH-PHOSPHORIBOSYLAMINO-PYR|iND750:25dhpp|iYO844:25dhpp|iNJ661:25dhpp:25drapp|iJN746:25dhpp	-1	-338.54	2.10087
cpd00971	Sodium|Na+|na+	Na	C01330	na1	iJR904:na1|iAO358:cll_290|iAG612:cbs_460|iAF692:na1|iSB619:na1|iAF1260:na1|iIT341:na1|iAbaylyiv4:NA+|iND750:na1|iYO844:na1|iNJ661:na1|iJN746:na1	1	UNKNOWN	UNKNOWN
cpd00972	XDP	C10H12N4O12P2	C01337	NOT IN MODEL	iAF1260:xdp	-2	-572.43	2.78762
cpd00976	dIDP|2'-Deoxyinosine-5'-diphosphate|2'-Deoxyinosine 5'-diphosphate	C10H12N4O10P2	C01344	NOT IN MODEL	iAF1260:didp	-2	-481.74	2.68859
cpd00977	dITP|2'-Deoxyinosine-5'-triphosphate|2'-Deoxyinosine 5'-triphosphate	C10H12N4O13P3	C01345	NOT IN MODEL	iPS189:ditp|iAF1260:ditp	-3	-689.74	2.69688
cpd00978	dUDP|2'-Deoxyuridine 5'-diphosphate|dudp	C9H12N2O11P2	C01346	dudp	iJR904:dudp|iAO358:cll_297|iAG612:cbs_319|iAF692:dudp|iSB619:dudp|iAF1260:dudp|iIT341:dudp|iAbaylyiv4:DUDP|iND750:dudp|iYO844:dudp|iPS189:dudp|iNJ661:dudp|iJN746:dudp	-2	-565.93	1.80235
cpd00982	FADH2|Flavin adenine dinucleotide reduced|Flavinadeninedinucleotidereduced|fadh2	C27H33N9O15P2	C01352	fadh2	iJR904:fadh2|iAO358:cll_189|iAG612:cbs_102|iSB619:fadh2|iAF1260:fadh2|iIT341:fadh2|iAbaylyiv4:FADH2|iND750:fadh2|iYO844:fadh2|iNJ661:fadh2|iJN746:fadh2	-2	-538.18	5.10697
cpd00988	3'-AMP|3'-Adenylic acid|3'-Adenosine monophosphate|Adenosine-3'-monophosphate|Adenosine 3'-phosphate|AMP 3'-phosphate	C10H13N5O7P	C01367	3amp	iYO844:3amp|iAF1260:3amp	-1	-257.85	3.03334
cpd00989	3'-UMP|Uridine 3'-monophosphate|Uridine 3'-phosphate	C9H12N2O9P	C01368	3ump	iYO844:3ump|iAF1260:3ump	-1	-397.77	1.88329
cpd01011	Butanal|Butyraldehyde	C4H8O	C01412	btal	iYO844:btal|iAF1260:btal	0	-30.81	0.263842
cpd01012	Cadmium|Cd2+	Cd	C01413	cd2	iAF692:cd2|iYO844:cd2|iAF1260:cd2	2	UNKNOWN	UNKNOWN
cpd01017	Cys-Gly|L-Cysteinylglycine	C5H10N2O3S	C01419	cgly	iIT341:cgly|iYO844:cgly|iND750:cgly|iPS189:cgly|iNJ661:cgly|iAF1260:cgly	0	-113.974	0.963435
cpd01030	Salicin|Salicoside|salicin	C13H18O7	C01451	salcn	iAG612:cbs_504|iYO844:salcn|iPS189:salcn|iSB619:salcn	0	-206.24	1.81348
cpd01048	Arsenic acid|Orthoarsenic acid|Arsenate ion|Arsenate|arsenate	HO4As	C01478|C11215	arsna	iYO844:arsna|iAF1260:aso4	-2	UNKNOWN	UNKNOWN
cpd01055	D-Allose	C6H12O6	C01487	NOT IN MODEL	iAF1260:all-D	0	-218.28	1.54422
cpd01080	Octadecanoic acid|Stearate|Stearic acid|octadecanoate|stearate	C18H35O2	C01530	ocdca	iJR904:ocdca|iAbaylyiv4:C18:0|iAO358:cll_429:cll_450|iYO844:ocdca|iND750:ocdca|iAF1260:ocdca	-1	-60.83	1.41339
cpd01092	Allantoin|(S)-Allantoin|5-Ureidohydantoin|Glyoxyldiureide|(S)(+)-Allantoin|allantoin	C4H6N4O3	C01551|C02350	alltn	iJR904:alltn|iAG612:cbs_185|iYO844:alltn|iND750:alltn|iAF1260:alltn	0	-116.06	1.96587
cpd01101	Carbamate|Carbamic acid|Aminoformic acid	CH2NO2	C01563	NOT IN MODEL		-1	-95.7	0.5
cpd01132	Puromycin	C22H30N7O5	C01610	pur	iYO844:pur	1	-13.77	3.44347
cpd01133	Stachyose	C24H42O21	C01613	stchs	iYO844:stchs	0	-694.61	5.75441
cpd01150	Acrylamide|2-Propenamide|acrylamide	C3H5NO	C01659	NOT IN MODEL	iIT341:aa	0	-22.54	0.690343
cpd01155	Cadaverine|1,5-Pentanediamine|1,5-Diaminopentane|Pentamethylenediamine	C5H16N2	C01672	15dap	iJR904:15dap|iYO844:15dap|iSB619:15dap|iAF1260:15dap|iJN746:15dap	2	-4.4	0.588545
cpd01157	Chitobiose	C16H28N2O11	C01674	chitob	iYO844:chitob	0	-365.46	3.22665
cpd01171	Galactitol|Dulcitol|Dulcose	C6H14O6	C01697	galt	iJR904:galt|iYO844:galt|iSB619:galt|iAF1260:galt	0	-225.44	0.98839
cpd01187	L-Glucitol|L-Sorbitol|D-Gulitol	C6H14O6	C01722	NOT IN MODEL	iND750:sbt-L	0	-225.44	0.98839
cpd01197	Nebularine|Purine riboside|N-D-Ribosylpurine|Purine nucleoside	C10H12N4O4	C01736|C15586	nebari	iYO844:nebari	0	-50.63	3.07309
cpd01200	Palatinose|6-O-alpha-D-Glucopyranosyl-D-fructofuranose	C12H22O11	C01742	pala	iYO844:pala	0	-377.65	2.76924
cpd01217	Xanthosine|xanthosine	C10H12N4O6	C01762	xtsn	iJR904:xtsn|iAO358:cll_153|iAF1260:xtsn|iIT341:xtsn|iAbaylyiv4:XANTHOSINE|iND750:xtsn|iYO844:xtsn|iPS189:xtsn|iNJ661:xtsn|iJN746:xtsn	0	-151.93	2.79464
cpd01242	Deoxyribose|2-Deoxy-beta-D-erythro-pentose|Thyminose|2-Deoxy-D-ribose|2-Deoxy-D-erythro-pentose	C5H10O4	C01801	drib	iYO844:drib|iND750:drib|iSB619:drib	0	-141.78	1.20213
cpd01260	Lauroyl-CoA|Lauroyl coenzyme A|Dodecanoyl-CoA|ddcoa|Dodecanoyl-CoA (n-C12:0CoA)|dodecanoyl-coa	C33H55N7O17P3S	C01832	ddcoa	iAbaylyiv4:C12:0-COA|iYO844:ddcoa|iND750:ddcacoa|iSB619:ddcacoa|iAF1260:ddcacoa|iJN746:ddcacoa	-3	-769.63	3.76669
cpd01262	Maltotriose|Amylotriose	C18H32O16	C01835	malttr	iJR904:malttr|iYO844:malttr|iAF1260:malttr	0	-535.24	4.52507
cpd01270	flavin mononucleotide reduced|Reduced FMN|FMNH2|ReducedFMN|fmnh2	C17H22N4O9P	C01847	fmnRD	iIT341:fmnh2|iAbaylyiv4:FMNH2|iAG612:cbs_515|iYO844:fmnRD|iSB619:fmnh2|iAF1260:fmnh2|iJN746:fmnh2	-1	-346.33	3.06432
cpd01293	5-Oxoproline|Pyroglutamic acid|5-Pyrrolidone-2-carboxylic acid|Pyroglutamate|5-Oxo-L-proline|L-Pyroglutamic acid|L-5-Pyrrolidone-2-carboxylic acid	C5H6NO3	C01879	NOT IN MODEL	iAF692:5oxpro|iNJ661:5oxpro	-1	-110.12	0.890171
cpd01298	Aminoacetone|1-Amino-2-propanone	C3H8NO	C01888	NOT IN MODEL	iAF1260:aact	1	-36.68	0.300676
cpd01311	Dethiobiotin|Desthiobiotin|dethiobiotin	C10H17N2O3	C01909	dtbt	iJR904:dtbt|iAF692:dtbt|iSB619:dtbt|iAF1260:dtbt|iIT341:dtbt|iAbaylyiv4:DETHIOBIOTIN|iND750:dtbt|iYO844:dtbt|iNJ661:dtbt	-1	-115.31	1.45097
cpd01318	Glycocholate|Glycocholic acid|3alpha,7alpha,12alpha-Trihydroxy-5beta-cholan-24-oylglycine	C26H42NO6	C01921	NOT IN MODEL		-1	-196.57	7.13741
cpd01324	L-Histidinal|L-histidinal	C6H10N3O	C01929	NOT IN MODEL	iAbaylyiv4:HISTIDINAL|iAG612:cbs_412	1	7.07	1.13842
cpd01335	Octanoyl-CoA|Octanoyl-CoA (n-C8:0CoA)|octanoyl-coa	C29H47N7O17P3S	C01944	occoa	iAbaylyiv4:C8:0-COA|iYO844:occoa|iND750:occoa|iNJ661:occoa|iSB619:occoa|iAF1260:occoa|iJN746:occoa	-3	-776.11	3.65028
cpd01415	Thioglycolate|Mercaptoacetic acid|Mercaptoethanoic acid|Thioglycolic acid	C2H3O2S	C02086	thiog	iYO844:thiog	-1	-82.224	0.651556
cpd01419	Ureidoglycine|ureidoglycine	C3H7N3O3	C02091	NOT IN MODEL	iAG612:cbs_184	0	-128.73	0.982725
cpd01441	Acetyl-maltose	C14H24O12	C02130	acmalt	iYO844:acmalt|iSB619:acmalt|iAF1260:acmalt	0	-414.21	3.01417
cpd01465	Leukotriene C4	C30H45N3O9S	C02166	NOT IN MODEL		-2	-223.81	2.88696
cpd01476	Protoporphyrin|Protoporphyrin IX|Porphyrinogen IX|protoporphyrin ix	C34H32N4O4	C02191	ppp9	iJR904:ppp9|iAF692:ppp9|iSB619:ppp9|iAF1260:ppp9|iIT341:ppp9|iAbaylyiv4:PROTOPORPHYRIN_IX|iND750:ppp9|iYO844:ppp9|iNJ661:ppp9|iJN746:ppp9	-2	UNKNOWN	UNKNOWN
cpd01501	2-Methylcitrate|2-Hydroxybutane-1,2,3-tricarboxylate|(2R,3S)-2-Hydroxybutane-1,2,3-tricarboxylate|2-methyl-citrate|2-methylcitrate	C7H7O7	C02225	2mcit	iJR904:2mcit|iAbaylyiv4:CPD-622|iAG612:cbs_104|iYO844:2mcit|iND750:2mcit|iAF1260:2mcit|iJN746:2mcit	-3	-280.63	0.508496
cpd01507	3-Oxoadipyl-CoA	C27H38N7O20P3S	C02232	NOT IN MODEL	iAbaylyiv4:3-KETO-ADIPYL-COA|iJN746:oxadpcoa	-4	-888.82	3.60813
cpd01553	Salicyl alcohol|Saligenin|2-Hydroxybenzyl alcohol|2-(Hydroxymethyl)phenol|2-(hydroxymethyl)phenol|salicyl alcohol	C7H8O2	C02323	2hxmp	iAbaylyiv4:CPD-173|iAO358:cll_88|iAG612:cbs_507|iYO844:2hxmp|iSB619:2hymeph	0	-47.76	0.886404
cpd01556	UDP-L-iduronate	C15H19N2O18P2	C02330	NOT IN MODEL		-3	-805.77	3.08989
cpd01567	(R)(-)-Allantoin|(R)-Allantoin	C4H6N4O3	C02348	NOT IN MODEL		0	-116.06	1.96587
cpd01570	2',3'-Cyclic AMP	C10H11N5O6P	C02353	23camp	iYO844:23camp|iAF1260:23camp	-1	-193.43	3.78846
cpd01571	2',3'-Cyclic CMP	C9H11N3O7P	C02354	23ccmp	iYO844:23ccmp|iAF1260:23ccmp	-1	-280.96	2.96988
cpd01572	2',3'-Cyclic UMP	C9H10N2O8P	C02355	23cump	iYO844:23cump|iAF1260:23cump	-1	-333.35	2.94924
cpd01620	Precorrin 2|Dihydrosirohydrochlorin|dihydrosirohydrochlorin	C42H40N4O16	C02463	dscl	iAbaylyiv4:DIHYDROSIROHYDROCHLORIN|iAF692:dscl|iYO844:dscl|iNJ661:dscl:pre2|iSB619:dscl|iAF1260:dscl|iJN746:dscl	-8	UNKNOWN	UNKNOWN
cpd01622	Trimetaphosphate	O9P3	C02466	tmp	iYO844:tmp	-3	-570	2.871
cpd01646	(2S)-2-Isopropylmalate|2-Isopropylmalate|2-Isopropylmalic acid|3-Carboxy-3-hydroxy-4-methylpentanoate|3-Carboxy-3-hydroxy-isocaproate|3-Carboxy-3-hydroxyisocaproate|2-Hydroxy-2-isopropylbutanedioate|3-Hydroxy-4-methyl-3-carboxypentanoate|2-isopropylmalate|3-carboxy-3-hydroxy-isocaproate	C7H10O5	C02504	3c3hmp	iJR904:3c3hmp|iAO358:cll_254|iAG612:cbs_155|iAF692:3c3hmp|iSB619:3c3hmp|iAF1260:3c3hmp|iAbaylyiv4:3-CARBOXY-3-HYDROXY-ISOCAPROATE|iND750:3c3hmp|iYO844:3c3hmp|iNJ661:3c3hmp|iJN746:3c3hmp	-2	-201.18	0.482292
cpd01647	2-Phenylacetamide	C8H9NO	C02505	NOT IN MODEL	iIT341:pad|iND750:pad	0	-7.44	0.934261
cpd01651	3-Cyano-L-alanine|L-3-Cyanoalanine|L-beta-Cyanoalanine	C4H6N2O2	C02512	NOT IN MODEL		0	-73.15	4.92949
cpd01662	Butanoylphosphate|Butanoyl phosphate	C4H8O5P	C02527	butpi	iYO844:butpi|iPS189:butpi	-1	-298.41	0.315971
cpd01663	Chenodeoxycholate|Chenodeoxycholic acid|3alpha,7alpha-Dihydroxy-5beta-cholanic acid|Chenodiol	C24H39O4	C02528	NOT IN MODEL		-1	-126.15	7.14105
cpd01665	D-O-Phosphoserine	C3H7NO6P	C02532	pser-D	iIT341:pser_D|iYO844:pser-D	-1	-336.65	0.327316
cpd01693	Sucrose 6-phosphate|Sucrose 6F-phosphate|sucrose-6-phosphate|sucrose 6-phosphate|Sucrose-6-phosphate|6-Phosphosucrose|6-O-Phosphonosucrose|beta-D-Fructofuranosyl-6-O-phosphono-alpha-D-glucopyranoside	C12H22O14P	C02591|C16688	suc6p	iJR904:suc6p|iAO358:cll_409|iAG612:cbs_362|iYO844:suc6p|iPS189:suc6p|iSB619:suc6p|iAF1260:suc6p	-1	-590.15	2.73054
cpd01695	Tetradecanoyl-CoA|Myristoyl-CoA|Tetradecanoyl-CoA (n-C14:0CoA)|tetradecanoyl-coa	C35H59N7O17P3S	C02593	tdcoa	iAbaylyiv4:C14:0-COA|iYO844:tdcoa|iND750:tdcoa|iNJ661:tdcoa|iSB619:tdcoa|iAF1260:tdcoa|iJN746:tdcoa	-3	-766.39	3.83564
cpd01710	2-Isopropylmaleate|beta-Isopropylmaleate|2-isopropylmaleate	C7H8O4	C02631	2ippm	iJR904:2ippm|iAO358:cll_256|iAG612:cbs_79|iAF692:2ippm|iSB619:2ippm|iAF1260:2ippm|iND750:2ippm|iYO844:2ippm|iNJ661:2ippm|iJN746:2ippm	-2	-143.02	0.751277
cpd01716	3-Dehydroshikimate|3-dehydroshikimate|3-dehydro-shikimate	C7H7O5	C02637	3dhsk	iJR904:3dhsk|iAG612:cbs_108|iAF692:3dhsk|iSB619:3dhsk|iAF1260:3dhsk|iIT341:3dhsk|iAbaylyiv4:3-DEHYDRO-SHIKIMATE|iND750:3dhsk|iYO844:3dhsk|iNJ661:3dhsk|iJN746:3dhsk	-1	-166.28	0.925211
cpd01727	6-Carboxyhexanoate|Pimelate|Pimelic acid|Heptanedioic acid|pimelate	C7H10O4	C02656	pime	iIT341:pime|iAbaylyiv4:CPD-205|iYO844:pime|iSB619:pime	-2	-158.1	0.49194
cpd01747	Indole-3-acetamide	C10H10N2O	C02693	NOT IN MODEL	iND750:iad	0	18.61	1.63769
cpd01753	N-Acetoxyarylamine	C8H9NO2	C16684	NOT IN MODEL		0	-36.85	1.02823
cpd01763	N-Hydroxyarylamine|Hydroxylaminobenzene|(Hydroxyamino)benzene	C6H7NO	C02720|C16685	NOT IN MODEL		0	0.6	0.939771
cpd01772	2-Succinylbenzoate|o-Succinylbenzoate|Succinylbenzoate|2-succinylbenzoate	C11H8O5	C02730	sucbz	iIT341:sucbz|iJR904:sucbz|iAO358:cll_266|iYO844:sucbz|iNJ661:sucbz|iSB619:sucbz|iAF1260:sucbz	-2	-160.84	1.02831
cpd01775	Phosphoribosyl-ATP|N1-(5-Phospho-D-ribosyl)-ATP|1-(5-Phosphoribosyl)-ATP|phosphoribosyl-ATP|1-(5-phospho-D-ribosyl)-ATP|1-(5-Phospho-D-ribosyl)-ATP|phosphoribosyl-atp	C15H21N5O20P4	C02739	prbatp	iJR904:prbatp|iAO358:cll_228|iAG612:cbs_215|iAF692:prbatp|iSB619:prbatp|iAF1260:prbatp|iAbaylyiv4:PHOSPHORIBOSYL-ATP|iND750:prbatp|iYO844:prbatp|iNJ661:prbatp|iJN746:prbatp	-4	-1015.22	4.5338
cpd01777	Phosphoribosyl-AMP|N1-(5-Phospho-D-ribosyl)-AMP|1-(5-Phosphoribosyl)-AMP|phosphoribosyl-AMP|phosphoribosyl-amp|1-(5-phospho-D-ribosyl)-AMP	C15H21N5O14P2	C02741	prbamp	iJR904:prbamp|iAO358:cll_230|iAG612:cbs_491|iAF692:prbamp|iSB619:prbamp|iAF1260:prbamp|iAbaylyiv4:PHOSPHORIBOSYL-AMP|iND750:prbamp|iYO844:prbamp|iNJ661:prbamp|iJN746:prbamp	-2	-599.22	4.52723
cpd01831	Imidazole-4-acetate|Imidazoleacetic acid|4-Imidazoleacetate	C5H5N2O2	C02835	imzac	iYO844:imzac	-1	-44.46	1.10435
cpd01844	Propanoyl phosphate|Propionyl phosphate	C3H6O5P	C02876	ppap	iJR904:ppap|iAbaylyiv4:PROPIONYL-P|iAF692:ppap|iYO844:ppap|iPS189:ppap|iAF1260:ppap	-1	-300.03	0.276967
cpd01871	2,3-Dihydroxytoluene|3-Methylcatechol	C7H8O2	C02923	NOT IN MODEL	iJN746:3mcat	0	-51.01	1.06704
cpd01882	3-Methylbutanoyl-CoA|Isovaleryl-CoA|isovaleryl-CoA	C26H41N7O17P3S	C02939	ivcoa	iAG612:cbs_377|iYO844:ivcoa|iSB619:ivcoa|iJN746:ivcoa	-3	-782.78	3.5701
cpd01892	4-Hydroxybenzoyl-CoA	C28H37N7O18P3S	C02949	NOT IN MODEL		-3	-791.61	3.64474
cpd01914	L-Methionine S-oxide	C5H11NO3S	C02989	metox	iYO844:metox|iPS189:metox	0	UNKNOWN	UNKNOWN
cpd01919	Maltose 6'-phosphate|D-maltose-6-phosphate|Maltose 6-phosphate|maltose-6-phosphate|maltose 6-phosphate	C12H22O14P	C02995|C05737	malt6p	iJR904:malt6p|iAO358:cll_492|iAG612:cbs_304:cbs_459|iYO844:malt6p|iPS189:malt6p|iAF1260:malt6p	-1	-589.26	2.98672
cpd01923	N-Acetylmuramoyl-Ala|N-Acetyl-D-muramoyl-L-alanine	C14H23N2O9	C02999	acmama	iIT341:acmama|iYO844:acmama|iSB619:acmama	-1	-306.77	2.04569
cpd01932	Naphthalene-1,2-diol|1,2-Naphthalenediol|beta-Naphthohydroquinone|1,2-Dihydroxynaphthalene	C10H8O2	C03012	NOT IN MODEL		0	-39.569	2.14909
cpd01939	Uridine 2'-phosphate	C9H12N2O9P	C03031	NOT IN MODEL		-1	-397.77	1.88329
cpd01947	(R,R)-Butane-2,3-diol|(R,R)-2,3-Butanediol|(R,R)-2,3-Butylene glycol|(R,R)-butane-2,3-diol|BDOH	C4H10O2	C03044	btd-RR	iAbaylyiv4:BUTANEDIOL|iAO358:cll_100:cll_445|iAG612:cbs_154|iYO844:btd-RR	0	-80.14	0.452398
cpd01966	3-Methylcrotonyl-CoA|3-Methylbut-2-enoyl-CoA|3-Methylcrotonoyl-CoA|Dimethylacryloyl-CoA|3-methylcrotonyl-CoA	C26H39N7O17P3S	C03069	NOT IN MODEL	iAG612:cbs_115|iJN746:3mb2coa	-3	-762.53	3.58421
cpd01973	4-Guanidinobutanamide	C5H13N4O	C03078	NOT IN MODEL	iND750:4gudbd	1	-30.16	1.68834
cpd01974	4-Hydroxy-L-glutamate|4-Hydroxy-L-glutamic acid|L-erythro-4-Hydroxyglutamate	C5H8NO5	C03079|C05947	4hglu	iIT341:e4hglu|iYO844:4hglu|iND750:e4hglu	-1	-202.17	0.452682
cpd01977	4-Phospho-L-aspartate|L-4-Aspartyl phosphate|4-phospho-L-aspartate	C4H7NO7P	C03082	4pasp	iJR904:4pasp|iAO358:cll_76|iAG612:cbs_129|iAF692:4pasp|iSB619:4pasp|iAF1260:4pasp|iIT341:4pasp|iAbaylyiv4:L-BETA-ASPARTYL-P|iND750:4pasp|iYO844:4pasp|iNJ661:4pasp|iJN746:4pasp	-1	-380.65	0.372795
cpd01981	5-Methylthio-D-ribose|S-Methyl-5-thio-D-ribose|methylthioribose	C6H12O4S	C03089	5mtr	iIT341:5mtr|iJR904:5mtr|iAG612:cbs_475|iYO844:5mtr|iNJ661:5mtr|iSB619:5mtr|iAF1260:5mtr	0	-135	1.50671
cpd01982	5-Phosphoribosylamine|5-Phospho-beta-D-ribosylamine|5-Phospho-D-ribosylamine|5-Phosphoribosyl-1-amine|5-phospho-beta-D-ribosylamine|5-phosphoribosylamine	C5H12NO7P	C03090	pram	iJR904:pram|iAO358:cll_333|iAG612:cbs_214|iAF692:pram|iSB619:pram|iAF1260:pram|iIT341:pram|iAbaylyiv4:PRA|iND750:pram|iYO844:pram|iNJ661:pram|iJN746:pram	0	-358.87	1.30193
cpd01991	Cytidine 2'-phosphate|2'-Cytidylic acid|Cytidine 2'-monophosphate	C9H13N3O8P	C03104	NOT IN MODEL		-1	-345.38	1.91544
cpd01995	Deacetylcephalosporin C	C14H18N3O7S	C03112	NOT IN MODEL		-1	-219.1	1.93882
cpd02012	N-Formyl-L-methionine	C6H10NO3S	C03145	fmet	iYO844:fmet	-1	-103.86	1.01945
cpd02016	N-Ribosylnicotinamide|1-(beta-D-Ribofuranosyl)nicotinamide	C11H15N2O5	C03150	rnam	iYO844:rnam	1	-125.24	2.02546
cpd02021	2-Succinylbenzoyl-CoA|o-Succinylbenzoyl-CoA|Succinylbenzoyl-CoA|O-Succinylbenzoyl-CoA|2-succinylbenzoyl-CoA	C32H40N7O20P3S	C03160	sbzcoa	iIT341:sbzcoa|iJR904:sbzcoa|iAO358:cll_264|iYO844:sbzcoa|iNJ661:sbzcoa|iSB619:sbzcoa|iAF1260:sbzcoa	-4	-859.92	3.71921
cpd02030	Shikimate 3-phosphate|Shikimate 5-phosphate|Shikimate5-phosphate|shikimate-3-phosphate|3-phosphoshikimate	C7H9O8P	C03175	skm5p	iJR904:skm5p|iAO358:cll_68|iAG612:cbs_226|iAF692:skm5p|iSB619:skm5p|iAF1260:skm5p|iIT341:skm5p|iAbaylyiv4:SHIKIMATE-5P|iND750:skm5p|iYO844:skm5p|iNJ661:skm5p|iJN746:skm5p	-2	-383.79	0.925479
cpd02045	1-Hydroxy-2-naphthoate|1-Hydroxy-2-naphthoic acid|1-Naphthol-2-carboxylic acid	C11H7O3	C03203	NOT IN MODEL		-1	-82.719	2.15427
cpd02060	2-trans-Dodecenoyl-CoA|trans-Dodec-2-enoyl-CoA|(2E)-Dodec-2-enoyl-CoA|(2E)-Dodecenoyl-CoA|trans-dodec-2-enoyl-coa	C33H53N7O17P3S	C03221	trans-dd2coa	iAbaylyiv4:C12:0-2ENOYLCOA|iYO844:trans-dd2coa|iND750:dd2coa|iSB619:dd2coa|iAF1260:dd2coa|iJN746:dd2coa	-3	-748.82	3.74397
cpd02068	3-Methylglutaconyl-CoA|trans-3-Methylglutaconyl-CoA|3-methylglutaconyl-CoA	C27H38N7O19P3S	C03231	NOT IN MODEL	iAG612:cbs_116|iJN746:3mgcoa	-4	-840.36	3.58831
cpd02069	3-Phosphonooxypyruvate|3-Phosphonooxypyruvic acid|3-Phosphohydroxypyruvate|3-Phosphohydroxypyruvic acid|3-phosphohydroxypyruvate|3-phospho-hydroxypyruvate	C3H3O7P	C03232	3php	iJR904:3php|iAO358:cll_359|iAG612:cbs_123|iAF692:3php|iSB619:3php|iAF1260:3php|iIT341:3php|iAbaylyiv4:3-P-HYDROXYPYRUVATE|iND750:3php|iYO844:3php|iNJ661:3php|iJN746:3php	-2	-361.42	0.333466
cpd02074	6-Amino-2-oxohexanoate|2-Oxo-6-aminocaproate	C6H11NO3	C03239	NOT IN MODEL	iJN746:6a2ohxnt	0	-108.81	0.489865
cpd02083	Coproporphyrinogen III|CoproporphyrinogenIII|coproporphyrinogen iii	C36H40N4O8	C03263	cpppg3	iIT341:cpppg3|iJR904:cpppg3|iAbaylyiv4:COPROPORPHYRINOGEN_III|iYO844:cpppg3|iND750:cpppg3|iNJ661:cpppg3|iSB619:cpppg3|iAF1260:cpppg3|iJN746:cpppg3	-4	UNKNOWN	UNKNOWN
cpd02090	Glycerophosphoglycerol	C6H14O8P	C03274	g3pg	iJR904:g3pg|iYO844:g3pg|iSB619:g3pg|iAF1260:g3pg	-1	-383.36	0.814148
cpd02097	L-Glutamyl 5-phosphate|L-Glutamate 5-phosphate|L-glutamate-5-phosphate|l-glutamate-5-phosphate|L-gamma-glutamyl 5-phosphate	C5H9NO7P	C03287	glu5p	iJR904:glu5p|iAO358:cll_322|iAG612:cbs_221|iAF692:glu5p|iAF1260:glu5p|iAbaylyiv4:L-GLUTAMATE-5-P|iND750:glu5p|iYO844:glu5p|iNJ661:glu5p|iJN746:glu5p	-1	-379.03	0.402619
cpd02120	L-2,3-Dihydrodipicolinate|Dihydrodipicolinic acid|Dihydrodipicolinate|2,3-Dihydrodipicolinate|2,3-dihydrodipicolinate|2-3-Dihydrodipicolinate	C7H5NO4	C03340	23dhdp	iJR904:23dhdp|iAO358:cll_140|iAG612:cbs_50|iAF692:23dhdp|iSB619:23dhdp|iAF1260:23dhdp|iIT341:23dhdp|iAbaylyiv4:2,3-DIHYDRODIPICOLINATE|iYO844:23dhdp|iNJ661:23dhdp|iJN746:23dhdp	-2	-133.7	1.34588
cpd02124	2-Methylacetoacetyl-CoA|2-Methyl-3-acetoacetyl-CoA|2-methyl-acetoacetyl-CoA	C26H39N7O18P3S	C03344	2maacoa	iAG612:cbs_94:cbs_95|iYO844:2maacoa|iJN746:2maacoa	-3	-812.8	3.58779
cpd02125	2-Methylbut-2-enoyl-CoA|trans-2-Methylbut-2-enoyl-CoA|Tiglyl-CoA|(E)-2-Methylcrotonoyl-CoA|Methylcrotonoyl-CoA|Methylcrotonyl-CoA|Tigloyl-CoA|2-Methylcrotanoyl-CoA	C26H39N7O17P3S	C03345	2mb2coa	iYO844:2mb2coa|iJN746:2mb2coa	-3	-762.53	3.58421
cpd02135	4-Nitrophenyl phosphate	C6H5NO6P	C03360	NOT IN MODEL		-1	UNKNOWN	UNKNOWN
cpd02140	Aminoimidazole ribotide|AIR|1-(5'-Phosphoribosyl)-5-aminoimidazole|5'-Phosphoribosyl-5-aminoimidazole|1-(5-Phospho-D-ribosyl)-5-aminoimidazole|5-Amino-1-(5-phospho-D-ribosyl)imidazole|5-amino-1-(5-phospho-D-ribosyl)imidazole|5-amino-1--5-phospho-D-ribosylimidazole|5'-phosphoribosyl-5-aminoimidazole|1-(5-phosphoribosyl)-5-aminoimidazole	C8H14N3O7P	C03373	air	iJR904:air|iAO358:cll_335|iAG612:cbs_13|iAF692:air|iSB619:air|iAF1260:air|iIT341:air|iAbaylyiv4:5-PHOSPHORIBOSYL-5-AMINOIMIDAZOLE|iND750:air|iYO844:air|iNJ661:air|iJN746:air	0	-297.44	1.95392
cpd02152	N-(L-Arginino)succinate|N(omega)-(L-Arginino)succinate|L-Argininosuccinate|L-Argininosuccinic acid|L-Arginosuccinic acid|N-omega-(L-Arginino)succinate|L-argininosuccinate|2-(Nomega-L-Arginino)succinate|l-arginino-succinate	C10H17N4O6	C03406	argsuc	iJR904:argsuc|iAO358:cll_65|iAG612:cbs_220|iAF692:argsuc|iSB619:argsuc|iAF1260:argsuc|iIT341:argsuc|iAbaylyiv4:L-ARGININO-SUCCINATE|iND750:argsuc|iYO844:argsuc|iNJ661:argsuc|iJN746:argsuc	-1	-224.81	1.83066
cpd02158	N1,N12-Diacetylspermine	C14H32N4O2	C03413	diasprm	iYO844:diasprm	2	-43.6	2.39444
cpd02168	Prephytoene diphosphate	C40H66O7P2	C03427	NOT IN MODEL		-2	-246.69	3.97541
cpd02182	(R)-S-Lactoylglutathione	C13H20N3O8S	C03451	NOT IN MODEL	iJR904:lgt-S|iAbaylyiv4:S-LACTOYL-GLUTATHIONE|iND750:lgt-S|iAF1260:lgt-S	-1	-291.21	1.7449
cpd02186	2-Hydroxy-3-oxosuccinate|Oxaloglycolate	C4H2O6	C03459	oxglyc	iYO844:oxglyc	-2	-228.56	0.393011
cpd02187	2-Methylprop-2-enoyl-CoA|Methacrylyl-CoA|Methylacrylyl-CoA|methylacrylyl-CoA	C25H37N7O17P3S	C03460	2mp2coa	iAG612:cbs_375|iYO844:2mp2coa|iJN746:2mp2coa	-3	-764.81	3.57802
cpd02197	5-Formyltetrahydrofolate|L(-)-5-Formyl-5,6,7,8-tetrahydrofolic acid|Folinic acid	C20H21N7O7	C03479	NOT IN MODEL	iND750:5fthf|iNJ661:5fthf	-2	-142.75	2.95739
cpd02201	D-4'-Phosphopantothenate|(R)-4'-Phosphopantothenate|D-4-Phosphopantothenate	C9H16NO8P	C03492	4ppan	iJR904:4ppan|iAF692:4ppan|iSB619:4ppan|iAF1260:4ppan|iIT341:4ppan|iAbaylyiv4:4-P-PANTOTHENATE|iND750:4ppan|iYO844:4ppan|iNJ661:4ppan|iJN746:4ppan	-2	-401.04	0.837451
cpd02210	Indoleglycerol phosphate|1-C-(Indol-3-yl)glycerol 3-phosphate|(3-Indolyl)-glycerol phosphate|C1-(3-Indolyl)-glycerol 3-phosphate|(1S,2R)-1-C-(Indol-3-yl)glycerol 3-phosphate|Indole-3-glycerol phosphate|C'-(3-Indolyl)-glycerol 3-phosphate|indole-3-glycerol-phosphate|C--3-Indolyl-glycerol3-phosphate|1-(indol-3-yl)glycerol 3-phosphate	C11H13NO6P	C03506	3ig3p	iJR904:3ig3p|iAO358:cll_371|iAG612:cbs_11|iAF692:3ig3p|iSB619:3ig3p|iAF1260:3ig3p|iIT341:3ig3p|iAbaylyiv4:INDOLE-3-GLYCEROL-P|iND750:3ig3p|iYO844:3ig3p|iNJ661:3ig3p|iJN746:3ig3p	-1	-267.57	1.61288
cpd02211	L-2-Amino-3-oxobutanoic acid|L-2-Amino-3-oxobutanoate|L-2-Amino-acetoacetate|(S)-2-Amino-3-oxobutanoic acid	C4H7NO3	C03508	2aobut	iJR904:2aobut|iYO844:2aobut|iSB619:2aobut|iAF1260:2aobut	0	-116.32	0.344132
cpd02227	S-Ribosyl-L-homocysteine|S-D-Ribosyl-L-homocysteine|Ribose-5-S-homocysteine|S-Ribosylhomocysteine|S-(5-Deoxy-D-ribos-5-yl)-L-homocysteine|S-ribosyl-L-homocysteine|s-d-ribosyl-l-homocysteine	C9H17NO6S	C03539	rhcys	iIT341:rhcys|iJR904:rhcys|iAbaylyiv4:CPD-561|iAG612:cbs_503|iYO844:rhcys|iNJ661:rhcys|iSB619:rhcys|iAF1260:rhcys	0	-212.38	1.54729
cpd02229	Undecaprenyl diphosphate|Undecaprenyldiphosphate|undecaprenyl diphosphate|di-trans,poly-cis-Undecaprenyl diphosphate|Bactoprenyl diphosphate	C55H90O7P2	C04574	dtpcudcpp	iJR904:udcpdp|iAO358:cll_379|iSB619:udcpdp|iAF1260:udcpdp|iIT341:udcpdp|iAbaylyiv4:UNDECAPRENYL-DIPHOSPHATE|iYO844:dtpcudcpp:udcpdp|iNJ661:udcpdp|iJN746:udcpdp	-2	-158.28	5.5696
cpd02230	myo-Inositol 4-phosphate|D-myo-Inositol 4-phosphate|1D-myo-Inositol 4-phosphate|1D-myo-Inositol 4-monophosphate|Inositol 4-phosphate	C6H12O9P	C03546	NOT IN MODEL	iNJ661:mi4p-D	-1	-432.46	1.44976
cpd02241	D-Mannosamine|2-Amino-2-deoxy-D-mannose	C6H14NO5	C03570	NOT IN MODEL		1	-183.03	1.51001
cpd02274	Methyl beta-D-galactoside|Methyl beta-D-galactopyranoside	C7H14O6	C03619	NOT IN MODEL		0	-203.63	1.55566
cpd02279	NG,NG-Dimethyl-L-arginine|Nomega,Nomega'-Dimethyl-L-arginine	C8H19N4O2	C03626	NOT IN MODEL		1	-58.71	1.91834
cpd02295	1,4-Dihydroxy-2-naphthoate|1,4-dihydroxy-2-naphthoate|1-4-Dihydroxy-2-naphthoate	C11H7O4	C03657	dhna	iIT341:dhna|iJR904:dhna|iAO358:cll_262|iYO844:dhna|iNJ661:dhna|iSB619:dhna|iAF1260:dhna	-1	-122.199	2.22633
cpd02311	4-Imidazolone-5-propanoate|4-Imidazolone-5-propionic acid|4,5-Dihydro-4-oxo-5-imidazolepropanoate	C6H7N2O3	C03680	4izp	iAG612:cbs_127|iYO844:4izp|iSB619:4izp|iJN746:4izp	-1	-86.31	0.933345
cpd02333	Pyridine-2,3-dicarboxylate|Quinolinic acid|Quinolinate|2,3-Pyridinedicarboxylic acid|quinolinate	C7H3NO4	C03722	quln	iIT341:quln|iJR904:quln|iAbaylyiv4:QUINOLINATE|iAF692:quln|iYO844:quln|iND750:quln|iNJ661:quln|iAF1260:quln|iJN746:quln	-2	-119.77	1.47802
cpd02345	(S)-4-Amino-5-oxopentanoate|L-Glutamate 1-semialdehyde|L-Glutamate1-semialdehyde	C5H9NO3	C03741	glu1sa	iIT341:glu1sa|iJR904:glu1sa|iAbaylyiv4:GLUTAMATE-1-SEMIALDEHYDE|iAF692:glu1sa|iYO844:glu1sa|iNJ661:glu1sa|iSB619:glu1sa|iAF1260:glu1sa|iJN746:glu1sa	0	-111.43	0.363149
cpd02371	D-Tagatose 1,6-bisphosphate|D-tagatose 1,6-bisphosphate|D-Tagatose 1,6-biphosphate	C6H12O12P2	C03785	tagdp-D	iJR904:tagdp-D|iAO358:cll_248|iYO844:tagdp-D|iND750:tagdp-D|iSB619:tagdp-D|iAF1260:tagdp-D	-2	-644.17	1.29798
cpd02375	N6-(1,2-Dicarboxyethyl)-AMP|Adenylosuccinate|Adenylosuccinic acid|adenylosuccinate|N6--1-2-Dicarboxyethyl-AMP|adenylo-succinate	C14H15N5O11P	C03794	dcamp	iJR904:dcamp|iAO358:cll_330|iAG612:cbs_176|iAF692:dcamp|iSB619:dcamp|iAF1260:dcamp|iIT341:dcamp|iAbaylyiv4:ADENYLOSUCC|iND750:dcamp|iYO844:dcamp|iNJ661:dcamp|iJN746:dcamp	-3	-408.89	3.07451
cpd02394	5'-Phosphoribosylglycinamide|GAR|N1-(5-Phospho-D-ribosyl)glycinamide|Glycinamide ribonucleotide|N1--5-Phospho-D-ribosylglycinamide|5'-phosphoribosylglycinamide	C7H15N2O8P	C03838	gar	iJR904:gar|iAO358:cll_334|iAG612:cbs_29|iAF692:gar|iSB619:gar|iAF1260:gar|iIT341:gar|iAbaylyiv4:5-PHOSPHO-RIBOSYL-GLYCINEAMIDE|iND750:gar|iYO844:gar|iNJ661:gar|iJN746:gar	0	-389.45	1.4618
cpd02414	L-2-Amino-6-oxoheptanedioate|L-2-Amino-6-oxopimelate	C7H10NO5	C03871	NOT IN MODEL		-1	-188.45	0.496364
cpd02431	(S)-1-Pyrroline-5-carboxylate|L-1-Pyrroline-5-carboxylate|1-Pyrroline-5-carboxylate|1-pyrroline-5-carboxylate	C5H6NO2	C03912	1pyr5c	iJR904:1pyr5c|iAO358:cll_117|iAG612:cbs_34|iAF692:1pyr5c|iSB619:1pyr5c|iAF1260:1pyr5c|iIT341:1pyr5c|iAbaylyiv4:L-DELTA(1)-PYRROLINE_5-CARBOXYLATE|iND750:1pyr5c|iYO844:1pyr5c|iNJ661:1pyr5c|iJN746:1pyr5c	-1	-59.27	0.846195
cpd02439	2-Dehydro-3-deoxy-D-glucarate	C6H6O7	C03921	NOT IN MODEL		-2	-263.36	0.529171
cpd02465	2,3,4,5-Tetrahydrodipicolinate|delta1-Piperidine-2,6-dicarboxylate|L-2,3,4,5-Tetrahydrodipicolinate|(S)-2,3,4,5-Tetrahydropyridine-2,6-dicarboxylate|2-3-4-5-Tetrahydrodipicolinate|tetrahydrodipicolinate	C7H7NO4	C03972	thdp	iJR904:thdp|iAG612:cbs_52|iAF692:thdp|iSB619:thdp|iAF1260:thdp|iIT341:thdp|iAbaylyiv4:DELTA{1}-PIPERIDEINE-2-6-DICARBOXYLATE|iYO844:thdp|iNJ661:thdp|iJN746:thdp	-2	-138.97	1.20082
cpd02484	1D-myo-Inositol 3-phosphate|D-myo-Inositol 3-phosphate|myo-Inositol 3-phosphate|Inositol 3-phosphate|1D-myo-Inositol 3-monophosphate|D-myo-Inositol 3-monophosphate|myo-Inositol 3-monophosphate|Inositol 3-monophosphate|1L-myo-Inositol 1-phosphate|L-myo-Inositol 1-phosphate	C6H12O9P	C04006	NOT IN MODEL	iNJ661:mi3p-D	-1	-432.46	1.44976
cpd02494	(2,3-Dihydroxybenzoyl)adenylate	C17H17N5O10P	C04030	23dhba	iJR904:23dhba|iYO844:23dhba|iNJ661:23dhba|iAF1260:23dhba	-1	-336.06	3.26805
cpd02498	2,3-Dihydroxy-3-methylbutanoate|2,3-Dihydroxy-isovalerate|2,3-Dihydroxy-isovaleric acid|2,3-dihydroxy-3-methylbutanoate|(R)-2,3-Dihydroxy-3-methylbutanoate|(R)-2,3-Dihydroxy-isovalerate|(R)-2,3-Dihydroxy-isovaleric acid|(2R)-2,3-Dihydroxy-3-methylbutanoate|R-2-3-Dihydroxy-3-methylbutanoate|2,3-dihydroxy-isovalerate	C5H9O4	C04039|C04272	23dhmb	iJR904:23dhmb|iAO358:cll_236|iAF692:23dhmb|iSB619:23dhmb|iAF1260:23dhmb|iIT341:23dhmb|iAbaylyiv4:DIOH-ISOVALERATE|iND750:23dhmb|iYO844:23dhmb|iNJ661:23dhmb|iJN746:23dhmb	-1	-161.2	0.485347
cpd02508	5-Dehydro-4-deoxy-D-glucuronate|4-Deoxy-L-threo-5-hexosulose uronate	C6H7O6	C04053	5dh4dglcn	iYO844:5dh4dglcn	-1	-210.66	0.519572
cpd02522	L-2-Aminoadipate 6-semialdehyde|2-Aminoadipate 6-semialdehyde	C6H11NO3	C04076	NOT IN MODEL	iND750:L2aadp6sa|iJN746:L2aadp6sa	0	-109.81	0.412821
cpd02528	UDP-4-dehydro-6-deoxy-D-glucose|UDP-4-keto-6-deoxy-D-glucose|UDP-4-oxo-6-deoxy-D-glucose	C15H20N2O16P2	C04089	NOT IN MODEL		-2	-719.76	3.0062
cpd02535	2,3-Dihydroxy-3-methylpentanoate|2,3-Dihydroxy-3-methylvalerate|2,3-dihydroxy-3-methylvalerate|2,3-dihydroxy-3-methylpentanoate|(R)-2,3-Dihydroxy-3-methylpentanoate|(R)-2,3-Dihydroxy-3-methylvalerate|(2R,3R)-2,3-Dihydroxy-3-methylpentanoate|R-2-3-Dihydroxy-3-methylpentanoate	C6H11O4	C04104|C06007	23dhmp	iJR904:23dhmp|iAO358:cll_237|iAG612:cbs_55|iAF692:23dhmp|iSB619:23dhmp|iAF1260:23dhmp|iIT341:23dhmp|iAbaylyiv4:1-KETO-2-METHYLVALERATE|iND750:23dhmp|iYO844:23dhmp|iNJ661:23dhmp|iJN746:23dhmp	-1	-159.58	0.493225
cpd02552	N-Acetyl-L-glutamate 5-phosphate|N-Acetyl-L-glutamyl 5-phosphate|N-acetyl-glutamyl-phosphate|N-acetyl-5-glutamyl phosphate|n-acetylglutamyl-phosphate	C7H10NO8P	C04133	acg5p	iJR904:acg5p|iAO358:cll_60|iAG612:cbs_224|iAF692:acg5p|iSB619:acg5p|iAF1260:acg5p|iAbaylyiv4:N-ACETYL-GLUTAMYL-P|iND750:acg5p|iYO844:acg5p|iNJ661:acg5p|iJN746:acg5p	-2	-408.63	0.744511
cpd02566	2,3-Dihydro-2,3-dihydroxybenzoate|2,3-Dihydroxy-2,3-dihydrobenzoate|2,3-dihydro-2,3-dihydroxybenzoate	C7H7O4	C04171	23ddhb	iJR904:23ddhb|iAbaylyiv4:DIHYDRO-DIOH-BENZOATE|iYO844:23ddhb|iSB619:23ddhb|iAF1260:23ddhb	-1	-125.71	1.18292
cpd02569	3-Hydroxy-3-methyl-2-oxobutanoic acid|3-Hydroxy-3-methyl-2-oxobutanoate|2-Oxo-3-hydroxyisovalerate	C5H7O4	C04181	NOT IN MODEL		-1	-150.72	0.480015
cpd02574	S-Methyl-5-thio-D-ribose 1-phosphate|5-Methylthio-5-deoxy-D-ribose 1-phosphate|S-Methyl-5-thio-alpha-D-ribose 1-phosphate|S-Methyl-5-thio-5-deoxy-D-ribose 1-phosphate|5-Methylthio-5-deoxy-D-ribose1-phosphate|methylthioribose-1-phosphate	C6H12O7PS	C04188	5mdr1p	iIT341:5mdr1p|iJR904:5mdr1p|iAG612:cbs_476|iAF692:5mdr1p|iYO844:5mdr1p|iSB619:5mdr1p|iAF1260:5mdr1p	-1	-347.5	1.48865
cpd02590	all-trans-Heptaprenyl diphosphate	C35H58O7P2	C04216	hepdp	iYO844:hepdp|iSB619:hepdp	-2	-270.64	3.54677
cpd02591	all-trans-Pentaprenyl diphosphate|pendp	C25H42O7P2	C04217	pendp	iYO844:pendp	-2	-326.82	2.53718
cpd02597	(Z)-But-2-ene-1,2,3-tricarboxylate|2-methyl-cis-aconitase|cis-2-Methylaconitate	C7H5O6	C04225	NOT IN MODEL	iJR904:2mcacn|iAbaylyiv4:CPD-1136|iAG612:cbs_103|iAF1260:2mcacn|iJN746:2mcacn	-3	-223.03	0.99087
cpd02605	(2S)-2-Isopropyl-3-oxosuccinate|3-Carboxy-4-methyl-2-oxopentanoate|2-Oxo-4-methyl-3-carboxypentanoate|2-isopropyl-3-oxosuccinate	C7H8O5	C04236	3c4mop	iJR904:3c4mop|iAG612:cbs_77|iAF692:3c4mop|iSB619:3c4mop|iAF1260:3c4mop|iND750:3c4mop|iYO844:3c4mop|iNJ661:3c4mop|iJN746:3c4mop	-2	-189.28	0.506293
cpd02611	N-Acetyl-D-glucosamine 1-phosphate|N-Acetyl-alpha-D-glucosamine 1-phosphate|N-Acetyl-D-glucosamine1-phosphate|N-acetyl-alpha-D-glucosamine 1-phosphate	C8H15NO9P	C04256|C04501	acgam1p	iJR904:acgam1p|iAO358:cll_202|iAF692:acgam1p|iSB619:acgam1p|iAF1260:acgam1p|iIT341:acgam1p|iAbaylyiv4:N-ACETYL-D-GLUCOSAMINE-1-P|iND750:acgam1p|iYO844:acgam1p|iPS189:acgam1p|iNJ661:acgam1p|iJN746:acgam1p	-1	-425.13	1.60826
cpd02625	L-1-Pyrroline-3-hydroxy-5-carboxylate|3-Hydroxy-L-1-pyrroline-5-carboxylate|(3R,5S)-1-Pyrroline-3-hydroxy-5-carboxylate	C5H6NO3	C04281	1p3h5c	iIT341:1p3h5c|iYO844:1p3h5c|iND750:1p3h5c	-1	-99.11	0.829978
cpd02631	3,5/4-Trihydroxycyclohexa-1,2-dione|D-2,3-Diketo 4-deoxy-epi-inositol|DKDI|D-2,3-diketo-4-deoxy-epi-inositol|3D-(3,5/4)-Trihydroxycyclohexa-1,2-dione|D-2,3-Diketo-4-deoxy-epi-inositol|(3R,4S,5R)-3,4,5-Trihydroxy-1,2-cyclohexanedione	C6H8O5	C04287|C06891	NOT IN MODEL	iAG612:cbs_76	0	-164.54	0.999171
cpd02636	5-(2-Hydroxyethyl)-4-methylthiazole|4-Methyl-5-(2'-hydroxyethyl)-thiazole|4-Methyl-5-(2-hydroxyethyl)-thiazole|4-Methyl-5--2-hydroxyethyl-thiazole|4-methyl-5-(2-hydroxyethyl)-thiazole	C6H9NOS	C04294	4mhetz	iJR904:4mhetz|iAO358:cll_367|iAF692:4mhetz|iSB619:4mhetz|iAF1260:4mhetz|iIT341:4mhetz|iAbaylyiv4:THZ|iND750:4mhetz|iYO844:4mhetz|iNJ661:4mhetz	0	-7.11	1.26853
cpd02642	N-(5-Phospho-D-ribosyl)anthranilate|N-(5-Phospho-beta-D-ribosyl)anthranilate|N-(5-Phosphoribosyl)anthranilic acid|N--5-Phospho-D-ribosylanthranilate|N-5-phosphoribosyl-anthranilate|N-(5-phospho-beta-D-ribosyl)-anthranilate	C12H14NO9P	C04302	pran	iJR904:pran|iAO358:cll_375|iAG612:cbs_202|iAF692:pran|iSB619:pran|iAF1260:pran|iIT341:pran|iAbaylyiv4:N-(5-PHOSPHORIBOSYL)-ANTHRANILATE|iND750:pran|iYO844:pran|iNJ661:pran|iJN746:pran	-2	-393.15	1.64507
cpd02654	4-Methyl-5-(2-phosphoethyl)-thiazole|4-Methyl-5-(2-phosphono-oxyethyl)-thiazole|4-Methyl-5--2-phosphoethyl-thiazole|4-methyl-5-(2- phosphoethyl)-thiazole	C6H9NO4PS	C04327	4mpetz	iJR904:4mpetz|iAO358:cll_365|iAF692:4mpetz|iSB619:4mpetz|iAF1260:4mpetz|iIT341:4mpetz|iAbaylyiv4:THZ-P|iND750:4mpetz|iYO844:4mpetz|iPS189:4mpetz|iNJ661:4mpetz	-1	-219.61	1.27223
cpd02656	6,7-Dimethyl-8-(1-D-ribityl)lumazine|6,7-dimethyl-8-(1-D-ribityl)lumazine|6-7-Dimethyl-8--1-D-ribityllumazine|6,7-dimethyl-8-(1-d-ribityl)lumazine	C13H18N4O6	C04332	dmlz	iJR904:dmlz|iAO358:cll_351|iAF692:dmlz|iSB619:dmlz|iAF1260:dmlz|iIT341:dmlz|iAbaylyiv4:DIMETHYL-D-RIBITYL-LUMAZINE|iND750:dmlz|iYO844:dmlz|iNJ661:dmlz|iJN746:dmlz	0	-124.62	2.62583
cpd02663	(4S)-4,6-Dihydroxy-2,5-dioxohexanoate|3-Deoxy-D-glycero-2,5-hexodiulosonate|2,5-Diketo-3-deoxy-D-gluconate	C6H7O6	C04349	46dh25dohxn	iYO844:46dh25dohxn	-1	-212.12	0.541441
cpd02666	(R)-4'-Phosphopantothenoyl-L-cysteine|N-((R)-4-Phosphopantothenoyl)-L-cysteine|N-[(R)-4'-Phosphopantothenoyl]-L-cysteine|N-(-R-4-Phosphopantothenoyl)-L-cysteine	C12H21N2O9PS	C04352	4ppcys	iJR904:4ppcys|iAF692:4ppcys|iSB619:4ppcys|iAF1260:4ppcys|iIT341:4ppcys|iAbaylyiv4:4-PHOSPHOPANTOTHENOYLCYSTEINE|iND750:4ppcys|iYO844:4ppcys|iNJ661:4ppcys|iJN746:4ppcys	-2	-427.284	1.57677
cpd02678	5'-Phosphoribosyl-N-formylglycinamide|N-Formyl-GAR|N-Formylglycinamide ribonucleotide|N2-Formyl-N1-(5-phospho-D-ribosyl)glycinamide|N2-Formyl-N1--5-phospho-D-ribosylglycinamide|5'-phosphoribosyl-N-formylglycinamide|5'-phosphoribosylformylglycinamide	C8H14N2O9P	C04376	fgam	iJR904:fgam|iAO358:cll_337|iAG612:cbs_31|iAF692:fgam|iSB619:fgam|iAF1260:fgam|iIT341:fgam|iAbaylyiv4:5-P-RIBOSYL-N-FORMYLGLYCINEAMIDE|iND750:fgam|iYO844:fgam|iNJ661:fgam|iJN746:fgam	-1	-417.4	1.81227
cpd02685	N6-Acetyl-LL-2,6-diaminoheptanedioate|N2-Acetyl-LL-2,6-diaminoheptanedioate|N6-Acetyl-LL-2,6-diaminopimelate|N2-Acetyl-LL-2,6-diaminopimelate|N6-Acetyl-L-2,6-diaminoheptanedioate|N6-Acetyl-L-2,6-diaminopimelate|N-Acetyl-LL-2,6-diaminoheptanedioate|N-acetyl-LL-2,6-diaminopimelate	C9H15N2O5	C04390	26dapime	iAG612:cbs_479|iYO844:26dapime|iSB619:n6all26d	-1	-193.28	0.825424
cpd02691	(2S,3S)-3-Hydroxy-2-methylbutanoyl-CoA|(S)-3-Hydroxy-2-methylbutyryl-CoA	C26H41N7O18P3S	C04405	3hmbcoa	iYO844:3hmbcoa|iJN746:3hmbcoa	-3	-820.82	3.58355
cpd02693	(2R,3S)-3-Isopropylmalate|3-Isopropylmalate|3-Carboxy-2-hydroxy-4-methylpentanoate|2-D-threo-Hydroxy-3-carboxy-isocaproate|3-isopropylmalate|2-d-threo-hydroxy-3-carboxy-isocaproate	C7H10O5	C04411	3c2hmp	iJR904:3c2hmp|iAO358:cll_255|iAG612:cbs_80|iAF692:3c2hmp|iSB619:3c2hmp|iAF1260:3c2hmp|iAbaylyiv4:2-D-THREO-HYDROXY-3-CARBOXY-ISOCAPROATE|iND750:3c2hmp|iYO844:3c2hmp|iNJ661:3c2hmp|iJN746:3c2hmp	-2	-199.76	0.568652
cpd02698	N-Succinyl-LL-2,6-diaminoheptanedioate|N-Succinyl-LL-2,6-diaminopimelate|N-Succinyl-L-2,6-diaminoheptanedioate|N-Succinyl-L-2,6-diaminopimelate|N-succinyl-LL-2,6-diaminoheptanedioate|N-Succinyl-LL-2-6-diaminoheptanedioate|n-succinyl-ll-2,6-diaminopimelate	C11H16N2O7	C04421	sl26da	iJR904:sl26da|iAO358:cll_311|iSB619:sl26da|iAF1260:sl26da|iIT341:sl26da|iAbaylyiv4:N-SUCCINYLLL-2,6-DIAMINOPIMELATE|iYO844:sl26da|iNJ661:sl26da|iJN746:sl26da	-2	-269.49	0.924333
cpd02700	S-(2-Methylpropanoyl)-dihydrolipoamide|S-(2-Methylpropionyl)-dihydrolipoamide|[Dihydrolipoyllysine-residue (2-methylpropanoyl)transferase] S-(2-methylpropanoyl)dihydrolipoyllysine|S-(2-Methylpropanoyl)-dihydrolipoamide-E|S-(2-Methylpropionyl)-dihydrolipoamide-E|Enzyme N6-(S-[2-methylpropanoyl]dihydrolipoyl)lysine	C12H23NO2S2	C04424|C15977	NOT IN MODEL	iSB619:2mpdhl	0	-59.754	1.39346
cpd02701	S-Adenosyl-4-methylthio-2-oxobutanoate|s-adenosyl-4-methylthio-2-oxobutanoate	C15H19N5O6S	C04425	amob	iJR904:amob|iAF692:amob|iSB619:amob|iAF1260:amob|iIT341:amob|iAbaylyiv4:S-ADENOSYL-4-METHYLTHIO-2-OXOBUTANOATE|iND750:amob|iYO844:amob|iNJ661:amob	0	-91.4	3.67833
cpd02711	2-Dehydro-3-deoxy-6-phospho-D-gluconate|6-Phospho-2-dehydro-3-deoxy-D-gluconate|2-Keto-3-deoxy-6-phosphogluconate|2-Dehydro-3-deoxy-D-gluconate 6-phosphate|2-Dehydro-3-deoxy-D-gluconate6-phosphate|2-keto-3-deoxy-6-phosphogluconate|2-dehydro-3-deoxy-D-gluconate 6-phosphate|2-keto-3-deoxy-6-phospho-gluconate	C6H9O9P	C04442	2ddg6p	iIT341:2ddg6p|iJR904:2ddg6p|iAbaylyiv4:2-KETO-3-DEOXY-6-P-GLUCONATE|iAO358:cll_244|iAG612:cbs_81|iYO844:2ddg6p|iAF1260:2ddg6p|iJN746:2ddg6p	-2	-432.64	0.539876
cpd02720	5-Amino-6-(5'-phosphoribitylamino)uracil|5-Amino-2,6-dioxy-4-(5'-phosphoribitylamino)pyrimidine|5-Amino-6-(5-phosphoribitylamino)uracil|5-Amino-6--5-phosphoribitylaminouracil|5-amino-6-(5-phosphoribitylamino)uracil|5-amino-2,6-dioxy-4-(5'-phosphoribitylamino)pyrimidine	C9H16N4O9P	C04454	5aprbu	iJR904:5aprbu|iAO358:cll_349|iAF692:5aprbu|iSB619:5aprbu|iAF1260:5aprbu|iIT341:5aprbu|iAbaylyiv4:AMINO-DIOXY-PHOSPHORIBITYLAMINO-PYR|iND750:5aprbu|iYO844:5aprbu|iNJ661:5aprbu|iJN746:5aprbu	-1	-402.07	1.82313
cpd02721	6-Phospho-5-dehydro-2-deoxy-D-gluconate|5-Dehydro-2-deoxy-D-gluconate 6-phosphate|2-Deoxy-5-keto-D-gluconic acid 6-phosphate|DKHP|2-deoxy-5-keto-D-gluconic-acid-6-phosphate	C6H9O9P	C04456|C06893	NOT IN MODEL	iAG612:cbs_72	-2	-435.1	0.507915
cpd02733	3alpha,12alpha-Dihydroxy-5beta-cholanate|Deoxycholic acid|Deoxycholate|3alpha,12alpha-Dihydroxy-5beta-cholanic acid	C24H39O4	C04483	NOT IN MODEL		-1	-126.15	7.14105
cpd02740	Guanosine 3'-diphosphate 5'-triphosphate|Guanosine 5'-triphosphate,3'-diphosphate	C10H13N5O20P5	C04494	gdptp	iAG612:cbs_358|iYO844:gdptp|iNJ661:gdptp|iSB619:gdptp|iAF1260:gdptp|iJN746:gdptp	-5	-1144.8	2.76985
cpd02754	2-Protocatechoylphloroglucinolcarboxylate|2-(3,4-Dihydroxybenzoyloxy)-4,6-dihydroxybenzoate	C14H9O8	C04524	2pcpgc	iYO844:2pcpgc	-1	-254.2	2.44528
cpd02760	6-Phospho-beta-D-glucosyl-(1,4)-D-glucose|cellobiose-6-phoshate|6-phospho-beta-D-glucoside-(1,4)-D-glucose|cellobiose 6-phoshate	C12H22O14P	C04534	6pgg	iAO358:cll_84:cll_111|iAG612:cbs_244|iYO844:6pgg|iPS189:6pgg	-1	-589.26	2.98672
cpd02775	4-Amino-2-methyl-5-phosphomethylpyrimidine|4-Amino-5-phosphomethyl-2-methylpyrimidine|4-amino-2-methyl-5-phosphomethylpyrimidine	C6H9N3O4P	C04556	4ampm	iJR904:4ampm|iAO358:cll_363|iAF692:4ampm|iSB619:4ampm|iAF1260:4ampm|iIT341:4ampm|iAbaylyiv4:AMINO-HYDROXYMETHYL-METHYL-PYR-P|iND750:4ampm|iYO844:4ampm|iNJ661:4ampm|iJN746:4ampm	-1	-204.04	1.68622
cpd02780	D-myo-Inositol 1,2,4,5,6-pentakisphosphate|1D-myo-Inositol 1,2,4,5,6-pentakisphosphate|myo-Inositol 1,2,4,5,6-pentakisphosphate|Inositol 1,2,4,5,6-pentakisphosphate	C6H12O21P5	C04563	NOT IN MODEL		-5	-1282.46	1.52562
cpd02791	S-Methyl-5-thio-D-ribulose 1-phosphate|5-Methylthio-5-deoxy-D-ribulose 1-phosphate|5-Methylthio-5-deoxy-D-ribulose1-phosphate|methylthioribulose-1-phosphate	C6H12O7PS	C04582	5mdru1p	iIT341:5mdru1p|iJR904:5mdru1p|iAG612:cbs_477|iYO844:5mdru1p|iSB619:5mdru1p|iAF1260:5mdru1p	-1	-346.88	0.897294
cpd02799	(2S,3R)-3-Hydroxybutane-1,2,3-tricarboxylate|Methylisocitrate|Methylisocitric acid|methylisocitrate|(2S,3R)-3-hydroxybutane-1,2,3-tricarboxylate	C7H7O7	C04593	micit	iJR904:micit|iAbaylyiv4:CPD-618|iAG612:cbs_7|iYO844:micit|iAF1260:micit|iJN746:micit	-3	-280.63	0.508496
cpd02820	UDP-N-acetyl-3-(1-carboxyvinyl)-D-glucosamine|UDP-N-acetyl-3-O-(1-carboxyvinyl)-D-glucosamine|UDP-N-acetylglucosamine-3-O-pyruvateether|UDP-N-acetylglucosamine enolpyruvate|UDP-N-acetyl-3-O--1-carboxyvinyl-D-glucosamine|udp-n-acetyl-3-(1-carboxyvinyl)-d-glucosamine	C20H26N3O19P2	C04631	uaccg	iJR904:uaccg|iAO358:cll_279|iAF692:uaccg|iSB619:uaccg|iAF1260:uaccg|iIT341:uaccg|iAbaylyiv4:UDP-ACETYL-CARBOXYVINYL-GLUCOSAMINE|iYO844:uaccg|iNJ661:uaccg|iJN746:uaccg	-3	-800.68	3.30674
cpd02826	2-(Formamido)-N1-(5'-phosphoribosyl)acetamidine|1-(5'-Phosphoribosyl)-N-formylglycinamidine|5'-Phosphoribosyl-N-formylglycinamidine|5'-Phosphoribosylformylglycinamidine|2-(Formamido)-N1-(5-phospho-D-ribosyl)acetamidine|2--Formamido-N1-(5-phospho-D-ribosyl)acetamidine|5'-phosphoribosyl-N-formylglycinamidine|5'-phosphoribosylformylglycinamidine	C8H16N3O8P	C04640	fpram	iJR904:fpram|iAO358:cll_338|iAG612:cbs_216|iAF692:fpram|iSB619:fpram|iAF1260:fpram|iIT341:fpram|iAbaylyiv4:5-PHOSPHORIBOSYL-N-FORMYLGLYCINEAMIDINE|iND750:fpram|iYO844:fpram|iNJ661:fpram|iJN746:fpram	0	-381.6	2.1938
cpd02843	D-erythro-1-(Imidazol-4-yl)glycerol 3-phosphate|D-erythro-Imidazole-glycerol 3-phosphate|D-erythro-Imidazole-glycerol phosphate|D-erythro-1-(imidazol-4-yl)glycerol 3-phosphate|D-erythro-imidazol-glycerol-phosphate|d-erythro-imidazole-glycerol-phosphate	C6H10N2O6P	C04666	eig3p	iJR904:eig3p|iAO358:cll_223|iAG612:cbs_282|iAF692:eig3p|iSB619:eig3p|iAF1260:eig3p|iAbaylyiv4:D-ERYTHRO-IMIDAZOLE-GLYCEROL-P|iND750:eig3p|iYO844:eig3p|iNJ661:eig3p|iJN746:eig3p	-1	-288.2	1.17885
cpd02851	1-(5'-Phosphoribosyl)-5-amino-4-imidazolecarboxamide|5'-Phosphoribosyl-5-amino-4-imidazolecarboxamide|5'-Phospho-ribosyl-5-amino-4-imidazole carboxamide|AICAR|5-Aminoimidazole-4-carboxamide ribotide|5-Phosphoribosyl-4-carbamoyl-5-aminoimidazole|5-Amino-1-(5-phospho-D-ribosyl)imidazole-4-carboxamide|5-Amino-1-(5-Phospho-D-ribosyl)imidazole-4-carboxamide|5-Amino-1--5-Phospho-D-ribosylimidazole-4-ca…	C9H14N4O8P	C04677	aicar	iJR904:aicar|iAO358:cll_229|iAG612:cbs_32|iAF692:aicar|iSB619:aicar|iAF1260:aicar|iIT341:aicar|iAbaylyiv4:AICAR|iND750:aicar|iYO844:aicar|iNJ661:aicar|iJN746:aicar	-1	-336.61	1.93359
cpd02857	2-Dehydro-3-deoxy-D-arabino-heptonate 7-phosphate|3-Deoxy-D-arabino-hept-2-ulosonate 7-phosphate|3-Deoxy-arabino-heptulonate 7-phosphate|3-Deoxy-D-arabino-heptulosonic acid 7-phosphate|DAHP|2-Dahp|2-Dehydro-3-deoxy-D-arabino-heptonate7-phosphate|2-dehydro-3-deoxy-D-arabino-heptonate 7-phosphate|3-deoxy-d-arabino-heptulosonate-7-phosphate	C7H11O10P	C04691	2dda7p	iJR904:2dda7p|iAO358:cll_70|iAG612:cbs_69|iSB619:2dda7p|iAF1260:2dda7p|iIT341:2dda7p|iAbaylyiv4:3-DEOXY-D-ARABINO-HEPTULOSONATE-7-P|iND750:2dda7p|iYO844:2dda7p|iNJ661:2dda7p|iJN746:2dda7p	-2	-469.06	0.698492
cpd02882	4-(1-D-Ribitylamino)-5-amino-2,6-dihydroxypyrimidine|4-(1-D-Ribitylamino)-5-aminouracil|4--1-D-Ribitylamino-5-aminouracil|4-(1-D-ribitylamino)-5-amino-2,6-dihydroxypyrimidine	C9H16N4O6	C04732	4r5au	iJR904:4r5au|iAO358:cll_350|iAF692:4r5au|iSB619:4r5au|iAF1260:4r5au|iIT341:4r5au|iAbaylyiv4:AMINO-RIBOSYLAMINO-1H-3H-PYR-DIONE|iND750:4r5au|iYO844:4r5au|iNJ661:4r5au|iJN746:4r5au	0	-189.57	1.84653
cpd02884	1-(5'-Phosphoribosyl)-5-formamido-4-imidazolecarboxamide|5'-Phosphoribosyl-5-formamido-4-imidazolecarboxamide|5-Formamido-1-(5-phosphoribosyl)imidazole-4-carboxamide|5-Formamido-1-(5-phospho-D-ribosyl)imidazole-4-carboxamide|5-Formamido-1--5-phospho-D-ribosylimidazole-4-carboxamide|5-formamido-1-(5-phospho-D-ribosyl)imidazole-4-carboxamide|FAICAR	C10H14N4O9P	C04734	fprica	iJR904:fprica|iAO358:cll_336|iAG612:cbs_33|iAF692:fprica|iSB619:fprica|iAF1260:fprica|iIT341:fprica|iAbaylyiv4:PHOSPHORIBOSYL-FORMAMIDO-CARBOXAMIDE|iND750:fprica|iYO844:fprica|iNJ661:fprica|iJN746:fprica	-1	-372.85	2.01631
cpd02893	1-(5-Phospho-D-ribosyl)-5-amino-4-imidazolecarboxylate|1-(5'-Phosphoribosyl)-5-amino-4-imidazolecarboxylate|1-(5'-Phosphoribosyl)-5-amino-4-carboxyimidazole|5'-Phosphoribosyl-5-amino-4-imidazolecarboxylate|1-(5'-Phosphoribosyl)-4-carboxy-5-aminoimidazole|5'-Phosphoribosyl-4-carboxy-5-aminoimidazole|5-Amino-1-(5-phospho-D-ribosyl)imidazole-4-carboxylate|5-amino-1-(5-phospho-D-ribosyl)imidazole-4-c…	C9H13N3O9P	C04751	5aizc	iJR904:5aizc|iAO358:cll_332|iAG612:cbs_14|iAF692:5aizc|iSB619:5aizc|iAF1260:5aizc|iIT341:5aizc|iAbaylyiv4:PHOSPHORIBOSYL-CARBOXY-AMINOIMIDAZOLE|iND750:5aizc|iYO844:5aizc|iNJ661:5aizc|iJN746:5aizc	-1	-378.85	2.00582
cpd02894	2-Methyl-4-amino-5-hydroxymethylpyrimidine diphosphate|4-Amino-2-methyl-5-diphosphomethylpyrimidine|2-Methyl-4-amino-5-hydroxymethylpyrimidinediphosphate|4-amino-2-methyl-5-diphosphomethylpyrimidine	C6H9N3O7P2	C04752	2mahmp	iJR904:2mahmp|iAO358:cll_364|iAF692:2mahmp|iSB619:2mahmp|iAF1260:2mahmp|iIT341:2mahmp|iAbaylyiv4:AMINO-HYDROXYMETHYL-METHYLPYRIMIDINE-PP|iND750:2mahmp|iYO844:2mahmp|iNJ661:2mahmp|iJN746:2mahmp	-2	-412.04	1.69063
cpd02920	2-Amino-7,8-dihydro-4-hydroxy-6-(diphosphooxymethyl)pteridine|2-Amino-4-hydroxy-6-hydroxymethyl-7,8-dihydropteridine diphosphate|7,8-Dihydropterin pyrophosphate|2-amino-4-hydroxy-6-hydroxymethyl-7,8-dihydropteridine diphosphate|2-Amino-4-hydroxy-6-hydroxymethyl-7-8-dihydropteridinediphosphate|6-hydroxymethyl-dihydropterin pyrophosphate	C7H9N5O8P2	C04807	2ahhmd	iJR904:6hmhptpp|iAO358:cll_185|iAF692:6hmhptpp|iSB619:6hmhptpp|iAF1260:6hmhptpp|iIT341:2ahhmd|iAbaylyiv4:DIHYDROPTERIN-CH2OH-PP|iND750:2ahhmd|iYO844:2ahhmd|iNJ661:2ahhmd:6hmhptpp|iJN746:2ahhmd	-2	-423.61	2.81635
cpd02921	1-(5-Phosphoribosyl)-4-(N-succinocarboxamide)-5-aminoimidazole|1-(5-phosphoribosyl)-4-(N-succino-carboxamide)- 5-aminoimidazole|1-(5'-Phosphoribosyl)-5-amino-4-(N-succinocarboxamide)-imidazole|1-(5'-Phosphoribosyl)-4-(N-succinocarboxamide)-5-aminoimidazole|5'-Phosphoribosyl-4-(N-succinocarboxamide)-5-aminoimidazole|(S)-2-[5-Amino-1-(5-phospho-D-ribosyl)imidazole-4- carboxamido]succinate|SAICAR|(S…	C13H16N4O12P	C04811|C04823	25aics	iJR904:25aics|iAO358:cll_331|iAG612:cbs_137|iAF692:25aics|iSB619:25aics|iAF1260:25aics|iIT341:25aics|iAbaylyiv4:P-RIBOSYL-4-SUCCCARB-AMINOIMIDAZOLE|iND750:25aics|iYO844:25aics|iNJ661:25aics|iJN746:25aics	-3	-487.65	2.1139
cpd02961	2-Amino-4-hydroxy-6-(D-erythro-1,2,3-trihydroxypropyl)-7,8- dihydropteridine|Dihydroneopterin|2-Amino-4-hydroxy-6-(D-erythro-1,2,3-trihydroxypropyl)-7,8-dihydropteridine|2-amino-4-hydroxy-6-(erythro-1,2,3-trihydroxypropyl)dihydropteridine|dihydro-neo-pterin	C9H13N5O4	C04874	dhnpt	iJR904:dhnpt|iAO358:cll_177|iAF692:dhnpt|iSB619:dhnpt|iAF1260:dhnpt|iIT341:dhnpt|iAbaylyiv4:DIHYDRO-NEO-PTERIN|iND750:dhnpt|iYO844:dhnpt|iNJ661:dhnpt|iJN746:dhnpt	0	-75.95	2.61138
cpd02964	UDP-N-acetylmuramoyl-L-alanyl-D-gamma-glutamyl-meso-2,6- diaminopimelate|UDP-N-acetylmuramoyl-L-alanyl-D-gamma-glutamyl-meso-2,6-diamino- heptanedioate|UDP-N-acetylmuramoyl-L-alanyl-D-gamma-glutamyl-meso-2,6-diaminopimelate|UDP-N-acetylmuramoyl-L-alanyl-D-gamma-glutamyl-meso-2-6-diaminopimelate	C35H51N7O26P2	C04877	ugmd	iIT341:ugmd|iJR904:ugmd|iAbaylyiv4:UDP-AAGM-DIAMINOHEPTANEDIOATE|iYO844:ugmd|iNJ661:ugmd|iSB619:ugmd|iAF1260:ugmd|iJN746:ugmd	-4	-1064.55	4.40539
cpd02967	N-Acetyl-beta-D-mannosaminyl-1,4-N-acetyl-D- glucosaminyldiphosphoundecaprenol	C71H116N2O17P2	C04881	NOT IN MODEL		-2	-462.24	6.53004
cpd02968	UDP-N-acetylmuramoyl-L-alanyl-D-glutamyl-6-carboxy-L-lysyl-D-alanyl- D-alanine|UDP-N-acetylmuramoyl-L-alanyl-D-glutamyl-meso-2,6-diaminopimeloyl-D- alanyl-D-alanine|UDP-N-acetylmuramoyl-L-alanyl-D-glutamyl-meso-2,6-diaminopimeloyl-D-alanyl-D-alanine|UDP-N-acetylmuramoyl-L-alanyl-D-glutamyl-meso-2-6-diaminopimeloyl-D-alanyl-D-alanine	C41H61N9O28P2	C04882	ugmda	iIT341:ugmda|iJR904:ugmda|iAbaylyiv4:C1|iYO844:ugmda|iNJ661:ugmda|iSB619:ugmda|iAF1260:ugmda|iJN746:ugmda	-4	-1126.09	5.43165
cpd02978	2-Amino-4-hydroxy-6-(erythro-1,2,3-trihydroxypropyl)dihydropteridine triphosphate|6-(L-erythro-1,2-Dihydroxypropyl 3-triphosphate)-7,8-dihydropterin|6-[(1S,2R)-1,2-Dihydroxy-3-triphosphooxypropyl]-7,8-dihydropterin|2-amino-4-hydroxy-6-(erythro-1,2,3-trihydroxypropyl)dihydropteridine triphosphate|2-Amino-4-hydroxy-6--erythro-1-2-3-trihydroxypropyldihydropteridinetriphosphate|7,8-Dihydroneopterin 3…	C9H13N5O13P3	C04895	ahdt	iJR904:ahdt|iAO358:cll_184|iAF692:ahdt|iSB619:ahdt|iAF1260:ahdt|iIT341:ahdt|iAbaylyiv4:DIHYDRONEOPTERIN-P3|iND750:ahdt|iYO844:ahdt|iNJ661:ahdt|iJN746:ahdt	-3	-704.45	2.61242
cpd02979	5-(5-Phospho-D-ribosylaminoformimino)-1-(5-phosphoribosyl)- imidazole-4-carboxamide|N-(5'-Phospho-D-ribosylformimino)-5-amino-1-(5''-phospho-D-ribosyl)- 4-imidazolecarboxamide|N-(5'-Phosphoribosylformimino)-5-amino-1-(5''-phosphoribosyl)-4- imidazolecarboxamide|Phosphoribosyl-formimino-AICAR-phosphate|1-(5-Phosphoribosyl)-5-[(5- phosphoribosylamino)methylideneamino]imidazole-4-carboxamide|1-(5-Ph…	C15H23N5O15P2	C04896	prfp	iJR904:prfp|iAO358:cll_221|iAG612:cbs_492|iAF692:prfp|iSB619:prfp|iAF1260:prfp|iAbaylyiv4:PHOSPHORIBOSYL-FORMIMINO-AICAR-P|iND750:prfp|iYO844:prfp|iNJ661:prfp|iJN746:prfp	-2	-651.87	4.32311
cpd02991	N-(5'-Phospho-D-1'-ribulosylformimino)-5-amino-1-(5''-phospho-D- ribosyl)-4-imidazolecarboxamide|5-[(5-Phospho-1-deoxyribulos-1-ylamino)methylideneamino]-1-(5- phosphoribosyl)imidazole-4-carboxamide|Phosphoribulosyl-formimino-AICAR-phosphate|5-[(5-phospho-1-deoxyribulos-1-ylamino)methylideneamino]-1-(5-phosphoribosyl)imidazole-4-carboxamide|phosphoribulosylformimino-AICAR-phosphate|N-(5'-phospho-…	C15H23N5O15P2	C04916	prlp	iJR904:prlp|iAO358:cll_222|iAG612:cbs_493|iAF692:prlp|iSB619:prlp|iAF1260:prlp|iAbaylyiv4:PHOSPHORIBULOSYL-FORMIMINO-AICAR-P|iND750:prlp|iYO844:prlp|iNJ661:prlp|iJN746:prlp	-2	-651.25	3.77337
cpd03048	2-Hydroxyethanesulfonate|2-Hydroxyethanesulfonic acid|2-Hydroxyethane-1-sulfonic acid|Isethionic acid|Isethionate	C2H5O4S	C05123	istnt	iYO844:istnt|iAF1260:isetac|iJN746:isetac	-1	-162.012	0.768373
cpd03049	2-(alpha-Hydroxyethyl)thiamine diphosphate|2-Hydroxyethyl-ThPP	C14H21N4O8P2S	C05125	NOT IN MODEL		-1	-405.15	2.80841
cpd03052	Imidazole-4-acetaldehyde|Imidazole acetaldehyde	C5H6N2O	C05130	imzacd	iYO844:imzacd	0	8.24	1.11093
cpd03091	5'-Deoxyadenosine	C10H13N5O3	C05198	NOT IN MODEL	iAbaylyiv4:CH33ADO|iAF1260:dad-5|iJN746:dad-5	0	-9.12	3.02986
cpd03113	(S)-3-Hydroxyhexadecanoyl-CoA	C37H63N7O18P3S	C05258	3hhdcoa	iAbaylyiv4:C16:0-3HYDROXYCOA|iYO844:3hhdcoa|iND750:3hhdcoa|iSB619:3hhdcoa|iAF1260:3hhdcoa|iJN746:3hhdcoa	-3	-801.19	3.89192
cpd03114	3-Oxopalmitoyl-CoA|3-Ketopalmitoyl-CoA|3-Oxohexadecanoyl-CoA|3-oxohexadecanoyl-coa	C37H61N7O18P3S	C05259	3ohdcoa	iAbaylyiv4:C16:0-3OXOCOA|iYO844:3ohdcoa|iND750:3ohdcoa|iSB619:3ohdcoa|iAF1260:3ohdcoa|iJN746:3ohdcoa	-3	-793.17	3.90182
cpd03115	(S)-3-Hydroxytetradecanoyl-CoA	C35H59N7O18P3S	C05260	3htdcoa	iAbaylyiv4:C14:0-3HYDROXYCOA|iYO844:3htdcoa|iND750:3htdcoa|iSB619:3htdcoa|iAF1260:3htdcoa|iJN746:3htdcoa	-3	-804.43	3.81994
cpd03116	(S)-3-Hydroxydodecanoyl-CoA	C33H55N7O18P3S	C05262	3hddcoa	iAbaylyiv4:C12:0-3HYDROXYCOA|iYO844:3hddcoa|iND750:3hddcoa|iSB619:3hddcoa|iAF1260:3hddcoa|iJN746:3hddcoa	-3	-807.67	3.75481
cpd03117	3-Oxododecanoyl-CoA|3-oxododecanoyl-coa	C33H53N7O18P3S	C05263	3oddcoa	iAbaylyiv4:C12:0-3OXOCOA|iYO844:3oddcoa|iND750:3oddcoa|iSB619:3oddcoa|iAF1260:3oddcoa|iJN746:3oddcoa	-3	-799.65	3.76508
cpd03118	(S)-Hydroxydecanoyl-CoA|(S)-3-Hydroxydecanoyl-CoA	C31H51N7O18P3S	C05264	3hdcoa	iAbaylyiv4:C10:0-3HYDROXYCOA|iYO844:3hdcoa|iND750:3hdcoa|iSB619:3hdcoa|iAF1260:3hdcoa|iJN746:3hdcoa	-3	-810.91	3.69688
cpd03119	3-Oxodecanoyl-CoA|3-oxodecanoyl-coa	C31H49N7O18P3S	C05265	3odcoa	iAbaylyiv4:C10:0-3OXOCOA|iYO844:3odcoa|iND750:3odcoa|iSB619:3odcoa|iAF1260:3odcoa|iJN746:3odcoa	-3	-802.89	3.7073
cpd03120	(S)-Hydroxyoctanoyl-CoA|(S)-3-Hydroxyoctanoyl-CoA	C29H47N7O18P3S	C05266	3hocoa	iAbaylyiv4:C8:0-3HYDROXYCOA|iYO844:3hocoa|iSB619:3hocoa|iAF1260:3hocoa|iJN746:3hocoa	-3	-814.15	3.64649
cpd03121	3-Oxooctanoyl-CoA|3-oxooctanoyl-coa	C29H45N7O18P3S	C05267	3oocoa	iAbaylyiv4:C8:0-3OXOCOA|iYO844:3oocoa|iSB619:3oocoa|iAF1260:3oocoa|iJN746:3oocoa	-3	-806.13	3.65706
cpd03122	(S)-Hydroxyhexanoyl-CoA|(S)-3-Hydroxyhexanoyl-CoA	C27H43N7O18P3S	C05268	3hhcoa	iAbaylyiv4:C6:0-3HYDROXYCOA|iYO844:3hhcoa|iSB619:3hhcoa|iAF1260:3hhcoa|iJN746:3hhcoa	-3	-817.39	3.60396
cpd03123	3-Oxohexanoyl-CoA|3-Ketohexanoyl-CoA	C27H41N7O18P3S	C05269	3ohcoa	iAbaylyiv4:C6:0-3OXOCOA|iYO844:3ohcoa|iSB619:3ohcoa|iAF1260:3ohcoa|iJN746:3ohcoa	-3	-809.37	3.61465
cpd03124	Hexanoyl-CoA|hexanoyl-coa	C27H43N7O17P3S	C05270	hxcoa	iAbaylyiv4:C6:0-COA|iYO844:hxcoa|iSB619:hxcoa|iAF1260:hxcoa	-3	-779.35	3.60352
cpd03125	trans-Hex-2-enoyl-CoA|(2E)-Hexenoyl-CoA|trans-hex-2-enoyl-coa	C27H41N7O17P3S	C05271	hx2coa	iAbaylyiv4:C6:0-2ENOYLCOA|iYO844:hx2coa|iSB619:hx2coa|iAF1260:hx2coa|iJN746:hx2coa	-3	-758.54	3.60551
cpd03126	trans-Hexadec-2-enoyl-CoA|trans-2-Hexadecenoyl-CoA|(2E)-Hexadecenoyl-CoA|trans-hexadec-2-enoyl-coa	C37H61N7O17P3S	C05272	hdd2coa	iAbaylyiv4:C16:0-2ENOYLCOA|iYO844:hdd2coa|iND750:hdd2coa|iSB619:hdd2coa|iAF1260:hdd2coa|iJN746:hdd2coa	-3	-742.34	3.8735
cpd03127	trans-Tetradec-2-enoyl-CoA|(2E)-Tetradecenoyl-CoA|trans-Tetradec-2-enoyl-CoA phosphate, n=30)|trans-tetradec-2-enoyl-coa	C35H57N7O17P3S	C05273	td2coa	iAbaylyiv4:C14:0-2ENOYLACP|iYO844:td2coa|iND750:td2coa|iSB619:td2coa|iAF1260:td2coa|iJN746:td2coa	-3	-745.58	3.80524
cpd03128	Decanoyl-CoA|Decanoyl-CoA (n-C10:0CoA)|decanoyl-coa	C31H51N7O17P3S	C05274	dccoa	iAbaylyiv4:C10:0-COA|iYO844:dccoa|iND750:dcacoa|iSB619:dcacoa|iAF1260:dcacoa|iJN746:dcacoa	-3	-772.87	3.70479
cpd03129	trans-Dec-2-enoyl-CoA|(2E)-Decenoyl-CoA|trans-dec-2-enoyl-coa	C31H49N7O17P3S	C05275	dc2coa	iAbaylyiv4:C10:0-2ENOYLCOA|iYO844:dc2coa|iND750:dc2coa|iSB619:dc2coa|iAF1260:dc2coa|iJN746:dc2coa	-3	-752.06	3.69005
cpd03130	trans-Oct-2-enoyl-CoA|(2E)-Octenoyl-CoA	C29H45N7O17P3S	C05276	oc2coa	iAbaylyiv4:C8:0-2ENOYLCOA|iYO844:oc2coa|iSB619:oc2coa|iAF1260:oc2coa|iJN746:oc2coa	-3	-755.3	3.6438
cpd03161	Phenethylamine|2-Phenylethylamine|beta-Phenylethylamine|Phenylethylamine	C8H12N	C05332	NOT IN MODEL	iJR904:peamn|iNJ661:peamn|iAF1260:peamn	1	28.59	0.819341
cpd03187	Oxalosuccinate|Oxalosuccinic acid	C6H3O7	C05379	NOT IN MODEL		-3	-268.54	0.455956
cpd03189	3-Carboxy-1-hydroxypropyl-ThPP	C16H22N4O10P2S	C05381	NOT IN MODEL		-2	-481.36	2.82196
cpd03191	D-Glucuronate 1-phosphate	C6H9O10P	C05385	NOT IN MODEL	iAF1260:glcur1p	-2	-474	1.46986
cpd03198	Melibiose|6-O-(alpha-D-Galactopyranosyl)-D-glucopyranose|D-Gal-alpha1->6D-Glucose|D-Gal-alpha-1->6D-Glucose	C12H22O11	C05402	melib	iJR904:melib|iYO844:melib|iND750:6dg:melib|iSB619:melib|iAF1260:melib	0	-376.76	3.02215
cpd03200	D-Gal alpha 1->6D-Gal alpha 1->6D-Glucose|D-Gal-alpha1->6D-Gal-alpha1->6D-Glucose|Manninotriose	C18H32O16	C05404	NOT IN MODEL		0	-535.24	4.52507
cpd03205	Phytoene	C40H64	C05413	NOT IN MODEL		0	230.58	4.42042
cpd03211	15-cis-Phytoene	C40H64	C05421	NOT IN MODEL		0	230.58	4.42042
cpd03245	Glycodeoxycholate	C26H42NO5	C05464	NOT IN MODEL		-1	-156.73	7.17299
cpd03247	Glycochenodeoxycholate	C26H42NO5	C05466	NOT IN MODEL		-1	-156.73	7.17299
cpd03279	Deoxyinosine|deoxyinosine	C10H12N4O4	C05512	din	iJR904:din|iAO358:cll_17|iAG612:cbs_279|iAF1260:din|iIT341:din|iAbaylyiv4:DEOXYINOSINE|iND750:din|iYO844:din|iPS189:din|iNJ661:din|iJN746:din	0	-61.24	2.68998
cpd03289	N-Acetyl-L-2-amino-6-oxopimelate|L-2-Acetamido-6-oxoheptanedioate|L-2-Acetamido-6-oxopimelate	C9H11NO6	C05539	acamoxm	iYO844:acamoxm	-2	-218.05	0.838672
cpd03320	3-Hydroxyphenylacetate	C8H7O3	C05593	NOT IN MODEL		-1	-89.36	0.86626
cpd03360	Dihydropteridine|6,7-Dihydropteridine	C6H6N4	C05649	NOT IN MODEL		0	73.36	2.99965
cpd03361	Tetrahydropteridine|5,6,7,8-Tetrahydropteridine	C6H8N4	C05650|C15600	NOT IN MODEL		0	75.43	2.5137
cpd03407	gamma-Glutamyl-beta-cyanoalanine	C9H12N3O5	C05711	NOT IN MODEL		-1	-180.13	4.98873
cpd03424	Vitamin B12|Cobalamin (III)|Cob(III)alamin	C61H86CoN13O14PR	C05776	NOT IN MODEL		6	UNKNOWN	UNKNOWN
cpd03426	Sirohydrochlorin|sirohydrochlorin	C42H38N4O16	C05778	shcl	iJR904:shcl|iAbaylyiv4:SIROHYDROCHLORIN|iAF692:scl|iYO844:shcl|iND750:shcl|iNJ661:scl|iSB619:scl|iAF1260:shcl|iJN746:scl	-8	UNKNOWN	UNKNOWN
cpd03443	3-Octaprenyl-4-hydroxybenzoate|3-octaprenyl-4-hydroxybenzoate	C47H69O3	C05809	NOT IN MODEL	iIT341:3ophb|iJR904:3ophb|iAbaylyiv4:3-OCTAPRENYL-4-HYDROXYBENZOATE|iAF1260:3ophb	-1	128.94	4.18677
cpd03444	2-Octaprenylphenol|2-octaprenylphenol	C46H70O	C05810	NOT IN MODEL	iIT341:2oph|iJR904:2oph|iAbaylyiv4:2-OCTAPRENYLPHENOL|iAF1260:2oph	0	211.57	4.13648
cpd03451	2-Succinyl-6-hydroxy-2,4-cyclohexadiene-1-carboxylate|(1S,6R)-6-Hydroxy-2-succinylcyclohexa-2,4-diene-1-carboxylate|2-succinyl-6-hydroxy-2,4-cyclohexadiene-1-carboxylate|2-Succinyl-6-hydroxy-2-4-cyclohexadiene-1-carboxylate|(1R,6R)-6-Hydroxy-2-succinylcyclohexa-2,4-diene-1-carboxylate|(1R,6R)-2-Succinyl-6-hydroxy-2,4-cyclohexadiene-1-carboxylate|SHCHC	C11H10O6	C05817	2shchc	iIT341:2shchc|iJR904:2shchc|iAO358:cll_265|iYO844:2shchc|iNJ661:2shchc|iSB619:2shchc|iAF1260:2shchc	-2	-192.47	1.20493
cpd03452	(L-Seryl)adenylate	C13H19N6O9P	C05820	NOT IN MODEL		0	-331	2.91075
cpd03454	3'-CMP|Cytidine 3'-phosphate|3'-cmp	C9H13N3O8P	C05822	3cmp	iYO844:3cmp|iAF1260:3cmp	-1	-345.38	1.91544
cpd03470	Iminoaspartate|iminoaspartate	C4H3NO4	C05840	iasp	iIT341:iasp|iJR904:iasp|iAbaylyiv4:IMINOASPARTATE|iAF692:iasp|iYO844:iasp|iND750:iasp|iNJ661:iasp|iAF1260:iasp|iJN746:iasp	-2	-173.6	1.69155
cpd03471	Nicotinate D-ribonucleoside	C11H13NO6	C05841	NOT IN MODEL		0	-167.68	1.96259
cpd03485	N-Acetyl-D-muramoate	C11H18NO8	C05887	acmam	iIT341:acmam|iYO844:acmam|iSB619:acmam	-1	-276	1.67303
cpd03487	Undecaprenyl-diphospho-N-acetylmuramoyl-(N-acetylglucosamine)-L- alanyl-D-glutamyl-L-lysyl-D-alanyl-D-alanine|Undecaprenyl-diphospho-N-acetylmuramoyl-(N-acetylglucosamine)-L-alanyl-D-glutamyl-L-lysyl-D-alanyl-D-alanine	C94H153N8O26P2	C05889	NOT IN MODEL	iNJ661:uaaAgla	-3	-751.79	8.16683
cpd03488	Undecaprenyl-diphospho-N-acetylmuramoyl-(N-acetylglucosamine)-L- alanyl-D-glutaminyl-L-lysyl-D-alanyl-D-alanine|Undecaprenyl-diphospho-N-acetylmuramoyl-(N-acetylglucosamine)-L-alanyl-D-glutaminyl-L-lysyl-D-alanyl-D-alanine	C94H155N9O25P2	C05890	NOT IN MODEL	iNJ661:uaaAgtla	-2	-709.35	8.31097
cpd03491	Undecaprenyl-diphospho-N-acetylmuramoyl-(N-acetylglucosamine)-L- alanyl-gamma-D-glutamyl-L-lysyl-D-alanyl-D-alanine|Undecaprenyl-diphospho-N-acetylmuramoyl-(N-acetylglucosamine)-L-alanyl-gamma-D-glutamyl-L-lysyl-D-alanyl-D-alanine	C94H153N8O26P2	C05893	NOT IN MODEL	iNJ661:uaaGgla	-3	-751.79	8.16683
cpd03492	Undecaprenyl-diphospho-N-acetylmuramoyl-(N-acetylglucosamine)-L- alanyl-D-isoglutaminyl-L-lysyl-D-alanyl-D-alanine|Undecaprenyl-diphospho-N-acetylmuramoyl-(N-acetylglucosamine)-L-alanyl-D-isoglutaminyl-L-lysyl-D-alanyl-D-alanine	C94H155N9O25P2	C05894	NOT IN MODEL	iNJ661:uaaGgtla	-2	-709.35	8.31097
cpd03494	Undecaprenyl-diphospho-N-acetylmuramoyl-L-alanyl-D-glutamyl-meso- 2,6-diaminopimeloyl-D-alanyl-D-alanine|Undecaprenyl-diphospho-N-acetylmuramoyl-L-alanyl-D-glutamyl-meso-2,6-diaminopimeloyl-D-alanyl-D-alanine|Undecaprenyl-diphospho-N-acetylmuramoyl-L-alanyl-D-glutamyl-meso-2-6-diaminopimeloyl-D-alanyl-D-alanine	C87H139N7O23P2	C05897	uagmda	iIT341:uagmda|iJR904:uagmda|iAbaylyiv4:C5|iYO844:uagmda|iNJ661:uagmda|iSB619:uagmda|iAF1260:uagmda|iJN746:uagmda	-4	-678.6	7.32874
cpd03495	Undecaprenyl-diphospho-N-acetylmuramoyl-(N-acetylglucosamine)-L- alanyl-D-glutamyl-meso-2,6-diaminopimeloyl-D-alanyl-D-alanine|Undecaprenyl-diphospho-N-acetylmuramoyl-(N-acetylglucosamine)-L-ala-D-glu-meso-2,6-diaminopimeloyl-D-ala-D-ala|Undecaprenyl-diphospho-N-acetylmuramoyl-(N-acetylglucosamine)-L-alanyl-D-glutamyl-meso-2,6-diaminopimeloyl-D-alanyl-D-alanine|Undecaprenyl-diphospho-N-acetylmura…	C95H152N8O28P2	C05898	uaagmda	iIT341:uaagmda|iJR904:uaagmda|iAbaylyiv4:C6|iYO844:uaagmda|iNJ661:uaagmda|iSB619:uaagmda|iAF1260:uaagmda|iJN746:uaagmda	-4	-831.43	8.16233
cpd03496	Undecaprenyl-diphospho-N-acetylmuramoyl-(N-acetylglucosamine)-L- alanyl-D-glutaminyl-meso-2,6-diaminopimeloyl-D-alanyl-D-alanine|Undecaprenyl-diphospho-N-acetylmuramoyl-(N-acetylglucosamine)-L-alanyl-D-glutaminyl-meso-2,6-diaminopimeloyl-D-alanyl-D-alanine	C95H154N9O27P2	C05899	NOT IN MODEL	iNJ661:uaagtmda	-3	-788.99	8.30507
cpd03524	10-Formyltetrahydrofolyl L-glutamate|10-Formyl-THF-L-glutamate	C25H27N8O10	C05928	NOT IN MODEL		-3	-251.75	3.50432
cpd03530	L-4-Hydroxyglutamate semialdehyde|L-4-Hydroxyglutamatesemialdehyde	C5H9NO4	C05938	NOT IN MODEL	iIT341:4hglusa|iND750:4hglusa	0	-149.47	0.441423
cpd03535	L-Arginine phosphate|N5-[Imino(phosphonoamino)methyl]L-ornithine|omega-N-Phosphoarginine|Arginine phosphate|L-Arginine-NG-phosphoric acid|Phosphoarginine A|N-Phospho-L-arginine|N(omega)-Phospho-L-arginine|Phosphoarginine	C6H14N4O5P	C05945	argp	iYO844:argp	-1	-270.31	1.82268
cpd03540	Leukotriene D4|LTD4	C25H39N2O6S	C05951	NOT IN MODEL		-1	-116.83	2.55219
cpd03572	(S)-3-Hydroxyisobutyryl-CoA	C25H39N7O18P3S	C06000	hibcoa	iYO844:hibcoa|iJN746:3hibutcoa	-3	-820.63	3.56957
cpd03575	(S)-2-Aceto-2-hydroxybutanoate|(S)-2-Hydroxy-2-ethyl-3-oxobutanoate|S-2-Aceto-2-hydroxybutanoate	C6H9O4	C06006	2ahbut	iJR904:2ahbut|iAF692:2ahbut|iSB619:2ahbut|iAF1260:2ahbut|iIT341:2ahbut|iAbaylyiv4:2-ACETO-2-HYDROXY-BUTYRATE|iND750:2ahbut|iYO844:2ahbut|iNJ661:2ahbut|iJN746:2ahbut	-1	-151.56	0.452365
cpd03577	(3R)-3-Methyl-2-oxopentanoic acid|(R)-2-Oxo-3-methylpentanoic acid|(R)-2-Oxo-3-methylpentanoate	C6H9O3	C06008	2o3mpt	iYO844:2o3mpt	-1	-109.64	0.396045
cpd03583	D-arabino-3-Hexulose 6-phosphate|D-arabino-6-Phospho-hex-3-ulose	C6H12O9P	C06019	NOT IN MODEL		-1	-429.92	0.743783
cpd03606	2-Oxo-3-hydroxy-4-phosphobutanoate|alpha-Keto-3-hydroxy-4-phosphobutyrate|(3R)-3-Hydroxy-2-oxo-4-phosphonooxybutanoate	C4H5O8P	C06054	NOT IN MODEL	iJR904:ohpb|iAbaylyiv4:3OH-4P-OH-ALPHA-KETOBUTYRATE|iND750:ohpb|iNJ661:ohpb|iAF1260:ohpb|iJN746:ohpb	-2	-397.84	0.387924
cpd03607	O-Phospho-4-hydroxy-L-threonine|4-(Phosphonooxy)-threonine|4-(Phosphonooxy)-L-threonine	C4H9NO7P	C06055	NOT IN MODEL	iJR904:phthr|iAbaylyiv4:PHOSPHO-HYDROXY-THREONINE|iND750:phthr|iNJ661:phthr|iAF1260:phthr|iJN746:phthr	-1	-373.07	0.439589
cpd03646	gamma-Glutamyl-beta-aminopropiononitrile|gamma-Glutamyl-3-aminopropiononitrile	C8H13N3O3	C06114	NOT IN MODEL		0	-100.49	4.98339
cpd03656	GA2|GalNAc-beta1->4Gal-beta1->4Glc-beta1->1'Cer|GalNAc-beta1->4LacCer	C39H69N2O18R	C06135	NOT IN MODEL		0	UNKNOWN	UNKNOWN
cpd03662	1-Butanol|n-Butanol	C4H10O	C06142	NOT IN MODEL		0	-40.29	0.311667
cpd03671	alpha-D-Glucosamine 1-phosphate|D-Glucosamine 1-phosphate|D-Glucosamine1-phosphate|D-glucosamine 1-phosphate	C6H14NO8P	C06156	gam1p	iJR904:gam1p|iAO358:cll_173|iAF692:gam1p|iSB619:gam1p|iAF1260:gam1p|iIT341:gam1p|iAbaylyiv4:GLUCOSAMINE-1P|iND750:gam1p|iYO844:gam1p|iPS189:gam1p|iNJ661:gam1p|iJN746:gam1p	0	-395.53	1.48131
cpd03696	Arbutin|Ursin|Uvasol|Hydroquinone-O-beta-D-glucopyranoside|arbutin	C12H16O7	C06186	arbt	iAO358:cll_326|iAG612:cbs_209|iYO844:arbt|iPS189:arbt	0	-207.86	1.80709
cpd03697	Arbutin 6-phosphate|Arbutin-6P|arbutin 6-phosphate	C12H16O10P	C06187	arbt6p	iJR904:arbt6p|iAO358:cll_89|iAG612:cbs_211|iYO844:arbt6p|iPS189:arbt6p|iAF1260:arbt6p	-1	-420.36	1.77425
cpd03698	Salicin 6-phosphate|Salicin-6P|salicin 6-phosphate	C13H18O10P	C06188	salc6p	iAO358:cll_86|iAG612:cbs_505:cbs_506|iYO844:salc6p|iPS189:salc6p|iSB619:salc6p	-1	-418.74	1.78076
cpd03701	Guanosine 3'-phosphate|3'-GMP|3'-Guanylic acid|Guo-3'-P|Gp	C10H13N5O8P	C06193	3gmp	iYO844:3gmp|iAF1260:3gmp	-1	-308.3	2.74042
cpd03702	2',3'-Cyclic GMP	C10H11N5O7P	C06194	23cgmp	iYO844:23cgmp|iAF1260:23cgmp	-1	-243.88	3.55825
cpd03712	1,2-Dihydronaphthalene-1,2-diol	C10H10O2	C06205	NOT IN MODEL		0	-27.96	1.60172
cpd03724	Ferrichrome	C27H45FeN9O12	C06228	ferrich	iYO844:ferrich|iAF1260:fecrm	0	UNKNOWN	UNKNOWN
cpd03727	Ectoine|L-Ectoine|ectoine	C6H10N2O2	C06231	ectoine	iYO844:ectoine	0	-53.3	1.34557
cpd03734	Acetamide|acetamide	C2H5NO	C06244	NOT IN MODEL	iIT341:ad|iNJ661:ad	0	-44.31	0.524353
cpd03752	Galactitol 1-phosphate|D-Galactitol 1-phosphate|L-Galactitol 6-phosphate	C6H14O9P	C06311	galt1p	iJR904:galt1p|iYO844:galt1p|iSB619:galt1p|iAF1260:galt1p	-1	-437.94	0.909703
cpd03805	2-Deoxy-D-glucose 6-phosphate	C6H12O8P	C06369	NOT IN MODEL		-1	-390.94	1.34052
cpd03847	Tetradecanoic acid|Tetradecanoate|Myristic acid|tetradecanoate (C14:0)|tetradecanoate|tetradecanoate (n-C14:0)	C14H27O2	C06424	ttdca	iJR904:ttdca|iAO358:cll_448|iSB619:ttdca|iAF1260:ttdca|iAbaylyiv4:C14:0|iND750:ttdca|iYO844:ttdca|iNJ661:ttdca|iJN746:ttdca	-1	-67.31	1.06502
cpd03861	L-Xylulose 1-phosphate	C5H10O8P	C06441	NOT IN MODEL		-1	-393.45	1.18891
cpd03884	D-Psicose|D-ribo-2-Hexulose|D-ribo-2-Ketohexulose|D-erythro-Hexulose|D-Pseudofructose|D-Allulose|D-Altrulose	C6H12O6	C06468	NOT IN MODEL		0	-217.61	1.3695
cpd04097	Lead|Pb|Pb2+	Pb	C06696	NOT IN MODEL		2	UNKNOWN	UNKNOWN
cpd04098	Arsenite|arsenite	H3O3As	C06697	arsni2	iYO844:arsni2|iAF1260:aso3	0	UNKNOWN	UNKNOWN
cpd04117	4-Methylcatechol|3,4-Dihydroxytoluene|1,2-Dihydroxy-4-methylbenzene|4-Methyl-1,2-benzenediol	C7H8O2	C06730	NOT IN MODEL	iJN746:4mcat	0	-51.01	1.06704
cpd04122	Aminoacetaldehyde|aminoacetaldehyde	C2H6NO	C06735	amacald	iJR904:aacald|iAbaylyiv4:CPD-1772|iYO844:amacald|iAF1260:aacald|iJN746:aacald	1	-35.03	0.270224
cpd04135	Chloroacetic acid|Chloroethanoic acid	C2H2O2Cl	C06755	NOT IN MODEL		-1	-93.18	0.501389
cpd04242	2-Deoxy-5-keto-D-gluconic acid|DKH|2-deoxy-5-keto-D-gluconic-acid	C6H9O6	C06892	NOT IN MODEL	iAG612:cbs_71	-1	-222.6	0.558638
cpd04539	2-Amino-3-oxo-4-phosphonooxybutyrate|L-2-Amino-3-oxo-4-phosphonooxybutyrate|(2S)-2-Amino-3-oxo-4-phosphonooxybutanoate	C4H7NO7P	C07335	NOT IN MODEL		-1	-365.05	0.373545
cpd04651	2-Hydroxy-5-methyl-cis,cis-muconate	C7H6O5	C07478	NOT IN MODEL	iJN746:hmccm	-2	-162.27	1.15681
cpd04652	2-Oxo-5-methyl-cis-muconate|2-oxo-5-methyl-cis-muconate	C7H6O5	C07479	NOT IN MODEL	iJN746:2omcm	-2	-166.66	0.665071
cpd04761	Ferroxamine|Ferrioxamine|ferroxamine	C25H46FeN6O8	C07597	ferxa	iYO844:ferxa|iAF1260:feoxam	4	UNKNOWN	UNKNOWN
cpd05158	Gentiobiose	C12H22O11	C08240	NOT IN MODEL		0	-376.76	3.02215
cpd05190	L-Djenkolic acid|Djenkolic acid|Djenkolate	C7H14N2O4S2	C08275	djenk	iYO844:djenk	0	-146.14	1.59886
cpd05191	3-(Methylthio)propionic acid|3-Methylthiopropionate|3-methylthiopropionate	C4H7O2S	C08276	3mtp	iAG612:cbs_21|iYO844:3mtp	-1	-74.74	0.776297
cpd05240	Amygdalin	C20H27NO11	C08325	NOT IN MODEL		0	-312.28	5.85133
cpd06227	Tetrahydrofolyl-[Glu](2)|THF-L-glutamate	C24H27N8O9	C09332	NOT IN MODEL	iND750:thfglu|iNJ661:thfglu|iSB619:thfglu	-3	-220.95	3.38115
cpd06707	Benzamide	C7H7NO	C09815	NOT IN MODEL		0	-10.61	0.96059
cpd07061	Stachydrine|proline betaine	C7H13NO2	C10172	prolb	iYO844:prolb	0	UNKNOWN	UNKNOWN
cpd08023	Methanesulfonic acid|methanesulfonate|Methanesulfonate	CH3O3S	C11145	mso3	iYO844:mso3|iAF1260:mso3|iJN746:mso3	-1	-127.403	0.745363
cpd08210	4-Amino-4-deoxychorismate|ADC|4-amino-4-deoxychorismate	C10H10NO5	C11355	4adcho	iIT341:4adcho|iJR904:4adcho|iAbaylyiv4:4-AMINO-4-DEOXYCHORISMATE|iYO844:4adcho|iND750:4adcho|iNJ661:4adcho|iSB619:4adcho|iAF1260:4adcho|iJN746:4adcho	-1	-134.24	1.41528
cpd08211	trans,trans,cis-Geranylgeranyl diphosphate|trans,trans,cis-Geranylgeranyl pyrophosphate	C20H34O7P2	C11356	tcggrpp	iYO844:tcggrpp	-2	-354.91	2.03365
cpd08286	2-C-Methyl-D-erythritol 4-phosphate|2-C-methyl-D-erythritol 4-phosphate|2-C-methyl-D-erythritol4-phosphate|2-c-methyl-d-erythritol-4-phosphate	C5H12O7P	C11434	2me4p	iIT341:2me4p|iJR904:2me4p|iAbaylyiv4:2-C-METHYL-D-ERYTHRITOL-4-PHOSPHATE|iYO844:2me4p|iNJ661:2me4p|iSB619:2me4p|iAF1260:2me4p|iJN746:2me4p	-1	-366.71	0.568414
cpd08287	4-(Cytidine 5'-diphospho)-2-C-methyl-D-erythritol|4-(cytidine 5'-diphospho)-2-C-methyl-D-erythritol|4--cytidine5-diphospho-2-C-methyl-D-erythritol	C14H23N3O14P2	C11435	4c2me	iIT341:4c2me|iJR904:4c2me|iAbaylyiv4:CPD-77|iYO844:4c2me|iNJ661:4c2me|iSB619:4c2me|iAF1260:4c2me|iJN746:4c2me	-2	-646.09	2.09034
cpd08288	2-Phospho-4-(cytidine 5'-diphospho)-2-C-methyl-D-erythritol|2-phospho-4-(cytidine 5'-diphospho)-2-C-methyl-D-erythritol|2-phospho-4--cytidine5-diphospho-2-C-methyl-D-erythritol	C14H23N3O17P3	C11436	2p4c2me	iIT341:2p4c2me|iJR904:2p4c2me|iAbaylyiv4:CPD-78|iYO844:2p4c2me|iNJ661:2p4c2me|iSB619:2p4c2me|iAF1260:2p4c2me|iJN746:2p4c2me	-3	-858.59	2.06202
cpd08289	1-Deoxy-D-xylulose 5-phosphate|1-deoxy-D-xylulose 5-phosphate|1-deoxy-D-xylulose5-phosphate|1-deoxy-d-xylulose 5-phosphate	C5H10O7P	C11437	dxyl5p	iJR904:dxyl5p|iAF692:dxyl5p|iAF1260:dxyl5p|iIT341:dxyl5p|iAbaylyiv4:DEOXYXYLULOSE-5P|iYO844:dxyl5p|iNJ661:dxyl5p|iPS189:dxyl5p|iJN746:dxyl5p	-1	-357.27	0.48416
cpd08301	2-C-Methyl-D-erythritol 2,4-cyclodiphosphate|3-Methyl-1,2,3,4-tetrahydroxybutane-1,3-cyclic bisphosphate|2-C-methyl-D-erythritol 2,4-cyclodiphosphate|2-C-methyl-D-erythritol2-4-cyclodiphosphate|2-c-methyl-d-erythritol-2,4-cyclodiphosphate	C5H10O9P2	C11453	2mecdp	iIT341:2mecdp|iJR904:2mecdp|iAbaylyiv4:2C-METH-D-ERYTHRITOL-CYCLODIPHOSPHATE|iYO844:2mecdp|iNJ661:2mecdp|iAF1260:2mecdp|iJN746:2mecdp	-2	-486.44	2.20094
cpd08305	Crotono-betaine|crotonobetaine	C8H16NO	C11458	ctbt	iJR904:ctbt|iYO844:ctbt|iAF1260:ctbt	1	44.07	2.06082
cpd08306	Butyro-betaine	C8H18NO	C11459	NOT IN MODEL		1	23.26	2.00419
cpd08366	(2R)-O-Phospho-3-sulfolactate|(2R)-Phosphosulfolactate	C3H4O9PS	C11536	NOT IN MODEL		-3	-454.152	0.782563
cpd08367	(2R)-3-Sulfolactate	C3H4O6S	C11537	NOT IN MODEL		-2	-241.652	0.776531
cpd08376	2-(beta-D-Glucosyl)-sn-glycerol	C9H18O8	C11546	NOT IN MODEL		0	-274.66	1.67654
cpd08449	3-Amino-2-oxopropyl phosphate|1-Amino-3-(phosphohydroxy)propan-2-one	C3H8NO5P	C11638	NOT IN MODEL	iAbaylyiv4:1-AMINO-PROPAN-2-ONE-3-PHOSPHATE	0	-285.41	0.356276
cpd08615	1-Hydroxy-2-methyl-2-butenyl 4-diphosphate|(E)-4-Hydroxy-3-methylbut-2-en-1-yl diphosphate|1-hydroxy-2-methyl-2-(E)-butenyl 4-diphosphate|1-hydroxy-2-methyl-2--butenyl 4-diphosphate|1-hydroxy-2-methyl-2--E-butenyl4-diphosphate|1-hydroxy-2-methyl-2-(e)-butenyl 4-diphosphate	C5H10O8P2	C11811	h2mb4p	iIT341:h2mb4p|iJR904:h2mb4p|iAbaylyiv4:HYDROXY-METHYL-BUTENYL-DIP|iYO844:h2mb4p|iNJ661:h2mb4p|iAF1260:h2mb4p|iJN746:h2mb4p	-2	-475.41	0.559068
cpd08625	5-Hydroxyisourate	C5H4N4O4	C11821	NOT IN MODEL		0	-112.29	3.61557
cpd08636	(S)-4,5-dihydroxypentan-2,3-dione	C5H8O4	C11838	NOT IN MODEL		0	-134.29	0.519222
cpd08928	L-Threonine O-3-phosphate|L-Threonine phosphate	C4H9NO6P	C12147	NOT IN MODEL	iAF692:thrp|iAF1260:thrp	-1	-336.84	0.426069
cpd09027	5-Hydroxy-2-oxo-4-ureido-2,5-dihydro-1H-imidazole-5-carboxylate	C5H5N4O5	C12248	NOT IN MODEL		-1	-184.24	1.59004
cpd09791	3-Methylsalicylate	C8H7O3	C14088	NOT IN MODEL		-1	-94.16	1.07744
cpd09801	2-Methylnaphthalene|beta-Methylnaphthalene	C11H10	C14098	NOT IN MODEL		0	41.441	2.29857
cpd09806	4-Methylsalicylate|m-Cresotic acid|2-Hydroxy-4-methylbenzoic acid	C8H7O3	C14103	NOT IN MODEL		-1	-94.16	1.07744
cpd09812	4-Hydroxymethylsalicylate|2-Hydroxy-4-hydroxymethylbenzoic acid	C8H7O4	C14109	NOT IN MODEL		-1	-130.39	1.09742
cpd09813	4-Hydroxymethylcatechol	C7H8O3	C14110	NOT IN MODEL		0	-87.24	1.10172
cpd09818	Naphthyl-2-methyl-succinic acid	C15H12O4	C14115	NOT IN MODEL		-2	-116.469	2.15101
cpd09844	(3S)-3-Hydroxyadipyl-CoA	C27H40N7O20P3S	C14145	NOT IN MODEL	iAbaylyiv4:3-HYDROXYADIPYL-COA|iJN746:3hadpcoa	-4	-896.84	3.59742
cpd09878	Sulfoacetate|Sulfoacetic acid|sulfoacetate	C2H2O5S	C14179	sula	iYO844:sula|iAF1260:sulfac	-2	-205.232	0.750809
cpd10162	(R)-3-Hydroxy-3-methyl-2-oxopentanoate	C6H9O4	C14463	NOT IN MODEL		-1	-149.1	0.487978
cpd10483	(1R,2S)-Naphthalene 1,2-oxide|(1R,2S)-Naphthalene epoxide	C10H8O	C14786	NOT IN MODEL		0	28.36	2.82665
cpd10484	(1S,2R)-Naphthalene 1,2-oxide|(1S,2R)-Naphthalene epoxide	C10H8O	C14787	NOT IN MODEL		0	28.36	2.82665
cpd10497	1-Nitronaphthalene-5,6-oxide	C10H7NO3	C14800	NOT IN MODEL		0	UNKNOWN	UNKNOWN
cpd10498	1-Nitro-5,6-dihydroxy-dihydronaphthalene|1,2-Dihydro-5-nitro-1,2-naphthalenediol	C10H9NO4	C14801	NOT IN MODEL		0	UNKNOWN	UNKNOWN
cpd10515	Fe2+|Fe(II)|Ferrous ion|Iron(2+)	Fe	C14818	fe2	iJR904:fe2|iAF692:fe2|iSB619:fe2|iAF1260:fe2|iIT341:fe2|iAbaylyiv4:FE+2|iND750:fe2|iYO844:fe2|iPS189:fe2|iNJ661:fe2|iJN746:fe2	2	-18.85	0.5
cpd10516	Fe3+|Fe(III)|Ferric ion|Iron(3+)|fe3	Fe	C14819	fe3	iIT341:fe3|iAF692:fe3|iYO844:fe3|iPS189:fe3|iNJ661:fe3|iAF1260:fe3	3	-1.1	0.5
cpd10547	Benzo[a]pyrene-7,8-oxide|Benzo[a]pyrene-7,8-epoxide	C20H12O	C14850	NOT IN MODEL		0	UNKNOWN	UNKNOWN
cpd10549	Benzo[a]pyrene-7,8-diol|Benzo[a]pyrene-7,8-dihydrodiol	C20H14O2	C14852	NOT IN MODEL		0	UNKNOWN	UNKNOWN
cpd11217	1,4-Dihydroxy-2-naphthoyl-CoA	C32H39N7O19P3S	C15547	NOT IN MODEL		-3	-821.279	4.18376
cpd11225	3,4-Dihydroxy-2-butanone 4-phosphate|3,4-dihydroxy-2-butanone 4-phosphate|3-4-dihydroxy-2-butanone4-phosphate	C4H8O6P	C15556	db4p	iJR904:db4p|iAF692:db4p|iSB619:db4p|iAF1260:db4p|iIT341:db4p|iAbaylyiv4:DIHYDROXY-BUTANONE-P|iND750:db4p|iYO844:db4p|iNJ661:db4p|iJN746:db4p	-1	-320.85	0.341403
cpd11255	1,2-Dihydroxy-5-(methylthio)pent-1-en-3-one|1,2-dihydroxy-3-keto-5-methylthiopentene	C6H9O3S	C15606	12d3k5m	iAG612:cbs_15|iYO844:12d3k5m	-1	-67.39	1.33505
cpd11295	2,3-Diketo-5-methylthiopentyl-1-phosphate|5-(Methylthio)-2,3-dioxopentyl phosphate|2,3-diketo-5-methylthio-1-phosphopentane|2,3-diketo5-methylthio-1-phosphopentane|2,3-diketo-5-methylthiopentyl-1-phosphate|2-3-diketo-5-methylthio-1-phosphopentane	C6H10O6PS	C15650	dkmpp	iIT341:dkmpp|iJR904:dkmpp|iAG612:cbs_57|iYO844:dkmpp|iSB619:dkmpp|iAF1260:dkmpp	-1	-298.36	0.904008
cpd11296	2-Hydroxy-3-keto-5-methylthiopentenyl-1-phosphate|2-Hydroxy-5-(methylthio)-3-oxopent-1-enyl phosphate|2-hydroxy-3-keto-5-methylthiopentenyl-1-phosphate	C6H9O6PS	C15651	2h3k5m	iAG612:cbs_58|iYO844:2h3k5m	-2	-279.89	1.33856
cpd11312	Heme A|hemeA	C49H54FeN4O6	C15670	hemeA	iAG612:cbs_364|iYO844:hemeA|iSB619:hemeA_#1	-2	UNKNOWN	UNKNOWN
cpd11313	Heme O|hemeO|heme o	C49H56FeN4O5	C15672	hemeO	iJR904:hemeO|iAbaylyiv4:HEME_O|iAG612:cbs_363|iYO844:hemeO|iSB619:hemeO|iAF1260:hemeO|iJN746:hemeO	-2	UNKNOWN	UNKNOWN
cpd11416	Biomass|BIOMASS			NOT IN MODEL	iAO358:cll_422	0	UNKNOWN	UNKNOWN
cpd11420	trdox|Oxidized thioredoxin|Thioredoxin disulfide|Thioredoxin sulfide|Oxidizedthioredoxin|oxidized thioredoxin	C6H7NO2R2S2	C00343	trdox	iJR904:trdox|iAO358:cll_294|iAG612:cbs_119|iAF692:trdox|iSB619:trdox|iAF1260:trdox|iIT341:trdox|iAbaylyiv4:OX-THIOREDOXIN-MONOMER|iND750:trdox|iYO844:trdox|iPS189:trdox|iNJ661:trdox|iJN746:trdox	0	UNKNOWN	UNKNOWN
cpd11421	trdrd|Reduced thioredoxin|Thioredoxin|Reducedthioredoxin|reduced thioredoxin	C6H9NO2R2S2	C00342	trdrd	iJR904:trdrd|iAO358:cll_292|iAG612:cbs_118|iAF692:trdrd|iSB619:trdrd|iAF1260:trdrd|iIT341:trdrd|iAbaylyiv4:RED-THIOREDOXIN-MONOMER|iND750:trdrd|iYO844:trdrd|iPS189:trdrd|iNJ661:trdrd|iJN746:trdrd	0	UNKNOWN	UNKNOWN
cpd11425	2dmmq7|2-Demethylmenaquinone 7|2-demethyl menaquinone|2-Demethylmenaquinone	C45H62O2	C05818	2dmmq7	iAbaylyiv4:DEMETHYLMENAQUINONE|iAO358:cll_263|iYO844:2dmmq7	0	178.38	3.97685
cpd11430	fa1|Fatty acid (Iso-C14:0)	C14H27O2		fa1	iYO844:fa1|iSB619:fa1	-1	-67.31	1.06502
cpd11431	fa11|Fatty acid (Iso-C17:0)	C17H33O2		fa11	iYO844:fa11|iSB619:fa11	-1	-62.45	1.32616
cpd11432	fa11coa|Iso-C17:0 CoA Isoheptadecanoyl-CoA	C38H65N7O17P3S		NOT IN MODEL		-3	-763.34	3.95147
cpd11433	fa12|Fatty acid (Anteiso-C17:0)	C17H33O2		fa12	iYO844:fa12|iSB619:fa12	-1	-64.26	1.17731
cpd11434	fa12coa|Anteiso-C17:0 CoA Anteisoheptadecanoyl-CoA	C38H65N7O17P3S		NOT IN MODEL		-3	-763.34	3.8924
cpd11435	fa1coa|Iso-C14:0 CoA Isotetradecanoyl-CoA	C35H59N7O17P3S		NOT IN MODEL		-3	-768.2	3.83564
cpd11436	fa3|Fatty acid (Iso-C15:0)	C15H29O2		fa3	iYO844:fa3|iSB619:fa3	-1	-65.69	1.15195
cpd11437	fa3coa|Iso-C15:0 CoA Isopentadecanoyl-CoA	C36H61N7O17P3S		NOT IN MODEL		-3	-766.58	3.87265
cpd11438	fa4|Fatty acid (Anteiso-C15:0)	C15H29O2		fa4	iYO844:fa4|iSB619:fa4	-1	-67.5	1.00798
cpd11439	fa4coa|Anteiso-C15:0 CoA Anteisopentadecanoyl-CoA	C36H61N7O17P3S		NOT IN MODEL		-3	-766.58	3.82044
cpd11440	fa6|Fatty acid (iso-C16:0)	C16H31O2		fa6	iYO844:fa6|iSB619:fa6	-1	-64.07	1.23901
cpd11441	fa6coa|Iso-C16:0 CoA Isohexadecanoyl-CoA	C37H63N7O17P3S		NOT IN MODEL		-3	-764.96	3.91127
cpd11451	mql7|Menaquinol 7|Menaquinone|Menatetrenone|menaquinone	C46H66O2	C00828	mql7	iAbaylyiv4:VITAMIN_K_{2}|iAO358:cll_495|iAG612:cbs_325|iYO844:mql7|iPS189:mql7	0	152.181	4.2582
cpd11459	tcam|minor teichoic acid (acetylgalactosamine glucose phosphate, n=30)	C420H692N30O391P30		tcam_BS	iYO844:tcam_BS|iPS189:tcam	-30	-15724.8	90.6448
cpd11461	DNA|DNAn|DNAn+1|(Deoxyribonucleotide)n|(Deoxyribonucleotide)m|(Deoxyribonucleotide)n+m|Deoxyribonucleic acid	C15H23O13P2R3	C00039	NOT IN MODEL	iAbaylyiv4:DNA_W|iAO358:cll_413|iJN746:dna	-2	UNKNOWN	UNKNOWN
cpd11462	mRNA			NOT IN MODEL	iAbaylyiv4:RNA_W	0	UNKNOWN	UNKNOWN
cpd11463	Protein	C4H5N2O3R2	C00017	NOT IN MODEL	iAbaylyiv4:PROTEIN_W	-1	UNKNOWN	UNKNOWN
cpd11464	Butyryl-[acp]|Butyryl-[acyl-carrier protein]|Butyryl-ACP	C15H27N2O8PRS	C05745	NOT IN MODEL	iAbaylyiv4:C4:0-ACP|iAF1260:butACP	-1	UNKNOWN	UNKNOWN
cpd11465	But-2-enoyl-[acyl-carrier protein]	C15H25N2O8PRS	C04246	NOT IN MODEL	iAbaylyiv4:C4:0-2ENOYLACP|iAF1260:but2eACP|iJN746:but2eACP	-1	UNKNOWN	UNKNOWN
cpd11466	Tetradecanoyl-[acp]|Tetradecanoyl-[acyl-carrier protein]|Myristoyl-[acyl-carrier protein]|myristoyl-[acyl-carrier protein]|Myristoyl-ACP|Myristoyl-ACP (n-C14:0ACP)|Myristoyl-ACP-n-C14-0ACP|tetradecanoyl-acp	C25H47N2O8PRS	C05761	NOT IN MODEL	iIT341:myrsACP|iJR904:myrsACP|iAbaylyiv4:C14:0-ACP|iAO358:cll_424|iND750:myrsACP|iSB619:myrsACP|iAF1260:myrsACP|iJN746:myrsACP	-1	UNKNOWN	UNKNOWN
cpd11467	trans-Tetradec-2-enoyl-[acp]|trans-Tetradec-2-enoyl-[acyl-carrier protein]|(2E)-Tetradecenoyl-[acp]|trans-tetradec-2-enoyl-acp	C25H45N2O8PRS	C05760	NOT IN MODEL	iAbaylyiv4:C14:0-2ENOYLCOA|iAF1260:tmrs2eACP|iJN746:tmrs2eACP	-1	UNKNOWN	UNKNOWN
cpd11468	Dodecanoyl-[acyl-carrier protein]|Dodecanoyl-[acp]|Lauroyl-[acyl-carrier protein]|Dodecanoyl-ACP|Dodecanoyl-ACP (n-C12:0ACP)|dodecanoyl-acp	C23H43N2O8PRS	C05223	NOT IN MODEL	iJR904:ddcaACP|iAbaylyiv4:C12:0-ACP|iND750:ddcaACP|iSB619:ddcaACP|iAF1260:ddcaACP|iJN746:ddcaACP	-1	UNKNOWN	UNKNOWN
cpd11469	trans-Dodec-2-enoyl-[acp]|trans-Dodec-2-enoyl-[acyl-carrier protein]|(2E)-Dodecenoyl-[acp]|trans-dodec-2-enoyl-acp	C23H41N2O8PRS	C05758	NOT IN MODEL	iAbaylyiv4:C12:0-2ENOYLACP|iAF1260:tddec2eACP|iJN746:tddec2eACP	-1	UNKNOWN	UNKNOWN
cpd11470	Octanoyl-[acp]|Octanoyl-[acyl-carrier protein]|Octanoyl-ACP|octanoyl-acp	C19H35N2O8PRS	C05752	NOT IN MODEL	iAbaylyiv4:C8:0-ACP|iND750:ocACP|iAF1260:ocACP	-1	UNKNOWN	UNKNOWN
cpd11471	trans-Oct-2-enoyl-[acp]|trans-Oct-2-enoyl-[acyl-carrier protein]|2-Octenoyl-[acyl-carrier protein]|(2E)-Octenoyl-[acp]	C19H33N2O8PRS	C05751	NOT IN MODEL	iAbaylyiv4:C8:0-2ENOYLACP|iAF1260:toct2eACP|iJN746:toct2eACP	-1	UNKNOWN	UNKNOWN
cpd11472	Hexanoyl-[acp]|Hexanoyl-[acyl-carrier protein]|Hexanoyl-ACP|hexanoyl-acp	C17H31N2O8PRS	C05749	NOT IN MODEL	iAbaylyiv4:C6:0-ACP|iAF1260:hexACP	-1	UNKNOWN	UNKNOWN
cpd11473	trans-Hex-2-enoyl-[acp]|trans-Hex-2-enoyl-[acyl-carrier protein]|(2E)-Hexenoyl-[acp]|trans-hex-2-enoyl-acp	C17H29N2O8PRS	C05748	NOT IN MODEL	iAbaylyiv4:C6:0-2ENOYLACP|iAF1260:thex2eACP|iJN746:thex2eACP	-1	UNKNOWN	UNKNOWN
cpd11474	Decanoyl-[acp]|Decanoyl-[acyl-carrier protein]|Decanoyl-ACP|decanoyl-acp	C21H39N2O8PRS	C05755	NOT IN MODEL	iAbaylyiv4:C10:0-ACP|iND750:dcaACP|iAF1260:dcaACP	-1	UNKNOWN	UNKNOWN
cpd11475	trans-Dec-2-enoyl-[acp]|trans-Dec-2-enoyl-[acyl-carrier protein]|(2E)-Decenoyl-[acp]|trans-2-Decenoyl-[acyl-carrier protein]|trans-dec-2-enoyl-acp	C21H37N2O8PRS	C05754	NOT IN MODEL	iAbaylyiv4:C10:0-2ENOYLACP|iAF1260:tdec2eACP|iJN746:tdec2eACP	-1	UNKNOWN	UNKNOWN
cpd11476	Hexadecanoyl-[acp]|Hexadecanoyl-[acyl-carrier protein]|hexadecanoyl-[acyl-carrier protein]|hexadecanoyl-acp	C27H51N2O8PRS	C05764	NOT IN MODEL	iAbaylyiv4:C16:0-ACP|iAO358:cll_427	-1	UNKNOWN	UNKNOWN
cpd11477	trans-Hexadec-2-enoyl-[acp]|trans-Hexadec-2-enoyl-[acyl-carrier protein]|(2E)-Hexadecenoyl-[acp]|trans-hexadec-2-enoyl-acp	C27H49N2O8PRS	C05763	NOT IN MODEL	iAbaylyiv4:C16:0-2ENOYLACP|iAF1260:tpalm2eACP|iJN746:tpalm2eACP	-1	UNKNOWN	UNKNOWN
cpd11478	(3R)-3-Hydroxybutanoyl-[acyl-carrier protein]|(R)-3-Hydroxybutanoyl-[acyl-carrier protein]	C15H27N2O9PRS	C04618	NOT IN MODEL	iAbaylyiv4:C4:0-3HYDROXYACP	-1	UNKNOWN	UNKNOWN
cpd11479	(R)-3-Hydroxyhexanoyl-[acp]|(R)-3-Hydroxyhexanoyl-[acyl-carrier protein]|D-3-Hydroxyhexanoyl-[acp]|D-3-Hydroxyhexanoyl-[acyl-carrier protein]	C17H31N2O9PRS	C05747	NOT IN MODEL	iAbaylyiv4:C6:0-3HYDROXYACP|iAF1260:3hhexACP|iJN746:3hhexACP	-1	UNKNOWN	UNKNOWN
cpd11480	(R)-3-Hydroxydodecanoyl-[acp]|(R)-3-Hydroxydodecanoyl-[acyl-carrier protein]|D-3-Hydroxydodecanoyl-[acp]|D-3-Hydroxydodecanoyl-[acyl-carrier protein]	C23H43N2O9PRS	C05757	NOT IN MODEL	iAbaylyiv4:3-OHLAUROYL-ACP|iAF1260:3hddecACP|iJN746:3hddecACP	-1	UNKNOWN	UNKNOWN
cpd11481	(3R)-3-Hydroxypalmitoyl-[acyl-carrier protein]|(R)-3-Hydroxypalmitoyl-[acyl-carrier protein]|(3R)-3-Hydroxyhexadecanoyl-[acyl-carrier protein]|(R)-3-Hydroxyhexadecanoyl-[acyl-carrier protein]|R-3-hydroxypalmitoyl-[acyl-carrier protein]|R-3-hydroxypalmitoyl-acyl-carrierprotein-	C27H51N2O9PRS	C04633	NOT IN MODEL	iIT341:3hpalmACP|iAbaylyiv4:C16:0-3HYDROXYACP|iAF1260:3hpalmACP|iJN746:3hpalmACP	-1	UNKNOWN	UNKNOWN
cpd11482	(3R)-3-Hydroxydecanoyl-[acyl-carrier protein]|(R)-3-Hydroxydecanoyl-[acyl-carrier protein]	C21H39N2O9PRS	C04619	NOT IN MODEL	iAbaylyiv4:C10:0-3HYDROXYACP|iAF1260:3hdecACP|iJN746:3hdecACP	-1	UNKNOWN	UNKNOWN
cpd11483	(3R)-3-Hydroxyoctanoyl-[acyl-carrier protein]|(R)-3-Hydroxyoctanoyl-[acyl-carrier protein]	C19H35N2O9PRS	C04620	NOT IN MODEL	iAbaylyiv4:C8:0-3HYDROXYACP|iAF1260:3hoctACP|iJN746:3hoctACP	-1	UNKNOWN	UNKNOWN
cpd11484	(3R)-3-Hydroxytetradecanoyl-[acyl-carrier protein]|(R)-3-Hydroxytetradecanoyl-[acyl-carrier protein]|beta-Hydroxymyristyl-[acyl-carrier protein]|HMA|R-3-hydroxy-myristoyl-ACP	C25H47N2O9PRS	C04688	NOT IN MODEL	iJR904:3hmrsACP|iAbaylyiv4:3-OHMYRISTOYL-ACP|iSB619:3hmrsACP|iAF1260:3hmrsACP|iJN746:3hmrsACP	-1	UNKNOWN	UNKNOWN
cpd11485	3-Oxohexadecanoyl-[acp]|3-Oxohexadecanoyl-[acyl-carrier protein]|3-oxohexadecanoyl-acp	C27H49N2O9PRS	C05762	NOT IN MODEL	iAbaylyiv4:C16:0-3OXOACP|iAF1260:3opalmACP|iJN746:3opalmACP	-1	UNKNOWN	UNKNOWN
cpd11486	3-Oxohexanoyl-[acp]|3-Oxohexanoyl-[acyl-carrier protein]	C17H29N2O9PRS	C05746	NOT IN MODEL	iAbaylyiv4:C6:0-3OXOACP|iAF1260:3ohexACP|iJN746:3ohexACP	-1	UNKNOWN	UNKNOWN
cpd11487	3-Oxodecanoyl-[acp]|3-Oxodecanoyl-[acyl-carrier protein]|3-oxodecanoyl-acp	C21H37N2O9PRS	C05753	NOT IN MODEL	iAbaylyiv4:C10:0-3OXOACP|iAF1260:3odecACP|iJN746:3odecACP	-1	UNKNOWN	UNKNOWN
cpd11488	Acetoacetyl-[acp]|Acetoacetyl-[acyl-carrier protein]|Acetoacetyl-ACP|acetoacetyl-acp	C15H25N2O9PRS	C05744	NOT IN MODEL	iIT341:actACP|iJR904:actACP|iAbaylyiv4:ACETOACETYL-S-ACP|iSB619:actACP|iAF1260:actACP|iJN746:actACP	-1	UNKNOWN	UNKNOWN
cpd11489	3-Oxododecanoyl-[acp]|3-Oxododecanoyl-[acyl-carrier protein]|3-oxododecanoyl-acp	C23H41N2O9PRS	C05756	NOT IN MODEL	iAbaylyiv4:C12:0-3OXOACP|iAF1260:3oddecACP|iJN746:3oddecACP	-1	UNKNOWN	UNKNOWN
cpd11490	3-Oxooctanoyl-[acp]|3-Oxooctanoyl-[acyl-carrier protein]|3-oxooctanoyl-acp	C19H33N2O9PRS	C05750	NOT IN MODEL	iAbaylyiv4:C8:0-3OXOACP|iAF1260:3ooctACP|iJN746:3ooctACP	-1	UNKNOWN	UNKNOWN
cpd11491	3-Oxotetradecanoyl-[acp]|3-Oxotetradecanoyl-[acyl-carrier protein]|3-oxotetradecanoyl-acp	C25H45N2O9PRS	C05759	NOT IN MODEL	iAbaylyiv4:C14:0-3OXOACP|iAF1260:3omrsACP|iJN746:3omrsACP	-1	UNKNOWN	UNKNOWN
cpd11492	Malonyl-[acyl-carrier protein]|malonyl-[acyl-carrier protein]|Malonyl-acyl-carrierprotein-	C14H22N2O10PRS	C01209	NOT IN MODEL	iJR904:malACP|iAO358:cll_166|iAG612:cbs_169|iSB619:malACP|iAF1260:malACP|iIT341:malACP|iAbaylyiv4:MALONYL-ACP|iND750:malACP|iNJ661:malACP|iJN746:malACP	-2	UNKNOWN	UNKNOWN
cpd11493	Acyl-carrier protein|ACP|[Acyl-carrier protein]|Holo-[acyl-carrie-protein]|acyl carrier protein|acylcarrierprotein	C11H21N2O7PRS	C00229	ACP	iJR904:ACP|iAO358:cll_8|iAG612:cbs_98|iSB619:ACP|iAF1260:ACP|iIT341:ACP|iAbaylyiv4:ACP|iND750:ACP|iYO844:ACP|iNJ661:ACP|iJN746:ACP	-1	UNKNOWN	UNKNOWN
cpd11494	Acetyl-[acyl-carrier protein]|Acetyl-ACP|acetyl-ACP|acetyl-acp	C13H23N2O8PRS	C03939	NOT IN MODEL	iIT341:acACP|iJR904:acACP|iAbaylyiv4:ACETYL-ACP|iAG612:cbs_156|iND750:acACP|iSB619:acACP|iAF1260:acACP|iJN746:acACP	-1	UNKNOWN	UNKNOWN
cpd11495	2-methylbutanoyl-ACP|2-methylbutyryl-ACP	C16H29N2O8PRS		NOT IN MODEL	iAG612:cbs_99	-1	UNKNOWN	UNKNOWN
cpd11496	4-methyl-3-oxo-hexanoyl-ACP	C18H31N2O9PRS		NOT IN MODEL		-1	UNKNOWN	UNKNOWN
cpd11497	4-methyl-3-hydroxy-hexanoyl-ACP	C18H33N2O9PRS		NOT IN MODEL		-1	UNKNOWN	UNKNOWN
cpd11498	4-methyl-trans-hex-2-enoyl-ACP	C18H31N2O8PRS		NOT IN MODEL		-1	UNKNOWN	UNKNOWN
cpd11499	4-methyl-hexanoyl-ACP	C18H33N2O8PRS		NOT IN MODEL		-1	UNKNOWN	UNKNOWN
cpd11500	6-methyl-3-oxo-octanoyl-ACP	C20H35N2O9PRS		NOT IN MODEL		-1	UNKNOWN	UNKNOWN
cpd11501	6-methyl-3-hydroxy-octanoyl-ACP	C20H37N2O9PRS		NOT IN MODEL		-1	UNKNOWN	UNKNOWN
cpd11502	6-methyl-trans-oct-2-enoyl-ACP	C20H35N2O8PRS		NOT IN MODEL		-1	UNKNOWN	UNKNOWN
cpd11503	6-methyl-octanoyl-ACP	C20H37N2O8PRS		NOT IN MODEL		-1	UNKNOWN	UNKNOWN
cpd11504	8-methyl-3-oxo-decanoyl-ACP	C22H39N2O9PRS		NOT IN MODEL		-1	UNKNOWN	UNKNOWN
cpd11505	8-methyl-3-hydroxy-decanoyl-ACP	C22H41N2O9PRS		NOT IN MODEL		-1	UNKNOWN	UNKNOWN
cpd11506	8-methyl-trans-dec-2-enoyl-ACP	C22H39N2O8PRS		NOT IN MODEL		-1	UNKNOWN	UNKNOWN
cpd11507	8-methyl-decanoyl-ACP	C22H41N2O8PRS		NOT IN MODEL		-1	UNKNOWN	UNKNOWN
cpd11508	10-methyl-3-oxo-dodecanoyl-ACP	C24H43N2O9PRS		NOT IN MODEL		-1	UNKNOWN	UNKNOWN
cpd11509	10-methyl-3-hydroxy-dodecanoyl-ACP	C24H45N2O9PRS		NOT IN MODEL		-1	UNKNOWN	UNKNOWN
cpd11510	10-methyl-trans-dodec-2-enoyl-ACP	C24H43N2O8PRS		NOT IN MODEL		-1	UNKNOWN	UNKNOWN
cpd11511	10-methyl-dodecanoyl-ACP	C24H45N2O8PRS		NOT IN MODEL		-1	UNKNOWN	UNKNOWN
cpd11512	12-methyl-3-oxo-tetra-decanoyl-ACP	C26H47N2O9PRS		NOT IN MODEL		-1	UNKNOWN	UNKNOWN
cpd11513	12-methyl-3-hydroxy-tetra-decanoyl-ACP	C26H49N2O9PRS		NOT IN MODEL		-1	UNKNOWN	UNKNOWN
cpd11514	12-methyl-trans-tetra-dec-2-enoyl-ACP	C26H47N2O8PRS		NOT IN MODEL		-1	UNKNOWN	UNKNOWN
cpd11515	12-methyl-tetra-decanoyl-ACP	C26H49N2O8PRS		NOT IN MODEL		-1	UNKNOWN	UNKNOWN
cpd11516	14-methyl-3-oxo-hexa-decanoyl-ACP	C28H51N2O9PRS		NOT IN MODEL		-1	UNKNOWN	UNKNOWN
cpd11517	14-methyl-3-hydroxy-hexa-decanoyl-ACP	C28H53N2O9PRS		NOT IN MODEL		-1	UNKNOWN	UNKNOWN
cpd11518	14-methyl-trans-hexa-dec-2-enoyl-ACP	C28H51N2O8PRS		NOT IN MODEL		-1	UNKNOWN	UNKNOWN
cpd11519	14-methyl-hexa-decanoyl-ACP	C28H53N2O8PRS		NOT IN MODEL		-1	UNKNOWN	UNKNOWN
cpd11520	3-methylbutanoyl-ACP|isovaleryl-ACP	C16H29N2O8PRS		NOT IN MODEL	iAG612:cbs_378	-1	UNKNOWN	UNKNOWN
cpd11521	5-methyl-3-oxo-hexanoyl-ACP	C18H31N2O9PRS		NOT IN MODEL		-1	UNKNOWN	UNKNOWN
cpd11522	5-methyl-3-hydroxy-hexanoyl-ACP	C18H33N2O9PRS		NOT IN MODEL		-1	UNKNOWN	UNKNOWN
cpd11523	5-methyl-trans-hex-2-enoyl-ACP	C18H31N2O8PRS		NOT IN MODEL		-1	UNKNOWN	UNKNOWN
cpd11524	5-methyl-hexanoyl-ACP	C18H33N2O8PRS		NOT IN MODEL		-1	UNKNOWN	UNKNOWN
cpd11525	7-methyl-3-oxo-octanoyl-ACP	C20H35N2O9PRS		NOT IN MODEL		-1	UNKNOWN	UNKNOWN
cpd11526	7-methyl-3-hydroxy-octanoyl-ACP	C20H37N2O9PRS		NOT IN MODEL		-1	UNKNOWN	UNKNOWN
cpd11527	7-methyl-trans-oct-2-enoyl-ACP	C20H35N2O8PRS		NOT IN MODEL		-1	UNKNOWN	UNKNOWN
cpd11528	7-methyl-octanoyl-ACP	C20H37N2O8PRS		NOT IN MODEL		-1	UNKNOWN	UNKNOWN
cpd11529	9-methyl-3-oxo-decanoyl-ACP	C22H39N2O9PRS		NOT IN MODEL		-1	UNKNOWN	UNKNOWN
cpd11530	9-methyl-3-hydroxy-decanoyl-ACP	C22H41N2O9PRS		NOT IN MODEL		-1	UNKNOWN	UNKNOWN
cpd11531	9-methyl-trans-dec-2-enoyl-ACP	C22H39N2O8PRS		NOT IN MODEL		-1	UNKNOWN	UNKNOWN
cpd11532	9-methyl-decanoyl-ACP	C22H41N2O8PRS		NOT IN MODEL		-1	UNKNOWN	UNKNOWN
cpd11533	11-methyl-3-oxo-dodecanoyl-ACP	C24H43N2O9PRS		NOT IN MODEL		-1	UNKNOWN	UNKNOWN
cpd11534	11-methyl-3-hydroxy-dodecanoyl-ACP	C24H45N2O9PRS		NOT IN MODEL		-1	UNKNOWN	UNKNOWN
cpd11535	11-methyl-trans-dodec-2-enoyl-ACP	C24H43N2O8PRS		NOT IN MODEL		-1	UNKNOWN	UNKNOWN
cpd11536	11-methyl-dodecanoyl-ACP	C24H45N2O8PRS		NOT IN MODEL		-1	UNKNOWN	UNKNOWN
cpd11537	13-methyl-3-oxo-tetra-decanoyl-ACP	C26H47N2O9PRS		NOT IN MODEL		-1	UNKNOWN	UNKNOWN
cpd11538	13-methyl-3-hydroxy-tetra-decanoyl-ACP	C26H49N2O9PRS		NOT IN MODEL		-1	UNKNOWN	UNKNOWN
cpd11539	13-methyl-trans-tetra-dec-2-enoyl-ACP	C26H47N2O8PRS		NOT IN MODEL		-1	UNKNOWN	UNKNOWN
cpd11540	13-methyl-tetra-decanoyl-ACP	C26H49N2O8PRS		NOT IN MODEL		-1	UNKNOWN	UNKNOWN
cpd11541	15-methyl-3-oxo-hexa-decanoyl-ACP	C28H51N2O9PRS		NOT IN MODEL		-1	UNKNOWN	UNKNOWN
cpd11542	15-methyl-3-hydroxy-hexa-decanoyl-ACP	C28H53N2O9PRS		NOT IN MODEL		-1	UNKNOWN	UNKNOWN
cpd11543	15-methyl-trans-hexa-dec-2-enoyl-ACP	C28H51N2O8PRS		NOT IN MODEL		-1	UNKNOWN	UNKNOWN
cpd11544	15-methyl-hexa-decanoyl-ACP	C28H53N2O8PRS		NOT IN MODEL		-1	UNKNOWN	UNKNOWN
cpd11545	2-methylpropionyl-ACP|isobutyryl-ACP	C15H27N2O8PRS		NOT IN MODEL	iAG612:cbs_374	-1	UNKNOWN	UNKNOWN
cpd11546	4-methyl-3-oxo-pentanoyl-ACP	C17H29N2O9PRS		NOT IN MODEL		-1	UNKNOWN	UNKNOWN
cpd11547	4-methyl-3-hydroxy-pentanoyl-ACP	C17H31N2O9PRS		NOT IN MODEL		-1	UNKNOWN	UNKNOWN
cpd11548	4-methyl-trans-pent-2-enoyl-ACP	C17H29N2O8PRS		NOT IN MODEL		-1	UNKNOWN	UNKNOWN
cpd11549	4-methyl-pentanoyl-ACP	C17H31N2O8PRS		NOT IN MODEL		-1	UNKNOWN	UNKNOWN
cpd11550	6-methyl-3-oxo-heptanoyl-ACP	C19H33N2O9PRS		NOT IN MODEL		-1	UNKNOWN	UNKNOWN
cpd11551	6-methyl-3-hydroxy-heptanoyl-ACP	C19H35N2O9PRS		NOT IN MODEL		-1	UNKNOWN	UNKNOWN
cpd11552	6-methyl-trans-hept-2-enoyl-ACP	C19H33N2O8PRS		NOT IN MODEL		-1	UNKNOWN	UNKNOWN
cpd11553	6-methyl-heptanoyl-ACP	C19H35N2O8PRS		NOT IN MODEL		-1	UNKNOWN	UNKNOWN
cpd11554	8-methyl-3-oxo-nonanoyl-ACP	C21H37N2O9PRS		NOT IN MODEL		-1	UNKNOWN	UNKNOWN
cpd11555	8-methyl-3-hydroxy-nonanoyl-ACP	C21H39N2O9PRS		NOT IN MODEL		-1	UNKNOWN	UNKNOWN
cpd11556	8-methyl-trans-non-2-enoyl-ACP	C21H37N2O8PRS		NOT IN MODEL		-1	UNKNOWN	UNKNOWN
cpd11557	8-methyl-nonanoyl-ACP	C21H39N2O8PRS		NOT IN MODEL		-1	UNKNOWN	UNKNOWN
cpd11558	10-methyl-3-oxo-undecanoyl-ACP	C23H41N2O9PRS		NOT IN MODEL		-1	UNKNOWN	UNKNOWN
cpd11559	10-methyl-3-hydroxy-undecanoyl-ACP	C23H43N2O9PRS		NOT IN MODEL		-1	UNKNOWN	UNKNOWN
cpd11560	10-methyl-trans-undec-2-enoyl-ACP	C23H41N2O8PRS		NOT IN MODEL		-1	UNKNOWN	UNKNOWN
cpd11561	10-methyl-undecanoyl-ACP	C23H43N2O8PRS		NOT IN MODEL		-1	UNKNOWN	UNKNOWN
cpd11562	12-methyl-3-oxo-tridecanoyl-ACP	C25H45N2O9PRS		NOT IN MODEL		-1	UNKNOWN	UNKNOWN
cpd11563	12-methyl-3-hydroxy-tridecanoyl-ACP	C25H47N2O9PRS		NOT IN MODEL		-1	UNKNOWN	UNKNOWN
cpd11564	12-methyl-trans-tridec-2-enoyl-ACP	C25H45N2O8PRS		NOT IN MODEL		-1	UNKNOWN	UNKNOWN
cpd11565	12-methyl-tridecanoyl-ACP	C25H47N2O8PRS		NOT IN MODEL		-1	UNKNOWN	UNKNOWN
cpd11566	14-methyl-3-oxo-pentadecanoyl-ACP	C27H49N2O9PRS		NOT IN MODEL		-1	UNKNOWN	UNKNOWN
cpd11567	14-methyl-3-hydroxy-pentadecanoyl-ACP	C27H51N2O9PRS		NOT IN MODEL		-1	UNKNOWN	UNKNOWN
cpd11568	14-methyl-trans-pentadec-2-enoyl-ACP	C27H49N2O8PRS		NOT IN MODEL		-1	UNKNOWN	UNKNOWN
cpd11569	14-methyl-pentadecanoyl-ACP	C27H51N2O8PRS		NOT IN MODEL		-1	UNKNOWN	UNKNOWN
cpd11570	3-Oxooctodecanoyl-ACP	C29H53N2O9PRS		NOT IN MODEL		-1	UNKNOWN	UNKNOWN
cpd11571	3-Hydroxyoctodecanoyl-ACP	C29H55N2O9PRS		NOT IN MODEL		-1	UNKNOWN	UNKNOWN
cpd11572	trans-Octodec-2-enoyl-ACP	C29H53N2O8PRS		NOT IN MODEL		-1	UNKNOWN	UNKNOWN
cpd11573	Octodecanoyl-ACP	C29H55N2O8PRS		NOT IN MODEL		-1	UNKNOWN	UNKNOWN
cpd11574	Molybdate	H2MoO4	C06232	mobd	iAF692:mobd|iYO844:mobd|iPS189:mobd|iSB619:mobd|iAF1260:mobd	0	UNKNOWN	UNKNOWN
cpd11575	MOPS|3-(n-Morpholino)Propanesulfonic Acid	C7H14NO4S		mops	iYO844:mops	-1	-120.672	1.66838
cpd11576	L-methionine R-oxide	C5H11NO3S		metox-R	iYO844:metox-R|iPS189:metox-R	0	UNKNOWN	UNKNOWN
cpd11577	Lanthionine	C6H10N2O4S		lanth	iYO844:lanth	-2	-139.95	1.07685
cpd11578	hexanesulfonate	C6H13O3S		hexs	iYO844:hexs	-1	-119.302	0.865036
cpd11579	ethanesulfonate|ethane sulfonate	C2H5O3S		eths	iAbaylyiv4:ETHANESULFONATE|iYO844:eths|iAF1260:ethso3|iJN746:ethso3	-1	-125.782	0.750516
cpd11580	Gly-Gln	C7H13N3O4		gly-gln-L	iYO844:gly-gln-L	0	-152.27	1.06411
cpd11581	gly-asn-L	C6H11N3O4		gly-asn-L	iYO844:gly-asn-L	0	-153.89	1.04584
cpd11582	ala-L-Thr-L	C7H14N2O4		ala-L-Thr-L	iYO844:ala-L-Thr-L	0	-155.11	0.862292
cpd11583	Ala-Leu	C9H18N2O3		ala-L-leu-L	iYO844:ala-L-leu-L	0	-113.83	0.824624
cpd11584	Ala-His	C9H14N4O3		ala-L-his-L	iYO844:ala-L-his-L	0	-76.4	1.33501
cpd11585	L-alanylglycine	C5H10N2O3		L-alagly	iYO844:L-alagly|iPS189:L-alagly	0	-118.5	0.715866
cpd11586	ala-L-glu-L	C8H13N2O5		ala-L-glu-L	iYO844:ala-L-glu-L|iPS189:ala-L-glu-L	-1	-194.9	0.801736
cpd11587	Ala-Gln	C8H15N3O4		ala-L-gln-L	iYO844:ala-L-gln-L	0	-152.46	1.08439
cpd11588	gly-pro-L	C7H12N2O3		gly-pro-L	iYO844:gly-pro-L	0	-93.95	1.09013
cpd11589	gly-asp-L	C6H9N2O5		gly-asp-L	iYO844:gly-asp-L	-1	-196.33	0.748781
cpd11590	met-L-ala-L	C8H15N2O3S		met-L-ala-L	iYO844:met-L-ala-L|iPS189:met-L-ala-L	-1	-98.39	1.12259
cpd11591	Gly-Met	C7H14N2O3S		gly-met-L	iYO844:gly-met-L	0	-106.49	1.05912
cpd11592	gly-glu-L	C7H11N2O5		gly-glu-L	iYO844:gly-glu-L	-1	-194.71	0.774091
cpd11593	ala-L-asp-L	C7H11N2O5		ala-L-asp-L	iYO844:ala-L-asp-L	-1	-196.52	0.787182
cpd11594	Dextrin	C36H62O31	C00721	dextrin	iYO844:dextrin	0	-1010.68	9.05923
cpd11595	chromate	H2O4Cr		cro4	iYO844:cro4	5	UNKNOWN	UNKNOWN
cpd11596	butanesulfonate	C4H9O3S		buts	iYO844:buts|iAF1260:butso3	-1	-122.543	0.790535
cpd11597	ARSENOBETAINE	C5H11O2As		arsenb	iYO844:arsenb	0	UNKNOWN	UNKNOWN
cpd11598	Antimonite	Sb		antim	iYO844:antim	0	UNKNOWN	UNKNOWN
cpd11599	3-aminobutanoic acid	C4H9NO2		3amba	iYO844:3amba	0	-86.3	0.306163
cpd11606	Menaquinone 7	C46H64O2		mqn7	iYO844:mqn7|iPS189:mqn7	0	177.97	4.04037
cpd11620	Reduced ferredoxin|Reducedferredoxin	Fe2R4S6	C00138	NOT IN MODEL	iIT341:fdxrd|iNJ661:fdxrd|iSB619:fdxrd	4	UNKNOWN	UNKNOWN
cpd11621	Oxidized ferredoxin|Oxidizedferredoxin	Fe2R4S6	C00139	NOT IN MODEL	iIT341:fdxox|iNJ661:fdxox|iSB619:fdxox	6	UNKNOWN	UNKNOWN
cpd11668	Penicillin|Penam	C9H10N2O4RS	C00395	pencil	iYO844:pencil	-1	UNKNOWN	UNKNOWN
cpd11735	Amylose|Amylose chain|(1,4-alpha-D-Glucosyl)n|(1,4-alpha-D-Glucosyl)n+1|1,4-alpha-D-Glucan|1,4-alpha-D-glucan|(1,4-alpha-D-glucosyl)(n+1)|(1,4-alpha-D-glucosyl)(n)|(1,4-alpha-D-Glucosyl)n-1|4-{(1,4)-alpha-D-Glucosyl}(n-1)-D-glucose	C30H52O26	C00718	14glun	iAG612:cbs_5|iYO844:14glun|iND750:14glun|iAF1260:14glucan	0	-852.2	1.54422
cpd11912	tRNA(Glu)|tRNA (Glu)|tRNA-Glu	C10H12N5O3R	C01641	trnaglu	iJR904:trnaglu|iAF692:trnaglu|iSB619:trnaglu|iAF1260:trnaglu|iIT341:trnaglu|iAbaylyiv4:GLT-TRNAS|iND750:trnaglu|iYO844:trnaglu|iPS189:trnaglu|iNJ661:trnaglu|iJN746:trnaglu	0	UNKNOWN	UNKNOWN
cpd12072	Protein dithiol	C7H11N3O3R2S2	C02315	NOT IN MODEL		0	UNKNOWN	UNKNOWN
cpd12115	alpha-L-Arabinan|alpha-L-Araban|Arabinan	C15H26O13	C02474	Larab	iYO844:Larab	0	-425.26	3.97394
cpd12139	Protein disulfide	C7H9N3O3R2S2	C02582	NOT IN MODEL		0	UNKNOWN	UNKNOWN
cpd12227	L-Glutamyl-tRNA(Glu)|L-Glutamyl-tRNA-Glu	C15H19N6O6R	C02987	glutrna	iJR904:glutrna|iAF692:glutrna|iSB619:glutrna|iAF1260:glutrna|iIT341:glutrna|iAbaylyiv4:CHARGED-GLT-TRNAS|iND750:glutrna|iYO844:glutrna|iPS189:glutrna|iNJ661:glutrna|iJN746:glutrna	0	UNKNOWN	UNKNOWN
cpd12370	Apo-[acyl-carrier-protein]|apo-ACP|apoprotein [acyl carrier protein]	HOR	C03688	apoACP	iJR904:apoACP|iAG612:cbs_203|iYO844:apoACP|iNJ661:apoACP|iSB619:apoACP|iAF1260:apoACP	0	UNKNOWN	UNKNOWN
cpd12543	Carboxybiotin-carboxyl-carrier protein	C18H26N5O6R2S	C04419	NOT IN MODEL		-1	UNKNOWN	UNKNOWN
cpd12689	3-Oxotetradecanoyl-CoA|3-oxotetradecanoyl-coa	C35H57N7O18P3S	C05261	3otdcoa	iAbaylyiv4:C14:0-3OXOCOA|iYO844:3otdcoa|iND750:3otdcoa|iSB619:3otdcoa|iAF1260:3otdcoa|iJN746:3otdcoa	-3	-796.41	3.83003
cpd12848	Holo-[carboxylase]|Biotin-carboxyl-carrier protein	C17H27N5O4R2S	C06250	NOT IN MODEL		0	UNKNOWN	UNKNOWN
cpd12884	Penicilloic acid	C9H11N2O5RS	C06567	pencilca	iYO844:pencilca	-2	UNKNOWN	UNKNOWN
cpd14553	Heme C	C40H44FeN6O8S2	C15817	hemeC	iYO844:hemeC	-2	UNKNOWN	UNKNOWN
cpd14698	3-Methyl-1-hydroxybutyl-ThPP|3-Methyl-1-hydroxybutyl-TPP	C17H27N4O8P2S	C15974	NOT IN MODEL		-1	-402.1	2.84509
cpd14699	[Dihydrolipoyllysine-residue (2-methylpropanoyl)transferase] S-(3-methylbutanoyl)dihydrolipoyllysine|S-(3-Methylbutanoyl)-dihydrolipoamide-E	C13H25NO2S2	C15975	NOT IN MODEL		0	-58.134	1.42896
cpd14700	2-Methyl-1-hydroxypropyl-ThPP|2-Methyl-1-hydroxypropyl-TPP	C16H25N4O8P2S	C15976	NOT IN MODEL		-1	-403.72	2.83559
cpd14702	2-Methyl-1-hydroxybutyl-ThPP|2-Methyl-1-hydroxybutyl-TPP	C17H27N4O8P2S	C15978	NOT IN MODEL		-1	-402.1	2.84509
cpd14703	[Dihydrolipoyllysine-residue (2-methylpropanoyl)transferase] S-(2-methylbutanoyl)dihydrolipoyllysine|S-(2-Methylbutanoyl)-dihydrolipoamide-E	C13H25NO2S2	C15979	NOT IN MODEL		0	-58.134	1.42896
cpd14954	Protein N6-(lipoyl)lysine	C8H14NORS2	C16237	NOT IN MODEL		0	UNKNOWN	UNKNOWN
cpd14955	Lipoyl-AMP	C18H25N5O8PS2	C16238	NOT IN MODEL		-1	-268.03	3.4945
cpd14957	Apoprotein	H3NR	C16240	NOT IN MODEL		1	UNKNOWN	UNKNOWN
cpd15237	hexadecenoate|Hexadecenoate|Hexadecenoate (n-C16:1)|hexadecenoate (n-C16:1)	C16H29O2		hdcea	iJR904:hdcea|iYO844:hdcea|iND750:hdcea|iNJ661:hdcea|iSB619:hdcea|iAF1260:hdcea	-1	-41.71	1.16984
cpd15238	Hexadecenoyl-CoA|Hexadecenoyl-CoA (n-C16:1CoA)	C37H61N7O17P3S		hdcoa	iYO844:hdcoa|iND750:hdcoa|iNJ661:hdcoa|iAF1260:hdcoa	-3	-740.79	3.86606
cpd15269	octadecenoate|octadecenoate (n-C18:1)	C18H33O2		ocdcea	iJR904:ocdcea|iYO844:ocdcea|iND750:ocdcea|iNJ661:ocdcea|iSB619:ocdcea|iAF1260:ocdcea	-1	-38.47	1.33018
cpd15274	Octadecenoyl-CoA|Octadecenoyl-CoA (n-C18:1CoA)	C39H65N7O17P3S		odecoa	iYO844:odecoa|iND750:odecoa|iNJ661:odecoa|iAF1260:odecoa	-3	-739.1	3.9484
cpd15302	glycogen(n-1)|glycogenminusone	C24H42O21		glycogenb	iJR904:glycogenb|iAG612:cbs_351|iAF692:glycogenb|iSB619:glycogenb|iAF1260:glycogenb|iND750:glycogenb|iYO844:glycogenb|iNJ661:glycogenb	0	-693.72	4.52507
cpd15307	1,2-Diacyl-sn-glycerol ditetradecanoyl	C31H60O5		NOT IN MODEL	iAF1260:12dgr140	0	-152.2	2.4516
cpd15309	1,2-Diacyl-sn-glycerol dihexadecanoyl|1,2-Diacyl-sn-glycerol (dihexadecanoyl, n-C16:0)	C35H68O5		NOT IN MODEL	iNJ661:12dgr160|iAF1260:12dgr160	0	-145.72	2.78156
cpd15311	1,2-Diacyl-sn-glycerol dioctadecanoyl	C39H76O5		NOT IN MODEL	iAF1260:12dgr180	0	-139.24	3.11618
cpd15327	1-hexadecanoyl-sn-glycerol 3-phosphate	C19H38O7P		NOT IN MODEL	iNJ661:1hdecg3p|iAF1260:1hdecg3p|iJN746:1hdecg3p	-1	-343.45	1.49265
cpd15329	1-octadecanoyl-sn-glycerol 3-phosphate	C21H42O7P		NOT IN MODEL	iAF1260:1odecg3p|iJN746:1odecg3p	-1	-340.21	1.65897
cpd15331	1-tetradecanoyl-sn-glycerol 3-phosphate	C17H34O7P		NOT IN MODEL	iAF1260:1tdecg3p	-1	-346.69	1.32871
cpd15385	L-alanine-D-glutamate	C8H13N2O5		NOT IN MODEL	iAF1260:LalaDglu	-1	-194.9	0.801736
cpd15388	L-alanine-L-glutamate	C8H13N2O5		NOT IN MODEL	iAF1260:LalaLglu	-1	-194.9	0.801736
cpd15390	N-Acetyl-D-galactosamine 1-phosphate	C8H15NO9P		NOT IN MODEL	iAF1260:acgal1p	-1	-425.13	1.60826
cpd15419	CDP-1,2-dihexadecanoylglycerol	C44H79N3O15P2		NOT IN MODEL	iNJ661:cdpdhdecg|iAF1260:cdpdhdecg|iJN746:cdpdhdecg	-2	-637.6	3.46902
cpd15421	CDP-1,2-dioctadecanoylglycerol	C48H87N3O15P2		NOT IN MODEL	iNJ661:cdpdodecg|iAF1260:cdpdodecg|iJN746:cdpdodecg	-2	-631.12	3.7509
cpd15423	CDP-1,2-ditetradecanoylglycerol	C40H71N3O15P2		NOT IN MODEL	iAF1260:cdpdtdecg	-2	-644.08	3.20089
cpd15471	gamma-butyrobetaine	C7H15NO2		gbbtn	iJR904:gbbtn|iYO844:gbbtn|iAF1260:gbbtn	0	-27.79	1.97826
cpd15522	1,2-ditetradecanoyl-sn-glycerol 3-phosphate	C31H60O8P		NOT IN MODEL	iAF1260:pa140	-1	-364.7	2.45351
cpd15524	1,2-dihexadecanoyl-sn-glycerol 3-phosphate	C35H68O8P		NOT IN MODEL	iNJ661:pa160|iAF1260:pa160|iJN746:pa160	-1	-358.22	2.78325
cpd15526	1,2-dioctadecanoyl-sn-glycerol 3-phosphate	C39H76O8P		NOT IN MODEL	iAF1260:pa180|iJN746:pa180	-1	-351.74	3.11769
cpd15529	phosphatidylethanolamine ditetradecanoyl	C33H66NO8P		NOT IN MODEL	iAF1260:pe140	0	-347.71	2.65655
cpd15531	phosphatidylethanolamine dihexadecanoyl|phosphatidylethanolamine (dihexadecanoyl, n-C16:0)	C37H74NO8P		NOT IN MODEL	iNJ661:pe160|iAF1260:pe160|iJN746:pe160	0	-341.23	2.98452
cpd15533	phosphatidylethanolamine dioctadecanoyl|phosphatidylethanolamine (dioctadecanoyl, n-C18:0)	C41H82NO8P		NOT IN MODEL	iNJ661:pe180|iAF1260:pe180|iJN746:pe180	0	-334.75	3.31726
cpd15536	Phosphatidylglycerol ditetradecanoyl	C34H66O10P		NOT IN MODEL	iAF1260:pg140	-1	-419.38	2.67443
cpd15538	Phosphatidylglycerol dihexadecanoyl|Phosphatidylglycerol (dihexadecanoyl, n-C16:0)	C38H74O10P		NOT IN MODEL	iNJ661:pg160|iAF1260:pg160|iJN746:pg160	-1	-412.9	3.00045
cpd15540	Phosphatidylglycerol dioctadecanoyl	C42H82O10P		NOT IN MODEL	iAF1260:pg180	-1	-406.42	3.33159
cpd15543	Phosphatidylglycerophosphate ditetradecanoyl	C34H66O13P2		NOT IN MODEL	iAF1260:pgp140	-2	-631.88	2.67025
cpd15545	Phosphatidylglycerophosphate dihexadecanoyl|Phosphatidylglycerophosphate (dihexadecanoyl, n-C16:0)	C38H74O13P2		NOT IN MODEL	iNJ661:pgp160|iAF1260:pgp160|iJN746:pgp160	-2	-625.4	2.99672
cpd15547	Phosphatidylglycerophosphate dioctadecanoyl	C42H82O13P2		NOT IN MODEL	iAF1260:pgp180	-2	-618.92	3.32824
cpd15553	phosphatidylserine ditetradecanoyl	C34H64NO10P		NOT IN MODEL	iAF1260:ps140	-2	-428.36	2.72351
cpd15555	phosphatidylserine dihexadecanoyl|phosphatidylserine (dihexadecanoyl, n-C16:0)	C38H72NO10P		NOT IN MODEL	iNJ661:ps160|iAF1260:ps160|iJN746:ps160	-2	-421.88	3.04428
cpd15557	phosphatidylserine dioctadecanoyl|phosphatidylserine (dioctadecanoyl, n-C18:0)	C42H80NO10P		NOT IN MODEL	iNJ661:ps180|iAF1260:ps180|iJN746:ps180	-2	-415.4	3.37112
cpd15584	alpha-Methyl-D-glucoside	C7H14O6		madg	iYO844:madg	0	-203.63	1.55566
cpd15585	beta-Methylglucoside	C7H14O6		mbdg	iYO844:mbdg	0	-203.63	1.55566
cpd15596	Dipicolinate|dipicolinate	C7H3NO4		DPA	iAG612:cbs_51|iYO844:DPA	-2	-119.77	1.47802
cpd15607	Heme D	C34H28FeN4O10		hemeD	iYO844:hemeD	-4	UNKNOWN	UNKNOWN
cpd15611	hexanal	C6H12O		hxal	iYO844:hxal	0	-27.57	0.402639
cpd15634	teichuronic acid (GlcA + GalNac, 45 repeating unit)	C630H945N45O630P45		teich-45_BS	iYO844:teich-45_BS|iPS189:teich-45	-45	UNKNOWN	UNKNOWN
cpd15661	45(Phosphoglyceryl)-N-Acetyl-beta-D-mannosaminyl-1,4-N-acetyl-D-glucosaminyldiphosphoundecaprenol|Prenol-45n teichoic acid	C206H386N2O242P47		NOT IN MODEL		-47	-12485.3	25.0887
cpd15662	45(Glucosyl-phosphoglyceryl)-N-Acetyl-beta-D-mannosaminyl-1,4-N-acetyl-D-glucosaminyldiphosphoundecaprenol|Prenol-45n teichoic acid-glucose substituted	C476H836N2O467P47		NOT IN MODEL		-47	-19616.9	77.1045
cpd15663	45(Alanyl-phosphoglyceryl)-N-Acetyl-beta-D-mannosaminyl-1,4-N-acetyl-D-glucosaminyldiphosphoundecaprenol|Prenol-45n teichoic acid-alanine substituted	C341H611N47O287P47		NOT IN MODEL		-47	-13850.2	36.795
cpd15664	Cell wall of B. subtilis			NOT IN MODEL		0	UNKNOWN	UNKNOWN
cpd15665	Peptidoglycan polymer (n subunits)	C80H125N16O42R		NOT IN MODEL		-4	UNKNOWN	UNKNOWN
cpd15666	Peptidoglycan polymer (n-1 subunits)	C40H63N8O21R		NOT IN MODEL		-2	UNKNOWN	UNKNOWN
cpd15667	glycerol teichoic acid (n=45), linked, unsubstituted	C191H359N10O259P46R		NOT IN MODEL		-48	UNKNOWN	UNKNOWN
cpd15668	glycerol teichoic acid (n=45), linked, D-ala substituted	C326H584N55O304P46R		NOT IN MODEL		-48	UNKNOWN	UNKNOWN
cpd15669	glycerol teichoic acid (n=45), linked, glucose substituted	C461H809N10O484P46R		NOT IN MODEL		-48	UNKNOWN	UNKNOWN
cpd15670	Lipoteichoic acid content			NOT IN MODEL		0	UNKNOWN	UNKNOWN
cpd15671	1-isoheptadecanoyl-sn-glycerol 3-phosphate	C20H40O7P		NOT IN MODEL		-1	-343.64	1.44737
cpd15672	1-anteisoheptadecanoyl-sn-glycerol 3-phosphate	C20H40O7P		NOT IN MODEL		-1	-343.64	1.44737
cpd15673	1-isotetradecanoyl-sn-glycerol 3-phosphate	C17H34O7P		NOT IN MODEL		-1	-348.5	1.21263
cpd15674	1-isopentadecanoyl-sn-glycerol 3-phosphate	C18H36O7P		NOT IN MODEL		-1	-346.88	1.28965
cpd15675	1-anteisopentadecanoyl-sn-glycerol 3-phosphate	C18H36O7P		NOT IN MODEL		-1	-346.88	1.28965
cpd15676	1-isohexadecanoyl-sn-glycerol 3-phosphate	C19H38O7P		NOT IN MODEL		-1	-345.26	1.36797
cpd15677	1,2-diisoheptadecanoyl-sn-glycerol 3-phosphate	C37H72O8P		NOT IN MODEL		-1	-358.6	2.67995
cpd15678	1,2-dianteisoheptadecanoyl-sn-glycerol 3-phosphate	C37H72O8P		NOT IN MODEL		-1	-358.6	2.67995
cpd15679	1,2-diisotetradecanoyl-sn-glycerol 3-phosphate	C31H60O8P		NOT IN MODEL		-1	-368.32	2.20669
cpd15680	1,2-diisopentadecanoyl-sn-glycerol 3-phosphate	C33H64O8P		NOT IN MODEL		-1	-365.08	2.36192
cpd15681	1,2-dianteisopentadecanoyl-sn-glycerol 3-phosphate	C33H64O8P		NOT IN MODEL		-1	-365.08	2.36192
cpd15682	1,2-diisohexadecanoyl-sn-glycerol 3-phosphate	C35H68O8P		NOT IN MODEL		-1	-361.84	2.51984
cpd15683	CDP-1,2-diisoheptadecanoylglycerol	C46H83N3O15P2		NOT IN MODEL		-2	-637.98	3.38215
cpd15684	CDP-1,2-dianteisoheptadecanoylglycerol	C46H83N3O15P2		NOT IN MODEL		-2	-637.98	3.38215
cpd15685	CDP-1,2-diisotetradecanoylglycerol	C40H71N3O15P2		NOT IN MODEL		-2	-647.7	3.00562
cpd15686	CDP-1,2-diisopentadecanoylglycerol	C42H75N3O15P2		NOT IN MODEL		-2	-644.46	3.12631
cpd15687	CDP-1,2-dianteisopentadecanoylglycerol	C42H75N3O15P2		NOT IN MODEL		-2	-644.46	3.12631
cpd15688	CDP-1,2-diisohexadecanoylglycerol	C44H79N3O15P2		NOT IN MODEL		-2	-641.22	3.252
cpd15689	Diisoheptadecanoylphosphatidylserine	C40H76NO10P		NOT IN MODEL		-2	-422.26	2.93965
cpd15690	Dianteisoheptadecanoylphosphatidylserine	C40H76NO10P		NOT IN MODEL		-2	-422.26	2.93965
cpd15691	Diisotetradecanoylphosphatidylserine	C34H64NO10P		NOT IN MODEL		-2	-431.98	2.47869
cpd15692	Diisopentadecanoylphosphatidylserine	C36H68NO10P		NOT IN MODEL		-2	-428.74	2.6296
cpd15693	Dianteisopentadecanoylphosphatidylserine	C36H68NO10P		NOT IN MODEL		-2	-428.74	2.6296
cpd15694	Diisohexadecanoylphosphatidylserine	C38H72NO10P		NOT IN MODEL		-2	-425.5	2.7834
cpd15695	Diisoheptadecanoylphosphatidylethanolamine	C39H78NO8P		NOT IN MODEL		0	-341.61	2.87773
cpd15696	Dianteisoheptadecanoylphosphatidylethanolamine	C39H78NO8P		NOT IN MODEL		0	-341.61	2.87773
cpd15697	Diisotetradecanoylphosphatidylethanolamine	C33H66NO8P		NOT IN MODEL		0	-351.33	2.40493
cpd15698	Diisopentadecanoylphosphatidylethanolamine	C35H70NO8P		NOT IN MODEL		0	-348.09	2.56019
cpd15699	Dianteisopentadecanoylphosphatidylethanolamine	C35H70NO8P		NOT IN MODEL		0	-348.09	2.56019
cpd15700	Diisohexadecanoylphosphatidylethanolamine	C37H74NO8P		NOT IN MODEL		0	-344.85	2.71792
cpd15701	1,2-Diisoheptadecanoyl-sn-glycerol	C37H72O5		NOT IN MODEL		0	-146.1	2.67819
cpd15702	1,2-Dianteisoheptadecanoyl-sn-glycerol	C37H72O5		NOT IN MODEL		0	-146.1	2.67819
cpd15703	1,2-Diisotetradecanoyl-sn-glycerol	C31H60O5		NOT IN MODEL		0	-155.82	2.20456
cpd15704	1,2-Diisopentadecanoyl-sn-glycerol	C33H64O5		NOT IN MODEL		0	-152.58	2.35993
cpd15705	1,2-Dianteisopentadecanoyl-sn-glycerol	C33H64O5		NOT IN MODEL		0	-152.58	2.35993
cpd15706	1,2-Diisohexadecanoyl-sn-glycerol	C35H68O5		NOT IN MODEL		0	-149.34	2.51797
cpd15707	Triglucosyl-1,2 dipalmitoylglycerol	C53H98O20		NOT IN MODEL		0	-621.16	5.48489
cpd15708	Triglucosyl-1,2 dimyristoylglycerol	C49H90O20		NOT IN MODEL		0	-627.64	5.30775
cpd15709	Triglucosyl-1,2 distearoylglycerol	C57H106O20		NOT IN MODEL		0	-614.68	5.67825
cpd15710	Triglucosyl-1,2 diisoheptadecanoylglycerol	C55H102O20		NOT IN MODEL		0	-621.54	5.42468
cpd15711	Triglucosyl-1,2 dianteisoheptadecanoylglycerol	C55H102O20		NOT IN MODEL		0	-621.54	5.42468
cpd15712	Triglucosyl-1,2 diisotetradecanoylglycerol	C49H90O20		NOT IN MODEL		0	-631.26	5.18044
cpd15713	Triglucosyl-1,2 diisopentadecanoylglycerol	C51H94O20		NOT IN MODEL		0	-628.02	5.25725
cpd15714	Triglucosyl-1,2 dianteisopentadecanoylglycerol	C51H94O20		NOT IN MODEL		0	-628.02	5.25725
cpd15715	Triglucosyl-1,2 diisohexadecanoylglycerol	C53H98O20		NOT IN MODEL		0	-624.78	5.33873
cpd15716	Diisoheptadecanoylphosphatidylglycerophosphate	C40H78O13P2		NOT IN MODEL		-2	-625.78	2.90653
cpd15717	Dianteisoheptadecanoylphosphatidylglycerophosphate	C40H78O13P2		NOT IN MODEL		-2	-625.78	2.90653
cpd15718	Diisotetradecanoylphosphatidylglycerophosphate	C34H66O13P2		NOT IN MODEL		-2	-635.5	2.43932
cpd15719	Diisopentadecanoylphosphatidylglycerophosphate	C36H70O13P2		NOT IN MODEL		-2	-632.26	2.59252
cpd15720	Dianteisopentadecanoylphosphatidylglycerophosphate	C36H70O13P2		NOT IN MODEL		-2	-632.26	2.59252
cpd15721	Diisohexadecanoylphosphatidylglycerophosphate	C38H74O13P2		NOT IN MODEL		-2	-629.02	2.7484
cpd15722	Diisoheptadecanoylphosphatidylglycerol	C40H78O10P		NOT IN MODEL		-1	-413.28	2.91037
cpd15723	Dianteisoheptadecanoylphosphatidylglycerol	C40H78O10P		NOT IN MODEL		-1	-413.28	2.91037
cpd15724	Diisotetradecanoylphosphatidylglycerol	C34H66O10P		NOT IN MODEL		-1	-423	2.44389
cpd15725	Diisopentadecanoylphosphatidylglycerol	C36H70O10P		NOT IN MODEL		-1	-419.76	2.59682
cpd15726	Dianteisopentadecanoylphosphatidylglycerol	C36H70O10P		NOT IN MODEL		-1	-419.76	2.59682
cpd15727	Diisohexadecanoylphosphatidylglycerol	C38H74O10P		NOT IN MODEL		-1	-416.52	2.75246
cpd15728	Diglucosyl-1,2 dipalmitoylglycerol	C47H88O15		NOT IN MODEL		0	-462.68	4.24746
cpd15729	Diglucosyl-1,2 dimyristoylglycerol	C43H80O15		NOT IN MODEL		0	-469.16	4.02378
cpd15730	Diglucosyl-1,2 distearoylglycerol	C51H96O15		NOT IN MODEL		0	-456.2	4.48751
cpd15731	Diglucosyl-1,2 diisoheptadecanoylglycerol	C49H92O15		NOT IN MODEL		0	-463.06	4.17311
cpd15732	Diglucosyl-1,2 dianteisoheptadecanoylglycerol	C49H92O15		NOT IN MODEL		0	-463.06	4.17311
cpd15733	Diglucosyl-1,2 diisotetradecanoylglycerol	C43H80O15		NOT IN MODEL		0	-472.78	3.86228
cpd15734	Diglucosyl-1,2 diisopentadecanoylglycerol	C45H84O15		NOT IN MODEL		0	-469.54	3.96082
cpd15735	Diglucosyl-1,2 dianteisopentadecanoylglycerol	C45H84O15		NOT IN MODEL		0	-469.54	3.96082
cpd15736	Diglucosyl-1,2 diisohexadecanoylglycerol	C47H88O15		NOT IN MODEL		0	-466.3	4.06456
cpd15737	Monoglucosyl-1,2 dipalmitoylglycerol	C41H78O10		NOT IN MODEL		0	-304.2	3.25453
cpd15738	Monoglucosyl-1,2 dimyristoylglycerol	C37H70O10		NOT IN MODEL		0	-310.68	2.96707
cpd15739	Monoglucosyl-1,2 distearoylglycerol	C45H86O10		NOT IN MODEL		0	-297.72	3.55346
cpd15740	Monoglucosyl-1,2 diisoheptadecanoylglycerol	C43H82O10		NOT IN MODEL		0	-304.58	3.16176
cpd15741	Monoglucosyl-1,2 dianteisoheptadecanoylglycerol	C43H82O10		NOT IN MODEL		0	-304.58	3.16176
cpd15742	Monoglucosyl-1,2 diisotetradecanoylglycerol	C37H70O10		NOT IN MODEL		0	-314.3	2.75528
cpd15743	Monoglucosyl-1,2 diisopentadecanoylglycerol	C39H74O10		NOT IN MODEL		0	-311.06	2.88645
cpd15744	Monoglucosyl-1,2 dianteisopentadecanoylglycerol	C39H74O10		NOT IN MODEL		0	-311.06	2.88645
cpd15745	Monoglucosyl-1,2 diisohexadecanoylglycerol	C41H78O10		NOT IN MODEL		0	-307.82	3.02214
cpd15746	Palmitoyllipoteichoic acid (n=24), linked, unsubstituted	C119H232O135P24		NOT IN MODEL		-24	-6875	14.1093
cpd15747	Myristoyllipoteichoic acid (n=24), linked, unsubstituted	C115H224O135P24		NOT IN MODEL		-24	-6881.48	13.9378
cpd15748	Stearoyllipoteichoic acid (n=24), linked, unsubstituted	C123H240O135P24		NOT IN MODEL		-24	-6868.52	14.2874
cpd15749	Isoheptadecanoyllipoteichoic acid (n=24), linked, unsubstituted	C121H236O135P24		NOT IN MODEL		-24	-6875.38	14.1143
cpd15750	Anteisoheptadecanoyllipoteichoic acid (n=24), linked, unsubstituted	C121H236O135P24		NOT IN MODEL		-24	-6875.38	14.1143
cpd15751	Isotetradecanoyllipoteichoic acid (n=24), linked, unsubstituted	C115H224O135P24		NOT IN MODEL		-24	-6885.1	13.8663
cpd15752	Isopentadecanoyllipoteichoic acid (n=24), linked, unsubstituted	C117H228O135P24		NOT IN MODEL		-24	-6881.86	13.9473
cpd15753	Anteisopentadecanoyllipoteichoic acid (n=24), linked, unsubstituted	C117H228O135P24		NOT IN MODEL		-24	-6881.86	13.9473
cpd15754	Isohexadecanoyllipoteichoic acid (n=24), linked, unsubstituted	C119H232O135P24		NOT IN MODEL		-24	-6878.62	14.0299
cpd15755	Palmitoyllipoteichoic acid (n=24), linked, glucose substituted	C263H472O255P24		NOT IN MODEL		-24	-10678.5	42.7634
cpd15756	Myristoyllipoteichoic acid (n=24), linked, glucose substituted	C259H464O255P24		NOT IN MODEL		-24	-10685	42.6898
cpd15757	Stearoyllipoteichoic acid (n=24), linked, glucose substituted	C267H480O255P24		NOT IN MODEL		-24	-10672	42.8398
cpd15758	Isoheptadecanoyllipoteichoic acid (n=24), linked, glucose substituted	C265H476O255P24		NOT IN MODEL		-24	-10678.9	42.7564
cpd15759	Anteisoheptadecanoyllipoteichoic acid (n=24), linked, glucose substituted	C265H476O255P24		NOT IN MODEL		-24	-10678.9	42.7564
cpd15760	Isotetradecanoyllipoteichoic acid (n=24), linked, glucose substituted	C259H464O255P24		NOT IN MODEL		-24	-10688.6	42.6492
cpd15761	Isopentadecanoyllipoteichoic acid (n=24), linked, glucose substituted	C261H468O255P24		NOT IN MODEL		-24	-10685.4	42.6843
cpd15762	Anteisopentadecanoyllipoteichoic acid (n=24), linked, glucose substituted	C261H468O255P24		NOT IN MODEL		-24	-10685.4	42.6843
cpd15763	Isohexadecanoyllipoteichoic acid (n=24), linked, glucose substituted	C263H472O255P24		NOT IN MODEL		-24	-10682.1	42.72
cpd15764	Palmitoyllipoteichoic acid (n=24), linked, N-acetyl-D-glucosamine	C311H544N24O255P24		NOT IN MODEL		-24	-10542.9	44.8167
cpd15765	Myristoyllipoteichoic acid (n=24), linked, N-acetyl-D-glucosamine	C307H536N24O255P24		NOT IN MODEL		-24	-10549.4	44.7465
cpd15766	Stearoyllipoteichoic acid (n=24), linked, N-acetyl-D-glucosamine	C315H552N24O255P24		NOT IN MODEL		-24	-10536.4	44.8896
cpd15767	Isoheptadecanoyllipoteichoic acid (n=24), linked, N-acetyl-D-glucosamine	C313H548N24O255P24		NOT IN MODEL		-24	-10543.3	44.8228
cpd15768	Anteisoheptadecanoyllipoteichoic acid (n=24), linked, N-acetyl-D-glucosamine	C313H548N24O255P24		NOT IN MODEL		-24	-10543.3	44.8228
cpd15769	Isotetradecanoyllipoteichoic acid (n=24), linked, N-acetyl-D-glucosamine	C307H536N24O255P24		NOT IN MODEL		-24	-10553	44.7205
cpd15770	Isopentadecanoyllipoteichoic acid (n=24), linked, N-acetyl-D-glucosamine	C309H540N24O255P24		NOT IN MODEL		-24	-10549.8	44.7539
cpd15771	Anteisopentadecanoyllipoteichoic acid (n=24), linked, N-acetyl-D-glucosamine	C309H540N24O255P24		NOT IN MODEL		-24	-10549.8	44.7539
cpd15772	Isohexadecanoyllipoteichoic acid (n=24), linked, N-acetyl-D-glucosamine	C311H544N24O255P24		NOT IN MODEL		-24	-10546.5	44.788
cpd15773	Palmitoyllipoteichoic acid (n=24), linked, D-alanine substituted	C191H352N24O159P24		NOT IN MODEL		-24	-7602.92	20.4189
cpd15774	Myristoyllipoteichoic acid (n=24), linked, D-alanine substituted	C187H342N24O159P24		NOT IN MODEL		-26	-7592	20.3772
cpd15775	Stearoyllipoteichoic acid (n=24), linked, D-alanine substituted	C195H360N24O159P24		NOT IN MODEL		-24	-7596.44	20.5423
cpd15776	Isoheptadecanoyllipoteichoic acid (n=24), linked, D-alanine substituted	C193H356N24O159P24		NOT IN MODEL		-24	-7603.3	20.5051
cpd15777	Anteisoheptadecanoyllipoteichoic acid (n=24), linked, D-alanine substituted	C193H356N24O159P24		NOT IN MODEL		-24	-7603.3	20.5051
cpd15778	Isotetradecanoyllipoteichoic acid (n=24), linked, D-alanine substituted	C187H344N24O159P24		NOT IN MODEL		-24	-7613.02	20.3352
cpd15779	Isopentadecanoyllipoteichoic acid (n=24), linked, D-alanine substituted	C189H348N24O159P24		NOT IN MODEL		-24	-7609.78	20.3905
cpd15780	Anteisopentadecanoyllipoteichoic acid (n=24), linked, D-alanine substituted	C189H349N24O159P24		NOT IN MODEL		-23	-7618.07	20.2648
cpd15781	Isohexadecanoyllipoteichoic acid (n=24), linked, D-alanine substituted	C191H352N24O159P24		NOT IN MODEL		-24	-7606.54	20.4471
cpd15782	Palmitoyllysylphophatidylglycerol	C44H88N2O11P		NOT IN MODEL		1	-447.64	3.49471
cpd15783	Myristoyllysylphophatidylglycerol	C40H80N2O11P		NOT IN MODEL		1	-454.12	3.1806
cpd15784	Stearoyllysylphophatidylglycerol	C48H96N2O11P		NOT IN MODEL		1	-441.16	3.8153
cpd15785	Isoheptadecanoyllysylphophatidylglycerol	C46H92N2O11P		NOT IN MODEL		1	-448.02	3.41334
cpd15786	Anteisoheptadecanoyllysylphophatidylglycerol	C46H92N2O11P		NOT IN MODEL		1	-448.02	3.41334
cpd15787	Isotetradecanoyllysylphophatidylglycerol	C40H80N2O11P		NOT IN MODEL		1	-457.74	2.96364
cpd15788	Isopentadecanoyllysylphophatidylglycerol	C42H84N2O11P		NOT IN MODEL		1	-454.5	3.11085
cpd15789	Anteisopentadecanoyllysylphophatidylglycerol	C42H84N2O11P		NOT IN MODEL		1	-454.5	3.11085
cpd15790	Isohexadecanoyllysylphophatidylglycerol	C44H88N2O11P		NOT IN MODEL		1	-451.26	3.26088
cpd15791	Palmitoylcardiolipin (B. subtilis)	C73H140O17P2		NOT IN MODEL		-2	-709.62	5.80225
cpd15792	Myristoylcardiolipin (B. subtilis)	C65H124O17P2		NOT IN MODEL		-2	-722.58	5.14901
cpd15793	Stearoylcardiolipin (B. subtilis)	C81H156O17P2		NOT IN MODEL		-2	-696.66	6.46581
cpd15794	Isoheptadecanoylcardiolipin (B. subtilis)	C77H148O17P2		NOT IN MODEL		-2	-710.38	5.61004
cpd15795	Anteisoheptadecanoylcardiolipin (B. subtilis)	C77H148O17P2		NOT IN MODEL		-2	-710.38	5.61004
cpd15796	Isotetradecanoylcardiolipin (B. subtilis)	C65H124O17P2		NOT IN MODEL		-2	-729.82	4.6746
cpd15797	Isopentadecanoylcardiolipin (B. subtilis)	C69H132O17P2		NOT IN MODEL		-2	-723.34	4.98118
cpd15798	Anteisopentadecanoylcardiolipin (B. subtilis)	C69H132O17P2		NOT IN MODEL		-2	-723.34	4.98118
cpd15799	Isohexadecanoylcardiolipin (B. subtilis)	C73H140O17P2		NOT IN MODEL		-2	-716.86	5.2933
cpd15800	Lipid composition of B. subtilis			NOT IN MODEL		0	UNKNOWN	UNKNOWN
cpd16277	Fructoselysine 6-phosphate	C12H25N2O10P	C16489	NOT IN MODEL		0	-460.26	1.30896
cpd16335	2-Succinyl-5-enolpyruvyl-6-hydroxy-3-cyclohexene-1-carboxylate	C14H13O9	C16519	NOT IN MODEL		-3	-281.86	1.32534
cpd16488	Generic lipid content	C20H28O		NOT IN MODEL		0	78.83	2.67757

## Sheet: Table S2-Reaction data
REACTION ID	NAME	REACTION DEFINITION	REACTION EQUATION	ENZYME	ASSOCIATED PEG	SUBSYSTEM CLASS	REACTION CLASS	KEGG	STATUS IN Oh et al model	MODEL IDs	DELTAG (kcal/mol)	DELTAGERR (kcal/mol)	MMDELTAG (kcal/mol)	PREDICTED DIRECTIONALITY	THERMODYNAMIC CLASS
rxn00001	Pyrophosphate phosphohydrolase|inorganic diphosphatase|inorganic diphosphatase, mitochondrial|Pyrophosphate phosphohydrolase|PPA|inorganic diphosphatase (one proton translocation)|inorganicdiphosphatase|inorganic pyrophosphatase	PPi + H2O => 2 Phosphate + 2 H+	cpd00012 + cpd00001 => 2 cpd00009 + 2 cpd00067	3.6.1.1	peg.4061|peg.3503	Cofactors, Vitamins, Prosthetic Groups, Pigments	Positive variable	R00004	PPA	iJR904:PPA|iAG612:rbs_266:rbs_267|iAF692:PPA:PPA_1|iSB619:PPA|iAF1260:PPA|iIT341:PPA|iAbaylyiv4:INORGPYROPHOSPHAT-RXN|iND750:PPAm:PPA|iYO844:PPA|iPS189:PPA|iNJ661:PPA|iJN746:PPA	-5.391	1.22474	-9.4895	=>	IRREVERSIBLE BY POINTS
rxn00002	Urea-1-carboxylate amidohydrolase|allophanate hydrolase	3 H+ + H2O + Allophanate => 2 CO2 + 2 NH3	3 cpd00067 + cpd00001 + cpd00742 => 2 cpd00011 + 2 cpd00013	3.5.1.54	peg.409	Carbohydrates	Blocked	R00005	NOT IN MODEL	iAbaylyiv4:ALLOPHANATE-HYDROLASE-RXN|iND750:ALPHNH	-9.623	1.77593	-24.6508	=>	IRREVERSIBLE BY DELTAG MINMAX
rxn00006	hydrogen-peroxide:hydrogen-peroxide oxidoreductase|catalase|catalase A, peroxisomal|hydrogen-peroxide:hydrogen-peroxide oxidoreductase|CAT	2 H2O2 => O2 + 2 H2O	2 cpd00025 => cpd00007 + 2 cpd00001	1.11.1.6	peg.3868|peg.3910|peg.881	Carbohydrates	Positive variable	R00009	CAT	iJR904:CAT|iAF692:CAT|iSB619:CAT|iAF1260:CAT|iIT341:CAT|iAbaylyiv4:CATAL-RXN|iND750:CATp:CAT|iYO844:CAT|iNJ661:CAT|iJN746:CAT	-45.3543	1.5	-45.3543	=>	IRREVERSIBLE BY DELTAG MINMAX
rxn00011	pyruvate:thiamin diphosphate acetaldehydetransferase|(decarboxylating)	CO2 + 2-Hydroxyethyl-ThPP <= H+ + Pyruvate + TPP	cpd00011 + cpd03049 <= cpd00067 + cpd00020 + cpd00056	1.2.4.1|2.2.1.6|4.1.1.1	peg.1460+peg.1461|peg.2833+peg.2834|peg.3608	Carbohydrates	Negative variable	R00014	NOT IN MODEL		6.87	0.764453	8.23617	<=	IRREVERSIBLE BY POINTS
rxn00016	Hexosaminidase	H2O + Chitobiose <=> 2 GlcNAc	cpd00001 + cpd01157 <=> 2 cpd00122	3.2.1.52	peg.166	Carbohydrates	Blocked	R00022	HXAD	iYO844:HXAD	-3.113	0.692797	-7.2115	<=>	REVERSIBLE BY POINTS
rxn00022	alpha-D-Glucoside glucohydrolase|alpha-glucosidase	H2O + Maltose <=> 2 Glucose	cpd00001 + cpd00179 <=> 2 cpd00027	3.2.1.20	peg.3132	Carbohydrates	Positive variable	R00028	MALT	iAO358:rll_13|iAG612:rbs_447:rbs_448:rbs_449|iYO844:MALT|iND750:MALT|iNJ661:MALT|iSB619:MALT	-3.113	0.692797	-7.2115	<=>	REVERSIBLE BY POINTS
rxn00029	5-Aminolevulinate hydro-lyase(adding 5-aminolevulinate and|cyclizing)|porphobilinogen synthase|cyclizing)|PPBNGS|porphobilinogensynthase	2 5-Aminolevulinate => H+ + 2 H2O + Porphobilinogen	2 cpd00338 => cpd00067 + 2 cpd00001 + cpd00689	4.2.1.24	peg.2816	Cofactors, Vitamins, Prosthetic Groups, Pigments	Blocked	R00036	PPBNGS	iJR904:PPBNGS|iAF692:PPBNGS|iSB619:PPBNGS|iAF1260:PPBNGS|iIT341:PPBNGS|iAbaylyiv4:PORPHOBILSYNTH-RXN|iND750:PPBNGS|iYO844:PPBNGS|iNJ661:PPBNGS|iJN746:PPBNGS	-15.304	1.69176	-11.2055	=>	IRREVERSIBLE BY DELTAG MINMAX
rxn00048	6,7-Dimethyl-8-(1-D-ribityl)lumazine:6,7-dimethyl-8-(1-D-ribityl)|lumazine 2,3-butanediyltransferase|riboflavin synthase|lumazine 2,3-butanediyltransferase|RBFSb|riboflavin synthase beta chain|riboflavinsynthase	2 6-7-Dimethyl-8--1-D-ribityllumazine => RIBF + 4--1-D-Ribitylamino-5-aminouracil	2 cpd02656 => cpd00220 + cpd02882	2.5.1.9	peg.2331|peg.2328	Cofactors, Vitamins, Prosthetic Groups, Pigments	Positive variable	R00066	RBFSb	iJR904:RBFSb|iAO358:rll_399|iAF692:RBFSb|iSB619:RBFSb|iAF1260:RBFSb|iIT341:RBFSb|iAbaylyiv4:RIBOFLAVIN-SYN-RXN|iND750:RBFSb|iYO844:RBFSb|iNJ661:RBFSb|iJN746:RBFSb	-51.05	2.98689	-51.05	=>	IRREVERSIBLE BY DELTAG MINMAX
rxn00060	Porphobilinogen ammonia-lyase (polymerizing)|hydroxymethylbilane synthase|Porphobilinogen ammonia-lyase (polymerizing)|HMBS|hydroxymethylbilanesynthase	H2O + 4 Porphobilinogen => 4 NH3 + Hydroxymethylbilane	cpd00001 + 4 cpd00689 => 4 cpd00013 + cpd00755	2.5.1.61|4.3.1.8	peg.2818	Cofactors, Vitamins, Prosthetic Groups, Pigments	Blocked	R00084	HMBS	iJR904:HMBS|iAF692:HMBS|iSB619:HMBS|iAF1260:HMBS|iIT341:HMBS|iAbaylyiv4:OHMETHYLBILANESYN-RXN|iND750:HMBS|iYO844:HMBS|iNJ661:HMBS|iJN746:HMBS	-25.973	2.61392	-30.0715	=>	IRREVERSIBLE BY DELTAG MINMAX
rxn00062	ATP phosphohydrolase (protein-secreting)|ATP maintenance requirement|nucleoside-triphosphatase (ATP)|ATP maintenance requirment|atp maintenance requirement	ATP + H2O => ADP + Phosphate + H+	cpd00002 + cpd00001 => cpd00008 + cpd00009 + cpd00067	3.6.1.3|3.6.1.5|3.6.1.8|3.6.1.15|3.6.3.1|3.6.3.2|3.6.3.3|3.6.3.4|3.6.3.5|3.6.3.6|3.6.3.7|3.6.3.8|3.6.3.9|3.6.3.10|3.6.3.11|3.6.3.12|3.6.3.14|3.6.3.15|3.6.3.16|3.6.3.17|3.6.3.18|3.6.3.19|3.6.3.20|3.6.3.21|3.6.3.22|3.6.3.23|3.6.3.24|3.6.3.25|3.6.3.26|3.6.3.27|3.6.3.28|3.6.3.29|3.6.3.30|3.6.3.31|3.6.3.32|3.6.3.33|3.6.3.34|3.6.3.35|3.6.3.36|3.6.3.37|3.6.3.38|3.6.3.39|3.6.3.40|3.6.3.41|3.6.3.42|3.6.3.…	SPONTANEOUS	Nucleosides and Nucleotides	Positive variable	R00086	ATPM	iJR904:ATPM|iAbaylyiv4:ATP-DRAIN-RXN|iAF692:ATPM:NTP1|iYO844:ATPM|iND750:ATPM|iPS189:ATPM|iSB619:ATPM|iAF1260:ATPM:NTP1	-6.817	0.717554	-10.9155	=>	IRREVERSIBLE BY DELTAG MINMAX
rxn00065	ATP pyrophosphate-lyase (cyclizing)|adenylate cyclase	ATP => PPi + cAMP	cpd00002 => cpd00012 + cpd00446	4.6.1.1	peg.1159	Nucleosides and Nucleotides	Blocked	R00089	NOT IN MODEL	iJR904:ADNCYC|iAF692:ADNCYC|iND750:ADNCYC|iNJ661:ADNCYC|iAF1260:ADNCYC|iJN746:ADNCYC	1.05	2.1824	-3.0485	=>	IRREVERSIBLE BY POINTS
rxn00077	ATP:NAD+ 2'-phosphotransferase|NAD kinase|NAD kinase, mitochondrial|ATP:NAD+ 2'-phosphotransferase|NADK|NADkinase|nad(+) kinase	ATP + NAD <=> ADP + TPN	cpd00002 + cpd00003 <=> cpd00008 + cpd00006	2.7.1.23	peg.1162	Cofactors, Vitamins, Prosthetic Groups, Pigments	Variable	R00104	NADK	iJR904:NADK|iAO358:rll_333|iAF692:NADK|iSB619:NADK|iAF1260:NADK|iIT341:NADK|iAbaylyiv4:NAD-KIN-RXN|iND750:NADKm:NADK|iYO844:NADK|iPS189:NADK|iNJ661:NADK|iJN746:NADK	-4.5	0.23673	-4.5	<=>	REVERSIBLE BY POINTS
rxn00085	L-Glutamate:NADP+ oxidoreductase (transaminating)|glutamate synthase (NADPH)|glutamate synthase (NADPH) large chain|glutamate synthase (NADPH) small chain|glutamate synthase (nadph)	TPN + 2 GLU <=> H+ + TPNH + L-Glutamine + 2-Oxoglutarate	cpd00006 + 2 cpd00023 <=> cpd00067 + cpd00005 + cpd00053 + cpd00024	1.4.1.13	peg.1848+peg.1849	Amino Acids and Derivatives	Variable	R00114	GLUSy	iJR904:GLUSy|iAbaylyiv4:GLUTAMATESYN-RXN|iAO358:rll_170:rll_171|iAG612:rbs_395|iYO844:GLUSy|iNJ661:GLUSy|iAF1260:GLUSy|iJN746:GLUSy	13.41	1.24978	13.41	<=>	REVERSIBLE BY POINTS
rxn00097	ATP:AMP phosphotransferase|adenylate kinase|adenylate kinase, mitochondrial|ATP:AMP phosphotransferase|ADK1|adenylatekinase	ATP + AMP <=> 2 ADP	cpd00002 + cpd00018 <=> 2 cpd00008	2.7.4.3	peg.137	Nucleosides and Nucleotides	Positive	R00127	ADK1	iJR904:ADK1|iAG612:rbs_148|iAF692:ADK1|iSB619:ADK1|iAF1260:ADK1|iIT341:ADK1|iAbaylyiv4:ADENYL-KIN-RXN|iND750:ADK1m:ADK1|iYO844:ADK1|iPS189:ADK1|iNJ661:ADK1|iJN746:ADK1	0	2	0	<=>	REVERSIBLE BY MM DELTAG
rxn00100	ATP:dephospho-CoA 3'-phosphotransferase|dephospho-CoA kinase|dephospho-CoA kinase, mitochondrial|ATP:dephospho-CoA 3'-phosphotransferase|DPCOAK|dephospho-CoAkinase|dephospho-coa kinase	ATP + Dephospho-CoA => ADP + CoA	cpd00002 + cpd00655 => cpd00008 + cpd00010	2.7.1.24	peg.2909	Cofactors, Vitamins, Prosthetic Groups, Pigments	Positive	R00130	DPCOAK	iJR904:DPCOAK|iAO358:rll_475|iAF692:DPCOAK|iSB619:DPCOAK|iAF1260:DPCOAK|iIT341:DPCOAK|iAbaylyiv4:DEPHOSPHOCOAKIN-RXN|iND750:DPCOAKm:DPCOAK|iYO844:DPCOAK|iNJ661:DPCOAK|iJN746:DPCOAK	-4.5	0.23673	-4.5	=>	IRREVERSIBLE BY POINTS
rxn00101	Urea amidohydrolase|urease|Urea amidohydrolase|UREA	2 H+ + H2O + Urea => CO2 + 2 NH3	2 cpd00067 + cpd00001 + cpd00073 => cpd00011 + 2 cpd00013	3.5.1.5	peg.3671+peg.3672+peg.3673	Cofactors, Vitamins, Prosthetic Groups, Pigments	Positive variable	R00131	UREA2	iIT341:UREA|iAbaylyiv4:UREASE-RXN|iAG612:rbs_582|iYO844:UREA2|iNJ661:UREA|iSB619:UREA|iJN746:UREA	-5.753	1.32288	-15.3162	=>	IRREVERSIBLE BY DELTAG MINMAX
rxn00102	Carbonic acid hydro-lyase|HCO3 equilibration reaction|HCO3 equilibrium reaction, nuclear|HCO3 equilibration reaction, mitochondrial|carbonate dehydratase (HCO3 equilibration reaction)|Carbonic acid hydro-lyase|carboxylic acid dissociation|HCO3E|H2CO3D|HCO3equilibrationreaction|carboxylicaciddissociation|dissolution of carbon dioxide	HCO3- + H+ <=> H2O + CO2	cpd00242 + cpd00067 <=> cpd00001 + cpd00011	4.2.1.1	peg.3072|peg.3473	Carbohydrates	Variable	R00132	HCO3E	iJR904:HCO3E|iAF692:HCO3E|iSB619:HCO3E|iAF1260:HCO3E|iIT341:HCO3E:H2CO3D|iAbaylyiv4:CO2-DISS-RXN|iND750:HCO3En:HCO3Em:HCO3E|iYO844:HCO3E|iNJ661:HCO3E:H2CO3D|iJN746:H2CO3D:HCO3E	0.843	0.866025	-0.523166	<=>	REVERSIBLE BY MM DELTAG
rxn00105	ATP:nicotinamide-nucleotide adenylyltransferase|nicotinamide-nucleotide adenylyltransferase|nicotinamide-nucleotide adenylyltransferase, mitochondrial|ATP:nicotinamide-nucleotide adenylyltransferase|NMNAT|nicotinamide-nucleotideadenylyltransferase	ATP + NMN <=> NAD + PPi	cpd00002 + cpd00355 <=> cpd00003 + cpd00012	2.7.7.1|2.7.7.18	peg.2567	Cofactors, Vitamins, Prosthetic Groups, Pigments	Negative variable	R00137	NMNATr	iJR904:NMNAT|iAO358:rll_477|iAF692:NMNAT|iAF1260:NMNAT|iIT341:NMNAT|iAbaylyiv4:2.7.7.1-RXN|iND750:NMNAT:NMNATm|iYO844:NMNATr|iPS189:NMNATr	1.07	0.746895	1.07	<=>	REVERSIBLE BY MM DELTAG
rxn00117	ATP:nucleoside-diphosphate phosphatransferase|nucleoside-diphosphate kinase (ATP:UDP)|ATP:nucleoside-diphosphate phosphatransferase|NDPK2|nucleoside-diphosphatekinase-ATP-UDP|udp kinase	ATP + UDP <=> ADP + UTP	cpd00002 + cpd00014 <=> cpd00008 + cpd00062	2.7.4.6	peg.2277	Nucleosides and Nucleotides	Variable	R00156	NDPK2	iJR904:NDPK2|iAO358:rll_572|iAG612:rbs_571|iAF692:NDPK2|iSB619:NDPK2|iAF1260:NDPK2|iIT341:NDPK2|iAbaylyiv4:UDPKIN-RXN|iND750:NDPK2|iYO844:NDPK2|iPS189:NDPK2|iNJ661:NDPK2|iJN746:NDPK2	0	2	0	<=>	REVERSIBLE BY MM DELTAG
rxn00119	ATP:nucleoside-phosphate phosphotransferase|UMP kinase|UMP kinase, nuclear|uridylate kinase (UMP)|ATP:nucleoside-phosphate phosphotransferase|UMPK|UMP-kinase|UMPkinase|ump kinase	ATP + UMP <=> ADP + UDP	cpd00002 + cpd00091 <=> cpd00008 + cpd00014	2.7.4.4|2.7.4.14|2.7.4.22	peg.1654	Nucleosides and Nucleotides	Positive	R00158	URIDK1	iJR904:UMPK|iAO358:rll_387|iAG612:rbs_574:rbs_575|iAF692:UMPK:URIDK1|iSB619:UMPK|iAF1260:UMPK|iIT341:UMPK|iAbaylyiv4:UMPKI-RXN|iND750:UMPKn:UMPK|iYO844:URIDK1|iPS189:URIDK1|iNJ661:URIDK1:UMPK|iJN746:UMPK	0	2	0	<=>	REVERSIBLE BY MM DELTAG
rxn00122	ATP:FMN adenylyltransferase|FMN adenylyltransferase|FMN adenylyltransferase, mitochondrial|ATP:FMN adenylyltransferase|FMNAT|FMNadenylyltransferase|fmn adenylyltransferase	ATP + FMN => PPi + FAD	cpd00002 + cpd00050 => cpd00012 + cpd00015	2.7.7.2	peg.1670	Cofactors, Vitamins, Prosthetic Groups, Pigments	Blocked	R00161	FMNATr	iJR904:FMNAT|iAO358:rll_396|iSB619:FMNAT|iAF1260:FMNAT|iIT341:FMNAT|iAbaylyiv4:FADSYN-RXN|iND750:FMNATm:FMNAT|iYO844:FMNATr|iPS189:FMNATr|iNJ661:FMNAT|iJN746:FMNAT	-13.23	0.823988	-13.23	=>	IRREVERSIBLE BY DELTAG MINMAX
rxn00126	ATP:L-methione S-adenosyltransferase|methionine adenosyltransferase|ATP:L-methione S-adenosyltransferase|METAT|S-adenosylmethionine synthetase|methionineadenosyltransferase	ATP + H2O + Methionine => Phosphate + PPi + SAM	cpd00002 + cpd00001 + cpd00060 => cpd00009 + cpd00012 + cpd00017	2.5.1.6	peg.3058	Amino Acids and Derivatives	Positive	R00177	METAT	iJR904:METAT|iAO358:rll_251|iAG612:rbs_185|iAF692:METAT|iSB619:METAT|iAF1260:METAT|iIT341:METAT|iAbaylyiv4:S-ADENMETSYN-RXN|iND750:METAT|iYO844:METAT|iPS189:METAT|iNJ661:METAT|iJN746:METAT	-3.087	2.36324	-7.1855	=>	IRREVERSIBLE BY POINTS
rxn00127	S-Adenosyl-L-methionine carboxy-lyase|adenosylmethionine decarboxylase|Adenosylmethionine decarboxylase|S-Adenosyl-L-methionine carboxy-lyase|ADMDCr|Adenosylmethioninedecarboxylase	H+ + SAM => CO2 + S-Adenosylmethioninamine	cpd00067 + cpd00017 => cpd00011 + cpd00837	4.1.1.50	peg.2904	Amino Acids and Derivatives	Blocked	R00178	ADMDC	iIT341:ADMDCr|iJR904:ADMDCr|iYO844:ADMDC|iND750:ADMDC|iNJ661:ADMDCr|iSB619:ADMDCr|iAF1260:ADMDC	-3.09	0.5417	-8.55467	=>	IRREVERSIBLE BY DELTAG MINMAX
rxn00132	Adenosine 5'-monophosphate phosphohydrolase|5'-nucleotidase (AMP)|nucleotidase|amp nucleotidase	AMP + H2O => Phosphate + H+ + Adenosine	cpd00018 + cpd00001 => cpd00009 + cpd00067 + cpd00182	3.1.3.5	peg.784|peg.733	Nucleosides and Nucleotides	Positive variable	R00183	NTD7	iJR904:NTD7|iAbaylyiv4:AMP-DEPHOSPHORYLATION-RXN|iAO358:rll_291|iYO844:NTD7|iND750:NTD7|iNJ661:NTD7|iAF1260:NTD7:NTD7pp|iJN746:NTD7:NTD7pp	-2.317	0.735634	-6.4155	=>	IRREVERSIBLE BY POINTS
rxn00137	Adenosine 3',5'-bisphosphate 3'(2')-phosphohydrolase|3',5'-bisphosphate nucleotidase|Adenosine 3',5'-bisphosphate 3'(2')-phosphohydrolase|BPNT|3-5-bisphosphatenucleotidase	H2O + PAP => Phosphate + H+ + AMP	cpd00001 + cpd00045 => cpd00009 + cpd00067 + cpd00018	3.1.3.7	MANUAL	Amino Acids and Derivatives	Positive	R00188	NOT IN MODEL	iIT341:BPNT|iJR904:BPNT|iND750:BPNT|iNJ661:BPNT|iSB619:BPNT|iAF1260:BPNT	-2.317	0.735634	-6.4155	=>	IRREVERSIBLE BY POINTS
rxn00138	Deamino-NAD+:ammonia ligase (AMP-forming)|NAD synthase (nh3)|NAD synthase (nh3), mitochondrial|NAD synthase (nh4)|Deamino-NAD+:ammonia ligase (AMP-forming)|NADS1|NADsynthase-nh3	ATP + NH3 + Deamido-NAD => NAD + PPi + AMP	cpd00002 + cpd00013 + cpd00638 => cpd00003 + cpd00012 + cpd00018	6.3.1.5	peg.314	Cofactors, Vitamins, Prosthetic Groups, Pigments	Positive	R00189	NADS1	iIT341:NADS1|iJR904:NADS1|iAF692:NADS1|iYO844:NADS1|iND750:NADS1m:NADS1|iPS189:NADS1|iSB619:NADS1|iAF1260:NADS1	-3.52	0.913741	-3.52	=>	IRREVERSIBLE BY POINTS
rxn00139	AMP:pyrophosphate phosphoribosyltransferase|adenine phosphoribosyltransferase|AMP:pyrophosphate phosphoribosyltransferase|ADPT|adeninephosphoribosyltransferase	PPi + AMP <= Adenine + PRPP	cpd00012 + cpd00018 <= cpd00128 + cpd00103	2.4.2.7|2.4.2.8	peg.2764	Nucleosides and Nucleotides	Negative variable	R00190	ADPT	iJR904:ADPT|iAO358:rll_19|iAG612:rbs_123|iAF692:ADPT|iSB619:ADPT|iAF1260:ADPT|iIT341:ADPT|iAbaylyiv4:ADENPRIBOSYLTRAN-RXN|iND750:ADPT|iYO844:ADPT|iPS189:ADPT|iNJ661:ADPT|iJN746:ADPT	3.01	0.976667	3.01	<=	IRREVERSIBLE BY POINTS
rxn00141	S-Adenosyl-L-homocysteine hydrolase|adenosylhomocysteinase|Adenosylhomocysteinase	H2O + S-Adenosylhomocysteine <=> L-Homocysteine + Adenosine	cpd00001 + cpd00019 <=> cpd00135 + cpd00182	3.3.1.1	GROWMATCH	Amino Acids and Derivatives	Variable	R00192	NOT IN MODEL	iJR904:AHC|iAbaylyiv4:ADENOSYLHOMOCYSTEINASE-RXN|iAO358:rll_581|iAF692:AHC|iND750:AHCi|iNJ661:AHC	5.673	1.10362	1.5745	<=>	REVERSIBLE BY MM DELTAG
rxn00143	S-Adenosyl-L-homocysteine homocysteinylribohydrolase|S-adenosylhomocysteine nucleosidase|adenosylhomocysteine nucleosidase|S-Adenosyl-L-homocysteine homocysteinylribohydrolase|AHCYSNS|S-adenosylhomocysteinenucleosidase	H2O + S-Adenosylhomocysteine <=> Adenine + S-Ribosylhomocysteine	cpd00001 + cpd00019 <=> cpd00128 + cpd02227	3.2.2.9	peg.2730	Cofactors, Vitamins, Prosthetic Groups, Pigments	Variable	R00194	AHCYSNS	iIT341:AHCYSNS|iJR904:AHCYSNS|iAbaylyiv4:ADENOSYLHOMOCYSTEINE-NUCLEOSIDASE-RXN|iAG612:rbs_542|iYO844:AHCYSNS|iNJ661:AHCYSNS|iSB619:AHCYSNS|iAF1260:AHCYSNS	-0.733	0.964152	-4.8315	<=>	REVERSIBLE BY POINTS
rxn00147	ATP:pyruvate,water phosphotransferase|phosphoenolpyruvate synthase|ATP:pyruvate,water phosphotransferase|PPS|phosphoenolpyruvatesynthase|pyruvate,water dikinase	ATP + H2O + Pyruvate => Phosphate + H+ + AMP + PEP	cpd00002 + cpd00001 + cpd00020 => cpd00009 + cpd00067 + cpd00018 + cpd00061	2.7.9.2	peg.1886	Carbohydrates	Positive variable	R00199	PPS	iIT341:PPS|iJR904:PPS|iAbaylyiv4:PEPSYNTH-RXN|iAF692:PPS|iYO844:PPS|iAF1260:PPS|iJN746:PPS	-2.207	0.98629	-6.3055	=>	IRREVERSIBLE BY POINTS
rxn00148	ATP:pyruvate O2-phosphotransferase|pyruvate kinase	ATP + Pyruvate <=> ADP + PEP	cpd00002 + cpd00020 <=> cpd00008 + cpd00061	2.7.1.40	peg.2921	Carbohydrates	Variable	R00200	PYK	iJR904:PYK|iAO358:rll_381|iAG612:rbs_135|iAF692:PYK|iSB619:PYK|iAF1260:PYK|iND750:PYK|iYO844:PYK|iPS189:PYK|iNJ661:PYK|iJN746:PYK	4.61	0.654305	4.61	<=>	REVERSIBLE BY POINTS
rxn00152	Pyruvate:oxygen 2-oxidoreductase (phosphorylating)	Phosphate + 2 H+ + O2 + Pyruvate => Acetylphosphate + CO2 + H2O2	cpd00009 + 2 cpd00067 + cpd00007 + cpd00020 => cpd00196 + cpd00011 + cpd00025	1.2.3.3	peg.434	Carbohydrates	Positive variable	R00207	NOT IN MODEL		-36.1557	1.06552	-33.4234	=>	IRREVERSIBLE BY DELTAG MINMAX
rxn00159	(S)-Malate:NADP+ oxidoreductase(oxaloacetate-decarboxylating)|malic enzyme (NAD)|malic enzyme (NAD), mitochondrial|(S)-Malate:NADP+ oxidoreductase(oxaloacetate-decarboxylating)|malic enzyme|ME1_rev|malate oxidoreductase|malicenzyme|malate dehydrogenase (oxaloacetate decarboxylating)	NAD + MALA => NADH + CO2 + Pyruvate	cpd00003 + cpd00130 => cpd00004 + cpd00011 + cpd00020	1.1.1.38|1.1.1.39|1.1.1.40|4.1.1.3	peg.2360|peg.2991|peg.3712	Carbohydrates	Positive variable	R00214	NOT IN MODEL	iJR904:ME1|iAO358:rll_234|iAG612:rbs_437:rbs_438:rbs_439|iAF692:ME1_rev|iSB619:ME1_rev|iAF1260:ME1|iIT341:ME1_rev|iAbaylyiv4:MALIC-NAD-RXN|iND750:ME1m|iNJ661:ME1|iJN746:ME1	1.32	1.21702	-4.14467	=>	IRREVERSIBLE BY POINTS
rxn00160	(R)-Malate:NAD+ oxidoreductase (decarboxylating)|malate decarboxylating oxidoreductase (decarboxylating)|D-malate dehydrogenase (NAD)	NAD + D-Malate => NADH + CO2 + Pyruvate	cpd00003 + cpd00386 => cpd00004 + cpd00011 + cpd00020	1.1.1.83	peg.401	Carbohydrates	Blocked	R00215	ME1x_D	iYO844:ME1x_D|iAF1260:MALDDH	1.32	1.21702	-4.14467	=>	IRREVERSIBLE BY POINTS
rxn00161	(S)-Malate:NADP+ oxidoreductase(oxaloacetate-decarboxylating)|malic enzyme (NADP)|malic enzyme (NADP), mitochondrial|malate dehydrogenase (oxaloacetate decarboxylating) (nadp+)	TPN + MALA => TPNH + CO2 + Pyruvate	cpd00006 + cpd00130 => cpd00005 + cpd00011 + cpd00020	1.1.1.38|1.1.1.39|1.1.1.40|4.1.1.3	peg.2925	Carbohydrates	Positive variable	R00216	ME2	iJR904:ME2|iAbaylyiv4:MALIC-NADP-RXN|iAG612:rbs_440|iYO844:ME2|iND750:ME2m|iAF1260:ME2	1.32	1.21702	-4.14467	=>	IRREVERSIBLE BY POINTS
rxn00165	L-serine ammonia-lyase|L-serine deaminase|L-serine ammonia-lyase|L-serine deaminase (rev)|SERD_L|L-serine dehydratase alpha subunit|L-serinedeaminase|Serine ammonia-lyase	Serine => Pyruvate + NH3	cpd00054 => cpd00020 + cpd00013	4.3.1.17|4.3.1.19|Undetermined	peg.1587+peg.1588	Amino Acids and Derivatives	Positive variable	R00220|R00223	SERD_L	iIT341:SERD_L|iJR904:SERD_L|iAO358:rll_406|iAG612:rbs_424|iYO844:SERD_L|iND750:SERD_L|iNJ661:SERD_L|iSB619:SERD_Lr|iAF1260:SERD_L|iJN746:SERD_Lr:SER_AL	-7.51	0.642791	-11.6085	=>	IRREVERSIBLE BY DELTAG MINMAX
rxn00166	D-serine ammonia-lyase|D-serine deaminase|d-serine dehydratase	D-Serine => Pyruvate + NH3	cpd00550 => cpd00020 + cpd00013	4.3.1.18	peg.2382	Amino Acids and Derivatives	Blocked	R00221	SERD_D	iJR904:SERD_D|iAbaylyiv4:DSERDEAM-RXN|iYO844:SERD_D|iNJ661:SERD_D|iAF1260:SERD_D	-7.51	0.642791	-11.6085	=>	IRREVERSIBLE BY DELTAG MINMAX
rxn00173	Acetyl-CoA:orthophosphate acetyltransferase|phosphotransacetylase|Acetyl-CoA:orthophosphate acetyltransferase|PTAr|phosphate acetyltransferase	Phosphate + H+ + Acetyl-CoA <=> Acetylphosphate + CoA	cpd00009 + cpd00067 + cpd00022 <=> cpd00196 + cpd00010	2.3.1.8	peg.3772	Carbohydrates	Variable	R00230	PTAr	iJR904:PTAr|iAO358:rll_342|iAG612:rbs_118|iAF692:PTAr|iSB619:PTAr|iAF1260:PTAr|iIT341:PTAr|iAbaylyiv4:PHOSACETYLTRANS-RXN|iYO844:PTAr|iPS189:PTAr|iNJ661:PTAr|iJN746:PTAr	3.69	1.22568	3.69	<=>	REVERSIBLE BY POINTS
rxn00175	Acetate:CoA ligase (AMP-forming)|acetyl-CoA synthetase|acetyl-CoA synthetase, mitochondrial|Acetate:CoA ligase (AMP-forming)|ACS|acetyl-CoAsynthetase|acetate--coa ligase|acetyl-CoA synthetase reversible	ATP + H+ + ACET + CoA => Acetyl-CoA + PPi + AMP	cpd00002 + cpd00067 + cpd00029 + cpd00010 => cpd00022 + cpd00012 + cpd00018	6.2.1.1	peg.2959|peg.2971	Carbohydrates	Positive variable	R00235	ACS	iIT341:ACS|iJR904:ACS|iAbaylyiv4:ACETATE--COA-LIGASE-RXN|iAG612:rbs_105|iYO844:ACS|iND750:ACSp:ACSm:ACS|iNJ661:ACS|iSB619:ACS|iAF1260:ACS|iJN746:ACSr	-0.946	1.32913	-0.946	<=>	REVERSIBLE BY MM DELTAG
rxn00178	Acetyl-CoA:acetyl-CoA C-acetyltransferase|acetyl-CoA C-acetyltransferase|3-ketoacyl-CoA thiolase|acetyl-CoA C-acetyltransferase, mitochondrial|Acetyl-CoA:acetyl-CoA C-acetyltransferase|ACACT1r|Acetoacetyl_CoA_C_acety_transferase|acetyl coenzyme A acetyltransferase|acetyl-CoAC-acetyltransferase|acetyl-coa c-acetyltransferase	2 Acetyl-CoA <=> CoA + Acetoacetyl-CoA	2 cpd00022 <=> cpd00010 + cpd00279	2.3.1.9|2.3.1.16	peg.1035|peg.2421|peg.3288	Cofactors, Vitamins, Prosthetic Groups, Pigments	Positive variable	R00238	ACACT1r	iJR904:ACACT1r|iAO358:rll_136|iAF692:ACACT1|iSB619:ACACT1r|iAF1260:ACACT1r:KAT1|iIT341:ACACT1r|iAbaylyiv4:ACETYL-COA-ACETYLTRANSFER-RXN|iND750:ACACT1m:ACACT1|iYO844:ACACT1r|iNJ661:ACACT1r:AACOAT|iJN746:ACACT1r:KAT1	7.056	1.08737	7.056	<=>	REVERSIBLE BY POINT DELTAG CONFLICT
rxn00179	ATP:L-glutamate 5-phosphotransferase|glutamate 5-kinase	ATP + H+ + GLU <=> ADP + L-Glutamyl 5-phosphate	cpd00002 + cpd00067 + cpd00023 <=> cpd00008 + cpd02097	2.7.2.11	peg.1314|peg.1851	Amino Acids and Derivatives	Positive variable	R00239	GLU5K	iJR904:GLU5K|iAO358:rll_336|iAG612:rbs_182:rbs_183|iAF692:GLU5K|iAF1260:GLU5K|iAbaylyiv4:GLUTKIN-RXN|iND750:GLU5K|iYO844:GLU5K|iNJ661:GLU5K|iJN746:GLU5K	2.63	0.290389	2.63	<=>	REVERSIBLE BY POINTS
rxn00182	L-Glutamate:NAD+ oxidoreductase (deaminating)|glutamate dehydrogenase (NAD)	NAD + H2O + GLU <=> H+ + NADH + NH3 + 2-Oxoglutarate	cpd00003 + cpd00001 + cpd00023 <=> cpd00067 + cpd00004 + cpd00013 + cpd00024	1.4.1.2|1.4.1.3|1.4.1.4	peg.2300|peg.3785	Amino Acids and Derivatives	Variable	R00243	GLUDxi	iAG612:rbs_391:rbs_392|iAF692:GLUDxi|iYO844:GLUDxi|iND750:GLUDxi|iNJ661:GLUDx|iSB619:GLUDx	8.687	1.31216	4.5885	<=>	REVERSIBLE BY POINT DELTAG CONFLICT
rxn00183	L-Glutamate 5-semialdehyde:NAD+ oxidoreductase|L-Glutamate 5-semialdehyde:NAD+ oxidoreductase|PUTA3|puta3	NAD + H2O + L-Glutamate5-semialdehyde <=> 2 H+ + NADH + GLU	cpd00003 + cpd00001 + cpd00858 <=> 2 cpd00067 + cpd00004 + cpd00023	1.5.1.12	peg.3784|peg.322	Amino Acids and Derivatives	Positive variable	R00245	NOT IN MODEL	iIT341:PUTA3	-9.803	1.17612	-9.803	<=>	REVERSIBLE BY POINTS
rxn00187	L-Glutamate:ammonia ligase (ADP-forming)|glutamine synthetase|L-Glutamate:ammonia ligase (ADP-forming)|GLNS|glutaminesynthetase|glutamate--ammonia ligase	ATP + GLU + NH3 => ADP + Phosphate + H+ + L-Glutamine	cpd00002 + cpd00023 + cpd00013 => cpd00008 + cpd00009 + cpd00067 + cpd00053	6.3.1.2	peg.1750	Amino Acids and Derivatives	Positive variable	R00253	GLNS	iJR904:GLNS|iAO358:rll_163|iAG612:rbs_181|iAF692:GLNS|iSB619:GLNS|iAF1260:GLNS|iIT341:GLNS|iAbaylyiv4:GLUTAMINESYN-RXN|iND750:GLNS|iYO844:GLNS|iNJ661:GLNS|iJN746:GLNS	-2.094	0.888971	-2.094	=>	IRREVERSIBLE BY POINTS
rxn00189	L-Glutamine amidohydrolase|glutaminase|L-Glutamine amidohydrolase|GLUN	H2O + L-Glutamine => GLU + NH3	cpd00001 + cpd00053 => cpd00023 + cpd00013	3.5.1.2|3.5.1.38|6.3.5.5	peg.1485|peg.244	Amino Acids and Derivatives	Positive variable	R00256	GLUN	iIT341:GLUN|iJR904:GLUN|iAbaylyiv4:GLUTAMIN-RXN|iAG612:rbs_397|iYO844:GLUN|iND750:GLUN|iAF1260:GLUN:GLUNpp|iJN746:GLUN	-4.723	0.88056	-8.8215	=>	IRREVERSIBLE BY POINTS
rxn00191	L-Alanine:2-oxoglutarate aminotransferase|L-alanine transaminase|L-alanine transaminase, mitochondrial|Alanine transaminase|alanine aminotransferase	2-Oxoglutarate + ALA <=> GLU + Pyruvate	cpd00024 + cpd00035 <=> cpd00023 + cpd00020	2.6.1.2	MANUAL	Amino Acids and Derivatives	Variable	R00258	ALATA_L	iJR904:ALATA_L|iAO358:rll_578|iAG612:rbs_534|iAF692:ALATA_L|iAF1260:ALATA_L|iAbaylyiv4:ALANINE-AMINOTRANSFERASE-RXN|iND750:ALATA_Lm:ALATA_L|iYO844:ALATA_L|iNJ661:ALATA_L|iJN746:ALATA_L	0	2	0	<=>	REVERSIBLE BY MM DELTAG
rxn00192	Acetyl-CoA:L-glutamate N-acetyltransferase|N-acetylglutamate synthase|N-acteylglutamate synthase, mitochondrial|glutamate N-acetyltransferase / amino-acid N-acetyltransferase|amino-acid n-acetyltransferase	Acetyl-CoA + GLU => H+ + CoA + N-Acetyl-L-glutamate	cpd00022 + cpd00023 => cpd00067 + cpd00010 + cpd00477	2.3.1.1	peg.1121	Amino Acids and Derivatives	Positive variable	R00259	ACGS	iJR904:ACGS|iAO358:rll_51|iAG612:rbs_115|iAF692:ACGS|iSB619:ACGS|iAF1260:ACGS|iAbaylyiv4:N-ACETYLTRANSFER-RXN|iND750:ACGSm|iYO844:ACGS|iNJ661:ACGS|iJN746:ACGS	-5.294	1.25997	-5.294	=>	IRREVERSIBLE BY POINTS
rxn00193	L-Glutamate racemase|glutamate racemase|L-Glutamate racemase|GLUR|glutamateracemase	GLU <=> D-Glutamate	cpd00023 <=> cpd00186	5.1.1.3	peg.2842	Amino Acids and Derivatives	Positive	R00260	GLUR	iJR904:GLUR|iAO358:rll_268|iSB619:GLUR|iAF1260:GLUR|iIT341:GLUR|iAbaylyiv4:GLUTRACE-RXN|iYO844:GLUR|iNJ661:GLUR|iJN746:GLUR	0	2	0	<=>	REVERSIBLE BY MM DELTAG
rxn00196	2,5-dioxopentanoate:NADP+ 5-oxidoreductase|2,5-dioxovalerate dehydrogenase	TPN + H2O + 2,5-Dioxopentanoate <=> 2 H+ + TPNH + 2-Oxoglutarate	cpd00006 + cpd00001 + cpd00340 <=> 2 cpd00067 + cpd00005 + cpd00024	1.2.1.26	peg.248	Amino Acids and Derivatives	Blocked	R00264	NOT IN MODEL	iAbaylyiv4:2,5-DIOXOVALERATE-DEHYDROGENASE-RXN	-9.803	1.17612	-9.803	<=>	REVERSIBLE BY POINTS
rxn00199	Oxalosuccinate:NADP+ oxidoreductase (decarboxylating)	H+ + Oxalosuccinate => CO2 + 2-Oxoglutarate	cpd00067 + cpd03187 => cpd00011 + cpd00024	1.1.1.42	peg.2916	Carbohydrates	Positive variable	R00268	NOT IN MODEL		-3.09	0.5417	-8.55467	=>	IRREVERSIBLE BY DELTAG MINMAX
rxn00203	2-Oxoglutarate carboxy-lyase|2-oxoglutarate decarboxylase	H+ + 2-Oxoglutarate => CO2 + 4-Oxobutanoate	cpd00067 + cpd00024 => cpd00011 + cpd00199	4.1.1.71	peg.3085	Cofactors, Vitamins, Prosthetic Groups, Pigments	Positive variable	R00272	OXGDC	iYO844:OXGDC|iNJ661:OXGDC	-4.09	0.595908	-9.55467	=>	IRREVERSIBLE BY DELTAG MINMAX
rxn00205	Glutathione:hydrogen-peroxide oxidoreductase|glutathione peridoxase|glutathione peroxidase|glutathione:hydrogen-peroxide oxidoreductase	H2O2 + 2 GSH => 2 H2O + GSSG	cpd00025 + 2 cpd00042 => 2 cpd00001 + cpd00111	1.11.1.9	peg.2196	Sulfur Metabolism	Blocked	R00274	GTHPe	iAbaylyiv4:GLUTATHIONE-PEROXIDASE-RXN|iAO358:rll_183|iYO844:GTHPe|iND750:GTHP|iSB619:GTHP|iJN746:GTHP	-74.146	2.07557	-65.949	=>	IRREVERSIBLE BY DELTAG MINMAX
rxn00206	Superoxide:superoxide oxidoreductase|superoxide dismutase|Superoxide:superoxide oxidoreductase|SPODM|superoxidedismutase	2 O2- => O2 + H2O2	2 cpd00532 => cpd00007 + cpd00025	1.15.1.1	peg.1938|peg.1945|peg.2506	Cell Wall and Capsule	Blocked	R00275	SODr	iJR904:SPODM|iAO358:rll_411|iAF692:SPODM|iSB619:SPODM|iAF1260:SPODM:SPODMpp|iIT341:SPODM|iAbaylyiv4:SUPEROX-DISMUT-RXN|iYO844:SODr|iNJ661:SPODM	-35.9697	0.707107	-40.0682	=>	IRREVERSIBLE BY DELTAG MINMAX
rxn00211	UDPglucose:NAD+ oxidoreductase|UDPglucose 6-dehydrogenase|udp-glucose 6-dehydrogenase	2 NAD + H2O + UDPglucose <=> 3 H+ + 2 NADH + UDPglucuronate	2 cpd00003 + cpd00001 + cpd00026 <=> 3 cpd00067 + 2 cpd00004 + cpd00144	1.1.1.22	peg.3564|peg.3089|peg.3630	Carbohydrates	Blocked	R00286	UDPGD	iJR904:UDPGD|iAbaylyiv4:UGD-RXN|iAF692:UDPGDr|iYO844:UDPGD|iPS189:UDPGD|iNJ661:UDPGD|iAF1260:UDPGD	-4.583	2.15919	-4.583	<=>	REVERSIBLE BY POINTS
rxn00212	UDPglucose pyrophosphohydrolase	H2O + UDPglucose => UMP + Cori ester	cpd00001 + cpd00026 => cpd00091 + cpd00089	3.6.1.8|3.6.1.9|3.6.1.45	peg.3243	Nucleosides and Nucleotides	Positive variable	R00287	NOT IN MODEL	iAF1260:UDPGPpp	-9.313	0.746895	-13.4115	=>	IRREVERSIBLE BY DELTAG MINMAX
rxn00213	UTP:alpha-D-glucose-1-phosphate uridylyltransferase|UTP-glucose-1-phosphate uridylyltransferase (irreversible)|UTP-glucose-1-phosphate uridylyltransferase|UTP:alpha-D-glucose-1-phosphate uridylyltransferase|GALU|UTP-glucose-1-phosphateuridylyltransferase|utp--glucose-1-phosphate uridylyltransferase	Cori ester + UTP <=> PPi + UDPglucose	cpd00089 + cpd00062 <=> cpd00012 + cpd00026	2.7.7.9	peg.1821|peg.3088|peg.3576|peg.3573	Carbohydrates	Positive	R00289	GALU	iJR904:GALU:GALUi|iAO358:rll_188|iAG612:rbs_572|iAF692:GALUi|iSB619:GALUi|iAF1260:GALUi|iIT341:GALU|iAbaylyiv4:GLUC1PURIDYLTRANS-RXN|iND750:GALU|iYO844:GALU|iPS189:GALU|iNJ661:GALUi|iJN746:GALU	1.07	0.746895	1.07	<=>	REVERSIBLE BY MM DELTAG
rxn00214	UDPglucose 4-epimerase|UDPglucose 4-epimerase|UDPG4E|UDP-glucose epimerase|UDP-glucose 4-epimerase|UDPglucose4-epimerase|udp-glucose 4-epimerase	UDPglucose <=> UDPgalactose	cpd00026 <=> cpd00043	5.1.3.2	peg.3891	Carbohydrates	Positive variable	R00291	UDPG4E	iJR904:UDPG4E|iAO358:rll_153:rll_465|iAG612:rbs_573|iAF692:UDPG4E|iSB619:UDPG4E|iAF1260:UDPG4E|iIT341:UDPG4E|iAbaylyiv4:UDPGLUCEPIM-RXN|iND750:UDPG4E|iYO844:UDPG4E|iPS189:UDPG4E|iNJ661:UDPG4E	0	2	0	<=>	REVERSIBLE BY MM DELTAG
rxn00215	UDPglucose 4,6-hydro-lyase	UDPglucose => H2O + UDP-4-oxo-6-deoxy-D-glucose	cpd00026 => cpd00001 + cpd02528	4.2.1.76	peg.1985	Nucleosides and Nucleotides	Blocked	R00293	NOT IN MODEL		-13.897	0.681919	-13.897	=>	IRREVERSIBLE BY DELTAG MINMAX
rxn00216	ATP:D-glucose 6-phosphotransferase|hexokinase (D-glucose:ATP)|ATP:D-glucose 6-phosphotransferase|HEX1|glucose kinase|hexokinase-D-glucose-ATP	ATP + Glucose <=> ADP + Robison ester	cpd00002 + cpd00027 <=> cpd00008 + cpd00079	2.7.1.1|2.7.1.2	peg.2489	Carbohydrates	Variable	R00299|R01786	HEX1	iIT341:HEX1|iJR904:HEX1|iAO358:rll_159|iAG612:rbs_170:rbs_172|iYO844:HEX1|iND750:HEX1|iNJ661:HEX1|iSB619:HEX1|iAF1260:HEX1|iJN746:HEX1	-4.5	0.23673	-4.5	<=>	REVERSIBLE BY POINTS
rxn00222	1,4-beta-D-Glucan glucohydrolase|beta-glucosidase (cellobiose)	H2O + CELB <=> 2 Glucose	cpd00001 + cpd00158 <=> 2 cpd00027	3.2.1.74|3.2.1.21	peg.3931|peg.342|peg.584	Carbohydrates	Blocked	R00306	BG(CELLB)	iYO844:BG(CELLB)	-3.113	0.692797	-7.2115	<=>	REVERSIBLE BY POINTS
rxn00223	xylose isomerase|alpha-D-Glucose ketol-isomerase	Glucose <= Levulose	cpd00027 <= cpd00082	5.3.1.5	peg.1764	Carbohydrates	Negative variable	R00307|R00878	XYLI2	iJR904:XYLI2i|iYO844:XYLI2|iAF1260:XYLI2	-0.89	0.608878	-0.89	<=>	REVERSIBLE BY MM DELTAG
rxn00224	Protoporphyrin ferro-lyase|Ferrochelatase|Ferrochelatase, mitochondrial|Heme B synthesis reaction|Protoporphyrin ferro-lyase|FCLT|ferrochelatase	Fe2+ + Protoporphyrin <=> 2 H+ + Heme	cpd10515 + cpd01476 <=> 2 cpd00067 + cpd00028	4.99.1.1	peg.1013	Cofactors, Vitamins, Prosthetic Groups, Pigments	Blocked	R00310	FCLT	iIT341:FCLT|iJR904:FCLT|iAbaylyiv4:PROTOHEMEFERROCHELAT-RXN|iYO844:FCLT|iND750:FCLTm|iNJ661:FCLT|iSB619:FCLT|iAF1260:FCLT|iJN746:FCLT	UNKNOWN	UNKNOWN	UNKNOWN	<=>	REVERSIBLE BY POINTS
rxn00225	ATP:acetate phosphotransferase|acetate kinase|ATP:acetate phosphotransferase|ACKr|acetatekinase	ATP + H+ + ACET <=> ADP + Acetylphosphate	cpd00002 + cpd00067 + cpd00029 <=> cpd00008 + cpd00196	2.7.2.1|2.7.2.15	peg.2950	Carbohydrates	Variable	R00315	ACKr	iJR904:ACKr|iAO358:rll_3:rll_4|iAG612:rbs_133|iAF692:ACKr|iSB619:ACKr|iAF1260:ACKr|iIT341:ACKr|iAbaylyiv4:ACETATEKIN-RXN|iYO844:ACKr|iPS189:ACKr|iNJ661:ACKr|iJN746:ACKr	4.17	0.577829	4.17	<=>	REVERSIBLE BY POINTS
rxn00227	Acetyl phosphate phosphohydrolase|Acetyl phosphate phosphohydrolase|acylphosphatase (2)	Acetylphosphate + H2O => Phosphate + 2 H+ + ACET	cpd00196 + cpd00001 => cpd00009 + 2 cpd00067 + cpd00029	3.6.1.7	peg.764	Carbohydrates	Positive variable	R00317	NOT IN MODEL	iAF692:ACYP_2|iSB619:ACYP_2	-10.987	0.904987	-15.0855	=>	IRREVERSIBLE BY DELTAG MINMAX
rxn00231	Acetamide amidohydrolase|Acetamide amidohydrolase|amidase|AMID4	H2O + Acetamide => ACET + NH3	cpd00001 + cpd03734 => cpd00029 + cpd00013	3.5.1.4	peg.1359	Amino Acids and Derivatives	Blocked	R00321	NOT IN MODEL	iIT341:AMID4|iNJ661:AMID4	-6.263	1.0124	-10.3615	=>	IRREVERSIBLE BY DELTAG MINMAX
rxn00237	ATP:nucleoside-diphosphate phosphatransferase|nucleoside-diphosphate kinase (ATP:GDP)|ATP:nucleoside-diphosphate phosphatransferase|NDPK1|nucleoside-diphosphatekinase-ATP-GDP|gdp kinase	ATP + GDP <=> ADP + GTP	cpd00002 + cpd00031 <=> cpd00008 + cpd00038	2.7.4.6	peg.2277	Nucleosides and Nucleotides	Variable	R00330	NDPK1	iJR904:NDPK1|iAO358:rll_507|iAG612:rbs_304|iAF692:NDPK1|iSB619:NDPK1|iAF1260:NDPK1|iIT341:NDPK1|iAbaylyiv4:GDPKIN-RXN|iND750:NDPK1|iYO844:NDPK1|iPS189:NDPK1|iNJ661:NDPK1|iJN746:NDPK1	0	2	0	<=>	REVERSIBLE BY MM DELTAG
rxn00239	ATP:(d)GMP phosphotransferase|guanylate kinase (GMP:ATP)|ATP:(d)GMP phosphotransferase|GK1|guanylate kinase|guanylatekinase-GMP-ATP|gmp kinase	ATP + GMP <=> ADP + GDP	cpd00002 + cpd00126 <=> cpd00008 + cpd00031	2.7.4.8	peg.1570	Nucleosides and Nucleotides	Variable	R00332	GK1	iJR904:GK1|iAO358:rll_176|iAG612:rbs_325|iAF692:GK1|iSB619:GK1|iAF1260:GK1|iIT341:GK1|iAbaylyiv4:GUANYL-KIN-RXN|iND750:GK1|iYO844:GK1|iPS189:GK1|iNJ661:GK1|iJN746:GK1	0	2	0	<=>	REVERSIBLE BY MM DELTAG
rxn00247	ATP:oxaloacetate carboxy-lyase (transphosphorylating)|phosphoenolpyruvate carboxykinase	ATP + H+ + Oxaloacetate => ADP + CO2 + PEP	cpd00002 + cpd00067 + cpd00032 => cpd00008 + cpd00011 + cpd00061	4.1.1.49	peg.3059	Carbohydrates	Positive variable	R00341	PPCK	iJR904:PPCK|iAG612:rbs_187|iYO844:PPCK|iND750:PPCK|iNJ661:PPCKr|iSB619:PPCK|iAF1260:PPCK	-0.29	0.82841	-5.75467	=>	IRREVERSIBLE BY POINTS
rxn00248	(S)-malate:NAD+ oxidoreductase|malate dehydrogenase|malate dehydrogenase, peroxisomal|malate dehydrogenase, mitochondrial|(S)-malate:NAD+ oxidoreductase|malate dehydrogenase (other direction)	NAD + MALA <=> H+ + NADH + Oxaloacetate	cpd00003 + cpd00130 <=> cpd00067 + cpd00004 + cpd00032	1.1.1.37	peg.1233|peg.2915	Carbohydrates	Variable	R00342	MDH	iJR904:MDH|iAG612:rbs_435|iAF692:MDH:MDHi2|iSB619:MDH|iAF1260:MDH|iAbaylyiv4:MALATE-DEH-RXN|iND750:MDHp:MDHm:MDH|iYO844:MDH|iNJ661:MDH|iJN746:MDH	6.22	1.09509	6.22	<=>	REVERSIBLE BY POINTS
rxn00250	Pyruvate:carbon-dioxide ligase (ADP-forming)|pyruvate carboxylase	ATP + HCO3- + Pyruvate <=> ADP + Phosphate + H+ + Oxaloacetate	cpd00002 + cpd00242 + cpd00020 <=> cpd00008 + cpd00009 + cpd00067 + cpd00032	6.4.1.1	peg.1488	Carbohydrates	Variable	R00344	PC	iAG612:rbs_188|iAF692:PC|iYO844:PC|iND750:PC|iNJ661:PC|iSB619:PC|iJN746:PC	-1.074	0.739456	-1.074	<=>	REVERSIBLE BY MM DELTAG
rxn00256	Citrate oxaloacetate-lyase ((pro-3S)-CH2COO- -> acetyl-CoA)|citrate synthase|citrate synthase, peroxisomal|citrate synthase, mitochondrial|Citrate oxaloacetate-lyase ((pro-3S)-CH2COO- -> acetyl-CoA)|CS|citratesynthase|citrate (si)-synthase	H+ + CoA + Citrate <= Acetyl-CoA + H2O + Oxaloacetate	cpd00067 + cpd00010 + cpd00137 <= cpd00022 + cpd00001 + cpd00032	2.3.3.1|2.3.3.3|4.1.3.7	peg.2917|peg.944	Carbohydrates	Negative variable	R00351	CS	iJR904:CS|iAO358:rll_169|iAG612:rbs_112:rbs_113:rbs_114|iAF692:CS|iSB619:CS|iAF1260:CS|iIT341:CS|iAbaylyiv4:CITSYN-RXN|iND750:CSp:CSm|iYO844:CS|iNJ661:CS|iJN746:CS	8.927	1.30861	8.927	<=	IRREVERSIBLE BY POINTS
rxn00260	L-Aspartate:2-oxoglutarate aminotransferase|aspartate transaminase|aspartate transaminase, peroxisomal|aspartate transaminase, mitochondrial|L-Aspartate:2-oxoglutarate aminotransferase|ASPTA|aspartate aminotransferase|aspartatetransaminase	2-Oxoglutarate + Aspartate <=> GLU + Oxaloacetate	cpd00024 + cpd00041 <=> cpd00023 + cpd00032	2.6.1.1	peg.2241|peg.3775|peg.957	Amino Acids and Derivatives	Variable	R00355	ASPTA1	iJR904:ASPTA|iAO358:rll_64:rll_65|iAG612:rbs_506|iAF692:ASPTA|iSB619:ASPTA|iAF1260:ASPTA|iIT341:ASPTA|iAbaylyiv4:ASPAMINOTRANS-RXN|iND750:ASPTAp:ASPTAm:ASPTA|iYO844:ASPTA1|iNJ661:ASPTA|iJN746:ASPTA	0	2	0	<=>	REVERSIBLE BY MM DELTAG
rxn00269	Aminoacetic acid:oxygen oxidoreductase (deaminating)|glycine oxidase	O2 + H2O + Gly => NH3 + H2O2 + Glyoxylate	cpd00007 + cpd00001 + cpd00033 => cpd00013 + cpd00025 + cpd00040	1.4.3.3|1.4.3.19	peg.1168	Cofactors, Vitamins, Prosthetic Groups, Pigments	Positive variable	R00366	GLYO1	iYO844:GLYO1	-21.5627	1.05191	-21.5627	=>	IRREVERSIBLE BY DELTAG MINMAX
rxn00272	L-Alanine:glyoxylate aminotransferase|alanine-glyoxylate transaminase	Glyoxylate + ALA <=> Pyruvate + Gly	cpd00040 + cpd00035 <=> cpd00020 + cpd00033	2.6.1.44	peg.3258	Carbohydrates	Variable	R00369	NOT IN MODEL	iND750:AGT	-1.46	0.300689	-1.46	<=>	REVERSIBLE BY MM DELTAG
rxn00274	Succinyl-CoA:glycine C-succinyl-transferase(decarboxylating)|glycine C-acetyltransferase|glycine C-acetyltransferase (irreversible)	Acetyl-CoA + Gly <=> CoA + L-2-Amino-acetoacetate	cpd00022 + cpd00033 <=> cpd00010 + cpd02211	2.3.1.29|2.3.1.37	peg.1703	Amino Acids and Derivatives	Variable	R00371	GLYAT	iJR904:GLYATi|iYO844:GLYAT|iSB619:GLYAT|iAF1260:GLYAT	5.246	1.09265	5.246	<=>	REVERSIBLE BY POINT DELTAG CONFLICT
rxn00278	L-Alanine:NAD+ oxidoreductase (deaminating)|L-alanine dehydrogenase|L-Alanine:NAD+ oxidoreductase (deaminating)|ALAD_L|L-alaninedehydrogenase	NAD + H2O + ALA <=> H+ + NADH + Pyruvate + NH3	cpd00003 + cpd00001 + cpd00035 <=> cpd00067 + cpd00004 + cpd00020 + cpd00013	1.4.1.1	peg.3196	Carbohydrates	Variable	R00396	ALAD_L	iIT341:ALAD_L|iAG612:rbs_364|iYO844:ALAD_L|iNJ661:ALAD_L|iSB619:ALAD_L	8.687	1.31216	4.5885	<=>	REVERSIBLE BY POINT DELTAG CONFLICT
rxn00283	L-Alanine racemase|alanine racemase|alanine racemase (irreversible)|L-Alanine racemase|ALAR|alanineracemase	ALA <=> D-Ala	cpd00035 <=> cpd00117	5.1.1.1	peg.464	Amino Acids and Derivatives	Positive	R00401	ALAR	iJR904:ALAR:ALARi|iAO358:rll_106|iAG612:rbs_365|iSB619:ALAR|iAF1260:ALAR|iIT341:ALAR|iAbaylyiv4:ALARACECAT-RXN|iYO844:ALAR|iNJ661:ALAR|iJN746:ALAR	0	2	0	<=>	REVERSIBLE BY MM DELTAG
rxn00285	Succinate:CoA ligase (ADP-forming)|succinyl-CoA synthetase (ADP-forming)|Succinate--CoA ligase (ADP-forming), mitochondrial|succinate--CoA ligase (ADP-forming)|succinate--coa ligase (adp-forming)	ATP + CoA + Succinate <=> ADP + Phosphate + Succinyl-CoA	cpd00002 + cpd00010 + cpd00036 <=> cpd00008 + cpd00009 + cpd00078	6.2.1.5|6.2.1.4	peg.1611+peg.1612	Carbohydrates	Variable	R00405	SUCOAS	iJR904:SUCOAS|iAO358:rll_611|iAG612:rbs_554|iSB619:SUCOAS|iAF1260:SUCOAS|iAbaylyiv4:SUCCCOASYN-RXN|iND750:SUCOAS1m|iYO844:SUCOAS|iNJ661:SUCOAS|iJN746:SUCOAS	-1.06	1.21342	-1.06	<=>	REVERSIBLE BY MM DELTAG
rxn00288	Succinate:(acceptor) oxidoreductase|succinate dehydrogenase, mitochondrial|fumarate reductase, mitochondrial|succinate dehydrogenase|Succinate:(acceptor) oxidoreductase|fumarate reductase|fumarate reductase flavoprotein subunit	Succinate + FAD <=> Fumarate + FADH2	cpd00036 + cpd00015 <=> cpd00106 + cpd00982	1.3.99.1	peg.2846+peg.2847+peg.2848	Carbohydrates	Variable	R00408	SUCD1	iJR904:SUCD1i|iAO358:rll_149|iAG612:rbs_553|iYO844:SUCD1|iND750:SUCD1m:FRDm|iNJ661:FRD:SUCD1i|iSB619:SUCD1|iJN746:SUCD1	10.45	1.91941	10.45	<=>	REVERSIBLE BY POINTS
rxn00289	(2S,3R)-3-Hydroxybutane-1,2,3-tricarboxylate pyruvate-lyase|methylisocitrate lyase	Methylisocitrate <=> Pyruvate + Succinate	cpd02799 <=> cpd00020 + cpd00036	4.1.3.30	peg.2416	Carbohydrates	Positive variable	R00409	MICITL	iJR904:MCITL2|iAbaylyiv4:METHYLISOCITRATE-LYASE-RXN|iAG612:rbs_2|iYO844:MICITL|iAF1260:MCITL2|iJN746:MCITL2	4.98	0.449096	0.881501	<=>	REVERSIBLE BY MM DELTAG
rxn00290	Succinyl-CoA:3-oxo-acid CoA-transferase|3-oxoacid CoA-transferase (Succinyl-CoA: acetoacetate)|Succinyl-CoA:3-oxo-acid CoA-transferase|3-oxoacid CoA-transferase|OCOAT1|3-oxoacidCoA-transferase-Succinyl-CoA-acetoacetate	Succinyl-CoA + Acetoacetate <=> Acetoacetyl-CoA + Succinate	cpd00078 + cpd00142 <=> cpd00279 + cpd00036	2.8.3.5	peg.3903+peg.3904	Carbohydrates	Variable	R00410	OCOAT1r	iIT341:OCOAT1|iYO844:OCOAT1r|iNJ661:OCOAT1r|iJN746:OCOAT1	0	2	0	<=>	REVERSIBLE BY MM DELTAG
rxn00292	UDP-N-acetyl-D-glucosamine 2-epimerase|UDP-N-acetyl-D-glucosamine 2-epimerase (Hydrolysis)	H2O + UDP-N-acetylglucosamine <=> UDP + N-Acetyl-D-mannosamine	cpd00001 + cpd00037 <=> cpd00014 + cpd00492	5.1.3.14	peg.3572	Cell Wall and Capsule	Positive variable	R00414	UAG2EMA	iAF692:UAG2EMA|iYO844:UAG2EMA|iSB619:UAG2EMA	-4.813	0.694983	-8.9115	<=>	REVERSIBLE BY POINTS
rxn00293	UTP:N-acetyl-alpha-D-glucosamine-1-phosphate uridylyltransferase|UDP-N-acetylglucosamine diphosphorylase|UTP:N-acetyl-alpha-D-glucosamine-1-phosphate uridylyltransferase|UAGDP|UDP-N-acetylglucosamine pyrophosphorylase|UDP-N-acetylglucosaminediphosphorylase|udp-n-acetylglucosamine pyrophosphorylase	N-Acetyl-D-glucosamine1-phosphate + UTP <=> PPi + UDP-N-acetylglucosamine	cpd02611 + cpd00062 <=> cpd00012 + cpd00037	2.7.7.23	peg.50	Cell Wall and Capsule	Positive	R00415|R00416	UAGDPr	iJR904:UAGDP|iAO358:rll_162|iAF692:UAGDP|iSB619:UAGDP|iAF1260:UAGDP|iIT341:UAGDP|iAbaylyiv4:NAG1P-URIDYLTRANS-RXN|iYO844:UAGDPr|iPS189:UAGDP|iNJ661:UAGDP|iJN746:UAGDP	1.07	0.746895	1.07	<=>	REVERSIBLE BY MM DELTAG
rxn00295	UDP-N-acetyl-D-glucosamine 4-epimerase|UDP-N-acetylglucosamine 4-epimerase	UDP-N-acetylglucosamine <=> UDP-N-acetyl-D-galactosamine	cpd00037 <=> cpd00175	5.1.3.7	peg.3891|peg.3090	Carbohydrates	Positive	R00418	UAG4E	iYO844:UAG4E|iPS189:UAG4E|iSB619:UAG4E	0	2	0	<=>	REVERSIBLE BY MM DELTAG
rxn00297	UDP-N-acetyl-D-glucosamine 2-epimerase|UDP-N-acetylglucosamine 2-epimerase	UDP-N-acetylglucosamine <=> UDP-N-acetyl-D-mannosamine	cpd00037 <=> cpd00861	5.1.3.14	peg.3572	Cell Wall and Capsule	Positive	R00420	UAG2E	iJR904:UAG2Ei|iAF692:UAG2E|iYO844:UAG2E|iSB619:UAG2E|iAF1260:UAG2E	0	2	0	<=>	REVERSIBLE BY MM DELTAG
rxn00299	GTP 7,8-8,9-dihydrolase|GTP cyclohydrolase I|GTP 7,8-8,9-dihydrolase|GTPCI|GTPcyclohydrolaseI	H2O + GTP => H+ + FORM + 7,8-Dihydroneopterin 3'-triphosphate	cpd00001 + cpd00038 => cpd00067 + cpd00047 + cpd02978	3.5.4.16	peg.2282|peg.335	Cofactors, Vitamins, Prosthetic Groups, Pigments	Positive variable	R00424	GTPCI	iIT341:GTPCI|iJR904:GTPCI|iYO844:GTPCI|iND750:GTPCI|iNJ661:GTPCI|iSB619:GTPCI|iAF1260:GTPCI|iJN746:GTPCI	-16.893	1.79172	-20.9915	=>	IRREVERSIBLE BY DELTAG MINMAX
rxn00300	GTP 7,8-8,9-dihydrolase (pyrophosphate-forming)|GTP cyclohydrolase II|GTP 7,8-8,9-dihydrolase (pyrophosphate-forming)|GTPCII|GTP cyclohydrolase II (25drapp)|GTPcyclohydrolaseII|gtp cyclohydrolase ii	3 H2O + GTP => H+ + FORM + PPi + 2,5-Diamino-6-(5'-phosphoribosylamino)-4-pyrimidineone	3 cpd00001 + cpd00038 => cpd00067 + cpd00047 + cpd00012 + cpd00957	3.5.4.25	peg.2330	Cofactors, Vitamins, Prosthetic Groups, Pigments	Positive variable	R00425	GTPCII	iJR904:GTPCII2|iAO358:rll_393|iSB619:GTPCII|iAF1260:GTPCII2|iIT341:GTPCII|iAbaylyiv4:GTP-CYCLOHYDRO-II-RXN|iND750:GTPCII|iYO844:GTPCII|iNJ661:GTPCII2:GTPCII|iJN746:GTPCII	-18.539	2.79153	-26.736	=>	IRREVERSIBLE BY DELTAG MINMAX
rxn00303	ATP:GTP 3'-pyrophosphotransferase|GTP diphosphokinase	ATP + GTP <=> AMP + Guanosine 3'-diphosphate 5'-triphosphate	cpd00002 + cpd00038 <=> cpd00018 + cpd02740	2.7.6.5	peg.1161|peg.2763	Nucleosides and Nucleotides	Blocked	R00429	GTPDPK	iAG612:rbs_327|iYO844:GTPDPK|iNJ661:GTPDPK|iSB619:GTPDPK|iAF1260:GTPDPK|iJN746:GTPDPK	-4.5	0.23673	-4.5	<=>	REVERSIBLE BY POINTS
rxn00313	meso-2,6-Diaminoheptanedioate carboxy-lyase|diaminopimelate decarboxylase|DAPDC|diaminopimelatedecarboxylase	H+ + meso-2,6-Diaminopimelate => CO2 + Lysine	cpd00067 + cpd00516 => cpd00011 + cpd00039	4.1.1.20	peg.2343	Amino Acids and Derivatives	Positive variable	R00451	DAPDC	iJR904:DAPDC|iAO358:rll_231|iAG612:rbs_464|iAF692:DAPDC|iSB619:DAPDC|iAF1260:DAPDC|iIT341:DAPDC|iAbaylyiv4:DIAMINOPIMDECARB-RXN|iYO844:DAPDC|iNJ661:DAPDC|iJN746:DAPDC	-3.09	0.5417	-8.55467	=>	IRREVERSIBLE BY DELTAG MINMAX
rxn00321	L-Lysine 2,3-aminomutase|lysine 2,3-aminomutase	Lysine <=> L-beta-Lysine	cpd00039 <=> cpd00840	5.4.3.2	peg.1973	Amino Acids and Derivatives	Blocked	R00461	LYSAM	iAF692:LYSAM|iYO844:LYSAM	0	2	0	<=>	REVERSIBLE BY MM DELTAG
rxn00322	L-Lysine carboxy-lyase|lysine decarboxylase	H+ + Lysine => CO2 + Cadaverine	cpd00067 + cpd00039 => cpd00011 + cpd01155	4.1.1.18	peg.27|peg.3470	Amino Acids and Derivatives	Blocked	R00462	LYSDC	iJR904:LYSDC|iYO844:LYSDC|iSB619:LYSDC|iAF1260:LYSDC|iJN746:LYSDC	-3.09	0.5417	-8.55467	=>	IRREVERSIBLE BY DELTAG MINMAX
rxn00324	Glycolate:NADP+ oxidoreductase|Glycolate dehydrogenase (NADP)	TPN + Glycolate <=> H+ + TPNH + Glyoxylate	cpd00006 + cpd00139 <=> cpd00067 + cpd00005 + cpd00040	1.1.1.79	peg.3474	Carbohydrates	Variable	R00465	NOT IN MODEL	iJR904:GLYCLTDy|iAF1260:GLYCLTDy	7.68	1.08537	7.68	<=>	REVERSIBLE BY POINTS
rxn00327	Ureidoglycolate amidohydrolase (decarboxylating)|Ureidoglycolate hydrolase|ureidoglycolate hydrolase	2 H+ + H2O + Ureidoglycolate => CO2 + 2 NH3 + Glyoxylate	2 cpd00067 + cpd00001 + cpd00465 => cpd00011 + 2 cpd00013 + cpd00040	3.5.3.19	GROWMATCH	Cofactors, Vitamins, Prosthetic Groups, Pigments	Blocked	R00469	UGLYCHr	iJR904:UGLYCH|iAbaylyiv4:UREIDOGLYCOLATE-HYDROLASE-RXN|iYO844:UGLYCHr|iND750:UGLYCHr|iAF1260:UGLYCH	-1.513	1.57838	-15.1747	=>	IRREVERSIBLE BY DELTAG MINMAX
rxn00328	4-Hydroxy-2-oxoglutarate glyoxylate-lyase|4-Hydroxy-2-oxoglutarate glyoxylate-lyase|DDPGA|2-dehydro-3-deoxy-phosphogluconatealdolase|4-hydroxy-2-oxoglutarate aldolase|D-4-Hydroxy-2-oxoglutarate glyoxylate-lyase	4-Hydroxy-2-oxoglutarate <=> Pyruvate + Glyoxylate	cpd00830 <=> cpd00020 + cpd00040	4.1.3.16	peg.2215	Carbohydrates	Blocked	R00470|R00471	NOT IN MODEL	iIT341:DDPGA|iAbaylyiv4:4OH2OXOGLUTARALDOL-RXN	3.21	0.34534	-0.888499	<=>	REVERSIBLE BY MM DELTAG
rxn00333	(S)-2-Hydroxy-acid:oxygen 2-oxidoreductase|glycolate oxidase|(S)-2-Hydroxy-acid:oxygen 2-oxidoreductase|Glycolate oxidase|GLYCTO1|Glycolateoxidase	O2 + Glycolate => H2O2 + Glyoxylate	cpd00007 + cpd00139 => cpd00025 + cpd00040	1.1.3.15	peg.2871+peg.2872	Carbohydrates	Positive variable	R00475	GLYCTO10	iIT341:GLYCTO1|iYO844:GLYCTO10|iNJ661:GLYCTO1|iJN746:GLYCTO1	-24.0297	0.764179	-19.9312	=>	IRREVERSIBLE BY DELTAG MINMAX
rxn00337	ATP:L-aspartate 4-phosphotransferase|aspartate kinase|aspartate kinase, irreversible|ATP:L-aspartate 4-phosphotransferase|ASPK|aspartatekinase	ATP + H+ + Aspartate <=> ADP + 4-Phospho-L-aspartate	cpd00002 + cpd00067 + cpd00041 <=> cpd00008 + cpd01977	2.7.2.4	peg.1679|peg.2850|peg.380	Amino Acids and Derivatives	Positive	R00480	ASPK	iJR904:ASPK|iAO358:rll_418|iAG612:rbs_177:rbs_178:rbs_179|iAF692:ASPKi|iSB619:ASPKi|iAF1260:ASPK|iIT341:ASPK|iAbaylyiv4:ASPARTATEKIN-RXN|iND750:ASPKi|iYO844:ASPK|iNJ661:ASPK|iJN746:ASPKi	2.63	0.290389	2.63	<=>	REVERSIBLE BY POINTS
rxn00338	L-aspartate oxidase|l-aspartate oxidase (producing iminoaspartate)	O2 + Aspartate => H+ + H2O2 + Iminoaspartate	cpd00007 + cpd00041 => cpd00067 + cpd00025 + cpd03470	1.4.3.16	peg.2790	Cofactors, Vitamins, Prosthetic Groups, Pigments	Positive variable	R00481	ASPO6	iJR904:ASPO6|iAbaylyiv4:L-ASPARTATE-OXID-RXN|iYO844:ASPO6|iAF1260:ASPO6|iJN746:ASPO6	-53.3497	1.83472	-49.2512	=>	IRREVERSIBLE BY DELTAG MINMAX
rxn00342	L-Asparagine amidohydrolase|L-asparaginase|L-asparaginase, extracellular|L-Asparagine amidohydrolase|ASNN|asparaginase	H2O + L-Asparagine => NH3 + Aspartate	cpd00001 + cpd00132 => cpd00013 + cpd00041	3.5.1.1|3.5.1.38	peg.2363|peg.270	Amino Acids and Derivatives	Positive variable	R00485	ASNN	iJR904:ASNN|iAO358:rll_18|iAG612:rbs_372:rbs_373|iAF692:ASNN|iSB619:ASNN|iAF1260:ASNN:ASNNpp|iIT341:ASNN|iAbaylyiv4:ASPARAGHYD-RXN|iND750:ASNNe:ASNN|iYO844:ASNN|iNJ661:ASNN|iJN746:ASNN	-4.723	0.88056	-8.8215	=>	IRREVERSIBLE BY POINTS
rxn00346	L-Aspartate 1-carboxy-lyase|aspartate 1-decarboxylase|L-Aspartate 1-carboxy-lyase|ASP1DC|aspartate1-decarboxylase	H+ + Aspartate => CO2 + beta-Alanine	cpd00067 + cpd00041 => cpd00011 + cpd00085	4.1.1.11|4.1.1.15	peg.2245	Cofactors, Vitamins, Prosthetic Groups, Pigments	Positive variable	R00489	ASP1DC	iJR904:ASP1DC|iAG612:rbs_376|iAF692:ASP1DC|iSB619:ASP1DC|iAF1260:ASP1DC|iIT341:ASP1DC|iAbaylyiv4:ASPDECARBOX-RXN|iND750:ASP1DC|iYO844:ASP1DC|iNJ661:ASP1DC	-3.09	0.5417	-8.55467	=>	IRREVERSIBLE BY DELTAG MINMAX
rxn00347	L-Aspartate ammonia-lyase|L-aspartase|L-Aspartate ammonia-lyase|ASPT|aspartate ammonia-lyase	Aspartate <=> Fumarate + NH3	cpd00041 <=> cpd00106 + cpd00013	3.5.1.38|4.3.1.1	peg.2362	Amino Acids and Derivatives	Variable	R00490	ASPT	iIT341:ASPT|iJR904:ASPT|iAbaylyiv4:ASPARTASE-RXN|iAG612:rbs_374|iYO844:ASPT|iAF1260:ASPT|iJN746:ASPT	3.08	0.885545	-1.0185	<=>	REVERSIBLE BY MM DELTAG
rxn00350	glutathione hydralase (periplasmic)|gamma-glutamyltransferase	H2O + GSH <=> GLU + Cys-Gly	cpd00001 + cpd00042 <=> cpd00023 + cpd01017	2.3.2.2|3.4.11.4	peg.1845|peg.2395|peg.3897	Sulfur Metabolism	Blocked	R00494	GGTAe2	iYO844:GGTAe2|iAF1260:GTHRDHpp	-0.463	0.848213	-4.5615	<=>	REVERSIBLE BY POINTS
rxn00355	UTP:alpha-D-hexose-1-phosphate uridylyltransferase|galactose-1-phosphate uridylyltransferase|UTP:alpha-D-hexose-1-phosphate uridylyltransferase|GALTi|galactose-1-phosphateuridylyltransferase-irreversible	UTP + alpha-D-Galactose1-phosphate <=> PPi + UDPgalactose	cpd00062 + cpd00348 <=> cpd00012 + cpd00043	2.7.7.10	peg.3824	Carbohydrates	Variable	R00502	GALT	iIT341:GALTi|iAO358:rll_156|iAG612:rbs_140|iAF692:GALT|iYO844:GALT|iND750:GALT|iNJ661:GALT	1.07	0.746895	1.07	<=>	REVERSIBLE BY MM DELTAG
rxn00361	ATP:adenylylsulfate 3'-phosphotransferase|adenylyl-sulfate kinase|ATP:adenylylsulfate 3'-phosphotransferase|ADSK|adenylyl-sulfatekinase	ATP + APS <=> ADP + PAPS	cpd00002 + cpd00193 <=> cpd00008 + cpd00044	2.7.1.25	peg.1091|peg.1562	Sulfur Metabolism	Positive variable	R00509	ADSKr	iIT341:ADSK|iJR904:ADSK|iAO358:rll_617|iAG612:rbs_128:rbs_129|iYO844:ADSKr|iND750:ADSK|iNJ661:ADSK|iSB619:ADSK|iAF1260:ADSK	-4.5	0.23673	-4.5	<=>	REVERSIBLE BY POINTS
rxn00363	Cytidine-5'-monophosphate phosphohydrolase|5'-nucleotidase (CMP)|nucleotidase	H2O + CMP => Phosphate + H+ + Cytidine	cpd00001 + cpd00046 => cpd00009 + cpd00067 + cpd00367	3.1.3.5	peg.784|peg.733	Nucleosides and Nucleotides	Positive variable	R00511	NTD4	iJR904:NTD4|iAO358:rll_297|iYO844:NTD4|iND750:NTD4|iNJ661:NTD4|iAF1260:NTD4:NTD4pp|iJN746:NTD4:NTD4pp	-2.317	0.735634	-6.4155	=>	IRREVERSIBLE BY POINTS
rxn00364	ATP:CMP phosphotransferase|cytidylate kinase (CMP)|ATP:CMP phosphotransferase|CYTK1|cytidine monophosphate kinase|cytidylatekinase-CMP|cmp kinase	ATP + CMP <=> ADP + CDP	cpd00002 + cpd00046 <=> cpd00008 + cpd00096	2.7.4.14	peg.2293	Nucleosides and Nucleotides	Positive	R00512	CYTK1	iJR904:CYTK1|iAO358:rll_97|iAG612:rbs_209|iAF692:CYTK1|iSB619:CYTK1|iAF1260:CYTK1|iIT341:CYTK1|iAbaylyiv4:CMPKI-RXN|iND750:CYTK1|iYO844:CYTK1|iPS189:CYTK1|iNJ661:CYTK1|iJN746:CYTK1	0	2	0	<=>	REVERSIBLE BY MM DELTAG
rxn00365	ATP:cytidine 5'-phosphotransferase|cytidine kinase (ATP)|uridine kinase	ATP + Cytidine <=> ADP + CMP	cpd00002 + cpd00367 <=> cpd00008 + cpd00046	2.7.1.48	peg.2736	Nucleosides and Nucleotides	Variable	R00513	CYTDK1	iAO358:rll_438|iAG612:rbs_218|iYO844:CYTDK1|iPS189:CYTDK1	-4.5	0.23673	-4.5	<=>	REVERSIBLE BY POINTS
rxn00368	UTP:cytidine 5'-phosphotransferase	Cytidine + UTP <=> UDP + CMP	cpd00367 + cpd00062 <=> cpd00014 + cpd00046	2.7.1.48	peg.2736	Nucleosides and Nucleotides	Variable	R00516	NOT IN MODEL		-4.5	0.23673	-4.5	<=>	REVERSIBLE BY POINTS
rxn00369	GTP:cytidine 5'-phosphotransferase|cytidine kinase (GTP)	GTP + Cytidine <=> CMP + GDP	cpd00038 + cpd00367 <=> cpd00046 + cpd00031	2.7.1.48	peg.2736	Nucleosides and Nucleotides	Variable	R00517	CYTDK2	iJR904:CYTDK2|iYO844:CYTDK2|iND750:CYTDK2|iPS189:CYTDK2|iNJ661:CYTDK2|iSB619:CYTDK2|iAF1260:CYTDK2	-4.5	0.23673	-4.5	<=>	REVERSIBLE BY POINTS
rxn00371	Formate:NAD+ oxidoreductase|formate dehydrogenase	NAD + FORM => NADH + CO2	cpd00003 + cpd00047 => cpd00004 + cpd00011	1.2.1.2	peg.3678	Carbohydrates	Positive variable	R00519	FDH	iAF692:FDH|iYO844:FDH|iND750:FDH|iNJ661:FDH|iSB619:FDHr|iJN746:FDH	-3.09	1.26256	-4.45617	=>	IRREVERSIBLE BY POINTS
rxn00373	Oxalate carboxy-lyase|oxalate decarboxylase	H+ + Oxalate => FORM + CO2	cpd00067 + cpd00180 => cpd00047 + cpd00011	4.1.1.2	peg.1870|peg.3330	Carbohydrates	Positive variable	R00522	OXADC	iAG612:rbs_333:rbs_334|iAF692:OXADC|iYO844:OXADC	-5.63	0.866025	-11.0947	=>	IRREVERSIBLE BY DELTAG MINMAX
rxn00375	N-Formyl-L-glutamate amidohydrolase	H2O + N-Formyl-L-glutamate <=> FORM + GLU	cpd00001 + cpd00770 <=> cpd00047 + cpd00023	3.5.1.68	peg.1458|peg.1574	Carbohydrates	Blocked	R00525	NOT IN MODEL	iJN746:NFORGLUAH	0.737	0.975521	-3.3615	<=>	REVERSIBLE BY POINTS
rxn00376	N-Formyl-L-aspartate amidohydrolase	H2O + N-Formyl-L-aspartate <=> FORM + Aspartate	cpd00001 + cpd00769 <=> cpd00047 + cpd00041	3.5.1.8|3.5.1.15	peg.1458|peg.1574	Carbohydrates	Blocked	R00526	NOT IN MODEL		0.737	0.975521	-3.3615	<=>	REVERSIBLE BY POINTS
rxn00379	ATP:sulfate adenylyltransferase|sulfate adenylyltransferase	ATP + H+ + SLF <=> PPi + APS	cpd00002 + cpd00067 + cpd00048 <=> cpd00012 + cpd00193	2.7.7.4	peg.1092|peg.1561	Sulfur Metabolism	Positive variable	R00529	SADT1r	iAbaylyiv4:SULFATE-ADENYLYLTRANS-RXN|iAG612:rbs_558:rbs_559|iYO844:SADT1r|iND750:SADT|iNJ661:SADT|iJN746:SADT	12.57	1.01359	12.57	<=	IRREVERSIBLE BY DELTAG MINMAX
rxn00392	ATP:riboflavin 5'-phosphotransferase|riboflavin kinase|riboflavin kinase, mitochondrial|ATP:riboflavin 5'-phosphotransferase|RBFK|riboflavinkinase	ATP + RIBF <=> ADP + FMN	cpd00002 + cpd00220 <=> cpd00008 + cpd00050	2.7.1.26	peg.1670|peg.2933	Cofactors, Vitamins, Prosthetic Groups, Pigments	Blocked	R00549	RBFK	iJR904:RBFK|iAO358:rll_395|iSB619:RBFK|iAF1260:RBFK|iIT341:RBFK|iAbaylyiv4:RIBOFLAVINKIN-RXN|iND750:RBFKm:RBFK|iYO844:RBFK|iPS189:RBFK|iNJ661:RBFK|iJN746:RBFK	-4.5	0.23673	-4.5	<=>	REVERSIBLE BY POINTS
rxn00394	L-Arginine amidinohydrolase|arginase|L-Arginine amidinohydrolase|ARGN	Arginine + H2O <=> Ornithine + Urea	cpd00051 + cpd00001 <=> cpd00064 + cpd00073	3.5.3.1	peg.4038	Amino Acids and Derivatives	Positive variable	R00551	ARGN	iIT341:ARGN|iAG612:rbs_368|iYO844:ARGN|iND750:ARGN|iSB619:ARGN	-3.903	1.68444	-8.0015	<=>	REVERSIBLE BY POINTS
rxn00396	ATP:L-arginine N-phosphotransferase	ATP + Arginine <=> ADP + H+ + Phosphoarginine	cpd00002 + cpd00051 <=> cpd00008 + cpd00067 + cpd03535	2.7.3.3	GROWMATCH	Amino Acids and Derivatives	Positive variable	R00554	ARGKr	iYO844:ARGKr	1.93	0.763721	1.93	<=>	REVERSIBLE BY MM DELTAG
rxn00399	L-Arginine,NADPH:oxygen oxidoreductase (nitric-oxide-forming)	TPNH + 3 O2 + 2 Arginine <=> H+ + TPN + 2 H2O + 2 Citrulline + 2 NO	cpd00005 + 3 cpd00007 + 2 cpd00051 <=> cpd00067 + cpd00006 + 2 cpd00001 + 2 cpd00274 + 2 cpd00418	1.14.13.39	peg.763	Cofactors, Vitamins, Prosthetic Groups, Pigments	Positive variable		NOT IN MODEL		UNKNOWN	4.02151	UNKNOWN	<=>	REVERSIBLE BY POINTS
rxn00405	L-Arginine carboxy-lyase|arginine decarboxylase|L-Arginine carboxy-lyase|ARGDC|argininedecarboxylase	H+ + Arginine => CO2 + Agmatine	cpd00067 + cpd00051 => cpd00011 + cpd00152	4.1.1.19	peg.1465|peg.27	Amino Acids and Derivatives	Blocked	R00566	ARGDC	iIT341:ARGDC|iJR904:ARGDC|iAF692:ARGDC|iYO844:ARGDC|iNJ661:ARGDC|iSB619:ARGDC|iAF1260:ARGDC:ARGDCpp|iJN746:ARGDC	-3.09	0.5417	-8.55467	=>	IRREVERSIBLE BY DELTAG MINMAX
rxn00409	ATP:nucleoside-diphosphate phosphatransferase|nucleoside-diphosphate kinase (ATP:CDP)|ATP:nucleoside-diphosphate phosphatransferase|NDPK3|nucleoside-diphosphatekinase-ATP-CDP|cdp kinase	ATP + CDP <=> ADP + CTP	cpd00002 + cpd00096 <=> cpd00008 + cpd00052	2.7.4.6	peg.2277	Nucleosides and Nucleotides	Variable	R00570	NDPK3	iJR904:NDPK3|iAO358:rll_504|iAG612:rbs_200|iAF692:NDPK3|iSB619:NDPK3|iAF1260:NDPK3|iIT341:NDPK3|iAbaylyiv4:CDPKIN-RXN|iND750:NDPK3|iYO844:NDPK3|iPS189:NDPK3|iNJ661:NDPK3|iJN746:NDPK3	0	2	0	<=>	REVERSIBLE BY MM DELTAG
rxn00410	UTP:ammonia ligase(ADP-forming)|CTP synthase (NH3)|UTP:ammonia ligase(ADP-forming)|CTPS1|CTPsynthase-NH3	ATP + NH3 + UTP <=> ADP + Phosphate + 2 H+ + CTP	cpd00002 + cpd00013 + cpd00062 <=> cpd00008 + cpd00009 + 2 cpd00067 + cpd00052	6.3.4.2	peg.3722	Nucleosides and Nucleotides	Variable	R00571	CTPS1	iIT341:CTPS1|iAG612:rbs_190|iAF692:CTPS1|iYO844:CTPS1|iND750:CTPS1|iNJ661:CTPS1|iSB619:CTPS1	-1.674	1.46416	-1.674	<=>	REVERSIBLE BY MM DELTAG
rxn00412	UTP:ammonia ligase(ADP-forming)|CTP synthase (glutamine)|ctp synthase	ATP + H2O + L-Glutamine + UTP => ADP + Phosphate + 2 H+ + GLU + CTP	cpd00002 + cpd00001 + cpd00053 + cpd00062 => cpd00008 + cpd00009 + 2 cpd00067 + cpd00023 + cpd00052	6.3.4.2	peg.3722	Nucleosides and Nucleotides	Positive variable	R00573	CTPS2	iJR904:CTPS2|iAbaylyiv4:CTPSYN-RXN|iAF692:CTPS2|iYO844:CTPS2|iND750:CTPS2|iNJ661:CTPS2|iAF1260:CTPS2|iJN746:CTPS2	-6.397	1.56276	-10.4955	=>	IRREVERSIBLE BY POINTS
rxn00414	Carbon-dioxide:L-glutamine amido-ligase (ADP-forming,|carbamate-phosphorylating)|carbamoyl-phosphate synthase (glutamine-hydrolysing)|carbamoyl-phosphate synthase (glutamine-hydrolysing), nuclear|carbamate-phosphorylating)|CBPS|carbamoyl-phosphatesynthase-glutamine-hydrolysing	2 ATP + HCO3- + H2O + L-Glutamine => 2 ADP + Phosphate + H+ + GLU + Carbamoylphosphate	2 cpd00002 + cpd00242 + cpd00001 + cpd00053 => 2 cpd00008 + cpd00009 + cpd00067 + cpd00023 + cpd00146	6.3.5.5	peg.1124+peg.1125|peg.1553+peg.1554	Macromolecular Synthesis	Positive variable	R00575	CBPS	iJR904:CBPS|iAF692:CBPS|iSB619:CBPS|iAF1260:CBPS|iIT341:CBPS|iAbaylyiv4:CARBPSYN-RXN|iND750:CBPSn:CBPS|iYO844:CBPS|iNJ661:CBPS|iJN746:CBPS	-11.257	0.954661	-15.3555	=>	IRREVERSIBLE BY POINTS
rxn00416	L-aspartate:L-glutamine amido-ligase (AMP-forming)|asparagine synthase (glutamine-hydrolysing)	ATP + H2O + L-Glutamine + Aspartate => PPi + AMP + GLU + L-Asparagine	cpd00002 + cpd00001 + cpd00053 + cpd00041 => cpd00012 + cpd00018 + cpd00023 + cpd00132	6.3.5.4	peg.1079|peg.3057|peg.3997	Amino Acids and Derivatives	Positive	R00578	ASNS1	iJR904:ASNS1|iAG612:rbs_174:rbs_175:rbs_176|iAF692:ASNS1|iSB619:ASNS1|iAF1260:ASNS1|iND750:ASNS1|iYO844:ASNS1|iNJ661:ASNS1|iJN746:ASNS1	-8.243	0.748021	-12.3415	=>	IRREVERSIBLE BY POINTS
rxn00418		ATP + H+ + Serine => PPi + (L-Seryl)adenylate	cpd00002 + cpd00067 + cpd00054 => cpd00012 + cpd03452	2.7.7.-	peg.2681	Amino Acids and Derivatives	Blocked		NOT IN MODEL		-4.4	1.4513	-4.4	=>	IRREVERSIBLE BY POINTS
rxn00420	L-O-Phosphoserine phosphohydrolase|phosphoserine phosphatase (L-serine)|phospho-L-serine phosphatase (periplasmic)|L-O-Phosphoserine phosphohydrolase|PSP_L|phosphoserine phosphatase|phosphoserinephosphatase-L-serine	H2O + phosphoserine => Phosphate + H+ + Serine	cpd00001 + cpd00738 => cpd00009 + cpd00067 + cpd00054	3.1.3.3	peg.474	Amino Acids and Derivatives	Positive variable	R00582	PSP_L	iJR904:PSP_L|iAO358:rll_409|iAG612:rbs_518|iAF692:PSP_L|iSB619:PSP_L|iAF1260:PSP_L:PSP_Lpp|iIT341:PSP_L|iAbaylyiv4:PSERPHOSPHA-RXN|iND750:PSP_L|iYO844:PSP_L|iNJ661:PSP_L|iJN746:PSP_L	-2.317	0.735634	-6.4155	=>	IRREVERSIBLE BY POINTS
rxn00422	L-Serine:pyruvate aminotransferase	Pyruvate + Serine <=> Hydroxypyruvate + ALA	cpd00020 + cpd00054 <=> cpd00145 + cpd00035	2.6.1.51	peg.3258	Carbohydrates	Variable	R00585	NOT IN MODEL		0	2	0	<=>	REVERSIBLE BY MM DELTAG
rxn00423	serine O-acetyltransferase|serine O-acetyltransferase, irreversible|SERAT|serine acetyltransferase|serineO-acetyltransferase|serine o-acetyltransferase	Acetyl-CoA + Serine => CoA + O-Acetyl-L-serine	cpd00022 + cpd00054 => cpd00010 + cpd00722	2.3.1.30	peg.93	Amino Acids and Derivatives	Positive variable	R00586	SERAT	iJR904:SERAT|iAO358:rll_103|iAG612:rbs_117|iAF692:SERAT|iSB619:SERAT|iAF1260:SERAT|iIT341:SERAT|iAbaylyiv4:SERINE-O-ACETTRAN-RXN|iND750:SERATi|iYO844:SERAT|iNJ661:SERAT|iJN746:SERAT	-3.614	1.17862	-3.614	=>	IRREVERSIBLE BY POINTS
rxn00430	methanol:NAD+ oxidoreductase|methanol:NAD+ oxidoreductase|alcohol dehydrogenase (methanol)	NAD + Methanol <=> H+ + NADH + Methanal	cpd00003 + cpd00116 <=> cpd00067 + cpd00004 + cpd00055	1.1.1.244	GROWMATCH	Carbohydrates	Negative variable	R00605	NOT IN MODEL	iSB619:ALCD1	6.44	1.26256	6.44	<=>	REVERSIBLE BY POINTS
rxn00438	ATP:thiamin-phosphate phosphotransferase|thiamine-phosphate kinase	ATP + TMP <=> ADP + TPP	cpd00002 + cpd00793 <=> cpd00008 + cpd00056	2.7.4.16	peg.590	Cofactors, Vitamins, Prosthetic Groups, Pigments	Blocked	R00617	TMPK	iJR904:TMPKr|iAbaylyiv4:THI-P-KIN-RXN|iAF692:TMPKr|iYO844:TMPK|iND750:TMPKr|iNJ661:TMPKr|iAF1260:TMPK	0	2	0	<=>	REVERSIBLE BY MM DELTAG
rxn00440	ATP:thiamin pyrophosphotransferase|thiamine diphosphokinase	ATP + THI <=> AMP + TPP	cpd00002 + cpd00305 <=> cpd00018 + cpd00056	2.7.6.2	peg.1582	Cofactors, Vitamins, Prosthetic Groups, Pigments	Blocked	R00619	NOT IN MODEL	iND750:TMDPK|iPS189:TMDPK	-4.5	0.23673	-4.5	<=>	REVERSIBLE BY POINTS
rxn00441	2-Oxoglutarate:Thiamin diphosphate 2-oxidoreductase(decarboxylating|and acceptor-succinylating)	H+ + TPP + 2-Oxoglutarate => CO2 + 3-Carboxy-1-hydroxypropyl-ThPP	cpd00067 + cpd00056 + cpd00024 => cpd00011 + cpd03189	1.2.4.2	peg.1942	Carbohydrates	Positive variable	R00621	NOT IN MODEL		-6.87	0.764453	-8.23617	=>	IRREVERSIBLE BY POINTS
rxn00452	S-Adenosyl-L-methionine:L-homocysteine S-methyltransferase|homocysteine S-methyltransferase	L-Homocysteine + SAM => H+ + Methionine + S-Adenosylhomocysteine	cpd00135 + cpd00017 => cpd00067 + cpd00060 + cpd00019	2.1.1.10	peg.242	Amino Acids and Derivatives	Positive variable	R00650	NOT IN MODEL	iND750:HCYSMT|iNJ661:HCYSMT|iSB619:HCYSMT|iAF1260:HCYSMT	-13.146	2.60718	-13.146	=>	IRREVERSIBLE BY DELTAG MINMAX
rxn00455	N-Formyl-L-methionine amidohydrolase|formylmethionine deformylase	H2O + N-Formyl-L-methionine <=> FORM + Methionine	cpd00001 + cpd02012 <=> cpd00047 + cpd00060	3.5.1.31	peg.1574|peg.1458	Carbohydrates	Blocked	R00653	FMETDF	iYO844:FMETDF	0.737	0.975521	-3.3615	<=>	REVERSIBLE BY POINTS
rxn00459	2-Phospho-D-glucerate hydro-lyase|enolase|2-Phospho-D-glucerate hydro-lyase|ENO|2-phosphoglycerate dehydratase|phosphopyruvate hydratase	2-Phospho-D-glycerate <=> H2O + PEP	cpd00482 <=> cpd00001 + cpd00061	4.2.1.11	peg.3396	Carbohydrates	Variable	R00658	ENO	iJR904:ENO|iAO358:rll_132:rll_133|iAG612:rbs_57|iAF692:ENO|iSB619:ENO|iAF1260:ENO|iIT341:ENO|iAbaylyiv4:2PGADEHYDRAT-RXN|iND750:ENO|iYO844:ENO|iPS189:ENO|iNJ661:ENO|iJN746:ENO	-0.867	0.779214	-0.867	<=>	REVERSIBLE BY MM DELTAG
rxn00461	Phosphoenolpyruvate:UDP-N-acetyl-D-glucosamine|1-carboxyvinyl-transferase|UDP-N-acetylglucosamine 1-carboxyvinyltransferase|1-carboxyvinyl-transferase|UAGCVT|UDP-N-acetylglucosamine1-carboxyvinyltransferase|udp-n-acetylglucosamine 1-carboxyvinyltransferase	UDP-N-acetylglucosamine + PEP <=> Phosphate + H+ + UDP-N-acetylglucosamine enolpyruvate	cpd00037 + cpd00061 <=> cpd00009 + cpd00067 + cpd02820	2.5.1.7	peg.3683	Cell Wall and Capsule	Positive	R00660	UAGCVT	iJR904:UAGCVT|iAO358:rll_260:rll_261|iAF692:UAGCVT|iSB619:UAGCVT|iAF1260:UAGCVT|iIT341:UAGCVT|iAbaylyiv4:UDPNACETYLGLUCOSAMENOLPYRTRANS-RXN|iYO844:UAGCVT|iNJ661:UAGCVT|iJN746:UAGCVT	0.796	0.676477	0.796	<=>	REVERSIBLE BY MM DELTAG
rxn00467	L-Ornithine:2-oxo-acid aminotransferase|ornithine transaminase|L-Ornithine:2-oxo-acid aminotransferase|ORNTA|ornithinetransaminase	2-Oxoglutarate + Ornithine <=> GLU + L-Glutamate5-semialdehyde	cpd00024 + cpd00064 <=> cpd00023 + cpd00858	2.6.1.13	peg.4040	Amino Acids and Derivatives	Variable	R00667	ORNTA	iIT341:ORNTA|iJR904:ORNTA|iAG612:rbs_418|iYO844:ORNTA|iND750:ORNTA|iNJ661:ORNTA|iSB619:ORNTA	-1	0.351998	-1	<=>	REVERSIBLE BY MM DELTAG
rxn00469	N2-Acetyl-L-ornithine amidohydrolase|acetylornithine deacetylase	H2O + N-Acetylornithine <=> ACET + Ornithine	cpd00001 + cpd00342 <=> cpd00029 + cpd00064	3.5.1.14|3.5.1.16	peg.1975|peg.1537|peg.1007	Amino Acids and Derivatives	Positive variable	R00669	ACODA	iJR904:ACODA|iAbaylyiv4:ACETYLORNDEACET-RXN|iAO358:rll_47|iYO844:ACODA|iNJ661:ACODA|iAF1260:ACODA|iJN746:ACODA	-2.003	0.984391	-6.1015	<=>	REVERSIBLE BY POINTS
rxn00474	L-Serine hydro-lyase (adding indoleglycerol-phosphate)|tryptophan synthase (indole)|L-Serine hydro-lyase (adding indoleglycerol-phosphate)|TRPS2|tryptophan synthase beta chain|tryptophansynthase-indole	Serine + indol <=> H2O + Tryptophan	cpd00054 + cpd00359 <=> cpd00001 + cpd00065	4.2.1.20	peg.2267+peg.2268	Amino Acids and Derivatives	Positive variable	R00674	NOT IN MODEL	iIT341:TRPS2|iJR904:TRPS2|iAO358:rll_427|iAG612:rbs_426|iAF692:TRPS2|iNJ661:TRPS2|iAF1260:TRPS2|iJN746:TRPS2	-11.947	0.694816	-7.8485	<=>	REVERSIBLE BY POINTS
rxn00490	L-Arogenate hydro-lyase (decarboxylating)	H+ + L-Arogenate => H2O + CO2 + L-Phenylalanine	cpd00067 + cpd00616 => cpd00001 + cpd00011 + cpd00066	4.2.1.51|4.2.1.91	GROWMATCH	Amino Acids and Derivatives	Positive variable	R00691	NOT IN MODEL		-29.067	1.65133	-34.5317	=>	IRREVERSIBLE BY DELTAG MINMAX
rxn00493	L-Phenylalanine:2-oxoglutarate aminotransferase|phenylalanine transaminase|L-Phenylalanine:2-oxoglutarate aminotransferase|PHETA1|aminotransferase|phenylalaninetransaminase|phenylalanine aminotransferase	2-Oxoglutarate + L-Phenylalanine <=> GLU + Phenylpyruvate	cpd00024 + cpd00066 <=> cpd00023 + cpd00143	2.6.1.1|2.6.1.5|2.6.1.9|2.6.1.57|2.6.1.58	peg.2266|peg.957	Amino Acids and Derivatives	Negative variable	R00694	PHETA1	iJR904:PHETA1|iAO358:rll_35|iAG612:rbs_507:rbs_508|iAF692:PHETA1|iSB619:PHETA1|iAF1260:PHETA1|iIT341:PHETA1|iAbaylyiv4:PHEAMINOTRANS-RXN|iND750:PHETA1|iYO844:PHETA1|iNJ661:PHETA1|iJN746:PHETA1	0	2	0	<=>	REVERSIBLE BY MM DELTAG
rxn00499	(S)-Lactate:NAD+ oxidoreductase|L-lactate dehydrogenase	NAD + LCTT <=> H+ + NADH + Pyruvate	cpd00003 + cpd00159 <=> cpd00067 + cpd00004 + cpd00020	1.1.1.27	peg.306	Carbohydrates	Variable	R00703	LDH_L	iAO358:rll_224:rll_225:rll_226|iAG612:rbs_535|iAF692:LDH_L|iYO844:LDH_L|iPS189:LDH_L|iNJ661:LDH_L|iSB619:LDH_L	6.22	1.09509	6.22	<=>	REVERSIBLE BY POINTS
rxn00501	3-Oxopropanoate:NAD+ oxidoreductase (decarboxylating,|CoA-acetylating)|methylmalonate-semialdehyde dehydrogenase (malonic semialdehyde)	CoA + NAD + 3-Oxopropanoate <=> NADH + Acetyl-CoA + CO2	cpd00010 + cpd00003 + cpd00191 <=> cpd00004 + cpd00022 + cpd00011	1.2.1.18|1.2.1.27	peg.3981	Carbohydrates	Blocked	R00705	MMSAD3	iAG612:rbs_66|iYO844:MMSAD3|iPS189:MMSAD3|iNJ661:MMSAD3	-8.946	1.61184	-10.3122	<=>	REVERSIBLE BY POINTS
rxn00503	L-1-Pyrroline-5-carboxylate:NAD+ oxidoreductase|1-pyrroline-5-carboxylate dehydrogenase|1-pyrroline-5-carboxylate dehydrogenase, mitochondrial|L-1-Pyrroline-5-carboxylate:NAD+ oxidoreductase|P5CD|1-pyrroline-5-carboxylatedehydrogenase	NAD + 2 H2O + 1-Pyrroline-5-carboxylate <=> H+ + NADH + GLU	cpd00003 + 2 cpd00001 + cpd02431 <=> cpd00067 + cpd00004 + cpd00023	1.5.1.12	peg.322|peg.3784	Amino Acids and Derivatives	Variable	R00707	P5CD	iIT341:P5CD|iJR904:P5CD|iAbaylyiv4:PYRROLINECARBDEHYDROG-RXN|iAG612:rbs_10:rbs_11|iYO844:P5CD|iND750:P5CDm|iNJ661:P5CD|iSB619:P5CD|iAF1260:P5CD|iJN746:P5CD	4.254	1.68239	4.254	<=>	REVERSIBLE BY POINTS
rxn00506	Acetaldehyde:NAD+ oxidoreductase|aldehyde dehydrogenase (acetaldehyde, NAD)|aldehyde dehydrogenase (acetylaldehyde, NAD), mitochondrial	NAD + H2O + AALD <=> 2 H+ + ACET + NADH	cpd00003 + cpd00001 + cpd00071 <=> 2 cpd00067 + cpd00029 + cpd00004	1.2.1.3|1.2.1.5	peg.735|peg.3801|peg.1936|peg.3888|peg.3991	Carbohydrates	Positive variable	R00710	ALDD2x	iJR904:ALDD2x|iAG612:rbs_96:rbs_97:rbs_98:rbs_99:rbs_100|iAF692:ALDD2x|iSB619:ALDD2x|iAF1260:ALDD2x|iND750:ALDD2xm|iYO844:ALDD2x|iPS189:ALDD2x|iNJ661:ALDD2x|iJN746:ALDD2x:ALDD2xr	-11.993	1.35796	-11.993	<=>	REVERSIBLE BY POINTS
rxn00509	Succinate-semialdehyde:NADP+ oxidoreductase|succinate-semialdehyde dehydrogenase (NADP)|succinate-semialdehyde dehydrogenase (nad(p)+)|succinate-semialdehyde dehydrogenase (NADP) reversible	TPN + H2O + 4-Oxobutanoate <=> 2 H+ + TPNH + Succinate	cpd00006 + cpd00001 + cpd00199 <=> 2 cpd00067 + cpd00005 + cpd00036	1.2.1.16	peg.392	Amino Acids and Derivatives	Positive variable	R00714	SSALy	iJR904:SSALy|iAbaylyiv4:SUCCSEMIALDDEHYDROG-RXN|iAF692:SSALy|iYO844:SSALy|iND750:SSALy|iNJ661:SSALy|iSB619:SSALy|iAF1260:SSALy|iJN746:SSALyr	-9.803	1.17612	-9.803	<=>	REVERSIBLE BY POINTS
rxn00512	Glycolate:NAD+ oxidoreductase|Glycolate dehydrogenase (NAD)	NAD + Glycolate <=> H+ + NADH + Glyoxylate	cpd00003 + cpd00139 <=> cpd00067 + cpd00004 + cpd00040	1.1.1.26|1.1.1.29	peg.3474	Carbohydrates	Variable	R00717	NOT IN MODEL	iJR904:GLYCLTDx|iAF1260:GLYCLTDx	7.68	1.08537	7.68	<=>	REVERSIBLE BY POINTS
rxn00513	ITP diphosphohydrolase|nucleoside-triphosphatase (ITP)	H2O + ITP => Phosphate + H+ + IDP	cpd00001 + cpd00068 => cpd00009 + cpd00067 + cpd00090	3.6.1.5|3.6.1.15	peg.2839	Cofactors, Vitamins, Prosthetic Groups, Pigments	Positive variable	R00719	NOT IN MODEL	iAF1260:NTP10	-6.817	0.717554	-10.9155	=>	IRREVERSIBLE BY DELTAG MINMAX
rxn00515	ATP:nucleoside-diphosphate phosphatransferase|nucleoside-diphophate kinase (ATP:IDP)|ATP:nucleoside-diphosphate phosphatransferase|nucleoside-diphosphate kinase (ATP:IDP)	ATP + IDP <=> ADP + ITP	cpd00002 + cpd00090 <=> cpd00008 + cpd00068	2.7.4.6	peg.2277	Nucleosides and Nucleotides	Variable	R00722	NDPK9	iAG612:rbs_344|iAF692:NDPK9|iYO844:NDPK9|iND750:NDPK9|iPS189:NDPK9|iNJ661:NDPK9|iSB619:NDPK9	0	2	0	<=>	REVERSIBLE BY MM DELTAG
rxn00527	L-Tyrosine:2-oxoglutarate aminotransferase|tyrosine transaminase|tyrosine transaminase, peroxisomal|tyrosine transaminase, mitochondrial|tyrosine transaminase, irreversible|L-Tyrosine:2-oxoglutarate aminotransferase|TYRTA|aminotransferase|tyrosinetransaminase|tyrosine aminotransferase	2-Oxoglutarate + Tyrosine <=> GLU + 4-Hydroxyphenylpyruvate	cpd00024 + cpd00069 <=> cpd00023 + cpd00868	2.6.1.1|2.6.1.5|2.6.1.9|2.6.1.57	peg.2266|peg.957	Amino Acids and Derivatives	Negative variable	R00734	TYRTA	iJR904:TYRTA|iAO358:rll_20|iAG612:rbs_72:rbs_73|iAF692:TYRTA|iSB619:TYRTA|iAF1260:TYRTA|iIT341:TYRTA|iAbaylyiv4:TYRAMINOTRANS-RXN|iND750:TYRTAp:TYRTAm:TYRTAi:TYRTA|iYO844:TYRTA|iNJ661:TYRTA|iJN746:TYRTA	0	2	0	<=>	REVERSIBLE BY MM DELTAG
rxn00538	Ethanolamine-phosphate phospho-lyase (deaminating)	H2O + Phosphoethanolamine => Phosphate + H+ + NH3 + AALD	cpd00001 + cpd00285 => cpd00009 + cpd00067 + cpd00013 + cpd00071	4.2.3.2	GROWMATCH	Carbohydrates	Blocked	R00748	NOT IN MODEL		-10.177	1.0462	-18.374	=>	IRREVERSIBLE BY DELTAG MINMAX
rxn00539	Ethanolamine ammonia-lyase|ethanolamine ammonia-lyase	Ethanolamine => NH3 + AALD	cpd00162 => cpd00013 + cpd00071	4.3.1.7	GROWMATCH	Carbohydrates	Blocked	R00749	ETHAAL	iJR904:ETHAAL|iYO844:ETHAAL|iAF1260:ETHAAL	-7.86	0.764936	-11.9585	=>	IRREVERSIBLE BY DELTAG MINMAX
rxn00542	(S)-Lactate acetaldehyde-lyase	LCTT <=> FORM + AALD	cpd00159 <=> cpd00047 + cpd00071	4.1.2.36	GROWMATCH	Carbohydrates	Variable	R00753	NOT IN MODEL		5.87	0.750658	1.7715	<=>	REVERSIBLE BY MM DELTAG
rxn00543	Ethanol:NAD+ oxidoreductase|alcohol dehydrogenase (ethanol)|alcohol dehydrogenase (ethanol), mitochondrial|alcohol dehydrogenase|ethanol dehydroganase|alcohol dehydrogenase, reverse rxn (acetaldehyde -> ethanol)	NAD + ETOH <=> H+ + NADH + AALD	cpd00003 + cpd00363 <=> cpd00067 + cpd00004 + cpd00071	1.1.1.1|1.1.1.71	peg.2704|peg.1847|peg.1032	Carbohydrates	Negative variable	R00754	NOT IN MODEL	iAbaylyiv4:ALCOHOL-DEHYDROG-RXN|iAO358:rll_9|iAG612:rbs_101:rbs_102:rbs_103|iND750:ALCD2m:ALCD2x|iSB619:ALCD2x|iAF1260:ALCD2x|iJN746:ALCD2ir	5.78	1.26256	5.78	<=>	REVERSIBLE BY POINTS
rxn00545	ATP:D-fructose-6-phosphate 1-phosphotransferase|phosphofructokinase|6-phosphofructokinase	ATP + Neuberg ester <=> ADP + D-Fructose1-6-bisphosphate	cpd00002 + cpd00072 <=> cpd00008 + cpd00290	2.7.1.11	peg.2922	Carbohydrates	Variable	R00756|R04779	PFK	iJR904:PFK|iAO358:rll_316|iAG612:rbs_171|iSB619:PFK|iAF1260:PFK|iND750:PFK|iYO844:PFK|iNJ661:PFK|iPS189:PFK	-4.5	0.23673	-4.5	<=>	REVERSIBLE BY POINTS
rxn00546	D-Mannitol-1-phosphate:NAD+ 5-oxidoreductase|mannitol-1-phosphate 5-dehydrogenase	NAD + D-Mannitol 1-phosphate <=> H+ + NADH + Neuberg ester	cpd00003 + cpd00491 <=> cpd00067 + cpd00004 + cpd00072	1.1.1.17	peg.400	Carbohydrates	Blocked	R00758|R02703	M1PD	iJR904:M1PD|iAO358:rll_257|iAG612:rbs_269|iYO844:M1PD|iND750:M1PD|iSB619:M1PD|iAF1260:M1PD	2.01	1.70129	2.01	<=>	REVERSIBLE BY POINTS
rxn00547	ATP:D-fructose 6-phosphotransferase|hexokinase (D-fructose:ATP)|fructokinase	ATP + Levulose <=> ADP + Neuberg ester	cpd00002 + cpd00082 <=> cpd00008 + cpd00072	2.7.1.1|2.7.1.4	peg.586|peg.617	Carbohydrates	Negative variable	R00760|R00867|R03920	FRUK	iAO358:rll_405|iAG612:rbs_245:rbs_246|iAF692:HEX7|iYO844:FRUK|iND750:HEX7|iSB619:HEX7|iAF1260:HEX7	-4.5	0.23673	-4.5	<=>	REVERSIBLE BY POINTS
rxn00549	D-Fructose-1,6-bisphosphate 1-phosphohydrolase|fructose-bisphosphatase|beta-D-Fructose 1,6-bisphosphate 1-phosphohydrolase|D-Fructose-1,6-bisphosphate 1-phosphohydrolase|beta-D-Fructose 1,6-bisphosphate 1-phosphohydrolase|FBP|fructose-1,6-bisphosphatase	H2O + D-Fructose1-6-bisphosphate => Phosphate + H+ + Neuberg ester	cpd00001 + cpd00290 => cpd00009 + cpd00067 + cpd00072	3.1.3.11	peg.3716|peg.4025	Carbohydrates	Positive variable	R00762|R04780	FBP	iJR904:FBP|iAO358:rll_138|iAG612:rbs_247|iAF692:FBP|iSB619:FBP|iAF1260:FBP|iIT341:FBP|iAbaylyiv4:F16BDEPHOS-RXN|iND750:FBP|iYO844:FBP|iNJ661:FBP|iJN746:FBP	-2.317	0.735634	-6.4155	=>	IRREVERSIBLE BY POINTS
rxn00552	D-Glucosamine-6-phosphate ketol-isomerase(deaminating)|glucosamine-6-phosphate deaminase|glucosamine-6-P isomerase	H2O + D-Glucosamine phosphate => Neuberg ester + NH3	cpd00001 + cpd00288 => cpd00072 + cpd00013	3.5.99.6	peg.237|peg.3508	Carbohydrates	Positive variable	R00765	G6PDA	iJR904:G6PDA|iAO358:rll_272|iYO844:G6PDA|iND750:G6PDA|iSB619:G6PDA|iAF1260:G6PDA	1.577	0.961782	-2.5215	=>	IRREVERSIBLE BY POINTS
rxn00555	L-Glutamine:D-fructose-6-phosphate aminotransferase (hexose|isomerizing)|glutamine-fructose-6-phosphate transaminase|isomerizing)|Glutamine-fructose-6-phosphate transaminase|GF6PTA|glucosamine--fructose-6-phosphate aminotransferase (isomerizing)|glutamine-fructose-6-phosphatetransaminase	Neuberg ester + L-Glutamine <=> GLU + D-Glucosamine phosphate	cpd00072 + cpd00053 <=> cpd00023 + cpd00288	2.6.1.16	peg.178	Carbohydrates	Positive	R00768	GF6PTA	iJR904:GF6PTA|iAO358:rll_160|iAF692:GF6PTA|iSB619:GF6PTA|iAF1260:GF6PTA|iIT341:GF6PTA|iAbaylyiv4:L-GLN-FRUCT-6-P-AMINOTRANS-RXN|iND750:GF6PTA|iYO844:GF6PTA|iNJ661:GF6PTAr|iJN746:GF6PTA	-6.3	0.836906	-6.3	<=>	REVERSIBLE BY POINTS
rxn00558	D-Glucose-6-phosphate ketol-isomerase|glucose-6-phosphate isomerase|alpha-D-Glucose 6-phosphate ketol-isomerase|D-Glucose-6-phosphate ketol-isomerase|alpha-D-Glucose 6-phosphate ketol-isomerase|PGI|glucose-6-phosphateisomerase	Robison ester <= Neuberg ester	cpd00079 <= cpd00072	5.3.1.9	peg.3138	Carbohydrates	Negative variable	R00771|R02740	PGI	iJR904:PGI|iAO358:rll_319|iAG612:rbs_146:rbs_261|iAF692:PGI|iSB619:PGI|iAF1260:PGI|iIT341:PGI|iND750:PGI|iYO844:PGI|iPS189:PGI|iNJ661:PGI|iJN746:PGI	-0.89	0.608878	-0.89	<=>	REVERSIBLE BY MM DELTAG
rxn00559	D-Mannose-6-phosphate ketol-isomerase|mannose-6-phosphate isomerase|D-Mannose-6-phosphate ketol-isomerase|MAN6PI|mannose-6-phosphateisomerase	D-Mannose6-phosphate <=> Neuberg ester	cpd00235 <=> cpd00072	5.3.1.8	peg.1203|peg.3586|peg.587	Carbohydrates	Negative variable	R00772|R01819	MAN6PI	iJR904:MAN6PI|iAO358:rll_327|iAG612:rbs_272:rbs_273|iAF692:MAN6PI|iSB619:MAN6PI|iAF1260:MAN6PI|iIT341:MAN6PI|iAbaylyiv4:MANNPISOM-RXN|iND750:MAN6PI|iYO844:MAN6PI|iNJ661:MAN6PI	-0.89	0.608878	-0.89	<=>	REVERSIBLE BY MM DELTAG
rxn00566	L-Cysteine L-homocysteine-lyase (deaminating)|Cysteine Desulfhydrase|Tryptophanase (L-cysteine)	H2O + L-Cysteine => Pyruvate + NH3 + H2S	cpd00001 + cpd00084 => cpd00020 + cpd00013 + cpd00239	4.4.1.1|4.4.1.8|4.1.99.1	peg.1189	Amino Acids and Derivatives	Positive variable	R00782	TRPAS1	iJR904:TRPAS1|iAG612:rbs_381:rbs_382:rbs_383:rbs_384|iAF692:CYSDS|iYO844:TRPAS1|iAF1260:CYSDS	1.761	1.14096	-6.436	=>	IRREVERSIBLE BY POINTS
rxn00568	ammonium-hydroxide:NADP+ oxidoreductase|nitrite Reductase (NADH)|Nitrite Reductase|ammonium-hydroxide:NADP+ oxidoreductase|nitrite reductase (NADH)|nitrite reductase (nad(p)h)	3 NAD + 2 H2O + NH3 <= 5 H+ + 3 NADH + Nitrite	3 cpd00003 + 2 cpd00001 + cpd00013 <= 5 cpd00067 + 3 cpd00004 + cpd00075	1.7.1.4	peg.330+peg.331+peg.332+peg.333	Cofactors, Vitamins, Prosthetic Groups, Pigments	Negative variable		NTRIR2x	iJR904:NTRIR2x|iAbaylyiv4:NITRITREDUCT-RXN|iAF692:NTRIR2x|iYO844:NTRIR2x|iNJ661:NTRIR2x|iAF1260:NTRIR2x|iJN746:NTRIR2x	91.604	3.36845	91.604	<=	IRREVERSIBLE BY DELTAG MINMAX
rxn00569	ammonium-hydroxide:NAD(P)+ oxidoreductase|ammonium-hydroxide:NAD(P)+ oxidoreductase|nitrite Reductase (NADPH)|nitrite reductase (NADPH)	3 TPN + 2 H2O + NH3 <= 5 H+ + 3 TPNH + Nitrite	3 cpd00006 + 2 cpd00001 + cpd00013 <= 5 cpd00067 + 3 cpd00005 + cpd00075	1.7.1.4	peg.330+peg.331+peg.332+peg.333	Cofactors, Vitamins, Prosthetic Groups, Pigments	Negative variable		NOT IN MODEL	iAF692:NTRIR2y	91.604	3.36845	91.604	<=	IRREVERSIBLE BY DELTAG MINMAX
rxn00575	alpha-D-Glucoside glucohydrolase|sucrose hydrolyzing enxyme, extracellular|alpha-glucoside glucohydrolase|alpha-D-Glucoside glucohydrolase|sucrose hydrolyzing enzyme|alpha-glucosidase	H2O + SUCR <=> Glucose + Levulose	cpd00001 + cpd00076 <=> cpd00027 + cpd00082	3.2.1.20|3.2.1.26|3.2.1.48	peg.3132	Carbohydrates	Blocked	R00801|R00802	SUCH	iAO358:rll_14|iAG612:rbs_335:rbs_556|iYO844:SUCH|iND750:SUCRe|iSB619:SUCR	-3.113	0.692797	-7.2115	<=>	REVERSIBLE BY POINTS
rxn00582	Sucrose glucosylmutase|isomaltulose synthase	SUCR <=> Palatinose	cpd00076 <=> cpd01200	5.4.99.11	GROWMATCH	Carbohydrates	Blocked	R00810	ISOMS	iYO844:ISOMS	0	2	0	<=>	REVERSIBLE BY MM DELTAG
rxn00589	salicylate,NADH:oxygen oxidoreductase (1-hydroxylating,|decarboxylating)|salicylate 1-monooxygenase	2 H+ + NADH + O2 + SALC => NAD + H2O + CO2 + Catechol	2 cpd00067 + cpd00004 + cpd00007 + cpd00599 => cpd00003 + cpd00001 + cpd00011 + cpd00077	1.14.13.1	peg.723	Metabolism of Aromatic Compounds	Blocked	R00818	NOT IN MODEL	iAbaylyiv4:SALICYLATE-1-MONOOXYGENASE-RXN	-95.9267	1.38919	-93.1944	=>	IRREVERSIBLE BY DELTAG MINMAX
rxn00604	D-Glucose-6-phosphate:NADP+ 1-oxoreductase|glucose 6-phosphate dehydrogenase|glucose 6-phosphate dehydrogenase, endoplasmic reticular|D-Glucose-6-phosphate:NADP+ 1-oxoreductase|G6PDH2|glucose-6-phosphate 1-dehydrogenase|glucose6-phosphatedehydrogenase	TPN + Robison ester <=> H+ + TPNH + 6-Phospho-D-glucono-1,5-lactone	cpd00006 + cpd00079 <=> cpd00067 + cpd00005 + cpd00911	1.1.1.49	peg.2390	Carbohydrates	Positive variable	R00835	G6PDH	iIT341:G6PDH2|iJR904:G6PDH2r|iAO358:rll_484|iAG612:rbs_259|iYO844:G6PDH|iND750:G6PDH2er:G6PDH2|iNJ661:G6PDH2|iSB619:G6PDH2r|iAF1260:G6PDH2r|iJN746:G6PDH2	-2	1.60921	-2	<=>	REVERSIBLE BY MM DELTAG
rxn00606	alpha,alpha-Trehalose-6-phosphate phosphoglucohydrolase|trehalose-6-phosphate hydrolase	H2O + Trehalose 6-phosphate <=> Glucose + Robison ester	cpd00001 + cpd00523 <=> cpd00027 + cpd00079	3.2.1.93|3.2.1.122	peg.781	Carbohydrates	Blocked	R00837	TRE6PH	iJR904:TRE6PH|iAG612:rbs_285|iYO844:TRE6PH|iSB619:TRE6PH|iAF1260:TRE6PH	-3.113	0.692797	-7.2115	<=>	REVERSIBLE BY POINTS
rxn00607	Maltose-6'-phosphate 6-phosphoglucohydrolase|maltose-6'-phosphate glucosidase	H2O + Maltose 6-phosphate <=> Glucose + Robison ester	cpd00001 + cpd01919 <=> cpd00027 + cpd00079	3.2.1.122	peg.818	Carbohydrates	Blocked	R00838	MAL6PG	iAG612:rbs_268|iYO844:MAL6PG	-3.113	0.692797	-7.2115	<=>	REVERSIBLE BY POINTS
rxn00608	6-Phospho-beta-D-glucosyl-(1,4)-D-gluxose glucohydrolase|6-phospho-beta-glucosidase	H2O + cellobiose-6-phoshate <=> Glucose + Robison ester	cpd00001 + cpd02760 <=> cpd00027 + cpd00079	3.2.1.86	peg.3861|peg.4017	Carbohydrates	Blocked	R00839	PGGH	iAO358:rll_70|iAG612:rbs_201|iYO844:PGGH	-3.113	0.692797	-7.2115	<=>	REVERSIBLE BY POINTS
rxn00611	sn-Glycerol-3-phosphate:NAD+ 2-oxidoreductase|glycerol-3-phosphate dehydrogenase (NAD), mitochondrial|glycerol-3-phosphate dehydrogenase (NAD)|sn-Glycerol-3-phosphate:NAD+ 2-oxidoreductase|G3PD1|glycerol-3-phosphatedehydrogenase-NAD|sn-Glycerol-1-phosphate:NAD 2-oxidoreductase|sn-Glycerol-1-phosphate:NAD 2-oxidoreductase|glycerol-1-phosphate dehydrogenase (NAD)	NAD + GLYC-3-P <=> H+ + NADH + Glycerone phosphate	cpd00003 + cpd00080 <=> cpd00067 + cpd00004 + cpd00095	1.1.1.8|1.1.1.94	peg.2287	Carbohydrates	Variable	R00842|R05679	G3PD1	iIT341:G3PD1|iAF692:G1PDH|iYO844:G3PD1|iND750:G3PD1irm:G3PD1ir|iNJ661:G3PD1	3.76	1.07969	3.76	<=>	REVERSIBLE BY POINTS
rxn00612	sn-Glycerol-3-phosphate:NADP+ 2-oxidoreductase|glycerol-3-phosphate dehydrogenase (NADP)|sn-Glycerol-3-phosphate:NADP+ 2-oxidoreductase|G3PD2|glycerol-3-phosphate dehydrogenase|glycerol-3-phosphatedehydrogenase-NADP|glycerol-3-phosphate dehydrogenase (nad(p)+)|sn-Glycerol-1-phosphate:NADP 2-oxidoreductase	TPN + GLYC-3-P <=> H+ + TPNH + Glycerone phosphate	cpd00006 + cpd00080 <=> cpd00067 + cpd00005 + cpd00095	1.1.1.94	peg.2287	Carbohydrates	Variable	R00844|R05680	NOT IN MODEL	iIT341:G3PD2|iJR904:G3PD2|iAbaylyiv4:GLYC3PDEHYDROGBIOSYN-RXN|iAO358:rll_182|iSB619:G3PD2|iAF1260:G3PD2|iJN746:G3PD2	3.76	1.07969	3.76	<=>	REVERSIBLE BY POINTS
rxn00615	ATP:glycerol 3-phosphotransferase|glycerol kinase|ATP:glycerol 3-phosphotransferase|glycerol kinase (reversible)|GLYK|glycerolkinase	ATP + GLYC <= ADP + GLYC-3-P	cpd00002 + cpd00100 <= cpd00008 + cpd00080	2.7.1.30	peg.929	Carbohydrates	Negative variable	R00847	GLYK	iJR904:GLYK|iAO358:rll_167|iAG612:rbs_316|iSB619:GLYKr|iAF1260:GLYK|iIT341:GLYK|iAbaylyiv4:GLYCEROL-KIN-RXN|iND750:GLYK|iYO844:GLYK|iPS189:GLYK|iNJ661:GLYK|iJN746:GLYK	-4.5	0.23673	-4.5	<=>	REVERSIBLE BY POINTS
rxn00616	sn-Glycerol-3-phosphate:(acceptor) 2-oxidoreductase|glycerol-3-phosphate dehydrogenase (FAD), mitochondrial|glycerol-3-phosphate dehydrogenase|glycerol-3-phosphate dehydrogenase (FAD)	GLYC-3-P + FAD => Glycerone phosphate + FADH2	cpd00080 + cpd00015 => cpd00095 + cpd00982	1.1.99.5	peg.930	Carbohydrates	Positive variable	R00848	NOT IN MODEL	iAbaylyiv4:GLYC3PDEHYDROG-RXN|iAG612:rbs_317|iND750:G3PDm|iJN746:G3PD	-0.79	1.74067	-0.79	<=>	REVERSIBLE BY MM DELTAG
rxn00621	CTP:sn-glycerol-3-phosphate cytidylyltransferase|glycerol-3-phosphate cytidylyltransferase	CTP + GLYC-3-P <=> PPi + CDPglycerol	cpd00052 + cpd00080 <=> cpd00012 + cpd00402	2.7.7.39	peg.3581	Cell Wall and Capsule	Positive	R00856	G3PCT	iAO358:rll_412:rll_413|iYO844:G3PCT|iSB619:G3PCT	1.07	0.746895	1.07	<=>	REVERSIBLE BY MM DELTAG
rxn00623	hydrogen-sulfide:NADP+ oxidoreductase|sulfite reductase (NADPH2)|hydrogen-sulfide:NADP+ oxidoreductase|SULR|sulfitereductase-NADPH2|sulfite reductase (nadph)	3 TPN + 3 H2O + H2S <= 4 H+ + 3 TPNH + HSO3-	3 cpd00006 + 3 cpd00001 + cpd00239 <= 4 cpd00067 + 3 cpd00005 + cpd00081	1.8.1.2	peg.3349+peg.3350	Sulfur Metabolism	Negative variable	R00858	SULR	iJR904:SULR|iAO358:rll_619|iAG612:rbs_560|iSB619:SULR|iAF1260:SULRi|iIT341:SULR|iAbaylyiv4:SULFITE-REDUCT-RXN|iND750:SULR|iYO844:SULR|iNJ661:SULR|iJN746:SULRi	28.261	3.54915	28.261	<=	IRREVERSIBLE BY DELTAG MINMAX
rxn00634	D-Glucitol:NAD+ 2-oxidoreductase|D-sorbitol dehydrogenase (D-fructose producing)|D-sorbitol dehydrogenase|D-Glucitol:NAD+ 2-oxidoreductase|D-sorbitol dehydrogenase (R)	NAD + Sorbitol <=> H+ + NADH + Levulose	cpd00003 + cpd00588 <=> cpd00067 + cpd00004 + cpd00082	1.1.1.14|1.1.1.15	peg.615	Carbohydrates	Negative variable	R00875	SBTD_D	iAG612:rbs_281|iYO844:SBTD_D|iND750:SBTD_D2|iSB619:SBTD_Dr	2.01	1.70129	2.01	<=>	REVERSIBLE BY POINTS
rxn00649	O3-Acetyl-L-serine acetate-lyase (adding hydrogen sulfide)|cysteine synthase|O3-Acetyl-L-serine acetate-lyase (adding hydrogen sulfide)|cysteine synthase (reversible)|CYSS|cysteinesynthase	O-Acetyl-L-serine + H2S => H+ + ACET + L-Cysteine	cpd00722 + cpd00239 => cpd00067 + cpd00029 + cpd00084	2.5.1.47|2.5.1.65|4.2.99.8	peg.3000|peg.73	Amino Acids and Derivatives	Positive variable	R00897	CYSS	iJR904:CYSS|iAO358:rll_104:rll_105|iAG612:rbs_498:rbs_499|iAF692:CYSSr|iSB619:CYSS|iAF1260:CYSS|iIT341:CYSS|iAbaylyiv4:ACSERLY-RXN|iND750:CYSS|iYO844:CYSS|iNJ661:CYSS|iJN746:CYSS	-12.954	1.04616	-12.954	=>	IRREVERSIBLE BY DELTAG MINMAX
rxn00670	acetyl-CoA:phosphate acetyltransferase|Phosphate acetyltransferase|phosphate acetyltransferase	Propanoyl-CoA + Phosphate + H+ <=> CoA + Propanoyl phosphate	cpd00086 + cpd00009 + cpd00067 <=> cpd00010 + cpd01844	2.3.1.8	peg.3772	Carbohydrates	Variable	R00921	PTA2r	iJR904:PTA2|iAbaylyiv4:PTAALT-RXN|iYO844:PTA2r|iPS189:PTA2r|iAF1260:PTA2	3.69	1.22568	3.69	<=>	REVERSIBLE BY POINTS
rxn00671	2-Methyl-3-oxopropanoate:NAD+ oxidoreductase (CoA-propanoylating)|methylmalonate-semialdehyde dehydrogenase|(S)-Methylmalonate semialdehyde:NAD+ oxidoreductase|(CoA-propanoylating)|methylmalonate-semialdehyde dehydrogenase (acylating)|2-Methyl-3-oxopropanoate:NAD+ oxidoreductase (CoA-propanoylating)|(S)-Methylmalonate semialdehyde:NAD+ oxidoreductase (CoA-propanoylating)	CoA + NAD + 2-Methyl-3-oxopropanoate <=> Propanoyl-CoA + NADH + CO2	cpd00010 + cpd00003 + cpd00287 <=> cpd00086 + cpd00004 + cpd00011	1.2.1.27	peg.3981	Carbohydrates	Blocked	R00922|R00935	MMSAD1	iAbaylyiv4:1.2.1.27-RXN|iAG612:rbs_468|iYO844:MMSAD1:MMSDHir|iNJ661:MMSAD1|iJN746:MMTSAO	-7.136	1.61541	-8.50217	<=>	REVERSIBLE BY POINTS
rxn00676	Propanoyl-CoA:acetyl-CoA C-acyltransferase|acetyl-CoA C-acyltransferase (2-Methyl-3-acetoacetyl-CoA)|2-Methylacetyl-CoA thiolase	Propanoyl-CoA + Acetyl-CoA <=> CoA + 2-Methylacetoacetyl-CoA	cpd00086 + cpd00022 <=> cpd00010 + cpd02124	2.3.1.16	peg.3288|peg.1035|peg.2421	Amino Acids and Derivatives	Variable	R00927	ACACT10rr	iAG612:rbs_50|iYO844:ACACT10rr|iJN746:MACCOAT	5.246	1.09265	5.246	<=>	REVERSIBLE BY POINT DELTAG CONFLICT
rxn00679	2-Methylcitrate oxaloacetate-lyase|2-methylcitrate synthase	H+ + CoA + 2-Methylcitrate <= Propanoyl-CoA + H2O + Oxaloacetate	cpd00067 + cpd00010 + cpd01501 <= cpd00086 + cpd00001 + cpd00032	2.3.3.5|4.1.3.31	peg.2418	Carbohydrates	Negative variable	R00931	MCITS	iJR904:MCITS|iAbaylyiv4:2-METHYLCITRATE-SYNTHASE-RXN|iAG612:rbs_524|iYO844:MCITS|iND750:MCITS|iAF1260:MCITS|iJN746:MCITS	10.737	1.31301	10.737	<=	IRREVERSIBLE BY POINTS
rxn00686	5,6,7,8-Tetrahydrofolate:NADP+ oxidoreductase|dihydrofolate reductase|dihydrofolate reductase, mitochondrial|dihydrofolate reductase (irreversible)|5,6,7,8-Tetrahydrofolate:NADP+ oxidoreductase|DHFRi|dihydropholate reductase|dihydrofolatereductase-irreversible	TPN + THF <=> H+ + TPNH + Dihydrofolate	cpd00006 + cpd00087 <=> cpd00067 + cpd00005 + cpd00330	1.5.1.3	peg.2187	Cofactors, Vitamins, Prosthetic Groups, Pigments	Negative	R00939	DHFR	iJR904:DHFR|iAO358:rll_119|iAF692:DHFR|iSB619:DHFR|iAF1260:DHFR|iIT341:DHFRi|iAbaylyiv4:DIHYDROFOLATEREDUCT-RXN|iND750:DHFRim:DHFRi|iYO844:DHFR|iPS189:DHFR|iNJ661:DHFR|iJN746:DHFR	0.59	1.37185	0.59	<=>	REVERSIBLE BY MM DELTAG
rxn00689	Tetrahydrofolate:L-glutamate gamma-ligase (ADP-forming)	ATP + GLU + THF => ADP + Phosphate + H+ + THF-L-glutamate	cpd00002 + cpd00023 + cpd00087 => cpd00008 + cpd00009 + cpd00067 + cpd06227	6.3.2.17	peg.2811	Cofactors, Vitamins, Prosthetic Groups, Pigments	Blocked	R00942	NOT IN MODEL	iND750:THFGLUS|iNJ661:THFGLUS|iSB619:THFGLUS	-6.354	0.856942	-6.354	=>	IRREVERSIBLE BY POINTS
rxn00690	Formate:tetrahydrofolate ligase (ADP-forming)|formate-tetrahydrofolate ligase, mitochondrial|formate-tetrahydrofolate ligase|Formate:tetrahydrofolate ligase (ADP-forming)|FTHFLi|formyltetrahydrofolate synthetase|formate-tetrahydrofolateligase	ATP + FORM + THF <=> ADP + Phosphate + 10-Formyl-THF	cpd00002 + cpd00047 + cpd00087 <=> cpd00008 + cpd00009 + cpd00201	3.5.4.9|6.3.4.3	peg.2435	Cofactors, Vitamins, Prosthetic Groups, Pigments	Variable	R00943	NOT IN MODEL	iIT341:FTHFLi|iAO358:rll_141|iND750:FTHFLm:FTHFL|iNJ661:FTHFL|iSB619:FTHFL	-0.874	1.49255	-0.874	<=>	REVERSIBLE BY MM DELTAG
rxn00691	10-Formyltetrahydrofolate amidohydrolase|formyltetrahydrofolate deformylase|10-Formyltetrahydrofolate amidohydrolase|FTHFD|formyltetrahydrofolatedeformylase	H2O + 10-Formyl-THF => H+ + FORM + THF	cpd00001 + cpd00201 => cpd00067 + cpd00047 + cpd00087	3.5.1.10	peg.1313	Cofactors, Vitamins, Prosthetic Groups, Pigments	Positive variable	R00944	FTHFD	iIT341:FTHFD|iJR904:FTHFD|iAbaylyiv4:FORMYLTHFDEFORMYL-RXN|iYO844:FTHFD|iNJ661:FTHFD|iAF1260:FTHFD|iJN746:FTHFD	-5.943	1.48756	-10.0415	=>	IRREVERSIBLE BY DELTAG MINMAX
rxn00692	5,10-Methylenetetrahydrofolate:glycine hydroxymethyltransferase|glycine hydroxymethyltransferase, reversible|glycine hydroxymethyltransferase, reversible, mitochondrial|glycine hydroxymethyltransferase|5,10-Methylenetetrahydrofolate:glycine hydroxymethyltransferase|GHMT2r|serine hydroxymethyltransferase|glycinehydroxymethyltransferase-reversible	H2O + 5,10-Methylene-THF + Gly <=> Serine + THF	cpd00001 + cpd00125 + cpd00033 <=> cpd00054 + cpd00087	2.1.2.1	peg.3697	Cofactors, Vitamins, Prosthetic Groups, Pigments	Variable	R00945	GHMT	iJR904:GHMT2|iAO358:rll_175|iAG612:rbs_563|iAF692:GHMT2|iSB619:GHMT2|iAF1260:GHMT2r|iIT341:GHMT2r|iAbaylyiv4:GLYOHMETRANS-RXN|iND750:GHMT2rm:GHMT2r|iYO844:GHMT|iPS189:GHMT|iNJ661:GHMT2|iJN746:GHMT2r	-0.053	1.82578	-0.053	<=>	REVERSIBLE BY MM DELTAG
rxn00693	5-Methyltetrahydrofolate:L-homocysteine S-methyltransferase|methionine synthase|5-methionine synthase|5-methyltetrahydrofolate--homocysteine s-methyltransferase|methionine synthase reversible	L-Homocysteine + 5-Methyltetrahydrofolate <=> Methionine + THF	cpd00135 + cpd00345 <=> cpd00060 + cpd00087	2.1.1.13	peg.1320|peg.3900+peg.3901	Amino Acids and Derivatives	Variable	R00946	METS	iJR904:METS|iAO358:rll_249|iAF692:METS|iSB619:METS|iAF1260:METS|iAbaylyiv4:HOMOCYSMETB12-RXN|iND750:METS|iYO844:METS|iNJ661:METS|iJN746:METSr	-6.406	1.27114	-6.406	<=>	REVERSIBLE BY POINTS
rxn00695	ATP:alpha-D-glucose-1-phosphate adenyltransferase|glucose-1-phosphate adenylyltransferase	ATP + Cori ester <=> PPi + ADPglucose	cpd00002 + cpd00089 <=> cpd00012 + cpd00387	2.7.7.27	peg.3099+peg.3100	Carbohydrates	Variable	R00948	GLGCr	iJR904:GLGC|iYO844:GLGCr|iNJ661:GLGC|iSB619:GLGC|iAF1260:GLGC	1.07	0.746895	1.07	<=>	REVERSIBLE BY MM DELTAG
rxn00702	CTP:D-glucose-1-phosphate cytidylyltransferase	Cori ester + CTP <=> PPi + CDP-glucose	cpd00089 + cpd00052 <=> cpd00012 + cpd00390	2.7.7.33	peg.727	Carbohydrates	Blocked	R00956	NOT IN MODEL		1.07	0.746895	1.07	<=>	REVERSIBLE BY MM DELTAG
rxn00704	alpha-D-Glucose 1-phosphate 1,6-phosphomutase|phosphoglucomutase|alpha-D-Glucose 1-phosphate 1,6-phosphomutase|PGMT	Cori ester <=> Robison ester	cpd00089 <=> cpd00079	5.4.2.2|5.4.2.5	peg.177	Cell Wall and Capsule	Negative	R00959	PGMT	iJR904:PGMT|iAO358:rll_139|iAG612:rbs_143:rbs_144:rbs_145:rbs_260|iAF692:PGMT|iSB619:PGMT|iAF1260:PGMT|iIT341:PGMT|iND750:PGMT|iYO844:PGMT|iPS189:PGMT|iNJ661:PGMT|iJN746:PGMT	0	2	0	<=>	REVERSIBLE BY MM DELTAG
rxn00707	ITP:cytidine 5'-phosphotransferase|cytidine kinase (ITP)	ITP + Cytidine <=> CMP + IDP	cpd00068 + cpd00367 <=> cpd00046 + cpd00090	2.7.1.48	peg.2736	Nucleosides and Nucleotides	Variable	R00962	CYTDK3	iYO844:CYTDK3|iPS189:CYTDK3	-4.5	0.23673	-4.5	<=>	REVERSIBLE BY POINTS
rxn00708	Uridine 5'-monophosphate phosphohydrolase|5'-nucleotidase (UMP)|nucleotidase|ump nucleotidase	UMP + H2O => Phosphate + H+ + Uridine	cpd00091 + cpd00001 => cpd00009 + cpd00067 + cpd00249	3.1.3.5	peg.784|peg.733	Nucleosides and Nucleotides	Positive variable	R00963	NTD2	iJR904:NTD2|iAbaylyiv4:5'-NUCLEOTID-RXN|iAO358:rll_298|iYO844:NTD2|iND750:NTD2|iNJ661:NTD2|iAF1260:NTD2:NTD2pp|iJN746:NTD2:NTD2pp	-2.317	0.735634	-6.4155	=>	IRREVERSIBLE BY POINTS
rxn00709	ATP:uridine 5'-phosphotransferase|uridine kinase (ATP:Uridine)|uridine kinase	ATP + Uridine <=> ADP + UMP	cpd00002 + cpd00249 <=> cpd00008 + cpd00091	2.7.1.48	peg.2736	Nucleosides and Nucleotides	Variable	R00964	URIK1	iAO358:rll_437|iAG612:rbs_585|iYO844:URIK1|iND750:URIK1|iPS189:URIK1|iSB619:URIK1	-4.5	0.23673	-4.5	<=>	REVERSIBLE BY POINTS
rxn00710	Orotidine-5'-phosphate carboxy-lyase|orotidine-5'-phosphate decarboxylase|Orotidine-5'-phosphate carboxy-lyase|OMPDC|orotidine-phosphate decarboxylase|orotidine-5-phosphatedecarboxylase	H+ + Orotidylic acid => UMP + CO2	cpd00067 + cpd00810 => cpd00091 + cpd00011	4.1.1.23	peg.1557	Nucleosides and Nucleotides	Positive variable	R00965	OMPDC	iJR904:OMPDC|iAO358:rll_385|iAG612:rbs_505|iAF692:OMPDC|iSB619:OMPDC|iAF1260:OMPDC|iIT341:OMPDC|iAbaylyiv4:OROTPDECARB-RXN|iND750:OMPDC|iYO844:OMPDC|iNJ661:OMPDC|iJN746:OMPDC	-1.32	0.732676	-6.78467	=>	IRREVERSIBLE BY POINTS
rxn00711	UMP:pyrophosphate phosphoribosyltransferase|uracil phosphoribosyltransferase|UMP:pyrophosphate phosphoribosyltransferase|uracil phosphoribosyltransferase (r)|UPPRT|uracilphosphoribosyltransferase	UMP + PPi <= PRPP + Uracil	cpd00091 + cpd00012 <= cpd00103 + cpd00092	2.4.2.9	peg.1549|peg.3696	Nucleosides and Nucleotides	Negative variable	R00966	UPPRT	iJR904:UPPRT|iAO358:rll_443|iAG612:rbs_576:rbs_577|iSB619:UPPRTr|iAF1260:UPPRT|iIT341:UPPRT|iAbaylyiv4:URACIL-PRIBOSYLTRANS-RXN|iND750:UPPRT|iYO844:UPPRT|iPS189:UPPRT|iNJ661:UPPRT|iJN746:UPPRT	3.01	0.976667	3.01	<=	IRREVERSIBLE BY POINTS
rxn00712	UTP:uridine 5'-phosphotransferase	Uridine + UTP <=> UMP + UDP	cpd00249 + cpd00062 <=> cpd00091 + cpd00014	2.7.1.48	peg.2736	Nucleosides and Nucleotides	Variable	R00967	NOT IN MODEL		-4.5	0.23673	-4.5	<=>	REVERSIBLE BY POINTS
rxn00713	GTP:uridine 5'-phosphotransferase|uridine kinase (GTP:Uridine)	Uridine + GTP <=> UMP + GDP	cpd00249 + cpd00038 <=> cpd00091 + cpd00031	2.7.1.48	peg.2736	Nucleosides and Nucleotides	Variable	R00968	URIK2	iJR904:URIK2|iYO844:URIK2|iND750:URIK2|iPS189:URIK2|iNJ661:URIK2|iSB619:URIK2|iAF1260:URIK2	-4.5	0.23673	-4.5	<=>	REVERSIBLE BY POINTS
rxn00715	ITP:uridine 5'-phosphotransferase|uridine kinase (ITP:Uridine)	Uridine + ITP <=> UMP + IDP	cpd00249 + cpd00068 <=> cpd00091 + cpd00090	2.7.1.48	peg.2736	Nucleosides and Nucleotides	Variable	R00970	URIK3	iYO844:URIK3|iPS189:URIK3|iSB619:URIK3	-4.5	0.23673	-4.5	<=>	REVERSIBLE BY POINTS
rxn00726	Chorismate pyruvate-lyase (amino-accepting)|Chorismate pyruvate-lyase (amino-accepting)|ANS2|anthranilatesynthase2	NH3 + Chorismate => H+ + H2O + Pyruvate + Vitamin L1	cpd00013 + cpd00216 => cpd00067 + cpd00001 + cpd00020 + cpd00093	4.1.3.27	peg.2272+peg.75	Cofactors, Vitamins, Prosthetic Groups, Pigments	Positive variable	R00985	NOT IN MODEL	iIT341:ANS2	-39.437	1.7777	-39.437	=>	IRREVERSIBLE BY DELTAG MINMAX
rxn00727	Chorismate pyruvate-lyase (amino-accepting)|anthranilate synthase|Chorismate pyruvate-lyase (amino-accepting)|ANS|anthranilate synthase component II|anthranilatesynthase	L-Glutamine + Chorismate => H+ + GLU + Pyruvate + Vitamin L1	cpd00053 + cpd00216 => cpd00067 + cpd00023 + cpd00020 + cpd00093	4.1.3.27	peg.75+peg.2272	Cofactors, Vitamins, Prosthetic Groups, Pigments	Positive variable	R00986	ANS1	iJR904:ANS|iAO358:rll_432|iAG612:rbs_202|iAF692:ANS|iSB619:ANS|iAF1260:ANS|iIT341:ANS|iAbaylyiv4:ANTHRANSYN-RXN|iND750:ANS|iYO844:ANS1|iNJ661:ANS|iJN746:ANS	-44.16	1.6284	-48.2585	=>	IRREVERSIBLE BY DELTAG MINMAX
rxn00734		Phosphate + 2 H+ + 0.5 O2 + 2-Oxobutyrate => H2O + CO2 + Propanoyl phosphate	cpd00009 + 2 cpd00067 + 0.5 cpd00007 + cpd00094 => cpd00001 + cpd00011 + cpd01844		SPONTANEOUS	Carbohydrates	Positive variable		NOT IN MODEL		-58.8329	0.973566	-56.1006	=>	IRREVERSIBLE BY DELTAG MINMAX
rxn00737	L-threonine ammonia-lyase|L-threonine deaminase|L-threonine deaminase, mitochondrial|L-threonine ammonia-lyase|L-threonine deaminse reversible|THRD_L|threonine deaminase|L-threoninedeaminase|threonine dehydratase	threonine => NH3 + 2-Oxobutyrate	cpd00161 => cpd00013 + cpd00094	4.3.1.19	peg.2183	Amino Acids and Derivatives	Positive variable	R00996	THRD_L	iJR904:THRD_L|iAO358:rll_205|iAG612:rbs_430|iSB619:THRD_L|iAF1260:THRD_L|iIT341:THRD_L|iAbaylyiv4:THREDEHYD-RXN|iND750:THRD_Lm:THRD_L|iYO844:THRD_L|iNJ661:THRD_Lr|iJN746:THRD_L	-5.7	0.686677	-9.7985	=>	IRREVERSIBLE BY DELTAG MINMAX
rxn00740	O-Succinyl-L-homoserine succinate-lyase (adding cysteine)|O-succinylhomoserine lyase (elimination), reversible|O-succinylhomoserine lyase (elimination)|O-Succinyl-L-homoserine succinate-lyase (adding cysteine)|SHSL4r|O-succinylhomoserinelyase-elimination-reversible	H2O + O-Succinyl-L-homoserine => H+ + NH3 + Succinate + 2-Oxobutyrate	cpd00001 + cpd00822 => cpd00067 + cpd00013 + cpd00036 + cpd00094	2.5.1.48|4.2.99.9	peg.1188	Amino Acids and Derivatives	Positive variable	R00999	SHSL4	iIT341:SHSL4r|iYO844:SHSL4|iND750:SHSL4r|iNJ661:SHSL4r|iSB619:SHSL4r|iJN746:SHSL4r	-9.653	0.915264	-17.85	=>	IRREVERSIBLE BY DELTAG MINMAX
rxn00742	L-Cystathionine Lysteine-lyase (deaminating)|cystathionine g-lyase|cystathionine gamma-lyase	H2O + Cystathionine => NH3 + L-Cysteine + 2-Oxobutyrate	cpd00001 + cpd00424 => cpd00013 + cpd00084 + cpd00094	4.4.1.1	peg.2728	Amino Acids and Derivatives	Positive variable	R01001	CYSTGL	iAO358:rll_590|iYO844:CYSTGL|iND750:CYSTGL|iNJ661:CYSTGL|iJN746:CYSTGLr	-1.837	1.26467	-10.034	=>	IRREVERSIBLE BY POINTS
rxn00743	Glycerone phosphate phosphohydrolase (alkaline optimum)|alkaline phosphatase	H2O + Glycerone phosphate => Phosphate + H+ + Glycerone	cpd00001 + cpd00095 => cpd00009 + cpd00067 + cpd00157	3.1.3.1	peg.574|peg.941	Cofactors, Vitamins, Prosthetic Groups, Pigments	Positive variable	R01010	ALKPr	iAF692:ALKP|iYO844:ALKPr|iSB619:ALKP	-2.317	0.735634	-6.4155	=>	IRREVERSIBLE BY POINTS
rxn00747	D-Glyceraldehyde-3-phosphate ketol-isomerase|triose-phosphate isomerase|D-Glyceraldehyde-3-phosphate ketol-isomerase|TPI|triosephosphate isomerase|triose-phosphateisomerase	Glyceraldehyde3-phosphate <=> Glycerone phosphate	cpd00102 <=> cpd00095	5.3.1.1	peg.3398|peg.3974	Carbohydrates	Variable	R01015	TPI	iJR904:TPI|iAO358:rll_424|iAG612:rbs_318|iAF692:TPI|iSB619:TPI|iAF1260:TPI|iIT341:TPI|iAbaylyiv4:TRIOSEPISOMERIZATION-RXN|iND750:TPI|iYO844:TPI|iPS189:TPI|iNJ661:TPI|iJN746:TPI	-1.46	0.300689	-1.46	<=>	REVERSIBLE BY MM DELTAG
rxn00748	Glycerone-phosphate phospho-lyase|methylglyoxal synthase	Glycerone phosphate => Phosphate + H+ + Methylglyoxal	cpd00095 => cpd00009 + cpd00067 + cpd00428	4.2.3.3	peg.2252	Carbohydrates	Blocked	R01016	MGSA	iJR904:MGSA|iYO844:MGSA|iAF1260:MGSA	-10.834	0.6279	-14.9325	=>	IRREVERSIBLE BY DELTAG MINMAX
rxn00751	ATP:choline phosphotransferase|Choline kinase	ATP + Choline <=> ADP + Phosphocholine	cpd00002 + cpd00098 <=> cpd00008 + cpd00457	2.7.1.32	GROWMATCH	Amino Acids and Derivatives	Blocked	R01021	NOT IN MODEL	iND750:CHOLK|iPS189:CHOLK	-4.5	0.23673	-4.5	<=>	REVERSIBLE BY POINTS
rxn00758	sn-Glycero-3-phosphocholine glycerophosphohydrolase|Glycerophosphodiester phosphodiesterase (Glycerophosphocholine)|Glycerophosphodiester phosphodiesterase (sn-Glycero-3-phosphocholine)	H2O + Glycerophosphocholine <=> GLYC-3-P + Choline	cpd00001 + cpd00507 <=> cpd00080 + cpd00098	3.1.4.2|3.1.4.46	peg.962|peg.214|peg.2422	Carbohydrates	Blocked	R01030	GPDDA1	iJR904:GPDDA1|iYO844:GPDDA1|iSB619:GPDDA1|iAF1260:GPDDA1:GPDDA1pp	-4.813	0.694983	-8.9115	<=>	REVERSIBLE BY POINTS
rxn00762	Glycerol:NAD+ oxidoreductase|Glycerol dehydrogenase	NAD + GLYC <=> H+ + NADH + Glycerone	cpd00003 + cpd00100 <=> cpd00067 + cpd00004 + cpd00157	1.1.1.6	GROWMATCH	Carbohydrates	Variable	R01034	NOT IN MODEL	iJR904:GLYCDx|iAF1260:GLYCDx	3.76	1.07969	3.76	<=>	REVERSIBLE BY POINTS
rxn00763	Glycerol:NAD+ oxidoreductase|alcohol dehydrogenase (glycerol)	NAD + GLYC <=> H+ + NADH + D-Glyceraldehyde	cpd00003 + cpd00100 <=> cpd00067 + cpd00004 + cpd00448	1.1.1.1|1.1.1.2|1.1.1.21|1.1.1.72	peg.2704|peg.1847|peg.1032	Carbohydrates	Variable	R01036	NOT IN MODEL	iJR904:ALCD19|iAF1260:ALCD19|iJN746:ALCD19	5.22	1.06983	5.22	<=>	REVERSIBLE BY POINTS
rxn00770	ATP:D-ribose-5-phosphate pyrophosphotransferase|phosphoribosylpyrophosphate synthetase|ATP:D-ribose-5-phosphate pyrophosphotransferase|PRPPS|ribose-phosphate pyrophosphokinase|phosphoribosylpyrophosphatesynthetase	ATP + Ribose 5-phosphate <=> AMP + PRPP	cpd00002 + cpd00101 <=> cpd00018 + cpd00103	2.7.6.1	peg.51	Carbohydrates	Positive	R01049	PRPPS	iJR904:PRPPS|iAO358:rll_339|iAF692:PRPPS|iSB619:PRPPS|iAF1260:PRPPS|iIT341:PRPPS|iAbaylyiv4:PRPPSYN-RXN|iND750:PRPPS|iYO844:PRPPS|iPS189:PRPPS|iNJ661:PRPPS|iJN746:PRPPS	-4.5	0.23673	-4.5	<=>	REVERSIBLE BY POINTS
rxn00772	ATP:D-ribose 5-phosphotransferase|ribokinase|ribokinase reversible	ATP + D-Ribose <=> ADP + Ribose 5-phosphate	cpd00002 + cpd00105 <=> cpd00008 + cpd00101	2.7.1.15	peg.3599	Carbohydrates	Variable	R01051	RBKr	iJR904:RBK|iAO358:rll_392|iAG612:rbs_275|iAF692:RBK|iSB619:RBK|iAF1260:RBK|iAbaylyiv4:RIBOKIN-RXN|iND750:RBK|iYO844:RBKr|iPS189:RBK|iNJ661:RBK|iJN746:RBKr	-4.5	0.23673	-4.5	<=>	REVERSIBLE BY POINTS
rxn00775	ADPribose ribophosphohydrolase|ADPribose diphosphatase	H2O + ADPribose => AMP + Ribose 5-phosphate	cpd00001 + cpd00251 => cpd00018 + cpd00101	3.6.1.13	peg.2366	Nucleosides and Nucleotides	Blocked	R01054	ADPRDP	iYO844:ADPRDP|iSB619:ADPRDP|iAF1260:ADPRDP	-9.313	0.746895	-13.4115	=>	IRREVERSIBLE BY DELTAG MINMAX
rxn00777	D-Ribose-5-phosphate ketol-isomerase|ribose-5-phosphate isomerase|D-Ribose-5-phosphate ketol-isomerase|RPI|ribose 5-phosphate isomerase A|ribose-5-phosphateisomerase|ribose 5-phosphate epimerase	Ribose 5-phosphate <=> D-Ribulose5-phosphate	cpd00101 <=> cpd00171	5.3.1.6	peg.3699	Carbohydrates	Variable	R01056	RPI	iJR904:RPI|iAO358:rll_404|iAG612:rbs_279|iAF692:RPI|iSB619:RPI|iAF1260:RPI|iIT341:RPI|iAbaylyiv4:RIB5PISOM-RXN|iND750:RPI|iYO844:RPI|iPS189:RPI|iNJ661:RPI|iJN746:RPI	0.62	1.30148	0.62	<=>	REVERSIBLE BY MM DELTAG
rxn00778	D-Ribose 1,5-phosphomutase|alpha-D-Ribose 1-phosphate 1,6-phosphomutase|phosphopentomutase|D-Ribose 1,5-phosphomutase|alpha-D-Ribose 1-phosphate 1,6-phosphomutase|PPM	Ribose 1-phosphate <=> Ribose 5-phosphate	cpd00475 <=> cpd00101	5.4.2.2|5.4.2.7	peg.2355	Carbohydrates	Variable	R01057	PPM	iIT341:PPM|iJR904:PPM|iAO358:rll_112|iAG612:rbs_277|iYO844:PPM|iND750:PPM|iSB619:PPM|iAF1260:PPM|iJN746:PPM	0	2	0	<=>	REVERSIBLE BY MM DELTAG
rxn00781	D-Glyceraldehyde-3-phosphate:NAD+ oxidoreductase(phosphorylating)|glyceraldehyde-3-phosphate dehydrogenase|glyceraldehyde-3-phosphate dehydrogenase (phosphorylating)|D-Glyceraldehyde-3-phosphate:NAD+ oxidoreductase(phosphorylating)|GAPD|glyceraldehyde 3-phosphate dehydrogenase|glyceraldehyde-3-phosphatedehydrogenase|glyceraldehyde 3-phosphate dehydrogenase (phosphorylating)|glyceraldehyde-3-phosp…	Phosphate + NAD + Glyceraldehyde3-phosphate <=> NADH + 1,3-Bisphospho-D-glycerate	cpd00009 + cpd00003 + cpd00102 <=> cpd00004 + cpd00203	1.2.1.12|1.2.1.13|1.2.1.59	peg.3400	Carbohydrates	Negative variable	R01061	GAPD_NAD	iJR904:GAPD|iAO358:rll_157:rll_158|iAF692:GAPD|iSB619:GAPD|iAF1260:GAPD|iIT341:GAPD|iAbaylyiv4:GAPOXNPHOSPHN-RXN|iND750:GAPD|iYO844:GAPD_NAD|iPS189:GAPD|iNJ661:GAPD|iJN746:GAPD	-0.356	1.19502	3.7425	<=	IRREVERSIBLE BY POINTS
rxn00782	D-Glyceraldehyde-3-phosphate:NADP+ oxidoreductase(phosphorylating)|glyceraldehyde-3-phosphate dehydrogenase (phosphorylating)|D-Glyceraldehyde-3-phosphate:NADP+ oxidoreductase(phosphorylating)|glyceraldehyde-3-phosphate dehydrogenase (NAD(P)+) (phosphorylating)	Phosphate + TPN + Glyceraldehyde3-phosphate <= TPNH + 1,3-Bisphospho-D-glycerate	cpd00009 + cpd00006 + cpd00102 <= cpd00005 + cpd00203	1.2.1.12|1.2.1.13|1.2.1.59	peg.2905	Carbohydrates	Negative variable	R01063	GAPD_NADP	iAF692:GAPD(nadp)|iYO844:GAPD_NADP	-0.356	1.19502	3.7425	<=	IRREVERSIBLE BY POINTS
rxn00784	2-Deoxy-D-ribose-5-phosphate acetaldehyde-lyase|deoxyribose-phosphate aldolase|Deoxyribose-phosphate aldolase	deoxyribose-5-phosphate <=> Glyceraldehyde3-phosphate + AALD	cpd00510 <=> cpd00102 + cpd00071	4.1.2.4	peg.3947	Carbohydrates	Variable	R01066	DRPAr	iJR904:DRPA|iAO358:rll_113|iAG612:rbs_240|iSB619:DRPA|iAF1260:DRPA|iYO844:DRPAr|iNJ661:DRPA|iPS189:DRPAr	1.68	1.26913	-2.4185	<=>	REVERSIBLE BY POINTS
rxn00785	D-Fructose 6-phosphate:D-glyceraldehyde-3-phosphate glycolaldehyde|transferase|beta-D-Fructose 6-phosphate:D-glyceraldehyde-3-phosphate|glycolaldehyde transferase|transketolase|transferase|glycolaldehyde transferase|TKT2|transketolase (erythrose-4p)	Neuberg ester + Glyceraldehyde3-phosphate <=> D-Xylulose5-phosphate + D-Erythrose4-phosphate	cpd00072 + cpd00102 <=> cpd00198 + cpd00236	2.2.1.1	peg.1793	Carbohydrates	Variable	R01067|R01830	TKT2	iJR904:TKT2|iAO358:rll_423|iAG612:rbs_244|iAF692:TKT2|iSB619:TKT2|iAF1260:TKT2|iIT341:TKT2|iAbaylyiv4:2TRANSKETO-RXN|iND750:TKT2|iYO844:TKT2|iPS189:TKT2|iNJ661:TKT2|iJN746:TKT2	1.75	1.28569	1.75	<=>	REVERSIBLE BY MM DELTAG
rxn00786	D-Fructose-1,6-bisphosphate D-glyceraldehyde-3-phosphate-lyase|fructose-bisphosphate aldolase|beta-D-fructose 1,6-bisphosphate D-glyceraldehyde-3-phosphate-lyase|D-Fructose-1,6-bisphosphate D-glyceraldehyde-3-phosphate-lyase|beta-D-fructose 1,6-bisphosphate D-glyceraldehyde-3-phosphate-lyase|FBA|fructose-bisphosphatealdolase	D-Fructose1-6-bisphosphate <=> Glyceraldehyde3-phosphate + Glycerone phosphate	cpd00290 <=> cpd00102 + cpd00095	4.1.2.13	peg.3719	Carbohydrates	Variable	R01068|R01070	FBA	iJR904:FBA|iAO358:rll_137|iAG612:rbs_248|iAF692:FBA|iSB619:FBA|iAF1260:FBA|iIT341:FBA|iAbaylyiv4:F16ALDOLASE-RXN|iND750:FBA|iYO844:FBA|iPS189:FBA|iNJ661:FBA|iJN746:FBA	4.31	1.23134	0.211501	<=>	REVERSIBLE BY MM DELTAG
rxn00787	D-Tagatose 1,6-bisphosphate triosephosphate lyase|D-Tagatose 1,6-bisphosphate triosephosphate lyase|Tagatose-bisphosphate aldolase|tagatose-bisphosphate aldolase	D-Tagatose 1,6-biphosphate <=> Glyceraldehyde3-phosphate + Glycerone phosphate	cpd02371 <=> cpd00102 + cpd00095	4.1.2.40	GROWMATCH	Carbohydrates	Blocked	R01069	TGBPA	iJR904:TGBPA|iAO358:rll_576|iYO844:TGBPA|iSB619:TGBPA|iAF1260:TGBPA	4.31	1.23134	0.211501	<=>	REVERSIBLE BY MM DELTAG
rxn00789	1-(5-Phospho-D-ribosyl)-ATP:pyrophosphate phosphoribosyl-transferase|ATP phosphoribosyltransferase|1-(5-phospho-D-ribosyl)-ATP:pyrophosphate|phospho-alpha-D-ribosyl-transferase|atp phosphoribosyltransferase|ATP phosphoribosyltransferase reversible	PPi + Phosphoribosyl-ATP <= ATP + PRPP	cpd00012 + cpd01775 <= cpd00002 + cpd00103	2.4.2.17	peg.3498+peg.3499	Amino Acids and Derivatives	Negative variable	R01071	ATPPRTr	iJR904:ATPPRT|iAO358:rll_193|iAG612:rbs_167|iAF692:ATPPRT|iSB619:ATPPRT|iAF1260:ATPPRT|iAbaylyiv4:ATPPHOSPHORIBOSYLTRANS-RXN|iND750:ATPPRT|iYO844:ATPPRTr|iNJ661:ATPPRT|iJN746:ATPPRTr	7.68	2.95933	7.68	<=	IRREVERSIBLE BY POINTS
rxn00790	5-Phosphoribosylamine:pyrophosphate phosphoribosyltransferase|(glutamate-amidating)|glutamine phosphoribosyldiphosphate amidotransferase|(glutamate-amidating)|GLUPRT|phosphoribosyldiphosphate amidotransferase|glutaminephosphoribosyldiphosphateamidotransferase|amidophosphoribosyltransferase	PPi + GLU + 5-Phosphoribosylamine <= H2O + L-Glutamine + PRPP	cpd00012 + cpd00023 + cpd01982 <= cpd00001 + cpd00053 + cpd00103	2.4.2.14	peg.650	Nucleosides and Nucleotides	Negative variable	R01072	GLUPRT	iJR904:GLUPRT|iAO358:rll_369|iAG612:rbs_396|iAF692:GLUPRT|iSB619:GLUPRT|iAF1260:GLUPRT|iIT341:GLUPRT|iAbaylyiv4:PRPPAMIDOTRANS-RXN|iND750:GLUPRT|iYO844:GLUPRT|iNJ661:GLUPRT|iJN746:GLUPRT	10.933	0.924103	15.0315	<=	IRREVERSIBLE BY POINTS
rxn00791	N-(5-Phospho-D-ribosyl)anthranilate:pyrophosphate|phosphoribosyl-transferase|anthranilate phosphoribosyltransferase|phosphoribosyl-transferase|ANPRT|anthranilatephosphoribosyltransferase	PPi + N-5-phosphoribosyl-anthranilate <= Vitamin L1 + PRPP	cpd00012 + cpd02642 <= cpd00093 + cpd00103	2.4.2.18	peg.2271	Amino Acids and Derivatives	Negative variable	R01073	ANPRT	iJR904:ANPRT|iAO358:rll_429|iAG612:rbs_158|iAF692:ANPRT|iSB619:ANPRT|iAF1260:ANPRT|iIT341:ANPRT|iAbaylyiv4:PRTRANS-RXN|iND750:ANPRT|iYO844:ANPRT|iNJ661:ANPRT|iJN746:ANPRT	10.47	0.815445	10.47	<=	IRREVERSIBLE BY POINTS
rxn00799	(S)-Malate hydro-lyase|fumarase|fumarase, mitochondrial|(S)-Malate hydro-lyase|FUM|fumarate hydratase	MALA <=> Fumarate + H2O	cpd00130 <=> cpd00106 + cpd00001	4.2.1.2	peg.3310	Carbohydrates	Variable	R01082	FUM	iJR904:FUM|iAG612:rbs_300|iAF692:FUM|iSB619:FUM|iAF1260:FUM|iIT341:FUM|iAbaylyiv4:FUMHYDR-RXN|iND750:FUMm:FUM|iYO844:FUM|iNJ661:FUM|iJN746:FUM	0.613	0.872726	0.613	<=>	REVERSIBLE BY MM DELTAG
rxn00800	N6-(1,2-Dicarboxyethyl)AMP AMP-lyase|adenylsuccinate lyase|N6-(1,2-Dicarboxyethyl)AMP AMP-lyase|adenylosuccinate lyase|ADSL1r|adenylsuccinatelyase	Adenylosuccinate <=> Fumarate + AMP	cpd02375 <=> cpd00106 + cpd00018	4.3.2.2	peg.645	Nucleosides and Nucleotides	Positive variable	R01083	ADSL1r	iJR904:ADSL1r|iAO358:rll_365|iAG612:rbs_127|iAF692:ADSL1|iSB619:ADSL1|iAF1260:ADSL1r|iIT341:ADSL1r|iAbaylyiv4:AMPSYN-RXN|iND750:ADSL1r|iYO844:ADSL1r|iNJ661:ADSL1r|iJN746:ADSL1r	7.34	0.933038	3.2415	<=>	REVERSIBLE BY POINTS
rxn00802	N-(L-Argininosuccinate) arginie-lyase|argininosuccinate lyase|N-(L-Argininosuccinate) arginie-lyase|ARGSL|argininosuccinatelyase	L-Argininosuccinate <=> Arginine + Fumarate	cpd02152 <=> cpd00051 + cpd00106	4.3.2.1	peg.2947	Amino Acids and Derivatives	Positive variable	R01086	ARGSL	iJR904:ARGSL|iAO358:rll_50|iAG612:rbs_370|iAF692:ARGSL|iSB619:ARGSL|iAF1260:ARGSL|iIT341:ARGSL|iAbaylyiv4:ARGSUCCINLYA-RXN|iND750:ARGSL|iYO844:ARGSL|iNJ661:ARGSL|iJN746:ARGSL	7.34	0.933038	3.2415	<=>	REVERSIBLE BY POINTS
rxn00804	L-leucine:NAD+ oxidoreductase(deaminating)|L-leucine dehydrogenase	NAD + H2O + L-Leucine <=> H+ + NADH + NH3 + 4MOP	cpd00003 + cpd00001 + cpd00107 <=> cpd00067 + cpd00004 + cpd00013 + cpd00200	1.4.1.9	peg.2412	Amino Acids and Derivatives	Variable	R01088	LLEUDr	iAG612:rbs_413|iYO844:LLEUDr	8.687	1.31216	4.5885	<=>	REVERSIBLE BY POINT DELTAG CONFLICT
rxn00806	L-Leucine:2-oxoglutarate aminotransferase|leucine transaminase (irreversible)|leucine transaminase, mitochondrial|leucine transaminase|L-Leucine:2-oxoglutarate aminotransferase|LEUTA|branched-chain amino acid aminotransferase|leucinetransaminase|leucine aminotransferase	2-Oxoglutarate + L-Leucine <=> GLU + 4MOP	cpd00024 + cpd00107 <=> cpd00023 + cpd00200	2.6.1.6|2.6.1.42	peg.240|peg.3860	Amino Acids and Derivatives	Variable	R01090	LEUTA	iJR904:LEUTAi|iAO358:rll_69|iAG612:rbs_44:rbs_45|iAF692:LEUTA|iSB619:LEUTA|iAF1260:LEUTAi|iIT341:LEUTA|iAbaylyiv4:BRANCHED-CHAINAMINOTRANSFERLEU-RXN|iND750:LEUTAm:LEUTA|iYO844:LEUTA|iNJ661:LEUTA|iJN746:LEUTA	0	2	0	<=>	REVERSIBLE BY MM DELTAG
rxn00808	ATP:D-galactose 1-phosphotransferase|galactokinase|ATP:D-galactose 1-phosphotransferase|GALK	ATP + GALC <=> ADP + alpha-D-Galactose1-phosphate	cpd00002 + cpd00108 <=> cpd00008 + cpd00348	2.7.1.6	peg.3825	Carbohydrates	Negative variable	R01092	GALK	iIT341:GALK|iJR904:GALKr|iAO358:rll_154|iAG612:rbs_251|iYO844:GALK|iND750:GALK|iNJ661:GALKr|iAF1260:GALKr	-4.5	0.23673	-4.5	<=>	REVERSIBLE BY POINTS
rxn00816	Lactose galactohydrolase|b-galactosidase|lactase	H2O + LACT <=> Glucose + GALC	cpd00001 + cpd00208 <=> cpd00027 + cpd00108	3.2.1.108|3.2.1.23	peg.3419|peg.708	Carbohydrates	Blocked	R01100|R01678	LACZ	iJR904:LACZ|iYO844:LACZ|iNJ661:LACZ|iAF1260:LACZ:LACZpp	-3.113	0.692797	-7.2115	<=>	REVERSIBLE BY POINTS
rxn00817	alpha-D-Glucoside glucohydrolase|alpha-D-galactoside galactohydrolase|a-galactosidase (melibiose)|alpha-D-glucoside glucohydrase	H2O + Melibiose <=> Glucose + GALC	cpd00001 + cpd03198 <=> cpd00027 + cpd00108	3.2.1.20|3.2.1.22	peg.3033	Carbohydrates	Blocked	R01101	GALS3	iJR904:GALS3|iYO844:GALS3|iND750:GALS3:DGGH|iAF1260:GALS3	-3.113	0.692797	-7.2115	<=>	REVERSIBLE BY POINTS
rxn00818	Raffinose galactohydrolase	H2O + Melitose <=> GALC + SUCR	cpd00001 + cpd00382 <=> cpd00108 + cpd00076	3.2.1.22	peg.3033	Carbohydrates	Blocked	R01103	NOT IN MODEL	iND750:RAFGH	-3.113	0.692797	-7.2115	<=>	REVERSIBLE BY POINTS
rxn00827	CTP:N-acylneuraminate cytidylyltransferase	CTP + Neu5Ac => PPi + CMP-N-acetylneuraminate	cpd00052 + cpd00232 => cpd00012 + cpd00112	2.7.7.43	peg.3790	Cell Wall and Capsule	Blocked	R01117	NOT IN MODEL		-3.43	0.736571	-3.43	=>	IRREVERSIBLE BY POINTS
rxn00830	Isopentenyl-diphosphate delta3-delta2-isomerase|isopentenyl-diphosphate D-isomerase|isopentenyl-diphosphate delta-isomerase	Isopentenyldiphosphate <=> DMAPP	cpd00113 <=> cpd00202	5.3.3.2	peg.2291	Cofactors, Vitamins, Prosthetic Groups, Pigments	Variable	R01123	IPDDI	iJR904:IPDDIi|iAO358:rll_473|iYO844:IPDDI|iND750:IPDDI|iNJ661:IPDDI|iSB619:IPDDI|iAF1260:IPDDI|iJN746:IPDDI	0.66	0.418925	0.66	<=>	REVERSIBLE BY MM DELTAG
rxn00831	Inosine 5'-monophosphate phosphohydrolase|5'-nucleotidase (IMP)|nucleotidase|imp nucleotidase	H2O + IMP => Phosphate + H+ + Inosine	cpd00001 + cpd00114 => cpd00009 + cpd00067 + cpd00246	3.1.3.5	peg.784|peg.733	Nucleosides and Nucleotides	Positive variable	R01126	NOT IN MODEL	iJR904:NTD11|iAbaylyiv4:RXN-7607|iAO358:rll_294|iND750:NTD11|iNJ661:NTD11|iAF1260:NTD11:NTD11pp|iJN746:NTD11:NTD11pp	-2.317	0.735634	-6.4155	=>	IRREVERSIBLE BY POINTS
rxn00832	IMP 1,2-hydrolase (decyclizing)|IMP cyclohydrolase|IMP 1,2-hydrolase (decyclizing)|IMPC|phosphoribosylaminoimidazolecarboxamide formyltransferase / IMP cyclohydrolase|IMPcyclohydrolase|imp cyclohydrolase	H2O + IMP <=> FAICAR	cpd00001 + cpd00114 <=> cpd02884	3.5.4.10	peg.653	Nucleosides and Nucleotides	Negative variable	R01127	IMPCir	iJR904:IMPC|iAO358:rll_371|iAG612:rbs_77|iAF692:IMPC|iSB619:IMPC|iAF1260:IMPC|iIT341:IMPC|iAbaylyiv4:IMPCYCLOHYDROLASE-RXN|iND750:IMPC|iYO844:IMPCir|iNJ661:IMPC|iJN746:IMPC	-2.583	2.29918	-2.583	<=>	REVERSIBLE BY POINTS
rxn00834	IMP:NAD+ oxidoreductase|IMP dehydrogenase|IMP:NAD+ oxidoreductase|IMPD|IMPdehydrogenase|imp dehydrogenase	NAD + H2O + IMP <=> H+ + NADH + XMP	cpd00003 + cpd00001 + cpd00114 <=> cpd00067 + cpd00004 + cpd00497	1.1.1.205	peg.9	Nucleosides and Nucleotides	Positive	R01130	IMPD	iJR904:IMPD|iAO358:rll_186|iAG612:rbs_347|iAF692:IMPD|iSB619:IMPD|iAF1260:IMPD|iIT341:IMPD|iAbaylyiv4:IMP-DEHYDROG-RXN|iND750:IMPD|iYO844:IMPD|iNJ661:IMPD|iJN746:IMPD	1.577	1.55505	1.577	<=>	REVERSIBLE BY MM DELTAG
rxn00836	IMP:pyrophosphate phosphoribosyltransferase|hypoxanthine phosphoribosyltransferase (Hypoxanthine)|IMP:pyrophosphate phosphoribosyltransferase|HXPRT|hypoxanthine-guanine phosphoribosyltransferase|hypoxantine-guanine phosphorybosyltransferase|hypoxanthinephosphoribosyltransferase-Hypoxanthine|hypoxanthine phosphoribosyltransferase	PPi + IMP <= HYXN + PRPP	cpd00012 + cpd00114 <= cpd00226 + cpd00103	2.4.2.8	peg.68	Nucleosides and Nucleotides	Negative variable	R01132	HXPRTr	iJR904:HXPRT|iAO358:rll_200:rll_202|iAG612:rbs_341|iAF692:HXPRT|iSB619:HXPRT|iAF1260:HXPRT|iIT341:HXPRT|iAbaylyiv4:HYPOXANPRIBOSYLTRAN-RXN|iND750:HXPRT|iYO844:HXPRTr|iPS189:HXPRTr|iNJ661:HXPRT|iJN746:HXPRT	3.01	0.976667	3.01	<=	IRREVERSIBLE BY POINTS
rxn00837	NADH:guanosine-5'-phosphate oxidoreductase(deaminating)|GMP reductase|NADH:guanosine-5'-phosphate oxidoreductase(deaminating)|GMPR|GMPreductase	TPN + NH3 + IMP <= 2 H+ + TPNH + GMP	cpd00006 + cpd00013 + cpd00114 <= 2 cpd00067 + cpd00005 + cpd00126	1.7.1.7	peg.3219	Nucleosides and Nucleotides	Negative variable	R01134	GMPR	iIT341:GMPR|iJR904:GMPR|iAO358:rll_187|iAG612:rbs_483|iYO844:GMPR|iSB619:GMPR|iAF1260:GMPR	10.46	1.35728	14.5585	<=	IRREVERSIBLE BY POINTS
rxn00838	IMP:L-aspartate ligase (GDP-forming)|adenylosuccinate synthase|adenylosuccinate synthetase|IMP:L-aspartate ligase (GDP-forming)|ADSS|adenylosuccinatesynthase	GTP + Aspartate + IMP => Phosphate + 2 H+ + GDP + Adenylosuccinate	cpd00038 + cpd00041 + cpd00114 => cpd00009 + 2 cpd00067 + cpd00031 + cpd02375	6.3.4.4	peg.4048	Nucleosides and Nucleotides	Positive variable	R01135	ADSS	iJR904:ADSS|iAO358:rll_363|iAG612:rbs_328|iAF692:ADSS|iSB619:ADSS|iAF1260:ADSS|iIT341:ADSS|iAbaylyiv4:ADENYLOSUCCINATE-SYNTHASE-RXN|iND750:ADSS|iYO844:ADSS|iNJ661:ADSS|iJN746:ADSS	-2.594	1.29949	-2.594	=>	IRREVERSIBLE BY POINTS
rxn00839	ATP:nucleoside-diphosphate phosphatransferase|nucleoside-diphosphate kinase (ATP:dADP)|ATP:nucleoside-diphosphate phosphatransferase|NDPK8|nucleoside-diphosphatekinase-ATP-dADP|dadp kinase	ATP + dADP <=> ADP + dATP	cpd00002 + cpd00177 <=> cpd00008 + cpd00115	2.7.4.6	peg.2277	Nucleosides and Nucleotides	Variable	R01137	NDPK8	iJR904:NDPK8|iAO358:rll_492|iAG612:rbs_224|iAF692:NDPK8|iSB619:NDPK8|iAF1260:NDPK8|iIT341:NDPK8|iAbaylyiv4:DADPKIN-RXN|iND750:NDPK8|iYO844:NDPK8|iPS189:NDPK8|iNJ661:NDPK8|iJN746:NDPK8	0	2	0	<=>	REVERSIBLE BY MM DELTAG
rxn00851	D-AlanineD-Alanine ligase (ADP-forming)|D-alanine-D-alanine ligase (reversible)|D-AlanineD-Alanine ligase (ADP-forming)|ALAALAr|D-alanine-D-alanine ligase|D-alanine-D-alanineligase-reversible|d-alanine--d-alanine ligase	ATP + 2 D-Ala => ADP + Phosphate + H+ + D-Ala-D-Ala	cpd00002 + 2 cpd00117 => cpd00008 + cpd00009 + cpd00067 + cpd00731	6.3.2.4	peg.456	Cell Wall and Capsule	Positive variable	R01150	ALAALA	iJR904:ALAALAr|iAO358:rll_110|iSB619:ALAALAr|iAF1260:ALAALAr|iIT341:ALAALAr|iAbaylyiv4:DALADALALIG-RXN|iYO844:ALAALA|iNJ661:ALAALAr|iJN746:ALAALAr	-6.354	0.856942	-6.354	=>	IRREVERSIBLE BY POINTS
rxn00858	Agmatine amidinohydrolase|agmatinase|Agmatine amidinohydrolase|AGMT	H2O + Agmatine <=> PUTR + Urea	cpd00001 + cpd00152 <=> cpd00118 + cpd00073	3.5.3.11	peg.3755	Amino Acids and Derivatives	Blocked	R01157	AGMT	iJR904:AGMT|iAG612:rbs_137|iAF692:AGMT|iSB619:AGMT|iAF1260:AGMT|iIT341:AGMT|iYO844:AGMT|iNJ661:AGMT|iJN746:AGMT	-3.903	1.68444	-8.0015	<=>	REVERSIBLE BY POINTS
rxn00863	L-Histidinal:NAD+ oxidoreductase|histidinol dehydrogenase	NAD + H2O + L-Histidinal <=> 2 H+ + NADH + L-Histidine	cpd00003 + cpd00001 + cpd01324 <=> 2 cpd00067 + cpd00004 + cpd00119	1.1.1.23	peg.3497	Amino Acids and Derivatives	Positive variable	R01163	NOT IN MODEL	iAbaylyiv4:HISTALDEHYD-RXN|iAG612:rbs_401	-9.803	1.17612	-9.803	<=>	REVERSIBLE BY POINTS
rxn00867	L-Histidine ammonia-lyase|histidase|L-Histidine ammonia-lyase|histidase_r|histidine ammonia-lyase	L-Histidine => NH3 + Urocanate	cpd00119 => cpd00013 + cpd00581	4.3.1.3	peg.3940	Amino Acids and Derivatives	Blocked	R01168	HISD1r	iAbaylyiv4:HISTIDINE-AMMONIA-LYASE-RXN|iAG612:rbs_403|iYO844:HISD1r|iSB619:HISDr|iJN746:HISD	-0.19	0.887102	-4.2885	=>	IRREVERSIBLE BY POINTS
rxn00868	Butanoyl-CoA:(acceptor) 2,3-oxidoreductase|Butanoyl-CoA:NAD+ trans-2-oxidoreductase|acyl-CoA dehydrogenase (butanoyl-CoA)	NAD + Butyryl-CoA <= H+ + NADH + Crotonyl-CoA	cpd00003 + cpd00120 <= cpd00067 + cpd00004 + cpd00650	1.3.1.44|1.3.99.2	peg.3724|peg.3287|peg.452	Carbohydrates	Negative variable	R01171	ACOAD1	iYO844:ACOAD1|iSB619:ACOAD1	16.55	1.19027	16.55	<=	IRREVERSIBLE BY DELTAG MINMAX
rxn00871	Butanoyl-CoA:orthophosphate butanoyltransferase|phosphate butyryltransferase	Phosphate + H+ + Butyryl-CoA <=> CoA + Butanoylphosphate	cpd00009 + cpd00067 + cpd00120 <=> cpd00010 + cpd01662	2.3.1.19	peg.2413	Carbohydrates	Variable	R01174	PBUTT	iYO844:PBUTT|iPS189:PBUTT	3.69	1.22568	3.69	<=>	REVERSIBLE BY POINTS
rxn00874	Acetyl-CoA:acetyl-CoA C-acetyltransferase|3-ketoacyl-CoA thiolase|acetyl-CoA C-acyltransferase (butanoyl-CoA)|Acetyl-CoA:acetyl-CoA C-acetyltransferase|acetyl-CoA C-acyltransferase (butanoyl-CoA) (r)|3oxoacyl-coa thiolase (c6:0)	Acetyl-CoA + Butyryl-CoA <=> CoA + 3-Oxohexanoyl-CoA	cpd00022 + cpd00120 <=> cpd00010 + cpd03123	2.3.1.9|2.3.1.16	peg.3288|peg.1035|peg.2421	Fatty Acids and Lipids	Positive variable	R01177	ACACT2r	iAbaylyiv4:C6:0-3OXOCOA-THIOLASE-RXN|iYO844:ACACT2r|iSB619:ACACT2r|iAF1260:KAT2|iJN746:KAT2	7.056	1.08737	7.056	<=>	REVERSIBLE BY POINT DELTAG CONFLICT
rxn00875	Butanoyl-CoA:acetate CoA-transferase|Acetyl-CoA:butyrate-CoA transferase|acetate coa-transferase	ACET + Butyryl-CoA <=> Acetyl-CoA + Butyrate	cpd00029 + cpd00120 <=> cpd00022 + cpd00211	2.8.3.8	peg.1976+peg.1977	Carbohydrates	Variable	R01179	NOT IN MODEL	iJR904:BUTCT|iAbaylyiv4:R11-RXN|iAF1260:BUTCT	1.54	0.523643	1.54	<=>	REVERSIBLE BY MM DELTAG
rxn00877	2-Methylpropanoyl-CoA CoA-carbonylmutase	Isobutyryl-CoA <=> Butyryl-CoA	cpd00481 <=> cpd00120	5.4.99.13	GROWMATCH	Carbohydrates	Variable	R01181	NOT IN MODEL		1.81	0.257149	1.81	<=>	REVERSIBLE BY MM DELTAG
rxn00879	myo-Inositol:NAD+ 2-oxidoreductase|inositol 2-dehydrogenase	NAD + Bios I <=> H+ + NADH + 2-Inosose	cpd00003 + cpd00121 <=> cpd00067 + cpd00004 + cpd00524	1.1.1.18	peg.3975|peg.1084	Carbohydrates	Blocked	R01183	INS2D	iAG612:rbs_353|iAF692:INS2D|iYO844:INS2D|iPS189:INS2D	2.3	1.11438	2.3	<=>	REVERSIBLE BY POINTS
rxn00881	myo-Inositol 1-phosphate phosphahydrolase|myo-inositol 1-phosphatase	H2O + Inositol 1-phosphate => Phosphate + H+ + Bios I	cpd00001 + cpd00867 => cpd00009 + cpd00067 + cpd00121	3.1.3.25	peg.1469	Carbohydrates	Blocked	R01185	MI1PP	iJR904:MI1PP|iAF692:MI1PP|iYO844:MI1PP|iND750:MI1PP|iNJ661:MI1PP|iSB619:MI1PP|iAF1260:MI1PP	-2.317	0.735634	-6.4155	=>	IRREVERSIBLE BY POINTS
rxn00882	myo-Inositol 4-phosphate phosphahydrolase|myo-Inositol 4-phosphate phosphahydrolase|myo-inositol 4-phosphatase	H2O + Inositol 4-phosphate => Phosphate + H+ + Bios I	cpd00001 + cpd02230 => cpd00009 + cpd00067 + cpd00121	3.1.3.25	peg.1469	Carbohydrates	Blocked	R01186	NOT IN MODEL	iNJ661:MI4PP	-2.317	0.735634	-6.4155	=>	IRREVERSIBLE BY POINTS
rxn00883	1D-myo-Inositol 3-phosphate phosphahydrolase|1D-myo-Inositol 3-phosphate phosphahydrolase|myo-inositol 3-phosphatase	H2O + Inositol 3-phosphate => Phosphate + H+ + Bios I	cpd00001 + cpd02484 => cpd00009 + cpd00067 + cpd00121	3.1.3.25	peg.1469	Carbohydrates	Blocked	R01187	NOT IN MODEL	iNJ661:MI3PP	-2.317	0.735634	-6.4155	=>	IRREVERSIBLE BY POINTS
rxn00892	ATP:N-acetyl-D-glucosamine 6-phosphotransferase|N-acetylglucosamine kinase	ATP + GlcNAc <=> ADP + N-Acetyl-D-glucosamine 6-phosphate	cpd00002 + cpd00122 <=> cpd00008 + cpd00293	2.7.1.59	GROWMATCH	Carbohydrates	Variable	R01201	NOT IN MODEL	iAF1260:ACGAMK	-4.5	0.23673	-4.5	<=>	REVERSIBLE BY POINTS
rxn00897	N-Acyl-D-glucosamine 2-epimerase	GlcNAc <=> N-Acetyl-D-mannosamine	cpd00122 <=> cpd00492	5.1.3.8	GROWMATCH	Carbohydrates	Variable	R01207	NOT IN MODEL		0	2	0	<=>	REVERSIBLE BY MM DELTAG
rxn00898	2,3-Dihydroxy-3-methylbutanoate hydro-lyase|dihydroxy-acid dehydratase|(R)-2,3-Dihydroxy-3-methylbutanoate hydro-lyase|dihydroxy-acid dehydratase (2,3-dihydroxy-3-methylbutanoate)|dihydroxy-acid dehydratase (2,3-dihydroxy-3-methylbutanoate), mitochondrial	2,3-Dihydroxy-isovalerate => H2O + 3MOB	cpd02498 => cpd00001 + cpd00123	4.2.1.9	peg.2193	Amino Acids and Derivatives	Variable	R01209|R04441	DHAD1	iJR904:DHAD1|iAO358:rll_210|iAF692:DHAD1|iSB619:DHAD1|iAF1260:DHAD1|iAbaylyiv4:DIHYDROXYISOVALDEHYDRAT-RXN|iND750:DHAD1m|iYO844:DHAD1|iNJ661:DHAD1|iJN746:DHAD1	-6.747	0.684249	-6.747	=>	IRREVERSIBLE BY DELTAG MINMAX
rxn00902	3-Carboxy-3-hydroxy-4-methylpentanoate 3-methyl-2-oxobutanoate-lyase|(CoA-acetylating)|2-isopropylmalate synthase|2-isopropylmalate synthase, mitochondrial	H+ + CoA + 2-Isopropylmalate <= Acetyl-CoA + H2O + 3MOB	cpd00067 + cpd00010 + cpd01646 <= cpd00022 + cpd00001 + cpd00123	2.3.3.13|4.1.3.12	peg.2831	Amino Acids and Derivatives	Negative variable	R01213	IPPS	iJR904:IPPS|iAO358:rll_227|iAG612:rbs_108|iAF692:IPPS|iSB619:IPPS|iAF1260:IPPS|iAbaylyiv4:2-ISOPROPYLMALATESYN-RXN|iND750:IPPSm:IPPS|iYO844:IPPS|iNJ661:IPPS|iJN746:IPPS	8.927	1.30861	8.927	<=	IRREVERSIBLE BY POINTS
rxn00903	L-Valine:2-oxoglutarate aminotransferase|valine transaminase|L-Valine:2-oxoglutarate aminotransferase|VALTA|branched-chain amino acid aminotransferase|valinetransaminase|valine aminotransferase	2-Oxoglutarate + L-Valine <=> GLU + 3MOB	cpd00024 + cpd00156 <=> cpd00023 + cpd00123	2.6.1.6|2.6.1.42	peg.240|peg.3860	Amino Acids and Derivatives	Variable	R01214	VALTA	iJR904:VALTA|iAO358:rll_67|iAG612:rbs_47:rbs_48|iAF692:VALTA|iSB619:VALTA|iAF1260:VALTA|iIT341:VALTA|iAbaylyiv4:BRANCHED-CHAINAMINOTRANSFERVAL-RXN|iND750:VALTA|iYO844:VALTA|iNJ661:VALTA|iJN746:VALTA	0	2	0	<=>	REVERSIBLE BY MM DELTAG
rxn00907	5,10-methylenetetrahydrofolate:NADP+ oxidoreductase|methylenetetrahydrofolate dehydrogenase (NADP)|methylenetetrahydrofolate dehydrogenase (NADP), mitochondrial|5,10-methylenetetrahydrofolate:NADP+ oxidoreductase|MTHFD|methylenetetrahydrofolate dehydrogenase (NADP(+)) / methenyltetrahydrofolate cyclohydrolase|methylenetetrahydrofolatedehydrogenase-NADP|methylenetetrahydrofolate dehydrogenase (nad…	TPN + 5,10-Methylene-THF <=> TPNH + 5,10-Methenyltetrahydrofolate	cpd00006 + cpd00125 <=> cpd00005 + cpd00347	1.5.1.5	peg.2435	Carbohydrates	Variable	R01220	MTHFD	iJR904:MTHFD|iAO358:rll_145|iSB619:MTHFD|iAF1260:MTHFD|iIT341:MTHFD|iAbaylyiv4:METHYLENETHFDEHYDROG-NADP-RXN|iND750:MTHFDm:MTHFD|iYO844:MTHFD|iPS189:MTHFD|iNJ661:MTHFD|iJN746:MTHFD	1.92	1.94167	1.92	<=>	REVERSIBLE BY MM DELTAG
rxn00908	glycine synthase|Glycine Cleavage System|glycine cleavage system, mitochondrial|glycine cleavage system, cytosol	NAD + Gly + THF => NADH + CO2 + NH3 + 5,10-Methylene-THF	cpd00003 + cpd00033 + cpd00087 => cpd00004 + cpd00011 + cpd00013 + cpd00125	2.1.2.10	peg.2459+peg.2460+peg.2461+peg.3285	Cofactors, Vitamins, Prosthetic Groups, Pigments	Positive variable	R01221	NOT IN MODEL	iJR904:GLYCL|iND750:GLYCLm|iNJ661:GLYCL|iAF1260:GLYCL|iJN746:GLYCL:GLYCL_2	2.09	2.39113	-3.37467	=>	IRREVERSIBLE BY POINTS
rxn00910	5-methyltetrahydrofolate:NADP+ oxidoreductase|5,10-methylenetetrahydrofolatereductase (NADPH)|5,10-methylenetetrahydrofolate reductase (NADP)	TPN + 5-Methyltetrahydrofolate <=> H+ + TPNH + 5,10-Methylene-THF	cpd00006 + cpd00345 <=> cpd00067 + cpd00005 + cpd00125	1.5.1.20	peg.1101	Cofactors, Vitamins, Prosthetic Groups, Pigments	Variable	R01224	MTHFR1	iAF692:MTHFR3|iYO844:MTHFR1|iND750:MTHFR3|iJN746:MTHFR3	3.79	1.93143	3.79	<=>	REVERSIBLE BY POINTS
rxn00912	5,10-Methylenetetrahydrofolate:3-methyl-2-oxobutanoate|hydroxymethyltransferase|3-methyl-2-oxobutanoate hydroxymethyltransferase|hydroxymethyltransferase|MOHMT|3-methyl-2-oxobutanoatehydroxymethyltransferase	H2O + 5,10-Methylene-THF + 3MOB <=> THF + 2-Dehydropantoate	cpd00001 + cpd00125 + cpd00123 <=> cpd00087 + cpd00712	2.1.2.11	peg.2247	Cofactors, Vitamins, Prosthetic Groups, Pigments	Positive variable	R01226	MOHMT	iJR904:MOHMT|iAF692:MOHMT|iSB619:MOHMT|iAF1260:MOHMT|iIT341:MOHMT|iAbaylyiv4:3-CH3-2-OXOBUTANOATE-OH-CH3-XFER-RXN|iND750:MOHMT|iYO844:MOHMT|iNJ661:MOHMT|iJN746:MOHMT	-1.473	1.85618	-1.473	<=>	REVERSIBLE BY MM DELTAG
rxn00913	Guanosine 5'-monophosphate phosphohydrolase|5'-nucleotidase (GMP)|nucleotidase|dgmp nucleotidase	H2O + GMP => Phosphate + H+ + Guanosine	cpd00001 + cpd00126 => cpd00009 + cpd00067 + cpd00311	3.1.3.5	peg.784|peg.733	Nucleosides and Nucleotides	Positive variable	R01227	NTD9	iJR904:NTD9|iAbaylyiv4:RXN-7609|iAO358:rll_296|iYO844:NTD9|iND750:NTD9|iNJ661:NTD9|iAF1260:NTD9:NTD9pp|iJN746:NTD9:NTD9pp	-2.317	0.735634	-6.4155	=>	IRREVERSIBLE BY POINTS
rxn00915	GMP:pyrophosphate phosphoribosyltransferase|guanine phosphoribosyltransferase|GMP:pyrophosphate phosphoribosyltransferase|GUAPRT|hypoxanthine-guanine phosphoribosyltransferase|hypoxantine-guanine phosphorybosyltransferase|guaninephosphoribosyltransferase	PPi + GMP <= GNN + PRPP	cpd00012 + cpd00126 <= cpd00207 + cpd00103	2.4.2.7|2.4.2.8|2.4.2.22	peg.68	Nucleosides and Nucleotides	Blocked	R01229	GUAPRTr	iJR904:GUAPRT|iAO358:rll_201:rll_203|iAG612:rbs_330|iAF692:GUAPRT|iSB619:GUAPRT|iAF1260:GUAPRT|iIT341:GUAPRT|iAbaylyiv4:GUANPRIBOSYLTRAN-RXN|iND750:GUAPRT|iYO844:GUAPRTr|iPS189:GUAPRTr|iNJ661:GUAPRT|iJN746:GUAPRT	3.01	0.976667	3.01	<=	IRREVERSIBLE BY POINTS
rxn00916	Xanthosine-5'-phosphate:ammonia ligase (AMP-forming)|Xanthosine-5'-phosphate:ammonia ligase (AMP-forming)|GMP synthase	ATP + NH3 + XMP <=> H+ + PPi + AMP + GMP	cpd00002 + cpd00013 + cpd00497 <=> cpd00067 + cpd00012 + cpd00018 + cpd00126	6.3.4.1	GROWMATCH	Nucleosides and Nucleotides	Variable	R01230	NOT IN MODEL	iAF692:GMPS	0.64	1.2715	0.64	<=>	REVERSIBLE BY MM DELTAG
rxn00917	Xanthosine-5'-phosphate:L-glutamine amido-ligase (AMP-forming)|GMP synthase|GMP synthase (glutamine-hydrolysing)|Xanthosine-5'-phosphate:L-glutamine amido-ligase (AMP-forming)|GMPS2|GMPsynthase|gmp synthase (glutamine-hydrolysing)	ATP + H2O + L-Glutamine + XMP => H+ + PPi + AMP + GLU + GMP	cpd00002 + cpd00001 + cpd00053 + cpd00497 => cpd00067 + cpd00012 + cpd00018 + cpd00023 + cpd00126	6.3.5.2	peg.636	Nucleosides and Nucleotides	Positive variable	R01231	GMPS2	iJR904:GMPS2|iAO358:rll_185|iAG612:rbs_191|iAF692:GMPS2|iSB619:GMPS2|iAF1260:GMPS2|iIT341:GMPS2|iAbaylyiv4:GMP-SYN-GLUT-RXN|iND750:GMPS2|iYO844:GMPS2|iNJ661:GMPS2|iJN746:GMPS2	-4.083	1.3839	-8.1815	=>	IRREVERSIBLE BY POINTS
rxn00926	Adenine aminohydrolase|adenine deaminase|Adenine aminohydrolase|ADD|adeninedeaminase	H+ + H2O + Adenine => NH3 + HYXN	cpd00067 + cpd00001 + cpd00128 => cpd00013 + cpd00226	3.5.4.2	peg.1454|peg.657	Nucleosides and Nucleotides	Positive variable	R01244	ADD	iIT341:ADD|iJR904:ADD|iAG612:rbs_125|iAF692:ADD|iYO844:ADD|iND750:ADD|iAF1260:ADD	-8.483	1.31518	-12.5815	=>	IRREVERSIBLE BY DELTAG MINMAX
rxn00929	L-Proline:NAD+ 5-oxidoreductase|proline oxidase (NAD), mitochondrial|proline oxidase (L-proline, NAD)|L-Proline:NAD+ 5-oxidoreductase|pyrroline-5-carboxylate reductase	NAD + L-Proline <=> H+ + NADH + 1-Pyrroline-5-carboxylate	cpd00003 + cpd00129 <=> cpd00067 + cpd00004 + cpd02431	1.5.1.2	peg.1293|peg.1852|peg.2385|peg.321	Amino Acids and Derivatives	Variable	R01248	PRO1x	iAF692:P5CRx|iYO844:PRO1x|iND750:PRO1xm|iNJ661:P5CRx	-0.99	1.24796	-0.99	<=>	REVERSIBLE BY MM DELTAG
rxn00931	L-Proline:NADP+ 5-oxidoreductase|pyrroline-5-carboxylate reductase|L-Proline:NADP+ 5-oxidoreductase|P5CR|pyrroline-5-carboxylatereductase	TPN + L-Proline <=> H+ + TPNH + 1-Pyrroline-5-carboxylate	cpd00006 + cpd00129 <=> cpd00067 + cpd00005 + cpd02431	1.5.1.2	peg.1293|peg.1852|peg.2385	Amino Acids and Derivatives	Variable	R01251	P5CR	iJR904:P5CR|iAO358:rll_337|iAG612:rbs_12:rbs_13:rbs_14:rbs_421|iSB619:P5CR|iAF1260:P5CR|iIT341:P5CR|iAbaylyiv4:PYRROLINECARBREDUCT-RXN|iND750:P5CR|iYO844:P5CR|iNJ661:P5CR|iJN746:P5CR	-0.99	1.24796	-0.99	<=>	REVERSIBLE BY MM DELTAG
rxn00938	Nicotinamide amidohydrolase|nicotinamidase|nicotinamidase, reversible, mitochondrial|nicotinamidase, reversible|nicotinaminase	H2O + NICO => NH3 + Niacin	cpd00001 + cpd00133 => cpd00013 + cpd00218	3.5.1.19	peg.3179|peg.17	Cofactors, Vitamins, Prosthetic Groups, Pigments	Positive variable	R01268	NNAM	iJR904:NNAM|iAO358:rll_614|iSB619:NNAM|iAF1260:NNAM|iAbaylyiv4:NICOTINAMID-RXN|iND750:NNAMrm:NNAMr|iYO844:NNAM|iNJ661:NNAM	-4.723	0.88056	-8.8215	=>	IRREVERSIBLE BY POINTS
rxn00947	Palmitate:CoA ligase (AMP-forming)|FACOAL160|fatty-acid--CoA ligase (hexadecanoate)|fatty-acid--CoA ligase (hexadecanoate), peroxisomal|acyl coa transferase (c16:0)	ATP + H+ + CoA + Palmitate => PPi + AMP + Palmitoyl-CoA	cpd00002 + cpd00067 + cpd00010 + cpd00214 => cpd00012 + cpd00018 + cpd00134	6.2.1.3	peg.1027|peg.2859|peg.417|peg.1036|peg.1829|peg.1720	Fatty Acids and Lipids	Blocked	R01280	FACOAL160	iAbaylyiv4:C16:0-COATRANSFERASE-RXN|iYO844:FACOAL160|iND750:FACOAL160p:FACOAL160|iNJ661:FACOAL160|iSB619:FACOAL160	-2.486	1.23168	-2.486	=>	IRREVERSIBLE BY POINTS
rxn00950	Cystathionine L-homocysteine-lyase (deaminating)|L-Cystathionine L-homocysteine-lyase (deaminating)|cystathionine b-lyase|cystathione b-lyase, peroxisomal|Cystathionine L-homocysteine-lyase (deaminating)|cystathionine beta-lyase	H2O + Cystathionine => Pyruvate + NH3 + L-Homocysteine	cpd00001 + cpd00424 => cpd00020 + cpd00013 + cpd00135	4.4.1.8	peg.1189	Amino Acids and Derivatives	Positive variable	R01285|R01286	CYSTL	iJR904:CYSTL|iAO358:rll_248|iAG612:rbs_212:rbs_213|iSB619:CYSTL|iAF1260:CYSTL|iAbaylyiv4:CYSTATHIONINE-BETA-LYASE-RXN|iND750:CYSTLp:CYSTL|iYO844:CYSTL|iNJ661:CYSTL|iJN746:CYSTL	-1.837	1.26467	-10.034	=>	IRREVERSIBLE BY POINTS
rxn00953	L-Serine hydro-lyase (adding homocysteine)|cystathionine b-synthase|cystathionine beta-synthase	Serine + L-Homocysteine <=> H2O + Cystathionine	cpd00054 + cpd00135 <=> cpd00001 + cpd00424	4.2.1.22	peg.2729	Amino Acids and Derivatives	Variable	R01289|R01290	CYSTS	iAO358:rll_591|iYO844:CYSTS|iND750:CYSTS|iNJ661:CYSTS	-5.673	1.10362	-1.5745	<=>	REVERSIBLE BY MM DELTAG
rxn00955	S-(5-deoxy-D-ribos-5-yl)-L-homocysteine homocysteine-lyase|[(4S)-4,5-dihydroxypentan-2,3-dione-forming]|5-deoxyribos-5-ylhomocysteinase	H2O + S-Ribosylhomocysteine <=> L-Homocysteine + D-Ribose	cpd00001 + cpd02227 <=> cpd00135 + cpd00105	4.4.1.21	MANUAL	Amino Acids and Derivatives	Variable		RHCYS	iYO844:RHCYS	5.673	1.10362	1.5745	<=>	REVERSIBLE BY MM DELTAG
rxn00965	4-Hydroxybenzoyl-CoA hydrolase	H2O + 4-Hydroxybenzoyl-CoA => H+ + CoA + 4-Hydroxybenzoate	cpd00001 + cpd01892 => cpd00067 + cpd00010 + cpd00136	3.1.2.23	peg.1807	Cofactors, Vitamins, Prosthetic Groups, Pigments	Blocked	R01301	NOT IN MODEL		-5.757	1.20727	-9.8555	=>	IRREVERSIBLE BY DELTAG MINMAX
rxn00973	citrate hydro-lyase|Aconitate hydratase, mitochondrial|aconitase|citrate hydro-lyase|ACONT	Citrate <=> Isocitrate	cpd00137 <=> cpd00260	4.2.1.3	peg.1804	Carbohydrates	Variable	R01324	ACONT	iJR904:ACONT|iAO358:rll_93|iAG612:rbs_208|iAF692:ACONT|iSB619:ACONT|iIT341:ACONT|iND750:ACONTm:ACONT|iYO844:ACONT|iNJ661:ACONT|iJN746:ACONT	1.42	0.436061	1.42	<=>	REVERSIBLE BY MM DELTAG
rxn00974	citrate hydro-lyase|aconitase (half-reaction A, Citrate hydro-lyase)|aconitase (citrate hydro-lyase)	Citrate <=> H2O + cis-Aconitate	cpd00137 <=> cpd00001 + cpd00331	4.2.1.3|4.2.1.4	peg.1804	Carbohydrates	Variable	R01325	NOT IN MODEL	iAbaylyiv4:ACONITATEDEHYDR-RXN|iAF1260:ACONTa|iJN746:ACONTa	1.473	0.898103	1.473	<=>	REVERSIBLE BY MM DELTAG
rxn00979	glycolaldehyde:NAD+ oxidoreductase|Glycolaldehyde dehydrogenase|glycolaldehyde:NAD+ oxidoreductase|GCALDDr|Glycolaldehydedehydrogenase|glycolaldehyde dehydrogenase	NAD + H2O + Glycolaldehyde <=> 2 H+ + NADH + Glycolate	cpd00003 + cpd00001 + cpd00229 <=> 2 cpd00067 + cpd00004 + cpd00139	1.2.1.21	peg.3888|peg.3991|peg.1936|peg.735|peg.3801	Fatty Acids and Lipids	Positive variable	R01333	GCALDD	iIT341:GCALDDr|iJR904:GCALDD|iAbaylyiv4:GLYCOLALD-DEHYDROG-RXN|iYO844:GCALDD|iSB619:GCALDD|iAF1260:GCALDD|iJN746:GCALDD	-9.803	1.17612	-9.803	<=>	REVERSIBLE BY POINTS
rxn00980	2-Phosphoglycolate phosphohydrolase|Phosphoglycolate phosphatase|phosphoglycolate phosphatase	H2O + 2-Phosphoglycolate => Phosphate + H+ + Glycolate	cpd00001 + cpd00727 => cpd00009 + cpd00067 + cpd00139	3.1.3.18	GROWMATCH	Carbohydrates	Blocked	R01334	PGLYCP	iJR904:PGLYCP|iAbaylyiv4:GPH-RXN|iAF692:PGLYCP|iYO844:PGLYCP|iNJ661:PGLYCP|iSB619:PGLYCP|iAF1260:PGLYCP	-2.317	0.735634	-6.4155	=>	IRREVERSIBLE BY POINTS
rxn00985	ATP:acetate phosphotransferase|Propionate kinase|propionate kinase	ATP + H+ + Propanoate <=> ADP + Propanoyl phosphate	cpd00002 + cpd00067 + cpd00141 <=> cpd00008 + cpd01844	2.7.2.1|2.7.2.15	peg.2950	Carbohydrates	Negative variable	R01353	PPAK	iJR904:PPAKr|iAbaylyiv4:PROPKIN-RXN|iAF692:PPAKr|iYO844:PPAK|iPS189:PPAK|iAF1260:PPAKr	2.63	0.290389	2.63	<=>	REVERSIBLE BY POINTS
rxn00988	Acetoacetate:CoA ligase (AMP-forming)	ATP + H+ + CoA + Acetoacetate => Acetoacetyl-CoA + PPi + AMP	cpd00002 + cpd00067 + cpd00010 + cpd00142 => cpd00279 + cpd00012 + cpd00018	6.2.1.16	peg.1829	Fatty Acids and Lipids	Positive variable	R01357	NOT IN MODEL		-2.486	1.23168	-2.486	=>	IRREVERSIBLE BY POINTS
rxn00991	(S)-3-Hydroxy-3-methylglutaryl-CoA acetoacetate-lyase|hydroxymethylglutaryl-CoA lyase	HMG-CoA <=> Acetyl-CoA + Acetoacetate	cpd00292 <=> cpd00022 + cpd00142	4.1.3.4	peg.1826	Amino Acids and Derivatives	Variable	R01360	HMGL	iAG612:rbs_60|iYO844:HMGL|iJN746:HMGL	0.71	0.395815	-3.3885	<=>	REVERSIBLE BY POINTS
rxn00992	(R)-3-Hydroxybutanoate:NAD+ oxidoreductase|3-hydroxybutyrate dehydrogenase	NAD + (R)-3-Hydroxybutanoate <=> H+ + NADH + Acetoacetate	cpd00003 + cpd00797 <=> cpd00067 + cpd00004 + cpd00142	1.1.1.30	peg.3902	Carbohydrates	Blocked	R01361	NOT IN MODEL	iAbaylyiv4:3-HYDROXYBUTYRATE-DEHYDROGENASE-RXN|iNJ661:BDH|iJN746:BDH	3.76	1.07969	3.76	<=>	REVERSIBLE BY POINTS
rxn00994	Butanoyl-CoA:acetoacetate CoA-transferase	Butyryl-CoA + Acetoacetate <=> Acetoacetyl-CoA + Butyrate	cpd00120 + cpd00142 <=> cpd00279 + cpd00211	2.8.3.9	peg.3903+peg.3904	Carbohydrates	Variable	R01365	NOT IN MODEL		0	2	0	<=>	REVERSIBLE BY MM DELTAG
rxn01000	Prephenate hydro-lyase (decarboxylating)|prephenate dehydratase|Prephenate hydro-lyase (decarboxylating)|PPNDH|prephenatedehydratase	H+ + Prephenate => H2O + CO2 + Phenylpyruvate	cpd00067 + cpd00219 => cpd00001 + cpd00011 + cpd00143	4.2.1.51|4.2.1.91	peg.2793	Amino Acids and Derivatives	Positive variable	R01373	PPNDH	iJR904:PPNDH|iAO358:rll_325|iAG612:rbs_520|iAF692:PPNDH|iSB619:PPNDH|iAF1260:PPNDH|iIT341:PPNDH|iAbaylyiv4:PREPHENATEDEHYDRAT-RXN|iND750:PPNDH|iYO844:PPNDH|iNJ661:PPNDH|iJN746:PPNDH	-29.067	1.65133	-34.5317	=>	IRREVERSIBLE BY DELTAG MINMAX
rxn01010	UDPglucuronate 5'-epimerase	UDPglucuronate <=> UDP-L-iduronate	cpd00144 <=> cpd01556	5.1.3.12	peg.3090	Carbohydrates	Blocked	R01387	NOT IN MODEL		0	2	0	<=>	REVERSIBLE BY MM DELTAG
rxn01011	D-Glycerate:NADP+ 2-oxidoreductase|Hydroxypyruvate reductase (NADH)|D-Glycerate:NADP+ 2-oxidoreductase|glycerate dehydrogenase	NAD + Glycerate <=> H+ + NADH + Hydroxypyruvate	cpd00003 + cpd00223 <=> cpd00067 + cpd00004 + cpd00145	1.1.1.26|1.1.1.29|1.1.1.81	peg.1860	Carbohydrates	Variable	R01388	NOT IN MODEL	iJR904:HPYRRx|iAbaylyiv4:GLYCERATE-DEHYDROGENASE-RXN|iSB619:GLYD|iAF1260:HPYRRx|iJN746:GLYD	6.22	1.09509	6.22	<=>	REVERSIBLE BY POINTS
rxn01013	D-Glycerate:NADP+ 2-oxidoreductase|Hydroxypyruvate reductase (NADPH)	TPN + Glycerate <=> H+ + TPNH + Hydroxypyruvate	cpd00006 + cpd00223 <=> cpd00067 + cpd00005 + cpd00145	1.1.1.79|1.1.1.81	peg.1860	Carbohydrates	Variable	R01392	NOT IN MODEL	iJR904:HPYRRy|iAF1260:HPYRRy	6.22	1.09509	6.22	<=>	REVERSIBLE BY POINTS
rxn01018	Carbamoyl-phosphate:L-aspartate carbamoyltransferase|aspartate carbamoyltransferase|aspartate carbamoyltransferase, nuclear|Carbamoyl-phosphate:L-aspartate carbamoyltransferase|ASPCT|aspartate carbamoyltransferase catalytic chain|aspartatecarbamoyltransferase	Aspartate + Carbamoylphosphate => Phosphate + 2 H+ + N-Carbamoyl-L-aspartate	cpd00041 + cpd00146 => cpd00009 + 2 cpd00067 + cpd00343	2.1.3.2	peg.1551	Cofactors, Vitamins, Prosthetic Groups, Pigments	Positive variable	R01397	ASPCT	iJR904:ASPCT|iAO358:rll_382|iAG612:rbs_198|iAF692:ASPCT|iSB619:ASPCT|iAF1260:ASPCT|iIT341:ASPCT|iAbaylyiv4:ASPCARBTRANS-RXN|iND750:ASPCTn|iYO844:ASPCT|iNJ661:ASPCT|iJN746:ASPCT	-8.984	0.874223	-8.984	=>	IRREVERSIBLE BY POINTS
rxn01019	Carbamoyl-phosphate:L-ornithine carbamoyltransferase|ornithine carbamoyltransferase|ornithine carbamoyltransferase, irreversible|Carbamoyl-phosphate:L-ornithine carbamoyltransferase|OCBTi|ornithinecarbamoyltransferase-irreversible	Carbamoylphosphate + Ornithine => Phosphate + 2 H+ + Citrulline	cpd00146 + cpd00064 => cpd00009 + 2 cpd00067 + cpd00274	2.1.3.3	peg.1126	Amino Acids and Derivatives	Positive variable	R01398	OCBT	iJR904:OCBT|iAO358:rll_48|iAG612:rbs_199|iAF692:OCBT|iSB619:OCBT|iAF1260:OCBT|iIT341:OCBTi|iAbaylyiv4:ORNCARBAMTRANSFER-RXN|iND750:OCBTi|iYO844:OCBT|iNJ661:OCBT|iJN746:OCBT	-8.984	0.874223	-8.984	=>	IRREVERSIBLE BY POINTS
rxn01021	Methylthioadenosine methylthioribohydrolase|methylthioadenosine nucleosidase|Methylthioadenosine methylthioribohydrolase|MTAN|methylthioadenosinenucleosidase	H2O + MTA <=> Adenine + methylthioribose	cpd00001 + cpd00147 <=> cpd00128 + cpd01981	3.2.2.9|3.2.2.16	peg.2730	Amino Acids and Derivatives	Blocked	R01401	MTAN	iIT341:MTAN|iJR904:MTAN|iAG612:rbs_469|iYO844:MTAN|iNJ661:MTAN|iSB619:MTAN|iAF1260:MTAN	-0.733	0.964152	-4.8315	<=>	REVERSIBLE BY POINTS
rxn01044	D-Xylose ketol-isomerase|xylose isomerase	Xylose <=> D-Xylulose	cpd00154 <=> cpd00259	5.3.1.5	peg.1764	Carbohydrates	Negative variable	R01432	XYLI1	iJR904:XYLI1|iAO358:rll_452|iAG612:rbs_293|iYO844:XYLI1|iAF1260:XYLI1	-0.89	0.608878	-0.89	<=>	REVERSIBLE BY MM DELTAG
rxn01045	L-Valine:NAD+ oxidoreductase(deaminating)|valine dehydrogenase	NAD + H2O + L-Valine <=> H+ + NADH + NH3 + 3MOB	cpd00003 + cpd00001 + cpd00156 <=> cpd00067 + cpd00004 + cpd00013 + cpd00123	1.4.1.9	peg.2412	Amino Acids and Derivatives	Variable	R01434	VALDHr	iYO844:VALDHr	8.687	1.31216	4.5885	<=>	REVERSIBLE BY POINT DELTAG CONFLICT
rxn01053	(S)-lactaldehyde:NAD+ oxidoreductase|lactaldehyde dehydrogenase|lactaldehyde dehydrogenase, mitochondrial	NAD + H2O + L-Lactaldehyde <=> 2 H+ + NADH + LCTT	cpd00003 + cpd00001 + cpd00334 <=> 2 cpd00067 + cpd00004 + cpd00159	1.2.1.22	peg.3125	Carbohydrates	Blocked	R01446	LCADi	iJR904:LCADi:LCAD|iYO844:LCADi|iND750:LCADm|iAF1260:LCADi	-9.803	1.17612	-9.803	<=>	REVERSIBLE BY POINTS
rxn01068	L-Threonine:NAD+ oxidoreductase|L-threonine dehydrogenase|L-threonine dehydrogenase (w/ AOBUTDs)	NAD + threonine <=> H+ + NADH + L-2-Amino-acetoacetate	cpd00003 + cpd00161 <=> cpd00067 + cpd00004 + cpd02211	1.1.1.103	peg.1702	Amino Acids and Derivatives	Variable	R01465	THRD	iJR904:THRD|iYO844:THRD|iAF1260:THRD	3.76	1.07969	3.76	<=>	REVERSIBLE BY POINTS
rxn01069	O-Phospho-L-homoserine phospho-lyase (adding water)|threonine synthase|O-Phospho-L-homoserine phospho-lyase (adding water)|THRS|threoninesynthase	H2O + O-Phospho-L-homoserine => Phosphate + H+ + threonine	cpd00001 + cpd00809 => cpd00009 + cpd00067 + cpd00161	4.2.3.1	peg.3231	Amino Acids and Derivatives	Positive variable	R01466	THRS	iJR904:THRS|iAO358:rll_420|iAG612:rbs_503|iAF692:THRS|iSB619:THRS|iAF1260:THRS|iIT341:THRS|iAbaylyiv4:THRESYN-RXN|iND750:THRS|iYO844:THRS|iNJ661:THRS|iJN746:THRS	-4.127	0.779283	-8.2255	=>	IRREVERSIBLE BY POINTS
rxn01073	sn-Glycero-3-phosphoethanolamine glycerophosphohydrolase|Glycerophosphodiester phosphodiesterase (Glycerophosphoethanolamine)	H2O + Glycerophosphoethanolamine <=> GLYC-3-P + Ethanolamine	cpd00001 + cpd00908 <=> cpd00080 + cpd00162	3.1.4.2|3.1.4.46	peg.962|peg.214|peg.2422	Carbohydrates	Blocked	R01470	GPDDA2	iJR904:GPDDA2|iYO844:GPDDA2|iNJ661:GPDDA2|iSB619:GPDDA2|iAF1260:GPDDA2:GPDDA2pp	-4.813	0.694983	-8.9115	<=>	REVERSIBLE BY POINTS
rxn01080	D-Glucuronate ketol-isomerase|glucuronate isomerase (D-glucuronate)|glucuronate isomerase	Glucuronate <=> D-Fructuronate	cpd00164 <=> cpd00672	5.3.1.12	peg.1231	Carbohydrates	Blocked	R01482	GUI1	iJR904:GUI1|iAO358:rll_445|iAG612:rbs_262|iYO844:GUI1|iAF1260:GUI1	-0.89	0.608878	-0.89	<=>	REVERSIBLE BY MM DELTAG
rxn01093	ATP:2,3-dihydroxybenzoate adenylyltransferase|2,3-dihydroxybenzoate adenylate synthase|(2,3-dihydroxybenzoyl)adenylate synthase	ATP + H+ + 2,3-Dihydroxybenzoate <=> PPi + (2,3-Dihydroxybenzoyl)adenylate	cpd00002 + cpd00067 + cpd00168 <=> cpd00012 + cpd02494	2.7.7.58|6.3.2.-	peg.3204	Cofactors, Vitamins, Prosthetic Groups, Pigments	Blocked	R01504	DHBS	iJR904:DHBSr|iYO844:DHBS|iAF1260:DHBS	-1.6	0.693232	-1.6	<=>	REVERSIBLE BY MM DELTAG
rxn01094	2,3-dihydro-2,3-dihydroxybenzoate:NAD+ oxidoreductase|2,3-dihydro-2,3-dihydroxybenzoate dehydrogenase	NAD + 2,3-Dihydro-2,3-dihydroxybenzoate <=> H+ + NADH + 2,3-Dihydroxybenzoate	cpd00003 + cpd02566 <=> cpd00067 + cpd00004 + cpd00168	1.3.1.28	peg.3206	Cofactors, Vitamins, Prosthetic Groups, Pigments	Blocked	R01505	DHBD	iJR904:DHBD|iAbaylyiv4:DHBDEHYD-RXN|iYO844:DHBD|iAF1260:DHBD	-10.56	1.98449	-10.56	<=>	REVERSIBLE BY POINTS
rxn01100	ATP:3-phospho-D-glycerate 1-phosphotransferase|phosphoglycerate kinase|ATP:3-phospho-D-glycerate 1-phosphotransferase|PGK|phosphoglyceratekinase	ATP + H+ + 3-Phosphoglycerate <=> ADP + 1,3-Bisphospho-D-glycerate	cpd00002 + cpd00067 + cpd00169 <=> cpd00008 + cpd00203	2.7.2.3	peg.3399	Carbohydrates	Positive variable	R01512	PGK	iJR904:PGK|iAO358:rll_321|iAF692:PGK|iSB619:PGK|iAF1260:PGK|iIT341:PGK|iAbaylyiv4:PHOSGLYPHOS-RXN|iND750:PGK|iYO844:PGK|iPS189:PGK|iNJ661:PGK|iJN746:PGK	2.63	0.290389	2.63	<=>	REVERSIBLE BY POINTS
rxn01101	3-Phospho-D-glycerate:NAD+ 2-oxidoreductase|phosphoglycerate dehydrogenase|3-Phospho-D-glycerate:NAD+ 2-oxidoreductase|PGCD|3-Phosphoglycerate:NAD+ 2-oxidoreductase|D-3-phosphoglycerate dehydrogenase|phosphoglyceratedehydrogenase|phosphoglycerate dehydrogenase reversible	NAD + 3-Phosphoglycerate <=> H+ + NADH + 3-Phosphonooxypyruvate	cpd00003 + cpd00169 <=> cpd00067 + cpd00004 + cpd02069	1.1.1.95	peg.2311	Amino Acids and Derivatives	Positive variable	R01513	PGCDr	iJR904:PGCD|iAO358:rll_408|iAG612:rbs_69|iAF692:PGCD|iSB619:PGCD|iAF1260:PGCD|iIT341:PGCD|iAbaylyiv4:PGLYCDEHYDROG-RXN|iND750:PGCD|iYO844:PGCDr|iNJ661:PGCD|iJN746:PGCDr	6.22	1.09509	6.22	<=>	REVERSIBLE BY POINTS
rxn01102	ATP:(R)-glycerate 3-phosphotransferase|glycerate kinase	ATP + Glycerate <=> ADP + 3-Phosphoglycerate	cpd00002 + cpd00223 <=> cpd00008 + cpd00169	2.7.1.31	peg.4010	Carbohydrates	Variable	R01514	GLYCK	iJR904:GLYCK|iAbaylyiv4:GLY3KIN-RXN|iYO844:GLYCK|iNJ661:GLYCK|iSB619:GLYCK|iAF1260:GLYCK|iJN746:GLYCK	-4.5	0.23673	-4.5	<=>	REVERSIBLE BY POINTS
rxn01103	3-Phospho-D-glyceroyl phosphate phosphohydrolase|3-Phospho-D-glyceroyl phosphate phosphohydrolase|acylphosphatase	H2O + 1,3-Bisphospho-D-glycerate => Phosphate + 2 H+ + 3-Phosphoglycerate	cpd00001 + cpd00203 => cpd00009 + 2 cpd00067 + cpd00169	3.6.1.7	peg.764	Carbohydrates	Positive variable	R01515	NOT IN MODEL	iAF692:ACYP	-9.447	0.754614	-13.5455	=>	IRREVERSIBLE BY DELTAG MINMAX
rxn01106	2-Phospho-D-glycerate 2,3-phosphomutase|phosphoglycerate mutase|2-Phospho-D-glycerate 2,3-phosphomutase|PGM|phosphoglyceratemutase	2-Phospho-D-glycerate <=> 3-Phosphoglycerate	cpd00482 <=> cpd00169	5.4.2.1|5.4.2.4	peg.3397	Carbohydrates	Variable	R01518	PGM	iJR904:PGM|iAO358:rll_326:rll_476:rll_481|iAG612:rbs_70|iAF692:PGM|iSB619:PGM|iAF1260:PGM|iIT341:PGM|iAbaylyiv4:3PGAREARR-RXN|iND750:PGM|iYO844:PGM|iPS189:PGM|iNJ661:PGM|iJN746:PGM	0	2	0	<=>	REVERSIBLE BY MM DELTAG
rxn01107	D-Glucono-1,5-lactone lactonohydrolase|gluconolactonase	H2O + Gluconolactone <=> H+ + GLCN	cpd00001 + cpd00170 <=> cpd00067 + cpd00222	3.1.1.17	peg.3326	Carbohydrates	Blocked	R01519	NOT IN MODEL	iAbaylyiv4:GLUCONOLACT-RXN|iAG612:rbs_255	-5.483	1.42078	-5.483	<=>	REVERSIBLE BY POINTS
rxn01108	beta-D-Glucose:NAD+ 1-oxoreductase	NAD + beta-D-Glucose <=> H+ + NADH + Gluconolactone	cpd00003 + cpd00190 <=> cpd00067 + cpd00004 + cpd00170	1.1.1.47	peg.284|peg.394	Carbohydrates	Blocked	R01520	NOT IN MODEL		-2	1.60921	-2	<=>	REVERSIBLE BY MM DELTAG
rxn01109	beta-D-Glucose:NADP+ 1-oxoreductase	TPN + beta-D-Glucose <=> H+ + TPNH + Gluconolactone	cpd00006 + cpd00190 <=> cpd00067 + cpd00005 + cpd00170	1.1.1.47	peg.284|peg.394	Carbohydrates	Blocked	R01521	NOT IN MODEL		-2	1.60921	-2	<=>	REVERSIBLE BY MM DELTAG
rxn01114	ATP:D-ribulose 5-phosphotransferase|D-ribulokinase|ATP:D-ribulose 5-phosphotransferase|D-ribulokinase (reversible)	ATP + D-Ribulose <=> ADP + D-Ribulose5-phosphate	cpd00002 + cpd00258 <=> cpd00008 + cpd00171	2.7.1.16|2.7.1.47	peg.2882	Carbohydrates	Negative variable	R01526	RBK_D	iYO844:RBK_D|iNJ661:RBK_Dr	-4.55	1.19475	-4.55	<=>	REVERSIBLE BY POINTS
rxn01115	6-Phospho-D-gluconate:NADP+ 2-oxidoreductase (decarboxylating)|phosphogluconate dehydrogenase|6-Phospho-D-gluconate:NADP+ 2-oxidoreductase (decarboxylating)|GND|6-phosphogluconate dehydrogenase, decarboxylating|6-phosphogluconate dehydrogenase|phosphogluconatedehydrogenase|6-phospho-D-gluconate:NADP+ 2-oxidoreductase (decarboxylating)	TPN + 6-Phospho-D-gluconate => TPNH + CO2 + D-Ribulose5-phosphate	cpd00006 + cpd00284 => cpd00005 + cpd00011 + cpd00171	1.1.1.44	peg.2391|peg.4014	Carbohydrates	Positive variable	R01528	PGDHr	iIT341:GND|iJR904:GND|iAO358:rll_178:rll_181|iAG612:rbs_83|iYO844:PGDHr|iND750:GND|iNJ661:GND|iSB619:GND|iAF1260:GND|iJN746:GND	0.67	1.22719	-4.79467	=>	IRREVERSIBLE BY POINTS
rxn01116	D-Ribulose-5-phosphate 3-epimerase|ribulose 5-phosphate 3-epimerase|D-Ribulose-5-phosphate 3-epimerase|RPE|ribulose-phosphate 3-epimerase|ribulose5-phosphate3-epimerase|ribulose phosphate 3-epimerase	D-Ribulose5-phosphate <=> D-Xylulose5-phosphate	cpd00171 <=> cpd00198	5.1.3.1	peg.1581	Carbohydrates	Variable	R01529	RPE	iJR904:RPE|iAO358:rll_403|iAG612:rbs_280|iAF692:RPE|iSB619:RPE|iAF1260:RPE|iIT341:RPE|iAbaylyiv4:RIBULP3EPIM-RXN|iND750:RPE|iYO844:RPE|iPS189:RPE|iNJ661:RPE|iJN746:RPE	0	2	0	<=>	REVERSIBLE BY MM DELTAG
rxn01122	D-Altronate hydro-lyase|altronate hydrolase	D-Altronate => H2O + 2-keto-3-deoxygluconate	cpd00608 => cpd00001 + cpd00176	4.2.1.7	peg.1240	Carbohydrates	Blocked	R01540	ALTRH	iJR904:ALTRH|iAG612:rbs_225|iYO844:ALTRH|iAF1260:ALTRH	-8.167	0.693353	-8.167	=>	IRREVERSIBLE BY DELTAG MINMAX
rxn01123	ATP:2-dehydro-3-deoxy-D-gluconate 6-phosphotransferase|2-dehydro-3-deoxygluconokinase	ATP + 2-keto-3-deoxygluconate <=> ADP + 2-Keto-3-deoxy-6-phosphogluconate	cpd00002 + cpd00176 <=> cpd00008 + cpd02711	2.7.1.45	peg.2216	Carbohydrates	Negative variable	R01541	DDGLK	iJR904:DDGLK|iAO358:rll_218|iAG612:rbs_39|iYO844:DDGLK|iAF1260:DDGLK	-4.5	0.23673	-4.5	<=>	REVERSIBLE BY POINTS
rxn01124	2-Dehydro-3-deoxy-D-gluconate:NAD+ 5-oxidoreductase|2-dehydro-3-deoxy-D-gluconate 5-dehydrogenase	NAD + 2-keto-3-deoxygluconate <=> H+ + NADH + 2,5-Diketo-3-deoxy-D-gluconate	cpd00003 + cpd00176 <=> cpd00067 + cpd00004 + cpd02663	1.1.1.125|1.1.1.127	peg.2219	Carbohydrates	Blocked	R01542	DKII	iYO844:DKII	3.76	1.07969	3.76	<=>	REVERSIBLE BY POINTS
rxn01127	ATP:AMP phosphotransferase|deoxyadenylate kinase|ATP:AMP phosphotransferase|DADK|adenylate kinase|deoxyadenylatekinase|(deoxy)adenylate kinase	ATP + dAMP <=> ADP + dADP	cpd00002 + cpd00294 <=> cpd00008 + cpd00177	2.7.4.3|2.7.4.11	peg.137	Nucleosides and Nucleotides	Variable	R01547	DADK	iJR904:DADK|iAO358:rll_12|iAG612:rbs_226|iAF692:DADK|iAF1260:DADK|iIT341:DADK|iAbaylyiv4:(DEOXY)ADENYLATE-KINASE-RXN|iND750:DADK|iYO844:DADK|iPS189:DADK|iNJ661:DADK|iJN746:DADK	0	2	0	<=>	REVERSIBLE BY MM DELTAG
rxn01128	dATP:cytidine 5'-phosphotransferase	Cytidine + dATP <=> CMP + dADP	cpd00367 + cpd00115 <=> cpd00046 + cpd00177	2.7.1.48	peg.2736	Nucleosides and Nucleotides	Variable	R01548	NOT IN MODEL		-4.5	0.23673	-4.5	<=>	REVERSIBLE BY POINTS
rxn01129	dATP:uridine 5'-phosphotransferase	Uridine + dATP <=> UMP + dADP	cpd00249 + cpd00115 <=> cpd00091 + cpd00177	2.7.1.48	peg.2736	Nucleosides and Nucleotides	Variable	R01549	NOT IN MODEL		-4.5	0.23673	-4.5	<=>	REVERSIBLE BY POINTS
rxn01132	Maltose:orthophosphate 1-beta-D-glucosyltransferase|maltose phosphorylase|maltosephosphorylase	Phosphate + H+ + Maltose <=> Glucose + beta-D-Glucose 1-phosphate	cpd00009 + cpd00067 + cpd00179 <=> cpd00027 + cpd00501	2.4.1.8	peg.3463	Carbohydrates	Negative variable	R01555	MPL	iAO358:rll_238|iYO844:MPL	-0.796	0.676477	-0.796	<=>	REVERSIBLE BY MM DELTAG
rxn01133	Acetyl-CoA:maltose O-acetyltransferase|maltose O-acetyltransferase	Acetyl-CoA + Maltose => CoA + Acetyl-maltose	cpd00022 + cpd00179 => cpd00010 + cpd01441	2.3.1.79	peg.4091	Carbohydrates	Blocked	R01556	MALTAT	iYO844:MALTAT|iSB619:MALTAT|iAF1260:MALTATr	-3.614	1.17862	-3.614	=>	IRREVERSIBLE BY POINTS
rxn01138	Adenosine:orthophosphate ribosyltransferase|purine-nucleoside phosphorylase (Adenosine)|purine-nucleoside phosphorylase (Adenosine), mitochondrial|Adenosine:orthophosphate ribosyltransferase|PUNP1|purine-nucleosidephosphorylase-Adenosine	Phosphate + H+ + Adenosine <=> Ribose 1-phosphate + Adenine	cpd00009 + cpd00067 + cpd00182 <=> cpd00475 + cpd00128	2.4.2.1	peg.2354|peg.1967	Nucleosides and Nucleotides	Variable	R01561	PUNP1	iJR904:PUNP1|iAG612:rbs_126|iSB619:PUNP1|iAF1260:PUNP1|iIT341:PUNP1|iND750:PUNP1m:PUNP1|iYO844:PUNP1|iNJ661:PUNP1|iPS189:PUNP1	1.584	0.969017	1.584	<=>	REVERSIBLE BY MM DELTAG
rxn01139	3'-Adenosine monophosphate phosphohydrolase|3'-nucleotidase (AMP) (periplasm)|3'-nucleotidase (3'-AMP)	H2O + 3'-AMP => Phosphate + H+ + Adenosine	cpd00001 + cpd00988 => cpd00009 + cpd00067 + cpd00182	3.1.3.6	peg.784|peg.733	Nucleosides and Nucleotides	Blocked	R01562	3NUCLE1	iYO844:3NUCLE1|iAF1260:3NTD7pp	-2.317	0.735634	-6.4155	=>	IRREVERSIBLE BY POINTS
rxn01143	ATP:thymidine 5'-phosphotransferase|thymidine kinase (ATP:thymidine)|ATP:thymidine 5'-phosphotransferase|TMDK1|thymidine kinase|thymidinekinase-ATP-thymidine	ATP + Thymidine <=> ADP + dTMP	cpd00002 + cpd00184 <=> cpd00008 + cpd00298	2.7.1.21	peg.3713	Nucleosides and Nucleotides	Variable	R01567	TMDK1	iJR904:TMDK1|iAO358:rll_474|iAG612:rbs_564|iAF692:TMDK1|iSB619:TMDK1|iAF1260:TMDK1|iIT341:TMDK1|iND750:TMDK1|iYO844:TMDK1|iPS189:TMDK1|iNJ661:TMDK1	-4.5	0.23673	-4.5	<=>	REVERSIBLE BY POINTS
rxn01145	Thymidylate 5'-phosphohydrolase|5'-nucleotidase (dTMP)|nucleotidase|dtmp nucleotidase	H2O + dTMP => Phosphate + H+ + Thymidine	cpd00001 + cpd00298 => cpd00009 + cpd00067 + cpd00184	3.1.3.5|3.1.3.35	peg.784|peg.733	Nucleosides and Nucleotides	Positive variable	R01569	NTD5	iJR904:NTD5|iAbaylyiv4:THYMIDYLATE-5'-PHOSPHATASE-RXN|iAO358:rll_299|iYO844:NTD5|iND750:NTD5|iNJ661:NTD5|iAF1260:NTD5:NTD5pp|iJN746:NTD5:NTD5pp	-2.317	0.735634	-6.4155	=>	IRREVERSIBLE BY POINTS
rxn01146	Thymidine:orthophosphate deoxyribosyltransferase|thymidine phosphorylase	Phosphate + H+ + Thymidine <=> deoxyribose-1-phosphate + Thymine	cpd00009 + cpd00067 + cpd00184 <=> cpd00509 + cpd00151	2.4.2.4	MANUAL	Nucleosides and Nucleotides	Blocked	R01570	TMDPP	iJR904:TMDPP|iAG612:rbs_565|iAF692:TMDPP|iAF1260:TMDPP|iND750:TMDPP|iYO844:TMDPP|iNJ661:TMDPP|iPS189:TMDPP	1.584	0.969017	1.584	<=>	REVERSIBLE BY MM DELTAG
rxn01152	D-Arabinose ketol-isomerase|arabinose isomerase	D-Arabinose <=> D-Ribulose	cpd00185 <=> cpd00258	5.3.1.3	GROWMATCH	Carbohydrates	Negative variable	R01577	ARABI	iYO844:ARABI|iNJ661:ARABI	-0.89	0.608878	-0.89	<=>	REVERSIBLE BY MM DELTAG
rxn01176	5-Dehydro-2-deoxy-D-glyconate-6-phosphate|malonate-semialdehyde-lyase|malonate-semialdehyde-lyase|2-Deoxy-5-keto-D-gluconic acid 6-phosphate Dihydroxyacetone|phosphate-lyase	DKHP <=> Glycerone phosphate + 3-Oxopropanoate	cpd02721 <=> cpd00095 + cpd00191	4.1.2.29	peg.3972	Carbohydrates	Blocked	R05378	NOT IN MODEL	iAG612:rbs_33	2.56	0.379627	-1.5385	<=>	REVERSIBLE BY MM DELTAG
rxn01199	ATP:D-xylulose 5-phosphotransferase|xylulokinase|xylulose kinase	ATP + D-Xylulose <=> ADP + D-Xylulose5-phosphate	cpd00002 + cpd00259 <=> cpd00008 + cpd00198	2.7.1.17	peg.1765	Carbohydrates	Negative variable	R01639	XYLK	iJR904:XYLK|iAO358:rll_453|iAG612:rbs_294|iYO844:XYLK|iND750:XYLK|iNJ661:XYLK|iAF1260:XYLK	-4.55	1.19475	-4.55	<=>	REVERSIBLE BY POINTS
rxn01200	Sedoheptulose-7-phosphate:D-glyceraldehyde-3-phosphate|glycolaldehyde transferase|sedoheptulose-7-phosphate:D-glyceraldehyde-3-phosphate|glycolaldehydetransferase|transketolase|glycolaldehyde transferase|glycolaldehydetransferase|TKT1|transketolase (ribose-5p)	Glyceraldehyde3-phosphate + Sedoheptulose7-phosphate <=> D-Xylulose5-phosphate + Ribose 5-phosphate	cpd00102 + cpd00238 <=> cpd00198 + cpd00101	2.2.1.1	peg.1793	Carbohydrates	Variable	R01641|R07246	TKT1	iJR904:TKT1|iAO358:rll_422|iAG612:rbs_276|iAF692:TKT1|iSB619:TKT1|iAF1260:TKT1|iIT341:TKT1|iAbaylyiv4:1TRANSKETO-RXN|iND750:TKT1|iYO844:TKT1|iPS189:TKT1|iNJ661:TKT1|iJN746:TKT1	-2.08	1.34077	-2.08	<=>	REVERSIBLE BY POINTS
rxn01204	4-Aminobutanoate:2-oxoglutarate aminotransferase|4-aminobutyrate transaminase|4-aminobutyrate aminotransferase	2-Oxoglutarate + GABA <=> GLU + 4-Oxobutanoate	cpd00024 + cpd00281 <=> cpd00023 + cpd00199	2.6.1.19	peg.391	Amino Acids and Derivatives	Negative variable	R01648	ABTAr	iJR904:ABTA|iAbaylyiv4:GABATRANSAM-RXN|iAF692:ABTA|iYO844:ABTAr|iND750:ABTA|iNJ661:ABTA|iSB619:ABTAr|iAF1260:ABTA|iJN746:ABTAr	-1	0.351998	-1	<=>	REVERSIBLE BY MM DELTAG
rxn01208	2-Oxo-4-methyl-3-carboxypentanoate decarboxylation|2-oxo-4-methyl-3-carboxypentanoate decarboxylation, mitochondrial	CO2 + 4MOP <= H+ + 2-isopropyl-3-oxosuccinate	cpd00011 + cpd00200 <= cpd00067 + cpd02605		SPONTANEOUS	Amino Acids and Derivatives	Negative variable	R01652	OMCDC	iJR904:OMCDC|iAG612:rbs_36|iAF692:OMCDC|iSB619:OMCDC|iAF1260:OMCDC|iND750:OMCDCm:OMCDC|iYO844:OMCDC|iNJ661:OMCDC|iJN746:OMCDC	3.09	0.5417	8.55467	<=	IRREVERSIBLE BY DELTAG MINMAX
rxn01210	10-Formyltetrahydrofolate:L-glutamate ligase (ADP-forming)	ATP + GLU + 10-Formyl-THF => ADP + Phosphate + H+ + 10-Formyl-THF-L-glutamate	cpd00002 + cpd00023 + cpd00201 => cpd00008 + cpd00009 + cpd00067 + cpd03524	6.3.2.12|6.3.2.17	peg.2811	Cofactors, Vitamins, Prosthetic Groups, Pigments	Blocked	R01654	NOT IN MODEL		-6.354	0.856942	-6.354	=>	IRREVERSIBLE BY POINTS
rxn01211	5,10-Methenyltetrahydrofolate 5-hydrolase(decyclizing)|methenyltetrahydrofolate cyclohydrolase|methenyltetrahydrifikate cyclohydrolase, mitochondrial|5,10-Methenyltetrahydrofolate 5-hydrolase(decyclizing)|MTHFC|methylenetetrahydrofolate dehydrogenase (NADP(+)) / methenyltetrahydrofolate cyclohydrolase|methenyltetrahydrofolatecyclohydrolase	H2O + 5,10-Methenyltetrahydrofolate <=> H+ + 10-Formyl-THF	cpd00001 + cpd00347 <=> cpd00067 + cpd00201	3.5.4.9|6.3.4.3	peg.2435	Carbohydrates	Variable	R01655	MTHFC	iJR904:MTHFC|iAO358:rll_144|iAF692:MTHFC|iSB619:MTHFC|iAF1260:MTHFC|iIT341:MTHFC|iAbaylyiv4:METHENYLTHFCYCLOHYDRO-RXN|iND750:MTHFCm:MTHFC|iYO844:MTHFC|iPS189:MTHFC|iNJ661:MTHFC|iJN746:MTHFC	-0.613	2.18684	-0.613	<=>	REVERSIBLE BY MM DELTAG
rxn01213	Dimethylallyl-diphosphate:isopentenyl-diphosphate|dimethylallyltranstransferase|dimethylallyltranstransferase|DMATT|geranyltranstransferase|dimethylallyltransferase	Isopentenyldiphosphate + DMAPP => PPi + Geranyldiphosphate	cpd00113 + cpd00202 => cpd00012 + cpd00283	2.5.1.1|2.5.1.10|2.5.1.29	peg.2432	Cofactors, Vitamins, Prosthetic Groups, Pigments	Positive	R01658	DMATT	iJR904:DMATT|iAO358:rll_214|iAF692:DMATT|iSB619:DMATT|iAF1260:DMATT|iIT341:DMATT|iAbaylyiv4:GPPSYN-RXN|iND750:DMATT|iYO844:DMATT|iNJ661:DMATT|iJN746:DMATT	-13	0.667887	-13	=>	IRREVERSIBLE BY DELTAG MINMAX
rxn01217	dCMP aminohydrolase|dCMP deaminase	H+ + H2O + dCMP => NH3 + dUMP	cpd00067 + cpd00001 + cpd00206 => cpd00013 + cpd00299	3.5.4.12	peg.2561	Nucleosides and Nucleotides	Positive variable	R01663	DCMPDA2ir	iAO358:rll_109|iAG612:rbs_229|iAF692:DCMPDA|iYO844:DCMPDA2ir|iND750:DCMPDA|iSB619:DCMPDA	-5.143	1.45906	-9.2415	=>	IRREVERSIBLE BY POINTS
rxn01218	2'-Deoxycytidine 5'-monophosphate phosphohydrolase|5'-nucleotidase (dCMP)|nucleotidase|dcmp nucleotidase	H2O + dCMP => Phosphate + H+ + Deoxycytidine	cpd00001 + cpd00206 => cpd00009 + cpd00067 + cpd00654	3.1.3.5	peg.784|peg.733	Nucleosides and Nucleotides	Positive variable	R01664	NTD3	iJR904:NTD3|iAbaylyiv4:DCMP-NUCLEOTIDASE-RXN|iAO358:rll_301|iYO844:NTD3|iND750:NTD3|iNJ661:NTD3|iAF1260:NTD3:NTD3pp|iJN746:NTD3:NTD3pp	-2.317	0.735634	-6.4155	=>	IRREVERSIBLE BY POINTS
rxn01219	ATP:CMP phosphotransferase|cytidylate kinase (dCMP)|cytidine monophosphate kinase|dcmp kinase	ATP + dCMP <=> ADP + dCDP	cpd00002 + cpd00206 <=> cpd00008 + cpd00533	2.7.4.14	peg.2293	Nucleosides and Nucleotides	Negative variable	R01665	CYTK2	iJR904:CYTK2|iAO358:rll_98|iAG612:rbs_228|iAF692:CYTK2|iSB619:CYTK2|iAF1260:CYTK2|iAbaylyiv4:RXN-7913|iND750:CYTK2|iYO844:CYTK2|iPS189:CYTK2|iNJ661:CYTK2|iJN746:CYTK2	0	2	0	<=>	REVERSIBLE BY MM DELTAG
rxn01225	Guanine aminohydrolase|guanine deaminase	H+ + H2O + GNN => NH3 + XAN	cpd00067 + cpd00001 + cpd00207 => cpd00013 + cpd00309	3.5.4.3	peg.1319	Nucleosides and Nucleotides	Blocked	R01676	GUAD	iJR904:GUAD|iAG612:rbs_331|iAF692:GUAD|iAF1260:GUAD|iAbaylyiv4:GUANINE-DEAMINASE-RXN|iYO844:GUAD|iNJ661:GUAD|iPS189:GUAD|iJN746:GUAD	-8.883	1.24787	-12.9815	=>	IRREVERSIBLE BY DELTAG MINMAX
rxn01236	ATP:butyrate 1-phosphotransferase|butyrate kinase	ATP + H+ + Butyrate <=> ADP + Butanoylphosphate	cpd00002 + cpd00067 + cpd00211 <=> cpd00008 + cpd01662	2.7.2.7	peg.2411	Carbohydrates	Variable	R01688	BUTKr	iYO844:BUTKr	2.63	0.290389	2.63	<=>	REVERSIBLE BY POINTS
rxn01241	Dihydrolipoamide:NAD+ oxidoreductase|glycine-cleavage complex (lipoamide), mitochondrial|pyruvate dehydrogenase (dihydrolipoamide dehydrogenase), mitochondrial|Dihydrolipoamide:NAD+ oxidoreductase|pyruvate dehydrogenase (dihydrolipoamide dehydrogenase)|Pyruvate dehydrogenase (dihydrolipoamide dehydrogenase) reversible|enzyme N6-(dihydrolipoyl)lysine:NAD+ oxidoreductase|lipoamide dehydrogenase com…	NAD + Dihydrolipoamide <=> H+ + NADH + Lipoamide	cpd00003 + cpd00449 <=> cpd00067 + cpd00004 + cpd00213	1.8.1.4	peg.1463|peg.2410	Carbohydrates	Variable	R01698|R07618	NOT IN MODEL	iAO358:rll_311|iND750:GCC2cm:PDHcm|iNJ661:PDHc:PDHcr|iSB619:PDHcr|iJN746:PDHcr	1.548	2.30103	1.548	<=>	REVERSIBLE BY MM DELTAG
rxn01255	5-O-(1-Carboxyvinyl)-3-phosphoshikimate phosphate-lyase|chorismate synthase|5-O-(1-Carboxyvinyl)-3-phosphoshikimate phosphate-lyase|CHORS|chorismatesynthase	O5-(1-Carboxyvinyl)-3-phosphoshikimate => Phosphate + H+ + Chorismate	cpd00932 => cpd00009 + cpd00067 + cpd00216	4.2.3.5	peg.2275	Amino Acids and Derivatives	Positive variable	R01714	CHORS	iJR904:CHORS|iAO358:rll_55|iAF692:CHORS|iSB619:CHORS|iAF1260:CHORS|iIT341:CHORS|iAbaylyiv4:CHORISMATE-SYNTHASE-RXN|iND750:CHORS|iYO844:CHORS|iNJ661:CHORS|iJN746:CHORS	-13.424	0.949686	-17.5225	=>	IRREVERSIBLE BY DELTAG MINMAX
rxn01256	Chorismate pyruvatemutase|chorismate mutase|Chorismate pyruvatemutase|CHORM|putative chorismate mutase|chorismatemutase	Chorismate => Prephenate	cpd00216 => cpd00219	5.4.99.5	peg.2273|peg.2794|peg.2978	Amino Acids and Derivatives	Positive	R01715	CHORM	iJR904:CHORM|iAO358:rll_482:rll_483|iAG612:rbs_203:rbs_204|iAF692:CHORM|iSB619:CHORM|iAF1260:CHORM|iIT341:CHORM|iAbaylyiv4:CHORISMATEMUT-RXN|iND750:CHORM|iYO844:CHORM|iNJ661:CHORM|iJN746:CHORM	-16.68	1.15696	-16.68	=>	IRREVERSIBLE BY DELTAG MINMAX
rxn01257	chorismate:L-glutamine aminotransferase|4-amino-4-deoxychorismate synthase	L-Glutamine + Chorismate <=> GLU + ADC	cpd00053 + cpd00216 <=> cpd00023 + cpd08210	2.6.1.85	peg.74+peg.75	Cofactors, Vitamins, Prosthetic Groups, Pigments	Positive variable	R01716	ADCS	iJR904:ADCS|iAbaylyiv4:PABASYN-RXN|iYO844:ADCS|iND750:ADCS|iNJ661:ADCS|iSB619:ADCS|iAF1260:ADCS	-7.19	0.574176	-7.19	<=>	REVERSIBLE BY POINTS
rxn01258	Chorismate hydroxymutase|isochorismate synthase|Isochorismate Synthase|Chorismate hydroxymutase|ICHORSi|menaquinone-specific isochorismate synthase|IsochorismateSynthase|isochorismate mutase	Chorismate <=> Isochorismate	cpd00216 <=> cpd00658	5.4.4.2|5.4.99.6	peg.3086|peg.3205	Cofactors, Vitamins, Prosthetic Groups, Pigments	Positive	R01717	ICHORS	iJR904:ICHORSi|iAO358:rll_244|iSB619:ICHORS|iAF1260:ICHORS:ICHORSi|iIT341:ICHORSi|iAbaylyiv4:ISOCHORSYN-RXN|iYO844:ICHORS|iNJ661:ICHORSi	0	2	0	<=>	REVERSIBLE BY MM DELTAG
rxn01259	Isomaltose 6-alpha-D-glucanohydrolase|Maltodextrin glucosidase (isomaltose)	H2O + Brachiose <=> 2 Glucose	cpd00001 + cpd00217 <=> 2 cpd00027	3.2.1.10	peg.285|peg.3462	Carbohydrates	Blocked		MLTG7	iAG612:rbs_358|iYO844:MLTG7	-3.113	0.692797	-7.2115	<=>	REVERSIBLE BY POINTS
rxn01265	Nicotinate D-ribonucleotide:pyrophosphate phosphoribosyltransferase|NAPRTase, mitochondrial|NAPRTase|nicotinate phosphoribosyltransferase|Nicotinate D-ribonucleotide:pyrophosphate phosphoribosyltransferase|NAPRTase (rev)|nicotinate phosphoribosyl transferase	PPi + Nicotinate ribonucleotide <=> H+ + Niacin + PRPP	cpd00012 + cpd00873 <=> cpd00067 + cpd00218 + cpd00103	2.4.2.11	peg.3178	Cofactors, Vitamins, Prosthetic Groups, Pigments	Variable	R01724	NCTPPRT	iAO358:rll_615|iAF692:NAPRTr|iYO844:NCTPPRT|iND750:NAPRTm:NAPRT|iNJ661:NAPRTr|iSB619:NAPRTr	0.07	1.03389	0.07	<=>	REVERSIBLE BY MM DELTAG
rxn01268	Prephenate:NAD+ oxidoreductase(decarboxylating)|prephenate dehydrogenase|Prephenate:NAD+ oxidoreductase(decarboxylating)|PPND|prephenatedehydrogenase	NAD + Prephenate => NADH + CO2 + 4-Hydroxyphenylpyruvate	cpd00003 + cpd00219 => cpd00004 + cpd00011 + cpd00868	1.3.1.12|1.3.1.43|1.3.1.52	peg.2265	Amino Acids and Derivatives	Positive variable	R01728	PPND	iJR904:PPND|iAO358:rll_435|iAG612:rbs_519|iAF692:PPND|iSB619:PPND|iAF1260:PPND|iIT341:PPND|iAbaylyiv4:PREPHENATEDEHYDROG-RXN|iND750:PPND|iYO844:PPND|iNJ661:PPND|iJN746:PPND	-16.12	2.0867	-21.5847	=>	IRREVERSIBLE BY DELTAG MINMAX
rxn01270	L-Aspartate:2-oxoglutarate aminotransferase	Oxaloacetate + L-Arogenate <=> Aspartate + Prephenate	cpd00032 + cpd00616 <=> cpd00041 + cpd00219	2.6.1.57|2.6.1.78	peg.2266	Amino Acids and Derivatives	Negative variable	R01731	NOT IN MODEL		0	2	0	<=>	REVERSIBLE BY MM DELTAG
rxn01274	S-(2-Hydroxyacyl)glutathione hydrolase|hydroxyacylglutathione hydrolase|hydroxyacylglutathione hydrolase, mitochondrial	H2O + (R)-S-Lactoylglutathione => H+ + GSH + D-Lactate	cpd00001 + cpd02182 => cpd00067 + cpd00042 + cpd00221	3.1.2.6	peg.2483|peg.1711	Carbohydrates	Blocked	R01736	NOT IN MODEL	iJR904:GLYOX|iAbaylyiv4:GLYOXII-RXN|iND750:GLYOXm:GLYOX|iAF1260:GLYOX	-5.757	1.20727	-9.8555	=>	IRREVERSIBLE BY DELTAG MINMAX
rxn01275	ATP:D-Gluconate 6-phosphotransferase|gluconokinase|gluconate kinase	ATP + GLCN <=> ADP + 6-Phospho-D-gluconate	cpd00002 + cpd00222 <=> cpd00008 + cpd00284	2.7.1.12	peg.4012	Carbohydrates	Negative variable	R01737	GNKr	iJR904:GNK|iAbaylyiv4:GLUCONOKIN-RXN|iAO358:rll_179|iAG612:rbs_254|iYO844:GNKr|iSB619:GNK|iAF1260:GNK|iJN746:GNK	-4.5	0.23673	-4.5	<=>	REVERSIBLE BY POINTS
rxn01280	(R)-Glycerate:NAD+ oxidoreductase|tartronate semialdehyde reductase|2-hydroxy-3-oxopropionate reductase (NAD)	NAD + Glycerate <=> H+ + NADH + Tartronate semialdehyde	cpd00003 + cpd00223 <=> cpd00067 + cpd00004 + cpd00843	1.1.1.60	peg.1398	Carbohydrates	Variable	R01745	HOXPRx	iJR904:TRSAR|iYO844:HOXPRx|iAF1260:TRSARr|iJN746:TRSARr	5.22	1.06983	5.22	<=>	REVERSIBLE BY POINTS
rxn01281	(R)-Glycerate:NADP+ oxidoreductase	TPN + Glycerate <=> H+ + TPNH + Tartronate semialdehyde	cpd00006 + cpd00223 <=> cpd00067 + cpd00005 + cpd00843	1.1.1.60	peg.1398	Carbohydrates	Variable	R01747	NOT IN MODEL		5.22	1.06983	5.22	<=>	REVERSIBLE BY POINTS
rxn01285	(R,R)-Tartrate carboxy-lyase|Tartrate decarboxylase	H+ + Tartrate => CO2 + Glycerate	cpd00067 + cpd00666 => cpd00011 + cpd00223	4.1.1.73	peg.401	Carbohydrates	Blocked	R01751	TARTDC	iYO844:TARTDC	-3.09	0.5417	-8.55467	=>	IRREVERSIBLE BY DELTAG MINMAX
rxn01286	D-Glyceraldehyde:NAD+ oxidoreductase|aldehyde dehydrogenase (D-glyceraldehyde, NAD)|aldehyde dehydrogenase (nad+)|D-Glyceraldehyde dehydrogenase	NAD + H2O + D-Glyceraldehyde <=> 2 H+ + NADH + Glycerate	cpd00003 + cpd00001 + cpd00448 <=> 2 cpd00067 + cpd00004 + cpd00223	1.2.1.3	peg.735|peg.3801|peg.1936|peg.3888|peg.3991	Carbohydrates	Positive variable	R01752	ALDD8x	iAbaylyiv4:GLYCERALDEHYDE-DEHYDRO-RXN|iYO844:ALDD8x|iJN746:GLYALDDr	-9.803	1.17612	-9.803	<=>	REVERSIBLE BY POINTS
rxn01290	L-Arabitol:NAD+ 1-oxidoreductase	NAD + L-Lyxitol <=> H+ + NADH + arabinose	cpd00003 + cpd00417 <=> cpd00067 + cpd00004 + cpd00224	1.1.1.21	GROWMATCH	Carbohydrates	Negative variable	R01758	NOT IN MODEL		4.7	1.75914	4.7	<=>	REVERSIBLE BY POINTS
rxn01292	L-Arabinose ketol-isomerase|L-arabinose isomerase	arabinose <=> L-Ribulose	cpd00224 <=> cpd00397	5.3.1.4	peg.2883	Carbohydrates	Negative variable	R01761	ARAI	iJR904:ARAI|iAG612:rbs_366|iYO844:ARAI|iNJ661:ARAI|iAF1260:ARAI	-0.89	0.608878	-0.89	<=>	REVERSIBLE BY MM DELTAG
rxn01297	Xanthine:NAD+ oxidoreductase|hypoxanthine dehydrogenase|xanthine dehydrogenase	NAD + H2O + HYXN <= H+ + NADH + XAN	cpd00003 + cpd00001 + cpd00226 <= cpd00067 + cpd00004 + cpd00309	1.17.1.4	peg.3253+peg.3254+peg.3255	Nucleosides and Nucleotides	Blocked	R01768	XANDa	iAbaylyiv4:RXN0-902|iAG612:rbs_343|iYO844:XANDa|iAF1260:HXAND|iJN746:HXAND	1.577	1.55505	1.577	<=>	REVERSIBLE BY MM DELTAG
rxn01300	ATP:L-homoserine O-phosphotransferase|homoserine kinase|ATP:L-homoserine O-phosphotransferase|HSK|homoserinekinase	ATP + L-Homoserine <=> ADP + O-Phospho-L-homoserine	cpd00002 + cpd00227 <=> cpd00008 + cpd00809	2.7.1.39	peg.3230	Amino Acids and Derivatives	Positive variable	R01771	HSK	iJR904:HSK|iAO358:rll_419|iAG612:rbs_184|iAF692:HSK|iSB619:HSK|iAF1260:HSK|iIT341:HSK|iAbaylyiv4:HOMOSERKIN-RXN|iND750:HSK|iYO844:HSK|iNJ661:HSK|iJN746:HSK	-4.5	0.23673	-4.5	<=>	REVERSIBLE BY POINTS
rxn01301	L-Homoserine:NAD+ oxidoreductase|homoserine dehydrogenase (NADH), irreversible|L-Homoserine:NAD+ oxidoreductase|homoserine dehydrogenase (NADH)	NAD + L-Homoserine <=> H+ + NADH + L-Aspartic 4-semialdehyde	cpd00003 + cpd00227 <=> cpd00067 + cpd00004 + cpd00346	1.1.1.3	peg.3232	Amino Acids and Derivatives	Variable	R01773	NOT IN MODEL	iND750:HSDxi|iNJ661:HSDx|iJN746:HSDx	5.22	1.06983	5.22	<=>	REVERSIBLE BY POINTS
rxn01302	L-Homoserine:NADP+ oxidoreductase|homoserine dehydrogenase (NADPH)|homoserine dehydrogenase (NADP), irreversible|L-Homoserine:NADP+ oxidoreductase|HSDy|homoserine dehydrogenase|homoserinedehydrogenase-NADPH	TPN + L-Homoserine <=> H+ + TPNH + L-Aspartic 4-semialdehyde	cpd00006 + cpd00227 <=> cpd00067 + cpd00005 + cpd00346	1.1.1.3	peg.3232	Amino Acids and Derivatives	Variable	R01775	HSDy	iJR904:HSDy|iAO358:rll_199|iAG612:rbs_377|iAF692:HSDy|iSB619:HSDy|iAF1260:HSDy|iIT341:HSDy|iAbaylyiv4:HOMOSERDEHYDROG-RXN|iND750:HSDyi|iYO844:HSDy|iNJ661:HSDy	5.22	1.06983	5.22	<=>	REVERSIBLE BY POINTS
rxn01304	Succinyl-CoA:L-homoserine O-succinyltransferase|homoserine O-succinyltransferase	L-Homoserine + Succinyl-CoA => CoA + O-Succinyl-L-homoserine	cpd00227 + cpd00078 => cpd00010 + cpd00822	2.3.1.46	peg.2197	Amino Acids and Derivatives	Positive variable	R01777	HSSTr	iJR904:HSST|iAO358:rll_245|iYO844:HSSTr|iNJ661:HSST|iAF1260:HSST	-3.614	1.17862	-3.614	=>	IRREVERSIBLE BY POINTS
rxn01314	NADPH:6,7-dihydropteridine oxidoreductase	H+ + TPNH + Dihydrobiopterin <=> TPN + Tetrahydrobiopterin	cpd00067 + cpd00005 + cpd00231 <=> cpd00006 + cpd00233	1.5.1.34	peg.566|peg.783|peg.548|peg.1959	Cofactors, Vitamins, Prosthetic Groups, Pigments	Blocked	R01794	NOT IN MODEL		-4.55	2.01304	-4.55	<=>	REVERSIBLE BY POINTS
rxn01316	N-Acetylneuraminate pyruvate-lyase (pyruvate-phosphorylating)|N-Acetylneuraminate pyruvate-lyase	Phosphate + H+ + Neu5Ac <= H2O + N-Acetyl-D-mannosamine + PEP	cpd00009 + cpd00067 + cpd00232 <= cpd00001 + cpd00492 + cpd00061	2.5.1.56|4.1.3.19	peg.3792	Cell Wall and Capsule	Negative variable	R01804	ACNPLYSr	iYO844:ACNPLYSr	12.507	1.17005	12.507	<=	IRREVERSIBLE BY DELTAG MINMAX
rxn01322	N-Acetylneuraminate pyruvate-lyase|N-Acetylneuraminate lyase	Neu5Ac <=> Pyruvate + N-Acetyl-D-mannosamine	cpd00232 <=> cpd00020 + cpd00492	4.1.3.3	GROWMATCH	Carbohydrates	Variable	R01811	NOT IN MODEL	iJR904:ACNML|iSB619:ACNML|iAF1260:ACNML	1.08	0.781866	-3.0185	<=>	REVERSIBLE BY POINTS
rxn01329	D-Mannose 6-phosphate 1,6-phosphomutase|phosphomannomutase|D-Mannose 6-phosphate 1,6-phosphomutase|PMANM	D-Mannose6-phosphate <=> D-Mannose1-phosphate	cpd00235 <=> cpd00485	5.4.2.8	peg.931	Carbohydrates	Positive variable	R01818	PMANM	iJR904:PMANM|iAF692:PMANM|iSB619:PMANM|iAF1260:PMANM|iIT341:PMANM|iAbaylyiv4:PHOSMANMUT-RXN|iND750:PMANM|iYO844:PMANM|iPS189:PMANM|iNJ661:PMANM	0	2	0	<=>	REVERSIBLE BY MM DELTAG
rxn01332	Phosphoenolpyruvate:D-erythrose-4-phosphate|C-(1-carboxyvinyl)transferase (phosphate hydrolysing,|2-carboxy-2-oxoethyl-forming)|3-deoxy-D-arabino-heptulosonate 7-phosphate synthetase|2-deoxy-D-arabino-heptulosonate 7-phosphate synthetase, mitochondrial|2-carboxy-2-oxoethyl-forming)|DDPA|phospho-2-dehydro-3-deoxyheptonate aldolase|Trp-sensitive phospho-2-dehydro-deoxyheptonate aldolase|3-deoxy-D-a…	D-Erythrose4-phosphate + H2O + PEP => Phosphate + H+ + DAHP	cpd00236 + cpd00001 + cpd00061 => cpd00009 + cpd00067 + cpd02857	2.5.1.54|4.1.2.15	peg.2978	Amino Acids and Derivatives	Positive variable	R01826	DAHPS	iJR904:DDPA|iAO358:rll_58:rll_59|iAG612:rbs_512|iSB619:DDPA|iAF1260:DDPA|iIT341:DDPA|iAbaylyiv4:DAHPSYN-RXN|iND750:DDPAm:DDPA|iYO844:DAHPS|iNJ661:DDPA|iJN746:DDPA	-12.177	0.987542	-12.177	=>	IRREVERSIBLE BY POINTS
rxn01333	Sedoheptulose-7-phosphate:D-glyceraldehyde-3-phosphate|glyceronetransferase|sedoheptulose-7-phosphate:D-glyceraldehyde-3-phosphate|transaldolase|glyceronetransferase|TALA	Glyceraldehyde3-phosphate + Sedoheptulose7-phosphate <= Neuberg ester + D-Erythrose4-phosphate	cpd00102 + cpd00238 <= cpd00072 + cpd00236	2.2.1.2	peg.3718	Carbohydrates	Negative variable	R01827|R07378	TAL	iJR904:TALA|iAO358:rll_580|iAG612:rbs_548|iAF692:TALA|iSB619:TALA|iAF1260:TALA|iIT341:TALA|iAbaylyiv4:TRANSALDOL-RXN|iND750:TALA|iYO844:TAL|iNJ661:TALA|iJN746:TALA	-1.75	1.28569	-1.75	<=>	REVERSIBLE BY MM DELTAG
rxn01334	Sedoheptulose 1,7-bisphosphate D-glyceraldehyde-3-phosphate-lyase	D-Sedoheptulose 1,7-bisphosphate <=> D-Erythrose4-phosphate + Glycerone phosphate	cpd00349 <=> cpd00236 + cpd00095	4.1.2.13	peg.3719	Carbohydrates	Variable	R01829	NOT IN MODEL		2.56	0.379627	-1.5385	<=>	REVERSIBLE BY MM DELTAG
rxn01343	ATP:Sedoheptulose 7-phosphate 1-phosphotransferase	ATP + Sedoheptulose7-phosphate <=> ADP + D-Sedoheptulose 1,7-bisphosphate	cpd00002 + cpd00238 <=> cpd00008 + cpd00349	2.7.1.11	peg.2922	Carbohydrates	Variable	R01843	NOT IN MODEL		-4.5	0.23673	-4.5	<=>	REVERSIBLE BY POINTS
[truncated: 1,065 more rows]

## Sheet: Table S3-Open problem reactions
REACTION ID	ASSOCIATED PEG
rxn00137	MANUAL OPEN PROBLEM REACTION
rxn00191	MANUAL OPEN PROBLEM REACTION
rxn00955	MANUAL OPEN PROBLEM REACTION
rxn01146	MANUAL OPEN PROBLEM REACTION
rxn05039	MANUAL OPEN PROBLEM REACTION
rxn05301	MANUAL OPEN PROBLEM REACTION
rxn05481	MANUAL OPEN PROBLEM REACTION
rxn05491	MANUAL OPEN PROBLEM REACTION
rxn05498	MANUAL OPEN PROBLEM REACTION
[truncated: 169 more rows]

## Sheet: Table S4-Essential gene homolog
ESSENTIAL GENE	ASSOCIATED REACTION	FUNCTIONAL ROLE	HOMOLOG 1	BLAST E-SCORE	HOMOLOG 2	BLAST E-SCORE	HOMOLOG 3	BLAST E-SCORE	HOMOLOG 4	BLAST E-SCORE
[truncated: 30 more rows]

[truncated: 7 more sheets: Table S5-Grow match changes, Table S6-Extra Oh etal reaction, Table S7-Simulation results, Table S8-Media Formulations, Table S9-Gene data, Table S10-Role Data, Table S11-Subsystem data]
