# Supplementary material for: iBsu1103: a new genome-scale metabolic model of Bacillus subtilis based on SEED annotations
Source: Genome Biol. 2009 Jun 25;10(6):R69. doi: 10.1186/gb-2009-10-6-r69 (PMC2718503; doi:10.1186/gb-2009-10-6-r69)
Supplement: Additional data file 2 — The text files may be copied into any spreadsheet program of choice to visualize the data for the iBsu1103 model. [file gb-2009-10-6-r69-S2.zip]

Archive with 11 entries (11 files):
- Table S11.txt
- Table S1.txt
- Table S2.txt
- Table S3.txt
- Table S4.txt
- Table S5.txt
- Table S6.txt
- Table S7.txt
- Table S8.txt
- Table S9.txt
- Table S10.txt
