# Supplementary material for: iBsu1103: a new genome-scale metabolic model of Bacillus subtilis based on SEED annotations
Source: Genome Biol. 2009 Jun 25;10(6):R69. doi: 10.1186/gb-2009-10-6-r69 (PMC2718503; doi:10.1186/gb-2009-10-6-r69)
Supplement: Additional data file 2 — The text files may be copied into any spreadsheet program of choice to visualize the data for the iBsu1103 model. [file gb-2009-10-6-r69-S2.zip › Table S11.txt]

SUBSYSTEM ID	GENE ID	FUNCTIONAL ROLES	CLASS 1	CLASS 2	REACTIONS
DNA-replication	peg.1|peg.2|peg.19|peg.21|peg.31|peg.55|peg.1573|peg.1589|peg.1661|peg.1697|peg.1926|peg.2206|peg.2428|peg.2525|peg.2559|peg.2628|peg.2750|peg.2765|peg.2776|peg.2777|peg.2901|peg.2912|peg.2926|peg.4050	Chromosomal replication initiator protein DnaA|DNA polymerase III beta subunit (EC 2.7.7.7)|DNA polymerase III subunits gamma and Tau (EC 2.7.7.7)|Recombination protein RecR|DNA polymerase III delta prime subunit (EC 2.7.7.7)|Transcription-repair coupling factor|Helicase PriA essential for oriC/DnaA-independent DNA replication|ATP-dependent DNA helicase RecG (EC 3.6.1.-)|DNA polymerase III alpha …	DNA Metabolism	DNA replication	rxn05294
DNA_repair,_bacterial_RecFOR_pathway	peg.4|peg.21|peg.1697|peg.1926|peg.2040|peg.2306|peg.2531|peg.2765|peg.3638|peg.4096	DNA recombination and repair protein RecF|Recombination protein RecR|RecA protein|ATP-dependent DNA helicase RecQ|Single-stranded-DNA-specific exonuclease recJ, Bacteriophage SPBc2-type|ATP-dependent DNA helicase, RecQ family|DNA recombination and repair protein RecO|Single-stranded-DNA-specific exonuclease recJ (EC 3.1.-.-)|Single-stranded DNA-binding protein	DNA Metabolism	DNA repair	rxn05294
DNA_topoisomerases,_Type_II,_ATP-dependent	peg.6|peg.7|peg.1812|peg.1813	DNA gyrase subunit B (EC 5.99.1.3)|DNA gyrase subunit A (EC 5.99.1.3)|Topoisomerase IV subunit B (EC 5.99.1.-)|Topoisomerase IV subunit A (EC 5.99.1.-)	DNA Metabolism	DNA replication	rxn05294
Resistance_to_fluoroquinolones	peg.6|peg.7|peg.1812|peg.1813	DNA gyrase subunit B (EC 5.99.1.3)|DNA gyrase subunit A (EC 5.99.1.3)|Topoisomerase IV subunit B (EC 5.99.1.-)|Topoisomerase IV subunit A (EC 5.99.1.-)	Virulence	Resistance to antibiotics and toxic compounds	rxn05294
Purine_conversions	peg.9|peg.14|peg.15|peg.68|peg.137|peg.578|peg.636|peg.645|peg.657|peg.784|peg.1319|peg.1570|peg.1967|peg.2212|peg.2277|peg.2354|peg.2764|peg.3219|peg.3243|peg.3766|peg.4048	Inosine-5'-monophosphate dehydrogenase (EC 1.1.1.205)|Deoxyadenosine kinase (EC 2.7.1.76)|Deoxyguanosine kinase (EC 2.7.1.113)|Hypoxanthine-guanine phosphoribosyltransferase (EC 2.4.2.8)|Adenylate kinase (EC 2.7.4.3)|Deoxyguanosinetriphosphate triphosphohydrolase (EC 3.1.5.1)|GMP synthase [glutamine-hydrolyzing] (EC 6.3.5.2)|Adenylosuccinate lyase (EC 4.3.2.2)|Adenine deaminase (EC 3.5.4.2)|2',3'…	Nucleosides and Nucleotides	Purines	rxn01367|rxn00708|rxn01985|rxn02522|rxn01444|rxn00515|rxn00917|rxn01218|rxn03483|rxn00800|rxn00212|rxn01446|rxn01647|rxn01358|rxn01678|rxn01704|rxn00834|rxn00926|rxn09562|rxn00837|rxn02762|rxn01649|rxn00117|rxn00097|rxn00915|rxn00839|rxn00139|rxn01508|rxn09348|rxn01139|rxn09355|rxn01684|rxn00838|rxn01859|rxn01445|rxn00409|rxn01512|rxn01646|rxn01549|rxn09340|rxn01225|rxn00913|rxn01673|rxn01352|rxn…
Pyridoxin_(Vitamin_B6)_Biosynthesis	peg.11|peg.12|peg.1002|peg.2311|peg.2431|peg.3400	Pyridoxine biosynthesis glutamine amidotransferase, synthase subunit (EC 2.4.2.-)|Pyridoxine biosynthesis glutamine amidotransferase, glutaminase subunit (EC 2.4.2.-)|Phosphoserine aminotransferase (EC 2.6.1.52)|D-3-phosphoglycerate dehydrogenase (EC 1.1.1.95)|1-deoxy-D-xylulose 5-phosphate synthase (EC 2.2.1.7)|NAD-dependent glyceraldehyde-3-phosphate dehydrogenase (EC 1.2.1.12)	Cofactors, Vitamins, Prosthetic Groups, Pigments	Pyridoxine	rxn00781|rxn03909|rxn01101|rxn02914|rxn03445
Glycine_and_Serine_Utilization	peg.13|peg.562|peg.1002|peg.1587|peg.1588|peg.1703|peg.2311|peg.2382|peg.2459|peg.2460|peg.2461|peg.2712|peg.2728|peg.2729|peg.3285|peg.3697|peg.4010	Seryl-tRNA synthetase (EC 6.1.1.11)|D-serine/D-alanine/glycine transporter|Phosphoserine aminotransferase (EC 2.6.1.52)|L-serine dehydratase, beta subunit (EC 4.3.1.17)|L-serine dehydratase, alpha subunit (EC 4.3.1.17)|2-amino-3-ketobutyrate coenzyme A ligase (EC 2.3.1.29)|D-3-phosphoglycerate dehydrogenase (EC 1.1.1.95)|D-serine dehydratase (EC 4.3.1.18)|Glycine dehydrogenase [decarboxylating] (…	Amino Acids and Derivatives	Alanine, serine, and glycine	rxn01101|rxn00742|rxn02914|rxn05296|rxn00692|rxn05649|rxn05495|rxn03445|rxn00166|rxn00953|rxn00165|rxn00274|rxn05582|rxn01102|rxn00908|rxn05494
Selenocysteine_metabolism	peg.13	Seryl-tRNA synthetase (EC 6.1.1.11)	Protein Metabolism	Selenoproteins	rxn05296
tRNA_aminoacylation	peg.13|peg.38|peg.82|peg.92|peg.94|peg.1143|peg.1545|peg.1660|peg.2240|peg.2529|peg.2530|peg.2743|peg.2758|peg.2759|peg.2812|peg.2866|peg.2867|peg.2898|peg.2970|peg.3035|peg.3740|peg.3762|peg.3851	Seryl-tRNA synthetase (EC 6.1.1.11)|Methionyl-tRNA synthetase (EC 6.1.1.10)|Lysyl-tRNA synthetase (class II) (EC 6.1.1.6)|Glutamyl-tRNA synthetase (EC 6.1.1.17)|Cysteinyl-tRNA synthetase (EC 6.1.1.16)|Tryptophanyl-tRNA synthetase (EC 6.1.1.2)|Isoleucyl-tRNA synthetase (EC 6.1.1.5)|Prolyl-tRNA synthetase (EC 6.1.1.15)|Asparaginyl-tRNA synthetase (EC 6.1.1.22)|Glycyl-tRNA synthetase beta chain (EC …	Protein Metabolism	Protein biosynthesis	rxn05296
PnuC-like_transporters	peg.14|peg.15|peg.1582	Deoxyguanosine kinase (EC 2.7.1.113)|Thiamin pyrophosphokinase (EC 2.7.6.2)	Cofactors, Vitamins, Prosthetic Groups, Pigments	NAD and NADP	rxn01444|rxn01508|rxn00440
NAD_and_NADP_cofactor_biosynthesis_global	peg.17|peg.296|peg.314|peg.663|peg.965|peg.1162|peg.2366|peg.2565|peg.2566|peg.2567|peg.2788|peg.2789|peg.2790|peg.3178|peg.3179|peg.3656|peg.4029	Nicotinamidase (EC 3.5.1.19)|Niacin transporter NiaP|NAD synthetase (EC 6.3.1.5)|DNA ligase (EC 6.5.1.2)|NAD-dependent protein deacetylase of SIR2 family|NAD kinase (EC 2.7.1.23)|ADP-ribose pyrophosphatase (EC 3.6.1.13)|FIGfam135315: Iojap-related protein|Hydrolase (HAD superfamily), YqeK|Nicotinate-nucleotide adenylyltransferase (EC 2.7.7.18)|Quinolinate synthetase (EC 4.1.99.-)|Quinolinate phos…	Cofactors, Vitamins, Prosthetic Groups, Pigments	NAD and NADP	rxn00775|rxn02988|rxn10057|rxn10060|rxn00105|rxn02155|rxn00938|rxn01265|rxn10056|rxn10058|rxn10059|rxn02402|rxn00138|rxn00338|rxn05294|rxn00077
NAD_regulation	peg.17|peg.296|peg.314|peg.2567|peg.2788|peg.2789|peg.2790|peg.2792|peg.3178|peg.3179	Nicotinamidase (EC 3.5.1.19)|Niacin transporter NiaP|NAD synthetase (EC 6.3.1.5)|Nicotinate-nucleotide adenylyltransferase (EC 2.7.7.18)|Quinolinate synthetase (EC 4.1.99.-)|Quinolinate phosphoribosyltransferase [decarboxylating] (EC 2.4.2.19)|L-aspartate oxidase (EC 1.4.3.16)|Transcriptional repressor for NAD biosynthesis in gram-positives|Nicotinate phosphoribosyltransferase (EC 2.4.2.11)	Cofactors, Vitamins, Prosthetic Groups, Pigments	NAD and NADP	rxn02988|rxn00105|rxn02155|rxn00938|rxn01265|rxn02402|rxn00138|rxn00338
Redox-dependent_regulation_of_nucleus_processes	peg.17|peg.965|peg.2905|peg.3178|peg.3179|peg.3400	Nicotinamidase (EC 3.5.1.19)|NAD-dependent protein deacetylase of SIR2 family|NADPH-dependent glyceraldehyde-3-phosphate dehydrogenase (EC 1.2.1.13)|Nicotinate phosphoribosyltransferase (EC 2.4.2.11)|NAD-dependent glyceraldehyde-3-phosphate dehydrogenase (EC 1.2.1.12)	Stress Response	Oxidative stress	rxn00781|rxn00938|rxn01265|rxn00782
tRNA_modification_Bacteria	peg.18|peg.34|peg.67|peg.81|peg.148|peg.267|peg.893|peg.1374|peg.1375|peg.1376|peg.1377|peg.1539|peg.1605|peg.1615|peg.1669|peg.1704|peg.1737|peg.2282|peg.2430|peg.2522|peg.2533|peg.2565|peg.2740|peg.2752|peg.2754|peg.2774|peg.2775|peg.2961|peg.2962|peg.2993|peg.3272|peg.3273|peg.3274|peg.3275|peg.3276|peg.3702|peg.3841|peg.4029|peg.4107|peg.4108|peg.4109	tRNA-specific adenosine-34 deaminase (EC 3.5.4.-)|COG4123: Predicted O-methyltransferase|tRNA(Ile)-lysidine synthetase|tRNA dihydrouridine synthase B (EC 1.-.-.-)|tRNA pseudouridine synthase A (EC 4.2.1.70)|Cysteine desulfurase (EC 2.8.1.7)|tRNA (cytosine34-2'-O-)-methyltransferase (EC 2.1.1.-)|Queuosine Biosynthesis QueC ATPase|Queuosine biosynthesis QueD, PTPS-I|Queuosine Biosynthesis QueE Radi…	RNA Metabolism	RNA processing and modification	rxn01800|rxn05296|rxn00299|rxn05295
tRNA_processing	peg.18|peg.67|peg.148|peg.790|peg.1704|peg.1737|peg.2389|peg.2840|peg.4111	tRNA-specific adenosine-34 deaminase (EC 3.5.4.-)|tRNA(Ile)-lysidine synthetase|tRNA pseudouridine synthase A (EC 4.2.1.70)|Ribonuclease BN (EC 3.1.-.-)|tRNA-i(6)A37 methylthiotransferase|tRNA delta(2)-isopentenylpyrophosphate transferase (EC 2.5.1.8)|Ribonuclease Z (EC 3.1.26.11)|Ribonuclease PH (EC 2.7.7.56)|Ribonuclease P protein component (EC 3.1.26.5)	RNA Metabolism	RNA processing and modification	rxn05296|rxn05295
Arginine_and_Ornithine_Degradation	peg.27|peg.322|peg.1126|peg.1465|peg.2429|peg.2937|peg.3340|peg.3755|peg.3782|peg.3784|peg.4038|peg.4039|peg.4040|peg.4041	Arginine decarboxylase (EC 4.1.1.19)|Delta-1-pyrroline-5-carboxylate dehydrogenase (EC 1.5.1.12)|Ornithine carbamoyltransferase (EC 2.1.3.3)|Arginine pathway regulatory protein ArgR, repressor of arg regulon|Histidine ABC transporter, ATP-binding protein HisP (TC 3.A.1.3.1)|Arginine/ornithine antiporter ArcD|Agmatinase (EC 3.5.3.11)|Arginine permease RocE|Arginase (EC 3.5.3.1)|Ornithine aminotran…	Amino Acids and Derivatives	Arginine	urea cycle, polyamines	rxn00322|rxn00503|rxn00405|rxn03071|rxn03424|rxn00467|rxn05164|rxn00183|rxn00394|rxn05303|rxn05628|rxn01019|rxn00858
Polyamine_Metabolism	peg.27|peg.1465|peg.2730|peg.2904|peg.3340|peg.3755|peg.3756	Arginine decarboxylase (EC 4.1.1.19)|5'-methylthioadenosine nucleosidase (EC 3.2.2.16)|S-adenosylmethionine decarboxylase proenzyme (EC 4.1.1.50), prokaryotic class 1B|Arginine/ornithine antiporter ArcD|Agmatinase (EC 3.5.3.11)|Spermidine synthase (EC 2.5.1.16)	Amino Acids and Derivatives	Arginine	urea cycle, polyamines	rxn00322|rxn00405|rxn01406|rxn00143|rxn00127|rxn01021|rxn05303|rxn05628|rxn02061|rxn00858
Lysine_degradation	peg.27|peg.1973	Lysine decarboxylase (EC 4.1.1.18)|Lysine 2,3-aminomutase (EC 5.4.3.2)	Amino Acids and Derivatives	Lysine, threonine, methionine, and cysteine	rxn00321|rxn00322|rxn00405
pyrimidine_conversions	peg.28|peg.328|peg.784|peg.1549|peg.1772|peg.1967|peg.2188|peg.2277|peg.2293|peg.2354|peg.2533|peg.2736|peg.3217|peg.3243|peg.3485|peg.3713|peg.3722|peg.3945	Thymidylate kinase (EC 2.7.4.9)|Thioredoxin reductase (EC 1.8.1.9)|2',3'-cyclic-nucleotide 2'-phosphodiesterase (EC 3.1.4.16)|5'-nucleotidase (EC 3.1.3.5)|Uracil phosphoribosyltransferase (EC 2.4.2.9)|Thymidylate synthase (EC 2.1.1.45)|Purine nucleoside phosphorylase (EC 2.4.2.1)|Nucleoside diphosphate kinase (EC 2.7.4.6)|Cytidylate kinase (EC 2.7.4.14)|Cytidine deaminase (EC 3.5.4.5)|Uridine kin…	Nucleosides and Nucleotides	Pyrimidines	rxn01674|rxn01367|rxn00708|rxn01513|rxn01985|rxn02522|rxn00364|rxn00515|rxn00369|rxn01218|rxn01370|rxn03483|rxn01520|rxn01800|rxn01706|rxn00212|rxn01446|rxn00715|rxn01647|rxn01358|rxn01678|rxn01704|rxn01518|rxn02762|rxn01649|rxn00117|rxn00712|rxn01128|rxn00839|rxn09348|rxn01139|rxn09355|rxn01679|rxn01648|rxn01684|rxn01129|rxn01859|rxn01445|rxn00409|rxn01366|rxn01512|rxn01646|rxn01143|rxn01549|rxn…
rRNA_modification_Bacteria	peg.34|peg.42|peg.96|peg.106|peg.921|peg.1163|peg.1503|peg.1548|peg.1576|peg.1577|peg.1615|peg.2320|peg.2430|peg.2547|peg.3006|peg.3007|peg.3906|peg.4029|peg.4106	COG4123: Predicted O-methyltransferase|Dimethyladenosine transferase (EC 2.1.1.-)|TrmH family tRNA/rRNA methyltransferase YacO (EC 2.1.1.-)|Ribosomal RNA small subunit methyltransferase C (EC 2.1.1.52)|Similar to ribosomal large subunit pseudouridine synthase D, Bacillus subtilis YhcT type|Similar to ribosomal large subunit pseudouridine synthase D, Bacillus subtilis YjbO type|Ribosomal RNA small…	RNA Metabolism	RNA processing and modification
Poly-gamma-glutamate_biosynthesis	peg.37|peg.1450|peg.1845|peg.2683|peg.2842|peg.3593|peg.3594|peg.3595|peg.3596|peg.3597|peg.3617	Transition state regulatory protein AbrB|Putative transition state regulator Abh|Gamma-glutamyltranspeptidase (EC 2.3.2.2)|Glutamate racemase (EC 5.1.1.3)|Gamma-DL-glutamyl hydrolase PgsS (EC 3.4.19.-), catalyzes PGA release|Poly-gamma-glutamate synthase subunit PgsE/CapE (EC 6.3.2.-)|Poly-gamma-glutamate synthase subunit PgsA/CapA (EC 6.3.2.-)|Poly-gamma-glutamate synthase subunit PgsC/CapC (EC …	Amino Acids and Derivatives	Glutamine, glutamate, aspartate, asparagine	ammonia assimilation	rxn00193|rxn00350|rxn02791|rxn02727|rxn02792
Ribosome_biogenesis_bacterial	peg.41|peg.42|peg.421|peg.592|peg.593|peg.921|peg.1163|peg.1190|peg.1548|peg.1604|peg.1605|peg.2548|peg.3841|peg.4029	Ribonuclease M5 (EC 3.1.26.8)|Dimethyladenosine transferase (EC 2.1.1.-)|Ribosomal-protein-L7p-serine acetyltransferase|Inactive homolog of metal-dependent proteases, putative molecular chaperone|Ribosomal-protein-S18p-alanine acetyltransferase (EC 2.3.1.-)|Similar to ribosomal large subunit pseudouridine synthase D, Bacillus subtilis YhcT type|Similar to ribosomal large subunit pseudouridine syn…	Protein Metabolism	Protein biosynthesis	rxn05295
Isoprenoid_Biosynthesis	peg.46|peg.90|peg.91|peg.1035|peg.1656|peg.1658|peg.1717|peg.2291|peg.2431|peg.2432|peg.2511|peg.2520|peg.3288	4-diphosphocytidyl-2-C-methyl-D-erythritol kinase (EC 2.7.1.148)|2-C-methyl-D-erythritol 4-phosphate cytidylyltransferase (EC 2.7.7.60)|2-C-methyl-D-erythritol 2,4-cyclodiphosphate synthase (EC 4.6.1.12)|Acetyl-CoA acetyltransferase (EC 2.3.1.9)|Undecaprenyl pyrophosphate synthetase (EC 2.5.1.31)|1-deoxy-D-xylulose 5-phosphate reductoisomerase (EC 1.1.1.267)|Hydroxymethylglutaryl-CoA synthase (EC…	Cofactors, Vitamins, Prosthetic Groups, Pigments	Isoprenoids	rxn03910|rxn00830|rxn03909|rxn03248|rxn06510|rxn00676|rxn01454|rxn03908|rxn01466|rxn02804|rxn04308|rxn00874|rxn03243|rxn04113|rxn04996|rxn01213|rxn06991|rxn00178|rxn03958|rxn03907|rxn02680
Nonmevalonate_Branch_of_Isoprenoid_Biosynthesis	peg.46|peg.90|peg.91|peg.1658|peg.2431|peg.2511|peg.2520	4-diphosphocytidyl-2-C-methyl-D-erythritol kinase (EC 2.7.1.148)|2-C-methyl-D-erythritol 4-phosphate cytidylyltransferase (EC 2.7.7.60)|2-C-methyl-D-erythritol 2,4-cyclodiphosphate synthase (EC 4.6.1.12)|1-deoxy-D-xylulose 5-phosphate reductoisomerase (EC 1.1.1.267)|1-deoxy-D-xylulose 5-phosphate synthase (EC 2.2.1.7)|1-hydroxy-2-methyl-2-(E)-butenyl 4-diphosphate synthase (EC 1.17.4.3)|4-hydroxy…	Cofactors, Vitamins, Prosthetic Groups, Pigments	Isoprenoids	rxn03910|rxn03909|rxn03908|rxn04113|rxn04996|rxn06991|rxn03958|rxn03907
polyprenyl_synthesis	peg.46|peg.90|peg.91|peg.1658|peg.2520	4-diphosphocytidyl-2-C-methyl-D-erythritol kinase (EC 2.7.1.148)|2-C-methyl-D-erythritol 4-phosphate cytidylyltransferase (EC 2.7.7.60)|2-C-methyl-D-erythritol 2,4-cyclodiphosphate synthase (EC 4.6.1.12)|1-deoxy-D-xylulose 5-phosphate reductoisomerase (EC 1.1.1.267)|4-hydroxy-3-methylbut-2-enyl diphosphate reductase (EC 1.17.1.2)	Cofactors, Vitamins, Prosthetic Groups, Pigments	Isoprenoids	rxn03910|rxn03908|rxn04113|rxn04996|rxn03958|rxn03907
Sialic_Acid_Metabolism	peg.50|peg.177|peg.178|peg.190|peg.237|peg.770|peg.1202|peg.3507|peg.3508|peg.3572|peg.3790|peg.3792	Glucosamine-1-phosphate N-acetyltransferase (EC 2.3.1.157)|N-acetylglucosamine-1-phosphate uridyltransferase (EC 2.7.7.23)|Phosphoglucosamine mutase (EC 5.4.2.10)|Glucosamine--fructose-6-phosphate aminotransferase [isomerizing] (EC 2.6.1.16)|Glucosamine-6-phosphate deaminase (EC 3.5.99.6)|PTS system, N-acetylglucosamine-specific IIB component (EC 2.7.1.69)|PTS system, N-acetylglucosamine-specific…	Cell Wall and Capsule	Capsular and extracellular polysacchrides	rxn03638|rxn00292|rxn00704|rxn01484|rxn00555|rxn00297|rxn00293|rxn05485|rxn01316|rxn05610|rxn01485|rxn00552|rxn00827
Iojap	peg.50|peg.1314|peg.1315|peg.1558|peg.1657|peg.1737|peg.1851|peg.2248|peg.2565|peg.2567|peg.2795|peg.2797|peg.2799|peg.4029	N-acetylglucosamine-1-phosphate uridyltransferase (EC 2.7.7.23)|Glutamate 5-kinase (EC 2.7.2.11)|Gamma-glutamyl phosphate reductase (EC 1.2.1.41)|Orotate phosphoribosyltransferase (EC 2.4.2.10)|Phosphatidate cytidylyltransferase (EC 2.7.7.41)|tRNA delta(2)-isopentenylpyrophosphate transferase (EC 2.5.1.8)|Biotin-protein ligase (EC 6.3.4.15)|FIGfam135315: Iojap-related protein|Nicotinate-nucleotid…	Protein Metabolism	Protein biosynthesis	rxn03638|rxn00179|rxn10225|rxn08311|rxn08307|rxn05296|rxn00105|rxn10223|rxn02155|rxn10221|rxn00293|rxn08309|rxn01362|rxn10224|rxn06672|rxn02373|rxn10222|rxn10220
De_Novo_Purine_Biosynthesis	peg.51|peg.224|peg.643|peg.644|peg.645|peg.646|peg.647|peg.648|peg.649|peg.650|peg.651|peg.652|peg.653|peg.654	Ribose-phosphate pyrophosphokinase (EC 2.7.6.1)|Phosphoribosylglycinamide formyltransferase 2 (EC 2.1.2.-)|Phosphoribosylaminoimidazole carboxylase catalytic subunit (EC 4.1.1.21)|Phosphoribosylaminoimidazole carboxylase ATPase subunit (EC 4.1.1.21)|Adenylosuccinate lyase (EC 4.3.2.2)|Phosphoribosylaminoimidazole-succinocarboxamide synthase (EC 6.3.2.6)|Phosphoribosylformylglycinamidine synthase,…	Nucleosides and Nucleotides	Purines	rxn03084|rxn05229|rxn00800|rxn02937|rxn00790|rxn00770|rxn04783|rxn03137|rxn03004|rxn00832|rxn02895|rxn03136|rxn03147
Pentose_phosphate_pathway	peg.51|peg.346|peg.347|peg.1303|peg.1581|peg.1793|peg.2390|peg.2391|peg.3699|peg.3718|peg.4014	Ribose-phosphate pyrophosphokinase (EC 2.7.6.1)|6-phospho-3-hexuloisomerase|D-arabino-3-hexulose 6-phosphate formaldehyde lyase|6-phosphogluconolactonase (EC 3.1.1.31)|Ribulose-phosphate 3-epimerase (EC 5.1.3.1)|Transketolase (EC 2.2.1.1)|Glucose-6-phosphate 1-dehydrogenase (EC 1.1.1.49)|6-phosphogluconate dehydrogenase, decarboxylating (EC 1.1.1.44)|Ribose 5-phosphate isomerase B (EC 5.3.1.6)|Tr…	Carbohydrates	Central carbohydrate metabolism	rxn00785|rxn01200|rxn00604|rxn00770|rxn03643|rxn01333|rxn01116|rxn00777|rxn01115|rxn03644|rxn01476
YgfZ	peg.51|peg.77|peg.79|peg.267|peg.598|peg.650|peg.651|peg.984|peg.1101|peg.1315|peg.1374|peg.1395|peg.1551|peg.1552|peg.1555|peg.1556|peg.1558|peg.1704|peg.1804|peg.1848|peg.2275|peg.2330|peg.2357|peg.2461|peg.2754|peg.2788|peg.2790|peg.2846|peg.2962|peg.3023|peg.3239|peg.3274|peg.3276|peg.3399|peg.3492|peg.3677	Ribose-phosphate pyrophosphokinase (EC 2.7.6.1)|Dihydropteroate synthase (EC 2.5.1.15)|2-amino-4-hydroxy-6-hydroxymethyldihydropteridine pyrophosphokinase (EC 2.7.6.3)|Cysteine desulfurase (EC 2.8.1.7)|Twin-arginine translocation protein TatA|Amidophosphoribosyltransferase (EC 2.4.2.14)|Phosphoribosylformylglycinamidine cyclo-ligase (EC 6.3.3.1)|Coproporphyrinogen III oxidase, oxygen-independent …	Cofactors, Vitamins, Prosthetic Groups, Pigments	Folate and pterines	rxn00973|rxn03061|rxn01465|rxn02201|rxn02988|rxn02937|rxn04454|rxn00300|rxn00790|rxn01018|rxn02834|rxn05040|rxn02503|rxn00770|rxn00910|rxn02200|rxn00974|rxn01388|rxn00085|rxn01362|rxn00908|rxn00338|rxn02835|rxn02373|rxn01100|rxn01255|rxn01360|rxn00288|rxn04712|rxn04704|rxn08180
Ribosome_LSU_bacterial	peg.52|peg.99|peg.102|peg.103|peg.104|peg.105|peg.109|peg.116|peg.117|peg.118|peg.119|peg.121|peg.123|peg.124|peg.126|peg.127|peg.128|peg.131|peg.132|peg.134|peg.135|peg.140|peg.144|peg.149|peg.1510|peg.1584|peg.1606|peg.2494|peg.2797|peg.2799|peg.2888|peg.2889|peg.3073|peg.3714|peg.4056|peg.4112	LSU ribosomal protein L25p|LSU ribosomal protein L33p|LSU ribosomal protein L11p (L12e)|LSU ribosomal protein L1p (L10Ae)|LSU ribosomal protein L10p (P0)|LSU ribosomal protein L7/L12 (L23e)|Firmicutes ribosomal L7Ae family protein|LSU ribosomal protein L3p (L3e)|LSU ribosomal protein L4p (L1e)|LSU ribosomal protein L23p (L23Ae)|LSU ribosomal protein L2p (L8e)|LSU ribosomal protein L22p (L17e)|LSU…	Protein Metabolism	Protein biosynthesis	rxn05296
Translation_factors_bacterial	peg.53|peg.112|peg.113|peg.138|peg.139|peg.769|peg.1458|peg.1574|peg.1575|peg.1653|peg.1655|peg.1666|peg.1668|peg.2449|peg.2554|peg.2890|peg.3366|peg.3535|peg.3708	Peptidyl-tRNA hydrolase (EC 3.1.1.29)|Translation elongation factor G|Translation elongation factor Tu|Methionine aminopeptidase (EC 3.4.11.18)|Translation initiation factor 1|Peptide deformylase (EC 3.5.1.88)|Methionyl-tRNA formyltransferase (EC 2.1.2.9)|Translation elongation factor Ts|Ribosome recycling factor|Translation initiation factor 2|Ribosome-binding factor A|Translation elongation fac…	Protein Metabolism	Protein biosynthesis	rxn05296|rxn00375|rxn00376|rxn00455
Transcription_factors_bacterial	peg.55|peg.101|peg.1662|peg.1663|peg.1664|peg.1665|peg.2436|peg.2735|peg.3715	Transcription-repair coupling factor|Transcription antitermination protein NusG|COG0779: clustered with transcription termination protein NusA|Transcription termination protein NusA|COG2740: Predicted nucleic-acid-binding protein implicated in transcription termination|ribosomal protein L7Ae family protein|Transcription termination protein NusB|Transcription elongation factor GreA|Transcription t…	RNA Metabolism	Transcription	rxn05295
Bacterial_Cell_Division	peg.62|peg.69|peg.1243|peg.1487|peg.1515|peg.1516|peg.1517|peg.1526|peg.1530|peg.1531|peg.1544|peg.1597|peg.1683|peg.2504|peg.2532|peg.2802|peg.2803|peg.2804|peg.2805|peg.2806|peg.2808|peg.2826|peg.2983|peg.3531|peg.3532	Cell division protein DivIC|Cell division protein FtsH (EC 3.4.24.-)|Cell division protein FtsW|Cell division protein MraZ|S-adenosyl-methyltransferase MraW (EC 2.1.1.-)|Cell division protein FtsL|Cell division protein ftsQ|Cell division protein FtsA|Cell division protein FtsZ (EC 3.4.24.-)|Cell division initiation protein DivIVA|Signal recognition particle receptor protein FtsY (=alpha subunit) …	Cell Division and Cell Cycle	Cell cycle in Prokaryota	rxn10199
Coenzyme_A_Biosynthesis	peg.70|peg.1446|peg.1504|peg.1513|peg.1572|peg.2245|peg.2246|peg.2247|peg.2381|peg.2832|peg.2909	Pantothenate kinase type III, CoaX-like (EC 2.7.1.33)|2-dehydropantoate 2-reductase (EC 1.1.1.169)|Phosphopantetheine adenylyltransferase (EC 2.7.7.3)|Phosphopantothenoylcysteine decarboxylase (EC 4.1.1.36)|Phosphopantothenoylcysteine synthetase (EC 6.3.2.5)|Aspartate 1-decarboxylase (EC 4.1.1.11)|Pantoate--beta-alanine ligase (EC 6.3.2.1)|3-methyl-2-oxobutanoate hydroxymethyltransferase (EC 2.1.…	Cofactors, Vitamins, Prosthetic Groups, Pigments	Coenzyme A	rxn08764|rxn03436|rxn00912|rxn03068|rxn02186|rxn00100|rxn02341|rxn09177|rxn01791|rxn03435|rxn12510|rxn02175|rxn01790|rxn00346
Streptococcus_pyogenes_recombinatorial_zone	peg.71	Chaperonin (heat shock protein 33)	Virulence	Adhesion
Peptidyl-prolyl_cis-trans_isomerase	peg.72|peg.995	Foldase protein PrsA precursor (EC 5.2.1.8)	Protein Metabolism	Protein folding
Cysteine_Biosynthesis	peg.73|peg.93|peg.158|peg.1091|peg.1093|peg.1559|peg.1562|peg.2728|peg.2729|peg.3000|peg.3349|peg.3350|peg.3472	Cysteine synthase (EC 2.5.1.47)|Serine acetyltransferase (EC 2.3.1.30)|Sulfate permease|Adenylylsulfate kinase (EC 2.7.1.25)|Phosphoadenylyl-sulfate reductase [thioredoxin] (EC 1.8.4.8)|Cystathionine gamma-lyase (EC 4.4.1.1)|Cystathionine beta-synthase (EC 4.2.1.22)|Sulfite reductase [NADPH] hemoprotein beta-component (EC 1.8.1.2)|Sulfite reductase [NADPH] flavoprotein alpha-component (EC 1.8.1.2)	Amino Acids and Derivatives	Lysine, threonine, methionine, and cysteine	rxn05239|rxn00423|rxn00742|rxn00649|rxn05733|rxn00953|rxn05651|rxn00361|rxn00623|rxn05256
Methionine_Biosynthesis	peg.73|peg.93|peg.242|peg.911|peg.1101|peg.1188|peg.1189|peg.1320|peg.2197|peg.2728|peg.2729|peg.2730|peg.2731|peg.3000|peg.3045|peg.3058|peg.3070|peg.3230|peg.3232|peg.3278|peg.3279|peg.3280	Cysteine synthase (EC 2.5.1.47)|Serine acetyltransferase (EC 2.3.1.30)|Homocysteine S-methyltransferase (EC 2.1.1.10)|Methionine ABC transporter substrate-binding protein|5,10-methylenetetrahydrofolate reductase (EC 1.5.1.20)|Cystathionine gamma-synthase (EC 2.5.1.48)|Cystathionine beta-lyase (EC 4.4.1.8)|5-methyltetrahydropteroyltriglutamate--homocysteine methyltransferase (EC 2.1.1.14)|Homoseri…	Amino Acids and Derivatives	Lysine, threonine, methionine, and cysteine	rxn01302|rxn00423|rxn00742|rxn00649|rxn01300|rxn00950|rxn00143|rxn05958|rxn00566|rxn05733|rxn01301|rxn00910|rxn00126|rxn05219|rxn00740|rxn00953|rxn00693|rxn01816|rxn00452|rxn01021|rxn05183|rxn01304
Chorismate:_Intermediate_for_synthesis_of_PAPA_antibiotics,_PABA,_anthranilate,_3-hydroxyanthranilate_and_more.	peg.74|peg.75|peg.76|peg.507|peg.2272|peg.3203|peg.3205	Para-aminobenzoate synthase, aminase component (EC 2.6.1.85)|Anthranilate synthase, amidotransferase component (EC 4.1.3.27)|Para-aminobenzoate synthase, amidotransferase component (EC 2.6.1.85)|Aminodeoxychorismate lyase (EC 4.1.3.38)|Isochorismatase (EC 3.3.2.1)|Anthranilate synthase, aminase component (EC 4.1.3.27)|Isochorismatase (EC 3.3.2.1) of siderophore biosynthesis|Isochorismate synthase…	Amino Acids and Derivatives	Aromatic amino acids and derivatives	rxn01258|rxn00727|rxn03841|rxn01257|rxn00726|rxn02177
Folate_Biosynthesis	peg.74|peg.75|peg.76|peg.77|peg.78|peg.79|peg.145|peg.146|peg.147|peg.165|peg.335|peg.737|peg.1575|peg.1772|peg.2187|peg.2188|peg.2282|peg.2435|peg.2493|peg.2811|peg.3697|peg.3713|peg.3718	Para-aminobenzoate synthase, aminase component (EC 2.6.1.85)|Para-aminobenzoate synthase, amidotransferase component (EC 2.6.1.85)|Aminodeoxychorismate lyase (EC 4.1.3.38)|Dihydropteroate synthase (EC 2.5.1.15)|Dihydroneopterin aldolase (EC 4.1.2.25)|2-amino-4-hydroxy-6-hydroxymethyldihydropteridine pyrophosphokinase (EC 2.7.6.3)|ATPase component of general energizing module of ECF transporters|T…	Cofactors, Vitamins, Prosthetic Groups, Pigments	Folate and pterines	rxn01520|rxn02201|rxn00727|rxn05296|rxn03841|rxn02504|rxn00692|rxn00907|rxn01518|rxn00689|rxn02503|rxn00690|rxn00299|rxn01257|rxn01333|rxn02200|rxn01143|rxn01653|rxn00686|rxn00726|rxn01211|rxn01602|rxn01603|rxn01210
Tryptophan_synthesis	peg.74|peg.75|peg.76|peg.2267|peg.2268|peg.2269|peg.2270|peg.2271|peg.2272|peg.3494	Para-aminobenzoate synthase, aminase component (EC 2.6.1.85)|Anthranilate synthase, amidotransferase component (EC 4.1.3.27)|Para-aminobenzoate synthase, amidotransferase component (EC 2.6.1.85)|Aminodeoxychorismate lyase (EC 4.1.3.38)|Tryptophan synthase alpha chain (EC 4.2.1.20)|Tryptophan synthase beta chain (EC 4.2.1.20)|Phosphoribosylanthranilate isomerase (EC 5.3.1.24)|Indole-3-glycerol pho…	Amino Acids and Derivatives	Aromatic amino acids and derivatives	rxn00727|rxn03841|rxn03175|rxn01682|rxn02508|rxn01257|rxn02507|rxn01964|rxn00474|rxn00791|rxn00726
Methanopterin_biosynthesis2	peg.78|peg.79|peg.335|peg.1375|peg.2282	Dihydroneopterin aldolase (EC 4.1.2.25)|2-amino-4-hydroxy-6-hydroxymethyldihydropteridine pyrophosphokinase (EC 2.7.6.3)|GTP cyclohydrolase I (EC 3.5.4.16) type 2|Queuosine biosynthesis QueD, PTPS-I|GTP cyclohydrolase I (EC 3.5.4.16) type 1	Cofactors, Vitamins, Prosthetic Groups, Pigments	Folate and pterines	rxn02504|rxn02503|rxn00299
Pterin_metabolism_3	peg.78|peg.79|peg.335|peg.763|peg.1075|peg.2282	Dihydroneopterin aldolase (EC 4.1.2.25)|2-amino-4-hydroxy-6-hydroxymethyldihydropteridine pyrophosphokinase (EC 2.7.6.3)|GTP cyclohydrolase I (EC 3.5.4.16) type 2|Nitric oxide synthase oxygenase (EC 1.-.-.-)|Fumarylacetoacetate hydrolase family protein|GTP cyclohydrolase I (EC 3.5.4.16) type 1	Cofactors, Vitamins, Prosthetic Groups, Pigments	Folate and pterines	rxn02504|rxn02503|rxn00299|rxn00399
tRNA_modification_Archaea	peg.81|peg.148|peg.267|peg.1605|peg.1704|peg.2240|peg.2458|peg.2532|peg.2754|peg.2961|peg.2962|peg.3273|peg.3274|peg.3702	tRNA dihydrouridine synthase B (EC 1.-.-.-)|tRNA pseudouridine synthase A (EC 4.2.1.70)|Cysteine desulfurase (EC 2.8.1.7)|tRNA (Guanine37-N1) -methyltransferase (EC 2.1.1.31)|tRNA-i(6)A37 methylthiotransferase|Asparaginyl-tRNA synthetase (EC 6.1.1.22)|Rhodanese-like domain protein|GTP-binding protein Era|Thiamine biosynthesis protein thiI|Iron-sulfur cluster assembly scaffold protein IscU|Sua5 Yc…	RNA Metabolism	RNA processing and modification	rxn05296|rxn05295
Proteolysis_in_bacteria,_ATP-dependent	peg.84|peg.86|peg.1617|peg.1618|peg.2823|peg.2825|peg.3460	Nucleotide excision repair protein, with UvrB/UvrC motif|ATP-dependent Clp protease, ATP-binding subunit ClpC|ATP-dependent protease HslV (EC 3.4.25.-)|ATP-dependent hsl protease ATP-binding subunit HslU|ATP-dependent protease La (EC 3.4.21.53) Type I|ATP-dependent Clp protease ATP-binding subunit ClpX|ATP-dependent Clp protease proteolytic subunit (EC 3.4.21.92)	Protein Metabolism	Protein degradation
DNA_repair,_bacterial	peg.87|peg.182|peg.862|peg.991|peg.1064|peg.1065|peg.1356|peg.1697|peg.1789|peg.2376|peg.2392|peg.2428|peg.2433|peg.2434|peg.2517|peg.2630|peg.2807|peg.3624|peg.3638|peg.4094|peg.4096	DNA repair protein RadA|Methylated-DNA--protein-cysteine methyltransferase (EC 2.1.1.63)|A/G-specific adenine glycosylase (EC 3.2.2.-)|DNA repair exonuclease family protein YhaO|Exonuclease SbcD|Exonuclease SbcC|RecA protein|SOS-response repressor and protease LexA (EC 3.4.21.88)|DNA polymerase IV (EC 2.7.7.7)|DNA repair protein RecN|Exodeoxyribonuclease VII small subunit (EC 3.1.11.6)|Exodeoxyri…	DNA Metabolism	DNA repair	rxn05294
Teichoic_and_lipoteichoic_acids_biosynthesis	peg.90|peg.2198|peg.3008|peg.3118|peg.3559|peg.3574|peg.3575|peg.3577|peg.3578|peg.3579|peg.3580|peg.3581|peg.3582|peg.3583|peg.3584|peg.3855|peg.3856|peg.3857|peg.3858	2-C-methyl-D-erythritol 4-phosphate cytidylyltransferase (EC 2.7.7.60)|diglucosyldiacylglycerol synthase (LTA membrane anchor synthesis)|Membrane protein involved in the export of O-antigen, teichoic acid lipoteichoic acids|Undecaprenyl-diphosphatase (EC 3.6.1.27)|Undecaprenyl-phosphate N-acetylglucosaminyl 1-phosphate transferase (EC 2.7.8.-)|Minor teichoic acid biosynthesis protein GgaB|Minor t…	Cell Wall and Capsule	Gram-Positive cell wall components	rxn10195|rxn10295|rxn10304|rxn03852|rxn10279|rxn10277|rxn10272|rxn10193|rxn10299|rxn00621|rxn10293|rxn10197|rxn10297|rxn10292|rxn10300|rxn10278|rxn10275|rxn10307|rxn10308|rxn10302|rxn10311|rxn10296|rxn10312|rxn10290|rxn10273|rxn10305|rxn03901|rxn10310|rxn10194|rxn10291|rxn10294|rxn10192|rxn10314|rxn10271|rxn10276|rxn10315|rxn10309|rxn10191|rxn08040|rxn10298|rxn10289|rxn10301|rxn10196|rxn10274|rxn…
Glu-tRNA(Gln)_transamidation	peg.92|peg.668|peg.669|peg.670|peg.2240	Glutamyl-tRNA synthetase (EC 6.1.1.17)|Glutamyl-tRNA(Gln) synthetase|Glutamyl-tRNA(Gln) amidotransferase subunit C (EC 6.3.5.-)|Glutamyl-tRNA(Gln) amidotransferase subunit A (EC 6.3.5.-)|Glutamyl-tRNA(Gln) amidotransferase subunit B (EC 6.3.5.-)|Asparaginyl-tRNA synthetase (EC 6.1.1.22)	Protein Metabolism	Protein biosynthesis	rxn05296
Heme_and_Siroheme_Biosynthesis	peg.92|peg.329|peg.870|peg.984|peg.1012|peg.1013|peg.1014|peg.1563|peg.1564|peg.1565|peg.2552|peg.2553|peg.2554|peg.2815|peg.2816|peg.2817|peg.2818|peg.2819|peg.2820|peg.2839	Glutamyl-tRNA synthetase (EC 6.1.1.17)|Uroporphyrinogen-III methyltransferase (EC 2.1.1.107)|Uroporphyrinogen-III synthase (EC 4.2.1.75)|Glutamate-1-semialdehyde aminotransferase (EC 5.4.3.8)|Coproporphyrinogen III oxidase, oxygen-independent (EC 1.3.99.22)|Uroporphyrinogen III decarboxylase (EC 4.1.1.37)|Ferrochelatase, protoheme ferro-lyase (EC 4.99.1.1)|Protoporphyrinogen IX oxidase, aerobic (…	Cofactors, Vitamins, Prosthetic Groups, Pigments	Tetrapyrroles	rxn09012|rxn02056|rxn05296|rxn02288|rxn00060|rxn02287|rxn06591|rxn00224|rxn02304|rxn00513|rxn00029|rxn02264|rxn09011|rxn02774|rxn04704|rxn01629
Superpathway_of_cysteine_biosynthesis	peg.93|peg.158|peg.1091|peg.1093|peg.1559|peg.1562|peg.3349|peg.3350|peg.3472	Serine acetyltransferase (EC 2.3.1.30)|Sulfate permease|Adenylylsulfate kinase (EC 2.7.1.25)|Phosphoadenylyl-sulfate reductase [thioredoxin] (EC 1.8.4.8)|Sulfite reductase [NADPH] hemoprotein beta-component (EC 1.8.1.2)|Sulfite reductase [NADPH] flavoprotein alpha-component (EC 1.8.1.2)	Amino Acids and Derivatives	Lysine, threonine, methionine, and cysteine	rxn05239|rxn00423|rxn05651|rxn00361|rxn00623|rxn05256
Vibrio_Polysaccharide_(VPS)_Biosynthesis	peg.93|peg.788|peg.3572|peg.3582|peg.3700	Serine acetyltransferase (EC 2.3.1.30)|Low molecular weight protein tyrosine phosphatase (EC 3.1.3.48)|UDP-N-acetylglucosamine 2-epimerase (EC 5.1.3.14)|N-acetylmannosaminyltransferase (EC 2.4.1.187)	Virulence	Regulation of virulence	rxn00292|rxn03852|rxn00423|rxn00297
Transcription_initiation,_bacterial_sigma_factors	peg.98|peg.173|peg.473|peg.1347|peg.1534|peg.1535|peg.1650|peg.2350|peg.2524|peg.2578|peg.2641|peg.2686|peg.2715|peg.3426	RNA polymerase sporulation specific sigma factor SigH|RNA polymerase sigma factor SigW|RNA polymerase sigma factor SigB|RNA polymerase sigma-54 factor RpoN|RNA polymerase sporulation specific sigma factor SigE|RNA polymerase sporulation specific sigma factor SigG|RNA polymerase sigma factor for flagellar operon|RNA polymerase sporulation specific sigma factor SigF|RNA polymerase sigma factor RpoD…	RNA Metabolism	Transcription	rxn05295
General_secretory_pathway_(Sec-SRP)_complex_(TC_3.A.5.1.1)	peg.100|peg.136|peg.1597|peg.1600|peg.2768|peg.2773|peg.3369|peg.3531|peg.3532|peg.3536|peg.4111	Preprotein translocase subunit SecE (TC 3.A.5.1.1)|Preprotein translocase secY subunit (TC 3.A.5.1.1)|Signal recognition particle receptor protein FtsY (=alpha subunit) (TC 3.A.5.1.1)|Signal recognition particle, subunit Ffh SRP54 (TC 3.A.5.1.1)|Protein-export membrane protein secD (TC 3.A.5.1.1)|Protein-export membrane protein secF (TC 3.A.5.1.1)|Preprotein translocase subunit YajC (TC 3.A.5.1.1…	Protein Metabolism	Secretion	rxn05295
HtrA_and_Sec_secretion	peg.100|peg.136|peg.1292|peg.2768|peg.3369|peg.3536|peg.4042	Preprotein translocase subunit SecE (TC 3.A.5.1.1)|Preprotein translocase secY subunit (TC 3.A.5.1.1)|Serine protease, DegP/HtrA, do-like (EC 3.4.21.-)|Protein-export membrane protein secD (TC 3.A.5.1.1)|Protein-export membrane protein secF (TC 3.A.5.1.1)|Preprotein translocase subunit SecG (TC 3.A.5.1.1)|Protein export cytoplasm protein SecA ATPase RNA helicase (TC 3.A.5.1.1)	Protein Metabolism	Secretion
RNA_polymerase_bacterial	peg.107|peg.108|peg.143|peg.1571|peg.3723	DNA-directed RNA polymerase beta subunit (EC 2.7.7.6)|DNA-directed RNA polymerase beta' subunit (EC 2.7.7.6)|DNA-directed RNA polymerase alpha subunit (EC 2.7.7.6)|DNA-directed RNA polymerase omega subunit (EC 2.7.7.6)|DNA-directed RNA polymerase delta subunit (EC 2.7.7.6)	RNA Metabolism	Transcription	rxn05295
Ribosome_SSU_bacterial	peg.110|peg.111|peg.115|peg.120|peg.122|peg.125|peg.129|peg.130|peg.133|peg.141|peg.142|peg.150|peg.887|peg.1601|peg.1652|peg.1671|peg.2292|peg.2544|peg.2558|peg.2969|peg.4095|peg.4097	SSU ribosomal protein S12p (S23e)|SSU ribosomal protein S7p (S5e)|SSU ribosomal protein S10p (S20e)|SSU ribosomal protein S19p (S15e)|SSU ribosomal protein S3p (S3e)|SSU ribosomal protein S17p (S11e)|SSU ribosomal protein S14p (S29e)|SSU ribosomal protein S8p (S15Ae)|SSU ribosomal protein S5p (S2e)|SSU ribosomal protein S13p (S18e)|SSU ribosomal protein S11p (S14e)|SSU ribosomal protein S9p (S16e…	Protein Metabolism	Protein biosynthesis	rxn05296
Tetracycline_resistance,_ribosome_protection_type	peg.112	Translation elongation factor G	Virulence	Resistance to antibiotics and toxic compounds
Translation_elongation_factor_G_family	peg.112	Translation elongation factor G	Protein Metabolism	Protein biosynthesis
Universal_GTPases	peg.112|peg.113|peg.1479|peg.1580|peg.1597|peg.1600|peg.1607|peg.1666|peg.1747|peg.2288|peg.2532|peg.2554|peg.2570|peg.2795|peg.2822|peg.4098|peg.4108	Translation elongation factor G|Translation elongation factor Tu|GTP-binding protein TypA/BipA|Ribosome small subunit-stimulated GTPase EngC|Signal recognition particle receptor protein FtsY (=alpha subunit) (TC 3.A.5.1.1)|Signal recognition particle, subunit Ffh SRP54 (TC 3.A.5.1.1)|50S ribosomal subunit maturation GTPase RbgA (B. subtilis YlqF)|Translation initiation factor 2|GTP-binding protei…	Protein Metabolism	Protein biosynthesis
tRNA_modification_Archaea_Henri	peg.148|peg.335|peg.803|peg.1374|peg.1376|peg.1377|peg.1605|peg.2282|peg.3702	tRNA pseudouridine synthase A (EC 4.2.1.70)|GTP cyclohydrolase I (EC 3.5.4.16) type 2|tRNA dihydrouridine synthase B|Queuosine Biosynthesis QueC ATPase|Queuosine Biosynthesis QueE Radical SAM|NADPH dependent preQ0 reductase|tRNA (Guanine37-N1) -methyltransferase (EC 2.1.1.31)|GTP cyclohydrolase I (EC 3.5.4.16) type 1|Sua5 YciO YrdC YwlC family protein	RNA Metabolism	RNA processing and modification	rxn00299|rxn05295
tRNA_modification_yeast_cytoplasmic	peg.148|peg.267|peg.1605|peg.1737|peg.2754|peg.2962|peg.3274|peg.3702	tRNA pseudouridine synthase A (EC 4.2.1.70)|Cysteine desulfurase (EC 2.8.1.7)|tRNA (Guanine37-N1) -methyltransferase (EC 2.1.1.31)|tRNA delta(2)-isopentenylpyrophosphate transferase (EC 2.5.1.8)|Sua5 YciO YrdC YwlC family protein	RNA Metabolism	RNA processing and modification	rxn05295
tRNA_modification_yeast_mitochondrial	peg.148|peg.1605|peg.1737|peg.2752|peg.3702|peg.4107|peg.4108	tRNA pseudouridine synthase A (EC 4.2.1.70)|tRNA (Guanine37-N1) -methyltransferase (EC 2.1.1.31)|tRNA delta(2)-isopentenylpyrophosphate transferase (EC 2.5.1.8)|tRNA (5-methylaminomethyl-2-thiouridylate)-methyltransferase (EC 2.1.1.61)|Sua5 YciO YrdC YwlC family protein|tRNA uridine 5-carboxymethylaminomethyl modification enzyme GidA|GTPase and tRNA-U34 5-formylation enzyme TrmE	RNA Metabolism	RNA processing and modification	rxn05295
(GlcNAc)2_Catabolic_Operon	peg.166	Beta-hexosaminidase (EC 3.2.1.52)	Carbohydrates	Aminosugars	rxn00016
Chitin_and_N-acetylglucosamine_utilization	peg.166|peg.237|peg.770|peg.3507|peg.3508|peg.3509	Beta-hexosaminidase (EC 3.2.1.52)|Glucosamine-6-phosphate deaminase (EC 3.5.99.6)|PTS system, N-acetylglucosamine-specific IIB component (EC 2.7.1.69)|PTS system, N-acetylglucosamine-specific IIC component (EC 2.7.1.69)|N-acetylglucosamine-6-phosphate deacetylase (EC 3.5.1.25)|Predicted transcriptional regulator of N-Acetylglucosamine utilization, GntR family	Carbohydrates	Aminosugars	rxn00016|rxn01484|rxn05485|rxn00552
Sucrose_Metabolism	peg.168|peg.342|peg.584|peg.586|peg.617|peg.1821|peg.2489|peg.2706|peg.3088|peg.3089|peg.3100|peg.3138|peg.3451|peg.3564|peg.3573|peg.3576|peg.3630|peg.3809|peg.3931|peg.4018	PTS system, glucose-specific IIBC component (EC 2.7.1.69)|Beta-glucosidase (EC 3.2.1.21)|Fructokinase (EC 2.7.1.4)|UTP--glucose-1-phosphate uridylyltransferase (EC 2.7.7.9)|Glucokinase (EC 2.7.1.2)|Levanase (EC 3.2.1.65)|UDP-glucose dehydrogenase (EC 1.1.1.22)|Glucose-1-phosphate adenylyltransferase (EC 2.7.7.27)|Glucose-6-phosphate isomerase (EC 5.3.1.9)|Levansucrase (EC 2.4.1.10)|Sucrose-6-phos…	Carbohydrates	Di- and oligosaccharides	rxn01737|rxn09978|rxn00558|rxn00547|rxn00211|rxn05226|rxn02760|rxn00695|rxn00222|rxn09979|rxn02380|rxn01977|rxn00213|rxn00216
Maltose_and_Maltodextrin_Utilization	peg.175|peg.285|peg.818|peg.820|peg.1948|peg.3097|peg.3132|peg.3261|peg.3420|peg.3421|peg.3422|peg.3461|peg.3462|peg.3463|peg.3464|peg.3465|peg.3466|peg.3467|peg.3468|peg.3469|peg.3886|peg.4091	ABC transporter, permease protein YbbP clustered with maltose/maltodextrin transporter|Oligo-1,6-glucosidase (EC 3.2.1.10)|Maltose-6'-phosphate glucosidase (EC 3.2.1.122)|PTS system, maltose and glucose-specific IIB component (EC 2.7.1.69)|PTS system, maltose and glucose-specific IIC component (EC 2.7.1.69)|Glycogen phosphorylase (EC 2.4.1.1)|Alpha-glucosidase (EC 3.2.1.20)|Multiple sugar ABC tra…	Carbohydrates	Di- and oligosaccharides	rxn05147|rxn05173|rxn01133|rxn01259|rxn05194|rxn00607|rxn01967|rxn00575|rxn05226|rxn05740|rxn01966|rxn05162|rxn01132|rxn00022|rxn05167|rxn05160|rxn05607|rxn09989|rxn05746
Formaldehyde_assimilation:_Ribulose_monophosphate_pathway	peg.178|peg.190|peg.237|peg.346|peg.347|peg.348|peg.1303|peg.2215|peg.2390|peg.2391|peg.3138|peg.3508|peg.3719|peg.4014	Glucosamine--fructose-6-phosphate aminotransferase [isomerizing] (EC 2.6.1.16)|Glucosamine-6-phosphate deaminase (EC 3.5.99.6)|6-phospho-3-hexuloisomerase|D-arabino-3-hexulose 6-phosphate formaldehyde lyase|Transcriptional regulator HxlR, formaldehyde assimilation|6-phosphogluconolactonase (EC 3.1.1.31)|2-dehydro-3-deoxyphosphogluconate aldolase (EC 4.1.2.14)|Glucose-6-phosphate 1-dehydrogenase (…	Carbohydrates	One-carbon Metabolism	rxn01870|rxn00558|rxn00604|rxn00786|rxn01334|rxn00555|rxn03643|rxn02380|rxn01977|rxn01115|rxn03884|rxn03644|rxn00328|rxn01476|rxn00552
DNA_Repair_Base_Excision	peg.180|peg.663|peg.801|peg.2055|peg.2206|peg.2238|peg.2765|peg.2911|peg.2912|peg.3802	DNA-3-methyladenine glycosylase II (EC 3.2.2.21)|DNA ligase (EC 6.5.1.2)|ATP-dependent DNA ligase (EC 6.5.1.1)|DNA polymerase I (EC 2.7.7.7)|Endonuclease III (EC 4.2.99.18)|Single-stranded-DNA-specific exonuclease recJ (EC 3.1.-.-)|Formamidopyrimidine-DNA glycosylase (EC 3.2.2.23)|Uracil-DNA glycosylase (EC 3.2.2.-)	DNA Metabolism	DNA repair	rxn05294
Respiratory_Complex_I	peg.183|peg.184|peg.185	NADH dehydrogenase, subunit 5|Hypothetical transmembrane protein coupled to NADH-ubiquinone oxidoreductase chain 5 homolog	Respiration	Electron donating reactions
CO2_uptake,_carboxysome	peg.184|peg.185|peg.3072|peg.3473	Hypothetical transmembrane protein coupled to NADH-ubiquinone oxidoreductase chain 5 homolog|Carbonic anhydrase (EC 4.2.1.1)	Carbohydrates	CO2 fixation	rxn00102
Beta-lactamase	peg.210|peg.1883	Probable beta-lactamase ybxI precursor (EC 3.5.2.6)|Beta-lactamase class A	Virulence	Resistance to antibiotics and toxic compounds	rxn07099
Glycerol_and_Glycerol-3-phosphate_Uptake_and_Utilization	peg.214|peg.215|peg.927|peg.928|peg.929|peg.930|peg.962|peg.2287	Glycerophosphoryl diester phosphodiesterase, periplasmic (EC 3.1.4.46)|Glycerol-3-phosphate transporter|Glycerol uptake operon antiterminator regulatory protein|Glycerol uptake facilitator protein|Glycerol kinase (EC 2.7.1.30)|Aerobic glycerol-3-phosphate dehydrogenase (EC 1.1.99.5)|Glycerophosphoryl diester phosphodiesterase (EC 3.1.4.46)|Glycerol-3-phosphate dehydrogenase [NAD(P)+] (EC 1.1.1.94)	Carbohydrates	Sugar alcohols	rxn00615|rxn01073|rxn00611|rxn08669|rxn00616|rxn05578|rxn00612|rxn05739|rxn05581|rxn00758
Cobalt-zinc-cadmium_resistance	peg.222|peg.547|peg.1880|peg.2667|peg.2788|peg.3406|peg.4087	Permease of the drug/metabolite transporter (DMT) superfamily|Cobalt-zinc-cadmium resistance protein|Cobalt-zinc-cadmium resistance protein CzcD|Quinolinate synthetase (EC 4.1.99.-)	Virulence	Resistance to antibiotics and toxic compounds	rxn05315|rxn02988|rxn05517
Queuosine-Archaeosine_Biosynthesis	peg.222|peg.335|peg.1374|peg.1375|peg.1376|peg.1377|peg.1880|peg.2204|peg.2282|peg.2774|peg.2775|peg.3406|peg.4087	Permease of the drug/metabolite transporter (DMT) superfamily|GTP cyclohydrolase I (EC 3.5.4.16) type 2|Queuosine Biosynthesis QueC ATPase|Queuosine biosynthesis QueD, PTPS-I|Queuosine Biosynthesis QueE Radical SAM|NADPH dependent preQ0 reductase|Putative preQ0 transporter|GTP cyclohydrolase I (EC 3.5.4.16) type 1|tRNA-guanine transglycosylase (EC 2.4.2.29)|S-adenosylmethionine:tRNA ribosyltransf…	RNA Metabolism	RNA processing and modification	rxn00299
Glycerolipid_and_Glycerophospholipid_Metabolism_in_Bacteria	peg.228|peg.230|peg.735|peg.929|peg.930|peg.954|peg.1032|peg.1586|peg.1591|peg.1594|peg.1657|peg.1695|peg.1810|peg.1847|peg.1936|peg.2287|peg.2534|peg.2704|peg.3666|peg.3731|peg.3801|peg.3888|peg.3991|peg.4010	CDP-diacylglycerol--serine O-phosphatidyltransferase (EC 2.7.8.8)|Phosphatidylserine decarboxylase (EC 4.1.1.65)|Aldehyde dehydrogenase (EC 1.2.1.3)|Glycerol kinase (EC 2.7.1.30)|Aerobic glycerol-3-phosphate dehydrogenase (EC 1.1.99.5)|1-acyl-sn-glycerol-3-phosphate acyltransferase (EC 2.3.1.51)|Alcohol dehydrogenase (EC 1.1.1.1)|Dihydroxyacetone kinase family protein|Phosphate:acyl-ACP acyltrans…	Fatty Acids and Lipids	Phospholipids	rxn10215|rxn09206|rxn10243|rxn10227|rxn09113|rxn05734|rxn00979|rxn10233|rxn10342|rxn08297|rxn10230|rxn02853|rxn10259|rxn10225|rxn10217|rxn08311|rxn00615|rxn08307|rxn09200|rxn10241|rxn10264|rxn10208|rxn10340|rxn09065|rxn08299|rxn09208|rxn10261|rxn10232|rxn09202|rxn10219|rxn10206|rxn10339|rxn10226|rxn10237|rxn10255|rxn10223|rxn10210|rxn10240|rxn10334|rxn00611|rxn10203|rxn00543|rxn09111|rxn10253|rxn…
Alanine_biosynthesis	peg.240|peg.267|peg.464|peg.2754|peg.2962|peg.3274|peg.3860	Branched-chain amino acid aminotransferase (EC 2.6.1.42)|Cysteine desulfurase (EC 2.8.1.7)|Alanine racemase (EC 5.1.1.1)	Amino Acids and Derivatives	Alanine, serine, and glycine	rxn01575|rxn00806|rxn00283|rxn00903
Aminotransferases:Aromatic_Pathway_and_More,_A_work_in_progress	peg.240|peg.957|peg.967|peg.1002|peg.2241|peg.2266|peg.3775|peg.3860	Branched-chain amino acid aminotransferase (EC 2.6.1.42)|Aspartate/tyrosine/aromatic aminotransferase|D-alanine aminotransferase (EC 2.6.1.21)|Phosphoserine aminotransferase (EC 2.6.1.52)|Aspartate aminotransferase (EC 2.6.1.1)|Biosynthetic Aromatic amino acid aminotransferase beta (EC 2.6.1.57)|Histidinol-phosphate aminotransferase (EC 2.6.1.9)	Amino Acids and Derivatives	Aromatic amino acids and derivatives	rxn01575|rxn02339|rxn02914|rxn00806|rxn00260|rxn00527|rxn03445|rxn02320|rxn00903|rxn00493|rxn01270
Branched-Chain_Amino_Acid_Biosynthesis	peg.240|peg.2183|peg.2193|peg.2412|peg.2828|peg.2829|peg.2830|peg.2831|peg.2832|peg.2833|peg.2834|peg.3860	Branched-chain amino acid aminotransferase (EC 2.6.1.42)|Threonine dehydratase biosynthetic (EC 4.3.1.19)|Dihydroxy-acid dehydratase (EC 4.2.1.9)|Leucine dehydrogenase (EC 1.4.1.9)|3-isopropylmalate dehydratase small subunit (EC 4.2.1.33)|3-isopropylmalate dehydratase large subunit (EC 4.2.1.33)|3-isopropylmalate dehydrogenase (EC 1.1.1.85)|2-isopropylmalate synthase (EC 2.3.3.13)|Ketol-acid redu…	Amino Acids and Derivatives	Branched-chain amino acids	rxn00011|rxn01575|rxn02789|rxn00902|rxn08764|rxn03436|rxn01573|rxn00737|rxn03068|rxn02186|rxn00806|rxn00804|rxn03437|rxn01045|rxn00903|rxn02185|rxn03062|rxn09889|rxn03435|rxn02811|rxn03194|rxn00898
Dehydrogenase_complexes	peg.240|peg.806|peg.807|peg.808|peg.809|peg.810|peg.1025|peg.1458|peg.1460|peg.1461|peg.1462|peg.1463|peg.1574|peg.1611|peg.1612|peg.1941|peg.1942|peg.2407|peg.2408|peg.2409|peg.2410|peg.2412|peg.2414|peg.2457|peg.3211|peg.3396|peg.3770|peg.3860	Branched-chain amino acid aminotransferase (EC 2.6.1.42)|Acetoin dehydrogenase E1 component alpha-subunit (EC 1.2.4.-)|Acetoin dehydrogenase E1 component beta-subunit (EC 1.2.4.-)|Dihydrolipoamide acetyltransferase component (E2) of acetoin dehydrogenase complex (EC 2.3.1.-)|Dihydrolipoamide dehydrogenase of acetoin dehydrogenase (EC 1.8.1.4)|Transcriptional activator of acetoin dehydrogenase ope…	Carbohydrates	Central carbohydrate metabolism	rxn00011|rxn01575|rxn02342|rxn07584|rxn00459|rxn01573|rxn00375|rxn07431|rxn00806|rxn07430|rxn00285|rxn07435|rxn00804|rxn01871|rxn01045|rxn07585|rxn00376|rxn00903|rxn01925|rxn07434|rxn00455|rxn07432|rxn06335|rxn06586|rxn01241|rxn07433|rxn01872|rxn00441|rxn09953|rxn02376
Isoleucine_degradation	peg.240|peg.452|peg.1035|peg.1719|peg.2407|peg.2408|peg.2409|peg.2410|peg.2411|peg.2413|peg.2414|peg.2419|peg.2420|peg.2421|peg.2857|peg.3287|peg.3288|peg.3289|peg.3724|peg.3860	Branched-chain amino acid aminotransferase (EC 2.6.1.42)|Acyl-CoA dehydrogenase, short-chain specific (EC 1.3.99.2)|3-ketoacyl-CoA thiolase (EC 2.3.1.16)|Enoyl-CoA hydratase (EC 4.2.1.17)|Dihydrolipoamide acyltransferase component of branched-chain alpha-keto acid dehydrogenase complex (EC 2.3.1.168)|Branched-chain alpha-keto acid dehydrogenase, E1 component, beta subunit (EC 1.2.4.4)|Branched-ch…	Amino Acids and Derivatives	Branched-chain amino acids	rxn01451|rxn00868|rxn01575|rxn01923|rxn10011|rxn02949|rxn02167|rxn03248|rxn03241|rxn10013|rxn05732|rxn07431|rxn02933|rxn00806|rxn03239|rxn06510|rxn00676|rxn07430|rxn03246|rxn04750|rxn03242|rxn07435|rxn03244|rxn10014|rxn00871|rxn03250|rxn00903|rxn01452|rxn01925|rxn07434|rxn02804|rxn03245|rxn07432|rxn06335|rxn00874|rxn03249|rxn02934|rxn03240|rxn03243|rxn06586|rxn01236|rxn02911|rxn01241|rxn03247|rxn…
Leucine_Biosynthesis	peg.240|peg.2828|peg.2829|peg.2830|peg.2831|peg.3860	Branched-chain amino acid aminotransferase (EC 2.6.1.42)|3-isopropylmalate dehydratase small subunit (EC 4.2.1.33)|3-isopropylmalate dehydratase large subunit (EC 4.2.1.33)|3-isopropylmalate dehydrogenase (EC 1.1.1.85)|2-isopropylmalate synthase (EC 2.3.3.13)	Amino Acids and Derivatives	Branched-chain amino acids	rxn01575|rxn02789|rxn00902|rxn00806|rxn00903|rxn03062|rxn02811
Leucine_Degradation_and_HMG-CoA_Metabolism	peg.240|peg.1717|peg.1824|peg.1825|peg.1826|peg.1827|peg.1828|peg.1830|peg.2407|peg.2408|peg.2409|peg.2410|peg.2412|peg.3860	Branched-chain amino acid aminotransferase (EC 2.6.1.42)|Hydroxymethylglutaryl-CoA synthase (EC 2.3.3.10)|Methylcrotonyl-CoA carboxylase carboxyl transferase subunit (EC 6.4.1.4)|Methylglutaconyl-CoA hydratase (EC 4.2.1.18)|Hydroxymethylglutaryl-CoA lyase (EC 4.1.3.4)|Biotin carboxyl carrier protein of methylcrotonyl-CoA carboxylase|Biotin carboxylase of methylcrotonyl-CoA carboxylase (EC 6.3.4.1…	Amino Acids and Derivatives	Branched-chain amino acids	rxn01575|rxn01504|rxn01573|rxn07431|rxn00806|rxn02866|rxn07430|rxn07435|rxn00804|rxn01045|rxn00903|rxn01454|rxn02889|rxn01925|rxn07434|rxn07432|rxn06335|rxn00991|rxn06586|rxn01241|rxn07433
Methionine_Salvage	peg.240|peg.1357|peg.1358|peg.1360|peg.1361|peg.1362|peg.1363|peg.1364|peg.2730|peg.3860	Branched-chain amino acid aminotransferase (EC 2.6.1.42)|Methylthioribose-1-phosphate isomerase (EC 5.3.1.23)|5-methylthioribose kinase (EC 2.7.1.100)|Glutamine-dependent 2-keto-4-methylthiobutyrate transaminase|2,3-diketo-5-methylthiopentyl-1-phosphate enolase|2-hydroxy-3-keto-5-methylthiopentenyl-1-phosphate phosphatase|Methylthioribulose-1-phosphate dehydratase (EC 4.2.1.109)|1,2-dihydroxy-3-k…	Amino Acids and Derivatives	Lysine, threonine, methionine, and cysteine	rxn05092|rxn01575|rxn00143|rxn00806|rxn05105|rxn05091|rxn00903|rxn05108|rxn01021|rxn05106|rxn02894|rxn05104|rxn03057
Pyruvate_Alanine_Serine_Interconversions	peg.240|peg.464|peg.562|peg.967|peg.1587|peg.1588|peg.2382|peg.2712|peg.3196|peg.3258|peg.3269|peg.3860	Branched-chain amino acid aminotransferase (EC 2.6.1.42)|Alanine racemase (EC 5.1.1.1)|D-serine/D-alanine/glycine transporter|D-alanine aminotransferase (EC 2.6.1.21)|L-serine dehydratase, beta subunit (EC 4.3.1.17)|L-serine dehydratase, alpha subunit (EC 4.3.1.17)|D-serine dehydratase (EC 4.3.1.18)|Alanine dehydrogenase (EC 1.4.1.1)|L-alanine:glyoxylate aminotransferase (EC 2.6.1.44)|D-amino aci…	Carbohydrates	Central carbohydrate metabolism	rxn01575|rxn00278|rxn00806|rxn05649|rxn05495|rxn00166|rxn00283|rxn00165|rxn00903|rxn05582|rxn00272|rxn00422|rxn05494
Valine_degradation	peg.240|peg.1719|peg.2407|peg.2408|peg.2409|peg.2410|peg.2411|peg.2413|peg.2414|peg.2419|peg.2420|peg.2857|peg.3289|peg.3860	Branched-chain amino acid aminotransferase (EC 2.6.1.42)|Enoyl-CoA hydratase (EC 4.2.1.17)|Dihydrolipoamide acyltransferase component of branched-chain alpha-keto acid dehydrogenase complex (EC 2.3.1.168)|Branched-chain alpha-keto acid dehydrogenase, E1 component, beta subunit (EC 1.2.4.4)|Branched-chain alpha-keto acid dehydrogenase, E1 component, alpha subunit (EC 1.2.4.4)|Dihydrolipoamide dehy…	Amino Acids and Derivatives	Branched-chain amino acids	rxn01451|rxn01575|rxn01923|rxn02949|rxn02167|rxn03241|rxn07431|rxn02933|rxn00806|rxn03239|rxn07430|rxn03246|rxn04750|rxn03242|rxn07435|rxn03244|rxn00871|rxn03250|rxn00903|rxn01452|rxn01925|rxn07434|rxn03245|rxn07432|rxn06335|rxn03249|rxn02934|rxn03240|rxn06586|rxn01236|rxn02911|rxn01241|rxn03247|rxn06777|rxn07433|rxn02268
Glutamine,_Glutamate,_Aspartate_and_Asparagine_Biosynthesis	peg.244|peg.270|peg.660|peg.1079|peg.1485|peg.1750|peg.1848|peg.1849|peg.2241|peg.2300|peg.2362|peg.2363|peg.2683|peg.2842|peg.3057|peg.3775|peg.3785|peg.3997	Glutaminase (EC 3.5.1.2)|L-asparaginase (EC 3.5.1.1)|Ferredoxin-dependent glutamate synthase (EC 1.4.7.1)|Asparagine synthetase [glutamine-hydrolyzing] (EC 6.3.5.4)|Glutamine synthetase type I (EC 6.3.1.2)|Glutamate synthase [NADPH] small chain (EC 1.4.1.13)|Glutamate synthase [NADPH] large chain (EC 1.4.1.13)|Aspartate aminotransferase (EC 2.6.1.1)|NAD-specific glutamate dehydrogenase (EC 1.4.1.…	Amino Acids and Derivatives	Glutamine, glutamate, aspartate, asparagine	ammonia assimilation	rxn02339|rxn00189|rxn00187|rxn00193|rxn05760|rxn03409|rxn03407|rxn00182|rxn00347|rxn00260|rxn00416|rxn03406|rxn00342|rxn00085
D-galactarate,_D-glucarate_and_D-glycerate_catabolism	peg.247|peg.249|peg.250|peg.251|peg.252|peg.1398|peg.4010	5-dehydro-4-deoxyglucarate dehydratase (EC 4.2.1.41)|D-glucarate permease|Glucarate dehydratase (EC 4.2.1.40)|Predicted 5-dehydro-4-deoxyglucarate regulator YcbG|D-galactarate dehydratase (EC 4.2.1.42)|2-hydroxy-3-oxopropionate reductase (EC 1.1.1.60)|Glycerate kinase (EC 2.7.1.31)	Carbohydrates	Monosaccharides	rxn05572|rxn03887|rxn07845|rxn01634|rxn01281|rxn01989|rxn05565|rxn01102|rxn01280
Proline,_4-hydroxyproline_uptake_and_utilization	peg.248|peg.321|peg.322|peg.323|peg.1293|peg.1314|peg.1315|peg.1660|peg.1851|peg.1852|peg.2215|peg.2241|peg.2385|peg.3269|peg.3290|peg.3775|peg.3784|peg.4040	Ketoglutarate semialdehyde dehydrogenase (EC 1.2.1.26)|Proline dehydrogenase (EC 1.5.99.8) (Proline oxidase)|Delta-1-pyrroline-5-carboxylate dehydrogenase (EC 1.5.1.12)|Proline/sodium symporter PutP (TC 2.A.21.2.1)|Pyrroline-5-carboxylate reductase (EC 1.5.1.2), ProG-like|Glutamate 5-kinase (EC 2.7.2.11)|Gamma-glutamyl phosphate reductase (EC 1.2.1.41)|Prolyl-tRNA synthetase (EC 6.1.1.15)|Pyrroli…	Amino Acids and Derivatives	Proline and 4-hydroxyproline	rxn00196|rxn02339|rxn00503|rxn00179|rxn00929|rxn03071|rxn05296|rxn03424|rxn00467|rxn00183|rxn00260|rxn09188|rxn00931|rxn05221|rxn02373|rxn03884|rxn00328
Twin-arginine_translocation_system	peg.265|peg.598|peg.599	Twin-arginine translocation protein TatC|Twin-arginine translocation protein TatA	Protein Metabolism	Secretion
Fe-S_cluster_assembly	peg.267|peg.2754|peg.2755|peg.2962|peg.3222|peg.3272|peg.3273|peg.3274|peg.3275|peg.3276	Cysteine desulfurase (EC 2.8.1.7)|Iron-sulfur cluster regulator IscR|probable iron binding protein from the HesB_IscA_SufA family|Iron-sulfur cluster assembly protein SufB|Iron-sulfur cluster assembly scaffold protein IscU|Iron-sulfur cluster assembly protein SufD|Iron-sulfur cluster assembly ATPase protein SufC	Cofactors, Vitamins, Prosthetic Groups, Pigments	Fe-S clusters
mnm5U34_biosynthesis_bacteria	peg.267|peg.2752|peg.2754|peg.2962|peg.3274|peg.4107|peg.4108	Cysteine desulfurase (EC 2.8.1.7)|tRNA (5-methylaminomethyl-2-thiouridylate)-methyltransferase (EC 2.1.1.61)|tRNA uridine 5-carboxymethylaminomethyl modification enzyme GidA|GTPase and tRNA-U34 5-formylation enzyme TrmE	RNA Metabolism	RNA processing and modification	rxn05295
D-gluconate_and_ketogluconates_metabolism	peg.284|peg.394|peg.1956|peg.2215|peg.2391|peg.2908|peg.3346|peg.4011|peg.4012|peg.4013|peg.4014	Glucose 1-dehydrogenase (EC 1.1.1.47)|Gluconate permease, Bsu4004 homolog|2-dehydro-3-deoxyphosphogluconate aldolase (EC 4.1.2.14)|6-phosphogluconate dehydrogenase, decarboxylating (EC 1.1.1.44)|oxidoreductase of aldo/keto reductase family, subgroup 1|Gluconate operon transcriptional repressor|Gluconokinase (EC 2.7.1.12)	Carbohydrates	Monosaccharides	rxn01108|rxn01115|rxn01109|rxn01275|rxn03884|rxn00328|rxn05571
Entner-Doudoroff_Pathway	peg.284|peg.394|peg.735|peg.1231|peg.1235|peg.1236|peg.1240|peg.1303|peg.1936|peg.2215|peg.2216|peg.2390|peg.2391|peg.2489|peg.2921|peg.3326|peg.3396|peg.3397|peg.3399|peg.3400|peg.3801|peg.3888|peg.3991|peg.4012|peg.4014	Glucose 1-dehydrogenase (EC 1.1.1.47)|Aldehyde dehydrogenase (EC 1.2.1.3)|Uronate isomerase (EC 5.3.1.12)|Mannonate dehydratase (EC 4.2.1.8)|D-mannonate oxidoreductase (EC 1.1.1.57)|Altronate hydrolase (EC 4.2.1.7)|6-phosphogluconolactonase (EC 3.1.1.31)|2-dehydro-3-deoxyphosphogluconate aldolase (EC 4.1.2.14)|2-dehydro-3-deoxygluconate kinase (EC 2.7.1.45)|Glucose-6-phosphate 1-dehydrogenase (EC…	Carbohydrates	Central carbohydrate metabolism	rxn00781|rxn05734|rxn00979|rxn02853|rxn00459|rxn00604|rxn01457|rxn01122|rxn03885|rxn01080|rxn01108|rxn01106|rxn00506|rxn01775|rxn05735|rxn00148|rxn01851|rxn01115|rxn01109|rxn01275|rxn01286|rxn00216|rxn01100|rxn03884|rxn01107|rxn00328|rxn01476|rxn01123
Glycolysis_and_Gluconeogenesis,_including_Archaeal_enzymes	peg.284|peg.394|peg.1886|peg.2921|peg.2922|peg.3138|peg.3396|peg.3397|peg.3398|peg.3399|peg.3716	Glucose 1-dehydrogenase (EC 1.1.1.47)|Phosphoenolpyruvate synthase (EC 2.7.9.2)|Pyruvate kinase (EC 2.7.1.40)|6-phosphofructokinase (EC 2.7.1.11)|Glucose-6-phosphate isomerase (EC 5.3.1.9)|Enolase (EC 4.2.1.11)|2,3-bisphosphoglycerate-independent phosphoglycerate mutase (EC 5.4.2.1)|Triosephosphate isomerase (EC 5.3.1.1)|Phosphoglycerate kinase (EC 2.7.2.3)|Fructose-1,6-bisphosphatase, GlpX type …	Carbohydrates	Central carbohydrate metabolism	rxn01343|rxn02314|rxn00459|rxn00558|rxn00545|rxn01108|rxn00549|rxn01106|rxn02380|rxn00148|rxn01977|rxn01109|rxn01100|rxn00747|rxn00147
Choline_and_Betaine_Uptake_and_Betaine_Biosynthesis	peg.299|peg.300|peg.301|peg.3010|peg.3108|peg.3109|peg.3376|peg.3377|peg.3378|peg.3379|peg.3386|peg.3387|peg.3388|peg.3389	Glycine betaine ABC transport system, ATP-binding protein OpuAA (EC 3.6.3.32)|Glycine betaine ABC transport system, permease protein OpuAB|Glycine betaine ABC transport system, glycine betaine-binding protein OpuAC|Glycine betaine transporter OpuD|Alcohol dehydrogenase GbsB (type III ), essential for the utilization of choline (EC 1.1.1.1)|Betaine aldehyde dehydrogenase (EC 1.2.1.8)|Choline ABC t…	Amino Acids and Derivatives	Osmotic stress	rxn05181|rxn05505|rxn05579|rxn10062|rxn05570|rxn05550|rxn05192|rxn05184|rxn01868|rxn05193|rxn05504|rxn10073|rxn05180|rxn01867|rxn05159|rxn10862|rxn10072
Fermentations:_Lactate	peg.306|peg.1032|peg.1847|peg.2390|peg.2704|peg.2950|peg.3772	L-lactate dehydrogenase (EC 1.1.1.27)|Alcohol dehydrogenase (EC 1.1.1.1)|Glucose-6-phosphate 1-dehydrogenase (EC 1.1.1.49)|Acetate kinase (EC 2.7.2.1)|Phosphate acetyltransferase (EC 2.3.1.8)	Carbohydrates	Fermentation	rxn00225|rxn00604|rxn00543|rxn00985|rxn00173|rxn00499|rxn00763|rxn00670
Fermentations:_Mixed_acid	peg.306|peg.1032|peg.1847|peg.2704|peg.2723|peg.2921|peg.2950|peg.3772	L-lactate dehydrogenase (EC 1.1.1.27)|Alcohol dehydrogenase (EC 1.1.1.1)|Formate efflux transporter (TC 2.A.44 family)|Pyruvate kinase (EC 2.7.1.40)|Acetate kinase (EC 2.7.2.1)|Phosphate acetyltransferase (EC 2.3.1.8)	Carbohydrates	Fermentation	rxn00225|rxn05559|rxn00543|rxn00985|rxn00148|rxn00173|rxn00499|rxn00763|rxn00670
Lactate_utilization	peg.307|peg.3410|peg.3411|peg.3424|peg.3425	L-lactate permease|Predicted L-lactate dehydrogenase, Iron-sulfur cluster-binding subunit YkgF|Predicted L-lactate dehydrogenase, Fe-S oxidoreductase subunit YkgE|Lactate-responsive regulator LldR in Firmicutes, GntR family	Carbohydrates	Organic acids	rxn05470|rxn05602
Chorismate_Synthesis	peg.316|peg.2264|peg.2265|peg.2273|peg.2274|peg.2275|peg.2312|peg.2451|peg.2569|peg.2793|peg.2794|peg.2978	Shikimate kinase I (EC 2.7.1.71)|5-Enolpyruvylshikimate-3-phosphate synthase (EC 2.5.1.19)|Prephenate dehydrogenase (EC 1.3.1.12)|Chorismate mutase II (EC 5.4.99.5)|3-dehydroquinate synthase (EC 4.2.3.4)|Chorismate synthase (EC 4.2.3.5)|3-dehydroquinate dehydratase I (EC 4.2.1.10)|3-dehydroquinate dehydratase II (EC 4.2.1.10)|Shikimate 5-dehydrogenase I alpha (EC 1.1.1.25)|Prephenate dehydratase …	Amino Acids and Derivatives	Aromatic amino acids and derivatives	rxn02476|rxn02212|rxn01332|rxn01739|rxn01256|rxn01740|rxn02213|rxn01000|rxn01255|rxn01268
Common_Pathway_For_Synthesis_of_Aromatic_Compounds_(DAHP_synthase_to_chorismate)	peg.316|peg.2264|peg.2274|peg.2275|peg.2312|peg.2451|peg.2569|peg.2978	Shikimate kinase I (EC 2.7.1.71)|5-Enolpyruvylshikimate-3-phosphate synthase (EC 2.5.1.19)|3-dehydroquinate synthase (EC 4.2.3.4)|Chorismate synthase (EC 4.2.3.5)|3-dehydroquinate dehydratase I (EC 4.2.1.10)|3-dehydroquinate dehydratase II (EC 4.2.1.10)|Shikimate 5-dehydrogenase I alpha (EC 1.1.1.25)|2-keto-3-deoxy-D-arabino-heptulosonate-7-phosphate synthase I beta (EC 2.5.1.54)	Amino Acids and Derivatives	Aromatic amino acids and derivatives	rxn02476|rxn02212|rxn01332|rxn01739|rxn01256|rxn01740|rxn02213|rxn01255
Menaquinone_Biosynthesis_via_Futalosine	peg.317|peg.2279|peg.2730	Ubiquinone/menaquinone biosynthesis methyltransferase UbiE/COQ5 (EC 2.1.1.-)|5'-methylthioadenosine nucleosidase (EC 3.2.2.16)	Cofactors, Vitamins, Prosthetic Groups, Pigments	Quinone cofactors	rxn00143|rxn05266|rxn01021
Menaquinone_and_Phylloquinone_Biosynthesis	peg.317|peg.2279|peg.3081|peg.3082|peg.3083|peg.3084|peg.3085|peg.3086|peg.3854	Ubiquinone/menaquinone biosynthesis methyltransferase UbiE/COQ5 (EC 2.1.1.-)|O-succinylbenzoate-CoA synthase (EC 4.2.1.-)|O-succinylbenzoic acid--CoA ligase (EC 6.2.1.26)|Naphthoate synthase (EC 4.1.3.36)|2-succinyl-6-hydroxy-2,4-cyclohexadiene-1-carboxylate synthase (EC 4.2.99.20)|2-succinyl-5-enolpyruvyl-6-hydroxy-3-cyclohexene-1-carboxylic-acid synthase (EC 2.2.1.9)|Menaquinone-specific isocho…	Cofactors, Vitamins, Prosthetic Groups, Pigments	Quinone cofactors	rxn01258|rxn05023|rxn05266|rxn00203|rxn02832|rxn04675|rxn11703|rxn05267|rxn05024|rxn02831
Ubiquinone_Biosynthesis	peg.317|peg.2279	Ubiquinone/menaquinone biosynthesis methyltransferase UbiE/COQ5 (EC 2.1.1.-)	Cofactors, Vitamins, Prosthetic Groups, Pigments	Quinone cofactors	rxn05266
Respiratory_dehydrogenases_1	peg.321|peg.930|peg.1230|peg.3216|peg.3226|peg.3269|peg.3290|peg.3680|peg.3681	Proline dehydrogenase (EC 1.5.99.8) (Proline oxidase)|Aerobic glycerol-3-phosphate dehydrogenase (EC 1.1.99.5)|NADH dehydrogenase (EC 1.6.99.3)|D-amino acid dehydrogenase small subunit (EC 1.4.99.1)|D-amino acid dehydrogenase large subunit (EC 1.4.99.1)	Respiration	Electron donating reactions	rxn00929|rxn09188|rxn05747|rxn00616|rxn05739
Glycine_reductase,_sarcosine_reductase_and_betaine_reductase	peg.328|peg.455|peg.551|peg.2152|peg.2853|peg.3217|peg.3282|peg.3485	Thioredoxin reductase (EC 1.8.1.9)|Thioredoxin	Protein Metabolism	Selenoproteins	rxn05289
Wyeosine-MimG_Biosynthesis	peg.328|peg.1605|peg.3217|peg.3273|peg.3485	Thioredoxin reductase (EC 1.8.1.9)|tRNA (Guanine37-N1) -methyltransferase (EC 2.1.1.31)|Iron-sulfur cluster assembly scaffold protein IscU	RNA Metabolism	RNA processing and modification	rxn05295|rxn05289
Coenzyme_B12_biosynthesis	peg.329|peg.1563|peg.3321|peg.3322|peg.3323|peg.3324	Uroporphyrinogen-III methyltransferase (EC 2.1.1.107)|Cob(I)alamin adenosyltransferase PduO (EC 2.5.1.17)|Adenosylcobinamide amidohydrolase (EC 3.5.1.90)|Vitamin B12 ABC transporter, ATPase component BtuD|Vitamin B12 ABC transporter, permease component BtuC|Vitamin B12 ABC transporter, B12-binding component BtuF	Cofactors, Vitamins, Prosthetic Groups, Pigments	Tetrapyrroles	rxn05187|rxn02287|rxn02264|rxn05515
Pterin_metabolism	peg.335|peg.2282	GTP cyclohydrolase I (EC 3.5.4.16) type 2|GTP cyclohydrolase I (EC 3.5.4.16) type 1	Cofactors, Vitamins, Prosthetic Groups, Pigments	Folate and pterines	rxn00299
Beta-Glucoside_Metabolism	peg.342|peg.581|peg.582|peg.583|peg.584|peg.3844|peg.3861|peg.3862|peg.3863|peg.3864|peg.3865|peg.3912|peg.3913|peg.3931|peg.3932|peg.4017	6-phospho-beta-glucosidase (EC 3.2.1.86)|Beta-glucosidase (EC 3.2.1.21)|PTS system, cellobiose-specific IIB component (EC 2.7.1.69)|PTS system, cellobiose-specific IIA component (EC 2.7.1.69)|PTS system, cellobiose-specific IIC component (EC 2.7.1.69)|Transcriptional antiterminator of lichenan operon, BglG family|Endo-beta-1,3-1,4 glucanase (Licheninase) (EC 3.2.1.73)|Beta-glucoside bgl operon an…	Carbohydrates	Di- and oligosaccharides	rxn09978|rxn05518|rxn03481|rxn03482|rxn00222|rxn05647|rxn09979|rxn09992|rxn00608|rxn08025|rxn05501
Fructooligosaccharides(FOS)_and_Raffinose_Utilization	peg.342|peg.584|peg.3029|peg.3030|peg.3031|peg.3032|peg.3033|peg.3261|peg.3264|peg.3265|peg.3266|peg.3809|peg.3886|peg.3931	Beta-glucosidase (EC 3.2.1.21)|MSM (multiple sugar metabolism) operon regulatory protein|Multiple sugar ABC transporter, substrate-binding protein|Multiple sugar ABC transporter, membrane-spanning permease protein MsmF|Multiple sugar ABC transporter, membrane-spanning permease protein MsmG|Alpha-galactosidase (EC 3.2.1.22)|Multiple sugar ABC transporter, ATP-binding protein|Sucrose-6-phosphate hy…	Carbohydrates	Di- and oligosaccharides	rxn05147|rxn05173|rxn01737|rxn05194|rxn09978|rxn00818|rxn02760|rxn00222|rxn05162|rxn09979|rxn03838|rxn05167|rxn00817|rxn05160|rxn02596
Fatty_Acid_Biosynthesis_FASII	peg.358|peg.462|peg.864|peg.1134|peg.1135|peg.1173|peg.1592|peg.1593|peg.1594|peg.1714|peg.2396|peg.2438|peg.2439|peg.2923|peg.2924|peg.2945|peg.3296|peg.3644	4'-phosphopantetheinyl transferase (EC 2.7.8.-)|Holo-[acyl-carrier protein] synthase (EC 2.7.8.7)|Enoyl-[acyl-carrier-protein] reductase [NADPH] (EC 1.3.1.10)|3-oxoacyl-[acyl-carrier-protein] synthase, KASIII (EC 2.3.1.41)|3-oxoacyl-[acyl-carrier-protein] synthase, KASII (EC 2.3.1.41)|Enoyl-[acyl-carrier-protein] reductase [NADH] (EC 1.3.1.9)|Malonyl CoA-acyl carrier protein transacylase (EC 2.3.…	Fatty Acids and Lipids	Fatty acids	rxn01355|rxn05357|rxn05323|rxn05398|rxn05333|rxn05391|rxn05330|rxn05408|rxn05422|rxn05448|rxn05383|rxn05415|rxn05441|rxn05426|rxn05328|rxn05364|rxn05372|rxn05419|rxn05430|rxn05341|rxn05412|rxn05460|rxn05402|rxn05413|rxn05348|rxn05370|rxn05346|rxn05445|rxn05335|rxn05369|rxn05381|rxn05446|rxn05386|rxn05435|rxn05428|rxn05361|rxn05456|rxn05410|rxn06673|rxn05334|rxn05394|rxn05354|rxn05378|rxn05326|rxn…
Hydroxyaromatic_decarboxylase_family	peg.364|peg.365|peg.366	Hydroxyaromatic non-oxidative decarboxylase protein B (EC 4.1.1.-)|Hydroxyaromatic non-oxidative decarboxylase protein C (EC 4.1.1.-)|Hydroxyaromatic non-oxidative decarboxylase protein D (EC 4.1.1.-)	Metabolism of Aromatic Compounds	Anaerobic degradation of aromatic compounds	rxn03393
Lysine_Biosynthesis_DAP_Pathway	peg.380|peg.1402|peg.1420|peg.1421|peg.1678|peg.1679|peg.1680|peg.2253|peg.2343|peg.2850|peg.3223	Aspartokinase (EC 2.7.2.4)|N-acetyl-L,L-diaminopimelate aminotransferase (EC 2.6.1.-)|2,3,4,5-tetrahydropyridine-2,6-dicarboxylate N-acetyltransferase (EC 2.3.1.89)|N-acetyl-L,L-diaminopimelate deacetylase (EC 3.5.1.47)|Aspartate-semialdehyde dehydrogenase (EC 1.2.1.11)|Dihydrodipicolinate synthase (EC 4.2.1.52)|Dihydrodipicolinate reductase (EC 1.3.1.26)|Diaminopimelate decarboxylase (EC 4.1.1.2…	Amino Acids and Derivatives	Lysine, threonine, methionine, and cysteine	rxn00313|rxn01972|rxn01974|rxn01644|rxn03030|rxn00337|rxn01643|rxn02929|rxn03086
Threonine_and_Homoserine_Biosynthesis	peg.380|peg.1678|peg.1679|peg.2241|peg.2850|peg.3230|peg.3231|peg.3232|peg.3775	Aspartokinase (EC 2.7.2.4)|Aspartate-semialdehyde dehydrogenase (EC 1.2.1.11)|Aspartate aminotransferase (EC 2.6.1.1)|Homoserine kinase (EC 2.7.1.39)|Threonine synthase (EC 4.2.3.1)|Homoserine dehydrogenase (EC 1.1.1.3)	Amino Acids and Derivatives	Lysine, threonine, methionine, and cysteine	rxn02339|rxn01302|rxn01300|rxn01301|rxn01069|rxn00260|rxn00337|rxn01643
Heme,_hemin_uptake_and_utilization_systems_in_GramPositives	peg.381|peg.382|peg.383|peg.384|peg.750|peg.751|peg.752|peg.1033|peg.4043|peg.4046|peg.4047	Iron compound ABC uptake transporter permease protein|Iron compound ABC uptake transporter ATP-binding protein|Iron compound ABC uptake transporter substrate-binding protein|Heme ABC type transporter HtsABC, permease protein HtsC|Heme ABC type transporter HtsABC, permease protein HtsB|Heme ABC type transporter HtsABC, heme-binding protein|Zn-dependent hydrolase (beta-lactamase superfamily)|Two-co…	Virulence	Iron Scavenging Mechanisms	rxn05555|rxn05195|rxn05295|rxn05148
Iron_acquisition_in_Streptococcus	peg.381|peg.382|peg.383|peg.384	Iron compound ABC uptake transporter permease protein|Iron compound ABC uptake transporter ATP-binding protein|Iron compound ABC uptake transporter substrate-binding protein	Virulence	Iron Scavenging Mechanisms	rxn05555|rxn05195
Hemin_transport_system	peg.383|peg.749|peg.2856|peg.3336	Iron compound ABC uptake transporter ATP-binding protein|Ferrichrome transport ATP-binding protein FhuC (TC 3.A.1.14.3)|Electron transfer flavoprotein, beta subunit	Virulence	Iron Scavenging Mechanisms	rxn05555|rxn05195|rxn05188|rxn05558|rxn05148
Putrescine_utilization_pathways	peg.391	Gamma-aminobutyrate:alpha-ketoglutarate aminotransferase (EC 2.6.1.19)	Amino Acids and Derivatives	Arginine	urea cycle, polyamines	rxn01204
Mannitol_Utilization	peg.399|peg.400|peg.416|peg.586|peg.617|peg.1392|peg.1393|peg.3506	PTS system, mannitol-specific IIA component (EC 2.7.1.69)|PTS system, mannitol-specific IIB component (EC 2.7.1.69)|PTS system, mannitol-specific IIC component (EC 2.7.1.69)|Mannitol-1-phosphate 5-dehydrogenase (EC 1.1.1.17)|Mannitol operon activator, BglG family|Fructokinase (EC 2.7.1.4)|Phosphocarrier protein of PTS system|Phosphoenolpyruvate-protein phosphotransferase of PTS system (EC 2.7.3.9…	Carbohydrates	Monosaccharides	rxn00546|rxn05569|rxn00547|rxn05226|rxn05560|rxn05485|rxn05647|rxn02005|rxn05610|rxn05655|rxn05617|rxn05607|rxn05501
Hexitol_degradation	peg.400|peg.2922|peg.3719	Mannitol-1-phosphate 5-dehydrogenase (EC 1.1.1.17)|6-phosphofructokinase (EC 2.7.1.11)|Fructose-bisphosphate aldolase class II (EC 4.1.2.13)	Carbohydrates	Sugar alcohols	rxn01870|rxn00546|rxn01343|rxn02314|rxn00786|rxn00545|rxn01334
Pyruvate_metabolism_I:_anaplerotic_reactions,_PEP	peg.401|peg.1488|peg.1886|peg.2360|peg.2361|peg.2921|peg.2925|peg.2991|peg.3059|peg.3155|peg.3156|peg.3161|peg.3525|peg.3711|peg.3712	D-malic enzyme (EC 1.1.1.83)|Pyruvate carboxyl transferase (EC 6.4.1.1)|Phosphoenolpyruvate synthase (EC 2.7.9.2)|Malolactic enzyme (EC 1.-.-.-)|Malate Na(+) symporter|Pyruvate kinase (EC 2.7.1.40)|NADP-dependent malic enzyme (EC 1.1.1.40)|NAD-dependent malic enzyme (EC 1.1.1.38)|Phosphoenolpyruvate carboxykinase [ATP] (EC 4.1.1.49)|Two-component sensor histidine kinase, malate (EC 2.7.3.-)|Two-c…	Carbohydrates	Central carbohydrate metabolism	rxn05603|rxn00160|rxn05207|rxn01285|rxn04143|rxn00250|rxn01847|rxn00159|rxn00161|rxn00148|rxn05605|rxn00247|rxn00147
Glycerate_metabolism	peg.401|peg.1398|peg.1860|peg.2921|peg.3474|peg.4010	Tartrate decarboxylase (EC 4.1.1.73)|2-hydroxy-3-oxopropionate reductase (EC 1.1.1.60)|Hydroxypyruvate reductase (EC 1.1.1.81)|Pyruvate kinase (EC 2.7.1.40)|Glycerate kinase (EC 2.7.1.31)	Carbohydrates	Organic acids	rxn01011|rxn00512|rxn00324|rxn00160|rxn01285|rxn01281|rxn04143|rxn01847|rxn00148|rxn01013|rxn01102|rxn01280
Signal_peptidase	peg.402|peg.1049|peg.1443|peg.1547|peg.2335	Signal peptidase I (EC 3.4.21.89)|Lipoprotein signal peptidase (EC 3.4.23.36)	Protein Metabolism	Protein processing and modification
Biotin_biosynthesis	peg.417|peg.1027|peg.1035|peg.1036|peg.1037|peg.1720|peg.1829|peg.2248|peg.2859|peg.3023|peg.3024|peg.3025|peg.3026|peg.3027|peg.3209|peg.3288	Long-chain-fatty-acid--CoA ligase (EC 6.2.1.3)|3-ketoacyl-CoA thiolase (EC 2.3.1.16)|Substrate-specific component BioY of biotin ECF transporter|Biotin operon repressor|Biotin-protein ligase (EC 6.3.4.15)|Biotin synthase (EC 2.8.1.6)|Dethiobiotin synthetase (EC 6.3.3.3)|8-amino-7-oxononanoate synthase (EC 2.3.1.47)|Adenosylmethionine-8-amino-7-oxononanoate aminotransferase (EC 2.6.1.62)|Pimeloyl-…	Cofactors, Vitamins, Prosthetic Groups, Pigments	Biotin	rxn05252|rxn09449|rxn03248|rxn05247|rxn05223|rxn02297|rxn06510|rxn00676|rxn05248|rxn05249|rxn05251|rxn05736|rxn00947|rxn02804|rxn02277|rxn00874|rxn09448|rxn02312|rxn02296|rxn03243|rxn05250|rxn00988|rxn06672|rxn09450|rxn00178|rxn08180|rxn02680
Unsaturated_Fatty_Acid_Metabolism	peg.417|peg.1027|peg.1036|peg.1135|peg.1720|peg.1829|peg.2859	Long-chain-fatty-acid--CoA ligase (EC 6.2.1.3)|3-oxoacyl-[acyl-carrier-protein] synthase, KASII (EC 2.3.1.41)	Fatty Acids and Lipids	Fatty acids	rxn05252|rxn09449|rxn05460|rxn05413|rxn05348|rxn05346|rxn05247|rxn05344|rxn05350|rxn05248|rxn05349|rxn05249|rxn05396|rxn05363|rxn05388|rxn05429|rxn05359|rxn05367|rxn05251|rxn05736|rxn05417|rxn05371|rxn05347|rxn00947|rxn05400|rxn05425|rxn05421|rxn05392|rxn09448|rxn05409|rxn05404|rxn05375|rxn05250|rxn00988|rxn05345|rxn05379|rxn09450|rxn05384|rxn05343
n-Phenylalkanoic_acid_degradation	peg.417|peg.1027|peg.1035|peg.1036|peg.1719|peg.1720|peg.1829|peg.2420|peg.2857|peg.2859|peg.3288|peg.3289	Long-chain-fatty-acid--CoA ligase (EC 6.2.1.3)|3-ketoacyl-CoA thiolase (EC 2.3.1.16)|Enoyl-CoA hydratase (EC 4.2.1.17)|3-hydroxyacyl-CoA dehydrogenase (EC 1.1.1.35)	Metabolism of Aromatic Compounds	Peripheral pathways for catabolism of aromatic compounds	rxn01451|rxn05252|rxn02949|rxn09449|rxn02167|rxn03248|rxn03241|rxn05247|rxn02933|rxn03239|rxn06510|rxn00676|rxn03246|rxn05248|rxn04750|rxn03242|rxn05249|rxn03244|rxn05251|rxn05736|rxn03250|rxn00947|rxn01452|rxn02804|rxn03245|rxn00874|rxn03249|rxn09448|rxn02934|rxn03240|rxn03243|rxn05250|rxn00988|rxn09450|rxn02911|rxn03247|rxn06777|rxn00178|rxn02680
DNA_topoisomerases,_Type_I,_ATP-independent	peg.426|peg.1614	DNA topoisomerase III (EC 5.99.1.2)|DNA topoisomerase I (EC 5.99.1.2)	DNA Metabolism	DNA replication	rxn05294
Pyruvate_metabolism_II:_acetyl-CoA,_acetogenesis_from_pyruvate	peg.434|peg.735|peg.764|peg.965|peg.1460|peg.1461|peg.1462|peg.1463|peg.1936|peg.2950|peg.2959|peg.2971|peg.2972|peg.2974|peg.3772|peg.3801|peg.3888|peg.3991	Pyruvate oxidase [ubiquinone, cytochrome] (EC 1.2.2.2)|Aldehyde dehydrogenase (EC 1.2.1.3)|Acylphosphate phosphohydrolase (EC 3.6.1.7), putative|NAD-dependent protein deacetylase of SIR2 family|Pyruvate dehydrogenase E1 component alpha subunit (EC 1.2.4.1)|Pyruvate dehydrogenase E1 component beta subunit (EC 1.2.4.1)|Dihydrolipoamide acetyltransferase component of pyruvate dehydrogenase complex (…	Carbohydrates	Central carbohydrate metabolism	rxn00225|rxn00011|rxn02342|rxn05734|rxn00979|rxn02853|rxn00175|rxn00152|rxn01103|rxn01871|rxn00506|rxn05735|rxn00985|rxn01851|rxn00173|rxn00227|rxn01286|rxn00670|rxn01241
Acetyl-CoA_fermentation_to_Butyrate	peg.452|peg.1035|peg.1719|peg.1976|peg.1977|peg.2411|peg.2413|peg.2419|peg.2420|peg.2855|peg.2856|peg.2857|peg.3287|peg.3288|peg.3289|peg.3724	Acyl-CoA dehydrogenase, short-chain specific (EC 1.3.99.2)|Acetyl-CoA acetyltransferase (EC 2.3.1.9)|Enoyl-CoA hydratase (EC 4.2.1.17)|Acetoacetyl-CoA transferase, beta subunit (EC 2.8.3.8)|Acetoacetyl-CoA transferase, alpha subunit (EC 2.8.3.8)|Butyrate kinase (EC 2.7.2.7)|Phosphate butyryltransferase (EC 2.3.1.19)|Butyryl-CoA dehydrogenase (EC 1.3.99.2)|3-hydroxyacyl-CoA dehydrogenase (EC 1.1.1…	Carbohydrates	Fermentation	rxn01451|rxn00868|rxn01923|rxn10011|rxn02949|rxn02167|rxn03248|rxn03241|rxn10013|rxn00875|rxn05732|rxn02933|rxn03239|rxn06510|rxn00676|rxn03246|rxn04750|rxn03242|rxn03244|rxn10014|rxn00871|rxn03250|rxn01452|rxn02804|rxn03245|rxn00874|rxn03249|rxn02934|rxn03240|rxn03243|rxn01236|rxn02911|rxn03247|rxn06777|rxn00178|rxn10012|rxn10010|rxn02268|rxn02680
Anaerobic_respiratory_reductases	peg.452|peg.1861|peg.2580|peg.3286|peg.3287|peg.3724|peg.4099	Acyl-CoA dehydrogenase, short-chain specific (EC 1.3.99.2)|Anaerobic dehydrogenases, typically selenocysteine-containing|Arsenate reductase (EC 1.20.4.1)	Respiration	Electron accepting reactions	rxn00868|rxn10011|rxn10013|rxn05732|rxn10014|rxn08171|rxn10012|rxn10010
Butanol_Biosynthesis	peg.452|peg.1035|peg.1719|peg.2420|peg.2857|peg.3139|peg.3140|peg.3287|peg.3288|peg.3724	Acyl-CoA dehydrogenase, short-chain specific (EC 1.3.99.2)|Acetyl-CoA acetyltransferase (EC 2.3.1.9)|Enoyl-CoA hydratase (EC 4.2.1.17)|3-hydroxybutyryl-CoA dehydrogenase (EC 1.1.1.157)|NADH-dependent butanol dehydrogenase B (EC 1.1.1.-)|NADH-dependent butanol dehydrogenase A (EC 1.1.1.-)	Carbohydrates	Fermentation	rxn00868|rxn10011|rxn02949|rxn02167|rxn03248|rxn03241|rxn10013|rxn05732|rxn06510|rxn00676|rxn10014|rxn03250|rxn01452|rxn02527|rxn02804|rxn03245|rxn00874|rxn02934|rxn03240|rxn03243|rxn02911|rxn03247|rxn00178|rxn10012|rxn10010|rxn02680
Methicillin_resistance_in_Staphylococci	peg.457|peg.473|peg.1520|peg.2236|peg.3559|peg.3855|peg.3856|peg.3857|peg.3858	UDP-N-acetylmuramoylalanyl-D-glutamyl-2,6-diaminopimelate--D-alanyl-D- alanyl ligase (EC 6.3.2.10)|RNA polymerase sigma factor SigB|UDP-N-acetylmuramoylalanyl-D-glutamate--2,6-diaminopimelate ligase (EC 6.3.2.13)|Penicillin-binding protein 1A/1B (PBP1)|Undecaprenyl-phosphate N-acetylglucosaminyl 1-phosphate transferase (EC 2.7.8.-)|D-alanine--poly(phosphoribitol) ligase subunit 1 (EC 6.1.1.13)|D-…	Virulence	Resistance to antibiotics and toxic compounds	rxn02011|rxn03164|rxn10307|rxn10308|rxn10311|rxn10312|rxn10310|rxn10314|rxn10315|rxn10309|rxn10191|rxn08040|rxn10313
ATP-dependent_RNA_helicases,_bacterial	peg.458|peg.743|peg.2518|peg.3916	Cold-shock DEAD-box protein A|ATP-dependent RNA helicase YfmL|ATP-dependent RNA helicase YqfR|ATP-dependent RNA helicase Bsu3907	RNA Metabolism	RNA processing and modification
Biofilm_formation_in_Staphylococcus	peg.473	RNA polymerase sigma factor SigB	Regulation and Cell signaling	Quorum sensing and biofilm formation
Siderophore_enterobactin_biosynthesis_and_ferric_enterbactin_transport	peg.507|peg.3086|peg.3202|peg.3204|peg.3206	Isochorismatase (EC 3.3.2.1)|Menaquinone-specific isochorismate synthase (EC 5.4.4.2)|Enterobactin synthetase component F (EC 2.7.7.-)|2,3-dihydroxybenzoate-AMP ligase (EC 2.7.7.58)|2,3-dihydro-2,3-dihydroxybenzoate dehydrogenase (EC 1.3.1.28)	Virulence	Iron Scavenging Mechanisms	rxn01258|rxn01094|rxn01093|rxn02177
Cold_shock,_CspA_family_of_proteins	peg.512|peg.910|peg.2199	Cold shock protein CspC|Cold shock protein CspD|Cold shock protein CspA	Stress Response	Cold shock
Arsenic_resistance	peg.533|peg.534|peg.2580|peg.2581|peg.2583|peg.3286	Arsenical resistance operon repressor|Arsenic efflux pump protein|Arsenate reductase (EC 1.20.4.1)|Arsenical-resistance protein ACR3	Virulence	Resistance to antibiotics and toxic compounds	rxn05507|rxn05506|rxn08171
Pterin_biosynthesis	peg.548|peg.566|peg.783|peg.1959|peg.2282	Dihydropteridine reductase (EC 1.5.1.34)|GTP cyclohydrolase I (EC 3.5.4.16) type 1	Cofactors, Vitamins, Prosthetic Groups, Pigments	Folate and pterines	rxn03975|rxn00299|rxn01314|rxn05088|rxn03976
Serine-glyoxylate_cycle	peg.549|peg.716|peg.824|peg.944|peg.1035|peg.1101|peg.1289|peg.1611|peg.1612|peg.1804|peg.1824|peg.1961|peg.2396|peg.2435|peg.2493|peg.2846|peg.2847|peg.2915|peg.2917|peg.3059|peg.3258|peg.3288|peg.3396|peg.3697|peg.4010	Glyoxalase family protein|Citrate synthase (si) (EC 2.3.3.1)|3-ketoacyl-CoA thiolase (EC 2.3.1.16)|5,10-methylenetetrahydrofolate reductase (EC 1.5.1.20)|Succinyl-CoA ligase [ADP-forming] beta chain (EC 6.2.1.5)|Succinyl-CoA ligase [ADP-forming] alpha chain (EC 6.2.1.5)|Aconitate hydratase (EC 4.2.1.3)|Methylcrotonyl-CoA carboxylase carboxyl transferase subunit (EC 6.4.1.4)|Propionyl-CoA carboxyl…	Carbohydrates	One-carbon Metabolism	rxn01355|rxn00973|rxn03061|rxn00248|rxn00459|rxn03248|rxn01834|rxn00692|rxn00907|rxn06510|rxn00676|rxn00256|rxn00285|rxn00910|rxn00690|rxn02889|rxn02804|rxn00974|rxn01388|rxn00874|rxn00272|rxn01102|rxn01653|rxn03243|rxn00422|rxn00247|rxn01211|rxn00178|rxn00288|rxn02680
Fructose_utilization	peg.586|peg.617|peg.1440|peg.1441|peg.1442|peg.2708|peg.2709|peg.2710	Fructokinase (EC 2.7.1.4)|Transcriptional repressor of the fructose operon, DeoR family|1-phosphofructokinase (EC 2.7.1.56)|PTS system, fructose-specific IIA component (EC 2.7.1.69)|PTS system, fructose-specific IIB component (EC 2.7.1.69)|PTS system, fructose-specific IIC component (EC 2.7.1.69)	Carbohydrates	Monosaccharides	rxn02314|rxn01492|rxn00547|rxn05560
Ribitol,_Xylitol,_Arabitol,_Mannitol_and_Sorbitol_utilization	peg.586|peg.614|peg.615|peg.616|peg.617|peg.1765	Fructokinase (EC 2.7.1.4)|Sorbitol operon transcription regulator|Sorbitol dehydrogenase (EC 1.1.1.14)|Glucitol/sorbitol-specific transport protein gutA|Xylulose kinase (EC 2.7.1.17)	Carbohydrates	Sugar alcohols	rxn01199|rxn05648|rxn09661|rxn00634|rxn00547
Sucrose_utilization	peg.586|peg.617|peg.3809|peg.3810	Fructokinase (EC 2.7.1.4)|Sucrose-6-phosphate hydrolase (EC 3.2.1.26)|PTS system, sucrose-specific IIB component (EC 2.7.1.69)|PTS system, sucrose-specific IIC component (EC 2.7.1.69)	Carbohydrates	Di- and oligosaccharides	rxn01737|rxn00547|rxn02760|rxn05655
Sucrose_utilization_Shewanella	peg.586|peg.617	Fructokinase (EC 2.7.1.4)	Carbohydrates	Di- and oligosaccharides	rxn00547
Alginate_metabolism	peg.587|peg.931|peg.1203|peg.1237|peg.3586	Mannose-6-phosphate isomerase (EC 5.3.1.8)|Phosphomannomutase (EC 5.4.2.8)|Hexuronate transporter	Cell Wall and Capsule	Capsular and extracellular polysacchrides	rxn05574|rxn05673|rxn00559|rxn01329
Mannose_Metabolism	peg.587|peg.931|peg.1201|peg.1202|peg.1203|peg.3586	Mannose-6-phosphate isomerase (EC 5.3.1.8)|Phosphomannomutase (EC 5.4.2.8)|Activator of the mannose operon (transcriptional antiterminator), BglG family|PTS system, mannose-specific IIA component (EC 2.7.1.69)|PTS system, mannose-specific IIB component (EC 2.7.1.69)|PTS system, mannose-specific IIC component (EC 2.7.1.69)	Carbohydrates	Monosaccharides	rxn00559|rxn05610|rxn01329
Thiamin_biosynthesis	peg.590|peg.878|peg.1166|peg.1167|peg.1168|peg.1169|peg.1170|peg.1171|peg.1172|peg.1323|peg.1325|peg.1326|peg.1582|peg.3102|peg.3807|peg.3834|peg.3835	Thiamine-monophosphate kinase (EC 2.7.4.16)|Thiamin biosynthesis protein ThiC|Thiaminase II (EC 3.5.99.2)|Thiamin-phosphate pyrophosphorylase (EC 2.5.1.3)|Glycine oxidase ThiO (EC 1.4.3.19)|Sulfur carrier protein ThiS|Thiazole biosynthesis protein ThiG|Sulfur carrier protein adenylyltransferase ThiF|Phosphomethylpyrimidine kinase (EC 2.7.4.7)|Transmembrane component YkoC of energizing module of t…	Cofactors, Vitamins, Prosthetic Groups, Pigments	Thiamine and thiamine pyrophosphate	rxn04092|rxn01537|rxn00440|rxn00438|rxn02305|rxn05177|rxn03075|rxn03108|rxn00269
YrdC-YciO	peg.592|peg.594|peg.3702	Inactive homolog of metal-dependent proteases, putative molecular chaperone|FIG134348: essential endopeptidase|Sua5 YciO YrdC YwlC family protein	RNA Metabolism	RNA processing and modification
Macromolecular_synthesis_operon	peg.594|peg.1124|peg.1125|peg.1553|peg.1554|peg.2524|peg.2525|peg.2544	FIG134348: essential endopeptidase|Carbamoyl-phosphate synthase small chain (EC 6.3.5.5)|Carbamoyl-phosphate synthase large chain (EC 6.3.5.5)|RNA polymerase sigma factor RpoD|DNA primase (EC 2.7.7.-)|SSU ribosomal protein S21p	Macromolecular Synthesis	Control of Macromolecuar Synthesis	rxn05296|rxn00414|rxn05295|rxn05294
Molybdopterin_biosynthesis	peg.596|peg.1429|peg.1430|peg.1431|peg.1432|peg.1433|peg.2949|peg.3677	Molybdenum cofactor biosynthesis protein C|Molybdopterin biosynthesis protein B|Molybdopterin biosynthesis protein A|Molybdopterin-guanine dinucleotide biosynthesis protein B|Molybdenum cofactor biosynthesis protein E|Molybdenum cofactor biosynthesis protein D|Molybdenum cofactor biosynthesis protein B|Molybdenum cofactor biosynthesis protein A	Cofactors, Vitamins, Prosthetic Groups, Pigments	Folate and pterines
Oxidative_stress	peg.597|peg.872|peg.881|peg.938|peg.1316|peg.1318|peg.1424|peg.1938|peg.2357|peg.2506|peg.2514|peg.3068|peg.3304|peg.3868|peg.3910	Redox-sensitive transcriptional regulator (AT-rich DNA-binding protein)|Peroxide stress regulator PerR, FUR family|Catalase (EC 1.11.1.6)|Nitrite-sensitive transcriptional repressor NsrR|Organic hydroperoxide resistance protein|Alkyl hydroperoxide reductase subunit C-like protein|Superoxide dismutase [Fe] (EC 1.15.1.1)|Ferric uptake regulation protein FUR|Manganese superoxide dismutase (EC 1.15.1…	Stress Response	Oxidative stress	rxn00206|rxn00006
GroEL_GroES	peg.602|peg.603	Heat shock protein 60 family co-chaperone GroES|Heat shock protein 60 family chaperone GroEL	Protein Metabolism	Protein folding
Staphylococcal_pathogenicity_islands_SaPI	peg.603|peg.636|peg.911|peg.3278|peg.3366|peg.4095	Heat shock protein 60 family chaperone GroEL|GMP synthase [glutamine-hydrolyzing] (EC 6.3.5.2)|Methionine ABC transporter substrate-binding protein|tmRNA-binding protein SmpB|SSU ribosomal protein S18p	Virulence	Pathogenicity islands	rxn00917|rxn05296|rxn05219|rxn05183
D-Sorbitol(D-Glucitol)_and_L-Sorbose_Utilization	peg.614|peg.615|peg.616	Sorbitol operon transcription regulator|Sorbitol dehydrogenase (EC 1.1.1.14)|Glucitol/sorbitol-specific transport protein gutA	Carbohydrates	Monosaccharides	rxn05648|rxn09661|rxn00634
Dihydroxyacetone_kinases	peg.615|peg.928|peg.929|peg.3398|peg.3699	Sorbitol dehydrogenase (EC 1.1.1.14)|Glycerol uptake facilitator protein|Glycerol kinase (EC 2.7.1.30)|Triosephosphate isomerase (EC 5.3.1.1)|Ribose 5-phosphate isomerase B (EC 5.3.1.6)	Carbohydrates	Central carbohydrate metabolism	rxn00615|rxn00634|rxn00777|rxn05581|rxn00747
Inositol_catabolism	peg.623|peg.1083|peg.1469|peg.3972|peg.3974|peg.3975|peg.3976|peg.3977|peg.3978|peg.3979|peg.3980|peg.3981|peg.3982|peg.3986	Major myo-inositol transporter IolT|Predicted transcriptional regulator of the myo-inositol catabolism operon|Myo-inositol-1(or 4)-monophosphatase (EC 3.1.3.25)|5-keto-2-deoxy-D-gluconate-6 phosphate aldolase (EC 4.1.2.29)|Glyceraldehyde-3-phosphate ketol-isomerase (EC 5.3.1.1)|Myo-inositol 2-dehydrogenase (EC 1.1.1.18)|Minor myo-inositol transporter IolF|Inosose dehydratase (EC 4.2.1.44)|Epi-ino…	Carbohydrates	Sugar alcohols	rxn00883|rxn00879|rxn00671|rxn00881|rxn00501|rxn09944|rxn03931|rxn00882|rxn05593|rxn03932|rxn01176|rxn00747|rxn02007
Acetoin,_butanediol_metabolism	peg.624|peg.727|peg.728|peg.806|peg.807|peg.808|peg.809|peg.810|peg.2833|peg.2834|peg.3607|peg.3608	2,3-butanediol dehydrogenase, R-alcohol forming, (R)- and (S)-acetoin-specific (EC 1.1.1.4)|Glucose-1-phosphate cytidylyltransferase (EC 2.7.7.33)|Similar to CDP-glucose 4,6-dehydratase (EC 4.2.1.45)|Acetoin dehydrogenase E1 component alpha-subunit (EC 1.2.4.-)|Acetoin dehydrogenase E1 component beta-subunit (EC 1.2.4.-)|Dihydrolipoamide acetyltransferase component (E2) of acetoin dehydrogenase c…	Carbohydrates	Fermentation	rxn00011|rxn02112|rxn00702|rxn02113|rxn02185|rxn01750|rxn03194|rxn09953
Bsub-Spore-Coat	peg.630|peg.690|peg.691|peg.1175|peg.1176|peg.1177|peg.1178|peg.1179|peg.1210|peg.1706|peg.1774|peg.1801|peg.1802|peg.1803|peg.2225|peg.2284|peg.2506|peg.2698|peg.2700|peg.2701|peg.2814|peg.3093|peg.3233|peg.3612|peg.3613|peg.3614	Spore coat protein A|Polypeptide composition of the spore coat protein CotJB|Polypeptide composition of the spore coat protein CotJC|Spore coat protein Z|Spore coat protein Y|Spore coat protein X|Spore coat protein W|Spore coat protein V|Spore coat protein T precursor|Outer spore coat protein E|Spore coat protein C|Spore coat protein M|Small, acid-soluble spore protein P|Small, acid-soluble spore…	Cell Wall and Capsule	Gram-Positive cell wall components	rxn00206
Photorespiration_(oxidative_C2_cycle)	peg.660|peg.757|peg.881|peg.1398|peg.1750|peg.1860|peg.2459|peg.2460|peg.2461|peg.2871|peg.3258|peg.3285|peg.3474|peg.3697|peg.3868|peg.3910|peg.4010	Ferredoxin-dependent glutamate synthase (EC 1.4.7.1)|2-oxoglutarate/malate translocator|Catalase (EC 1.11.1.6)|2-hydroxy-3-oxopropionate reductase (EC 1.1.1.60)|Glutamine synthetase type I (EC 6.3.1.2)|Hydroxypyruvate reductase (EC 1.1.1.81)|Glycine dehydrogenase [decarboxylating] (glycine cleavage system P2 protein) (EC 1.4.4.2)|Glycine dehydrogenase [decarboxylating] (glycine cleavage system P1…	Carbohydrates	CO2 fixation	rxn01011|rxn05603|rxn00512|rxn00324|rxn00187|rxn05493|rxn00692|rxn00006|rxn05760|rxn01281|rxn03409|rxn03407|rxn03406|rxn00272|rxn01013|rxn01102|rxn00333|rxn00422|rxn00908|rxn05605|rxn01280
DNA_repair,_bacterial_UvrD_and_related_helicases	peg.662|peg.1183	ATP-dependent DNA helicase UvrD/PcrA|putative ATP-dependent DNA helicase YjcD	DNA Metabolism	DNA repair	rxn05294
NAD_consumption	peg.663|peg.965	DNA ligase (EC 6.5.1.2)|NAD-dependent protein deacetylase of SIR2 family	Cofactors, Vitamins, Prosthetic Groups, Pigments	NAD and NADP	rxn05294
ABC_transporter_peptide_(TC_3.A.1.5.5)	peg.666	Peptide transport system permease protein sapB (TC 3.A.1.5.5)	Membrane Transport	ABC transporters
Asp-tRNA(Asn)_transamidation	peg.668|peg.669|peg.670|peg.2240|peg.2758	Aspartyl-tRNA(Asn) amidotransferase subunit C (EC 6.3.5.-)|Aspartyl-tRNA(Asn) amidotransferase subunit A (EC 6.3.5.-)|Aspartyl-tRNA(Asn) amidotransferase subunit B (EC 6.3.5.-)|Asparaginyl-tRNA synthetase (EC 6.1.1.22)|Aspartyl-tRNA synthetase (EC 6.1.1.12)	Protein Metabolism	Protein biosynthesis	rxn05296
Bacterial_motility:Gliding	peg.672|peg.3130|peg.3531	Swarming motility protein SwrC|Protein-glutamine gamma-glutamyltransferase (EC 2.3.2.13)|Cell division protein FtsX	Motility and Chemotaxis	Social motility and nonflagellar swimming in bacteria
ESAT-6_proteins_secretion_system_in_Firmicutes	peg.682|peg.3189|peg.3190|peg.3191|peg.3192|peg.3193|peg.3194	Putative toxin component near putative ESAT-related proteins, repetitive|Putative secretion accessory protein EsaA/YueB|FtsK/SpoIIIE family protein, putative secretion system component EssC/YukA|Putative secretion system component EssB/YukC|Putative secretion accessory protein EsaB/YukD|ESAT-6/Esx family secreted protein EsxA/YukE	Virulence	Type III, Type IV, ESAT secretion systems
L-rhamnose_utilization	peg.697|peg.698|peg.699|peg.700|peg.702|peg.705|peg.706|peg.707|peg.825|peg.3121|peg.3122|peg.3123|peg.3124|peg.3125|peg.3917	Predicted rhamnose oligosaccharide ABC transport system, substrate-binding component|Predicted rhamnose oligosaccharide ABC transport system, permease component 2|Predicted rhamnose oligosaccharide ABC transport system, permease component|Rhamnogalacturonides degradation protein RhiN|rhamnogalacturonan acetylesterase|Predicted rhamnogalacturonan lyase in rhamnose utilization cluster|L-rhamnose op…	Carbohydrates	Monosaccharides	rxn05646|rxn01053|rxn01761|rxn01390|rxn02161|rxn05598|rxn05170|rxn01621
Lactose_and_Galactose_Uptake_and_Utilization	peg.708|peg.1441|peg.3419|peg.3824|peg.3825|peg.3891	Beta-galactosidase (EC 3.2.1.23)|Tagatose-6-phosphate kinase (EC 2.7.1.144)|Galactose-1-phosphate uridylyltransferase (EC 2.7.7.10)|Galactokinase (EC 2.7.1.6)|UDP-glucose 4-epimerase (EC 5.1.3.2)	Carbohydrates	Di- and oligosaccharides	rxn00816|rxn02314|rxn01492|rxn00355|rxn00808|rxn00214|rxn00295
Lactose_utilization	peg.708|peg.3419	Beta-galactosidase (EC 3.2.1.23)	Carbohydrates	Monosaccharides	rxn00816
Phenylpropanoid_compound_degradation	peg.723	Salicylate hydroxylase (EC 1.14.13.1)	Metabolism of Aromatic Compounds	Peripheral pathways for catabolism of aromatic compounds	rxn03906|rxn04745|rxn04724|rxn00589|rxn04748
Salicylate_ester_degradation	peg.723	Salicylate hydroxylase (EC 1.14.13.1)	Metabolism of Aromatic Compounds	Peripheral pathways for catabolism of aromatic compounds	rxn03906|rxn04745|rxn04724|rxn00589|rxn04748
dTDP-rhamnose_synthesis	peg.727|peg.3788|peg.3789	Glucose-1-phosphate cytidylyltransferase (EC 2.7.7.33)|dTDP-glucose 4,6-dehydratase (EC 4.2.1.46)|Glucose-1-phosphate thymidylyltransferase (EC 2.7.7.24)	Cell Wall and Capsule	Capsular and extracellular polysacchrides	rxn01675|rxn00702|rxn01997
Methylglyoxal_Metabolism	peg.735|peg.1936|peg.2252|peg.3801|peg.3888|peg.3991	Aldehyde dehydrogenase (EC 1.2.1.3)|Methylglyoxal synthase (EC 4.2.3.3)	Carbohydrates	Central carbohydrate metabolism	rxn05734|rxn00979|rxn02853|rxn00748|rxn00506|rxn05735|rxn01851|rxn01286
ABC_transporter_ferrichrome_(TC_3.A.1.14.3)	peg.749|peg.3336|peg.3337|peg.3338|peg.3339	Ferrichrome transport ATP-binding protein FhuC (TC 3.A.1.14.3)|Ferrichrome transport system permease protein fhuG|Ferrichrome transport system permease protein fhuB (TC 3.A.1.14.3)|Ferrichrome-binding periplasmic protein precursor (TC 3.A.1.14.3)	Membrane Transport	ABC transporters	rxn05188|rxn05558|rxn05148
Iron_acquisition_in_Vibrio	peg.749|peg.2357|peg.3203|peg.3204|peg.3205|peg.3206|peg.3336|peg.3338|peg.3339	Ferrichrome transport ATP-binding protein FhuC (TC 3.A.1.14.3)|Ferric uptake regulation protein FUR|Isochorismatase (EC 3.3.2.1) of siderophore biosynthesis|2,3-dihydroxybenzoate-AMP ligase (EC 2.7.7.58)|Isochorismate synthase (EC 5.4.4.2) of siderophore biosynthesis|2,3-dihydro-2,3-dihydroxybenzoate dehydrogenase (EC 1.3.1.28)|Ferrichrome transport system permease protein fhuB (TC 3.A.1.14.3)|Fe…	Virulence	Iron Scavenging Mechanisms	rxn01258|rxn01094|rxn05188|rxn05558|rxn05148|rxn01093|rxn02177
Citrate_Metabolism,_Transport,_and_Regulation	peg.761|peg.3911	Mg(2+) Citrate transporter (TC 2.A.11.1.1)|Ca(2+) Citrate symporter (TC 2.A.11.1.2)	Carbohydrates	Organic acids	rxn05214|rxn05213
Trehalose_Uptake_and_Utilization	peg.780|peg.781|peg.782|peg.818|peg.1052|peg.1391|peg.2228|peg.3461	PTS system, trehalose-specific IIB component (EC 2.7.1.69)|PTS system, trehalose-specific IIC component (EC 2.7.1.69)|Trehalose-6-phosphate hydrolase (EC 3.2.1.93)|Trehalose operon transcriptional repressor|Maltose-6'-phosphate glucosidase (EC 3.2.1.122)|Glucose/mannose:H+ symporter GlcP|PTS system, glucose-specific IIA component (EC 2.7.1.69)|PTS system, glucose-specific IIB component (EC 2.7.1.…	Carbohydrates	Di- and oligosaccharides	rxn00607|rxn01967|rxn05226|rxn05611|rxn02005|rxn05573|rxn00606
Campylobacter_Iron_Metabolism	peg.800	Magnesium and cobalt transport protein CorA	Virulence	Iron Scavenging Mechanisms	rxn05616|rxn10474
Lipoic_acid_metabolism	peg.808|peg.1025|peg.1462|peg.1941|peg.2407|peg.2457|peg.2459|peg.3239|peg.3770	Dihydrolipoamide acetyltransferase component (E2) of acetoin dehydrogenase complex (EC 2.3.1.-)|Lipoate-protein ligase A|Dihydrolipoamide acetyltransferase component of pyruvate dehydrogenase complex (EC 2.3.1.12)|Dihydrolipoamide succinyltransferase component (E2) of 2-oxoglutarate dehydrogenase complex (EC 2.3.1.61)|Dihydrolipoamide acyltransferase component of branched-chain alpha-keto acid de…	Cofactors, Vitamins, Prosthetic Groups, Pigments	Lipoic acid	rxn07584|rxn01871|rxn07585|rxn01925|rxn06335|rxn00908|rxn06586|rxn01872|rxn09953
Multidrug_Resistance_Efflux_Pumps	peg.821|peg.822|peg.868|peg.1949|peg.3488	Multidrug resistance ABC transporter ATP-binding and permease protein|Multi antimicrobial extrusion protein (Na(+)/drug antiporter), MATE family of MDR efflux pumps	Virulence	Resistance to antibiotics and toxic compounds
ABC_transporter_iron(III)_dicitrate_(TC_3.A.1.14.1)	peg.844|peg.845|peg.846|peg.3299	Iron(III) dicitrate transport system, periplasmic iron-binding protein FecB (TC 3.A.1.14.1)|Iron(III) dicitrate transport system permease protein fecD (TC 3.A.1.14.1)|Iron(III) dicitrate transport ATP-binding protein FecE (TC 3.A.1.14.1)	Membrane Transport	ABC transporters	rxn05557
Vibrioferrin_synthesis	peg.844	Iron(III) dicitrate transport system, periplasmic iron-binding protein FecB (TC 3.A.1.14.1)	Virulence	Iron Scavenging Mechanisms	rxn05557
Phenazine_biosynthesis	peg.847	Phenazine biosynthesis protein PhzF	Secondary Metabolism	Bacterial cytostatics, differentiation factors and antibiotics
Small_acid-soluble_spore_proteins	peg.865|peg.975|peg.1349|peg.1999|peg.2557|peg.2960	Small acid-soluble spore protein, gamma-type SASP|Small acid-soluble spore protein, beta-type SASP|Small acid-soluble spore protein, alpha/beta family, SASP_6|Endopeptidase spore protease Gpr (EC 3.4.24.78)	Dormancy and Sporulation	Spore DNA protection
Protection_from_Reactive_Oxygen_Species	peg.881|peg.1938|peg.2506|peg.3868|peg.3910	Catalase (EC 1.11.1.6)|Superoxide dismutase [Fe] (EC 1.15.1.1)|Manganese superoxide dismutase (EC 1.15.1.1)	Stress Response	Oxidative stress	rxn00206|rxn00006
Alkanesulfonate_assimilation	peg.882|peg.883|peg.884|peg.885	Alkanesulfonates ABC transporter ATP-binding protein|Alkanesulfonates-binding protein|Alkanesulfonates transport system permease protein|Alkanesulfonate monooxygenase (EC 1.14.14.5)	Sulfur Metabolism	Organic sulfur assimilation	rxn08471|rxn05621|rxn10067|rxn05594|rxn05656|rxn05552|rxn08468|rxn05599|rxn05512|rxn05737|rxn05585|rxn05620|rxn08467|rxn08469|rxn05172|rxn08470
Alkanesulfonates_Utilization	peg.882|peg.883|peg.884|peg.885	Alkanesulfonates ABC transporter ATP-binding protein|Alkanesulfonates-binding protein|Alkanesulfonates transport system permease protein|Alkanesulfonate monooxygenase (EC 1.14.14.5)	Sulfur Metabolism	Organic sulfur assimilation	rxn08471|rxn05621|rxn10067|rxn05594|rxn05656|rxn05552|rxn08468|rxn05599|rxn05512|rxn05737|rxn05585|rxn05620|rxn08467|rxn08469|rxn05172|rxn08470
Multidrug_Resistance,_2-protein_version_Found_in_Gram-positive_bacteria	peg.900|peg.901	Multidrug resistance protein [function not yet clear]|Membrane component of multidrug resistance system	Virulence	Resistance to antibiotics and toxic compounds
Methionine_Degradation	peg.911|peg.2728|peg.2729|peg.2730|peg.3045|peg.3058|peg.3278|peg.3279|peg.3280	Methionine ABC transporter substrate-binding protein|Cystathionine gamma-lyase (EC 4.4.1.1)|Cystathionine beta-synthase (EC 4.2.1.22)|S-adenosylhomocysteine nucleosidase (EC 3.2.2.9)|Methionine ABC transporter ATP-binding protein|S-adenosylmethionine synthetase (EC 2.5.1.6)|Methionine ABC transporter permease protein	Amino Acids and Derivatives	Lysine, threonine, methionine, and cysteine	rxn00742|rxn00143|rxn00126|rxn05219|rxn00953|rxn01021|rxn05183
Glycerol_fermenation_to_1,3-propanediol	peg.928	Glycerol uptake facilitator protein	Fatty Acids and Lipids	Triacylglycerols	rxn05581
Osmoregulation	peg.928	Glycerol uptake facilitator protein	Stress Response	Osmotic stress	rxn05581
MLST	peg.929|peg.1035|peg.1570|peg.3288|peg.3398|peg.3772	Glycerol kinase (EC 2.7.1.30)|Acetyl-CoA acetyltransferase (EC 2.3.1.9)|Guanylate kinase (EC 2.7.4.8)|Triosephosphate isomerase (EC 5.3.1.1)|Phosphate acetyltransferase (EC 2.3.1.8)	Virulence	Detection	rxn00615|rxn03248|rxn09562|rxn06510|rxn00676|rxn02804|rxn00874|rxn00173|rxn01509|rxn00239|rxn03243|rxn00670|rxn00178|rxn00747|rxn02680
Perosamine_Synthesis_Vibrio	peg.931	Phosphomannomutase (EC 5.4.2.8)	Cell Wall and Capsule	Gram-Negative cell wall components	rxn01329
Rrf2_family_transcriptional_regulators	peg.938|peg.2755|peg.3670|peg.3764	Nitrite-sensitive transcriptional repressor NsrR|Iron-sulfur cluster regulator IscR|Rrf2 family transcriptional regulator, group III|Rrf2 family transcriptional regulator	RNA Metabolism	Transcription
Glyoxylate_Synthesis	peg.944|peg.1804|peg.2917	Citrate synthase (si) (EC 2.3.3.1)|Aconitate hydratase (EC 4.2.1.3)	Carbohydrates	Organic acids	rxn00973|rxn03061|rxn00256|rxn00974|rxn01388
Glyoxylate_bypass	peg.944|peg.1035|peg.1233|peg.1804|peg.2215|peg.2915|peg.2917|peg.3288	Citrate synthase (si) (EC 2.3.3.1)|Acetyl-CoA acetyltransferase (EC 2.3.1.9)|(R)-2-hydroxyacid dehydrogenase, similar to L-sulfolactate dehydrogenase (EC 1.1.1.272)|Aconitate hydratase (EC 4.2.1.3)|4-Hydroxy-2-oxoglutarate aldolase (EC 4.1.3.16)|Malate dehydrogenase (EC 1.1.1.37)	Carbohydrates	Central carbohydrate metabolism	rxn00973|rxn03061|rxn00248|rxn03248|rxn06510|rxn00676|rxn00256|rxn02804|rxn00974|rxn01388|rxn00874|rxn03243|rxn03884|rxn00178|rxn00328|rxn02680
TCA_Cycle	peg.944|peg.1463|peg.1611|peg.1612|peg.1804|peg.1941|peg.1942|peg.2846|peg.2847|peg.2915|peg.2916|peg.2917|peg.3310	Citrate synthase (si) (EC 2.3.3.1)|Dihydrolipoamide dehydrogenase of pyruvate dehydrogenase complex (EC 1.8.1.4)|Succinyl-CoA ligase [ADP-forming] beta chain (EC 6.2.1.5)|Succinyl-CoA ligase [ADP-forming] alpha chain (EC 6.2.1.5)|Aconitate hydratase (EC 4.2.1.3)|Dihydrolipoamide succinyltransferase component (E2) of 2-oxoglutarate dehydrogenase complex (EC 2.3.1.61)|2-oxoglutarate dehydrogenase E…	Carbohydrates	Central carbohydrate metabolism	rxn01387|rxn00973|rxn03061|rxn00248|rxn00199|rxn00799|rxn00256|rxn00285|rxn00974|rxn01388|rxn01241|rxn00288|rxn01872|rxn00441|rxn02376
Protein_Acetylation_and_Deacetylation_in_Bacteria	peg.965|peg.2959|peg.2971	NAD-dependent protein deacetylase of SIR2 family|Acetyl-coenzyme A synthetase (EC 6.2.1.1)	Protein Metabolism	Protein processing and modification	rxn00175
Rad50-Mre11::SbcD-SbcC_DNA_Repair_Module	peg.992	DNA double-strand break repair rad50 ATPase	DNA Metabolism	DNA repair
Serine_Biosynthesis	peg.1002|peg.2311|peg.3697	Phosphoserine aminotransferase (EC 2.6.1.52)|D-3-phosphoglycerate dehydrogenase (EC 1.1.1.95)|Serine hydroxymethyltransferase (EC 2.1.2.1)	Amino Acids and Derivatives	Alanine, serine, and glycine	rxn01101|rxn02914|rxn00692|rxn03445
Protein_degradation	peg.1020|peg.1447|peg.2450|peg.3211|peg.3852	Deblocking aminopeptidase (EC 3.4.11.-)|Aminopeptidase S (Leu, Val, Phe, Tyr preference) (EC 3.4.11.-)|Aminopeptidase YpdF (MP-, MA-, MS-, AP-, NP- specific)|Cytosol aminopeptidase PepA (EC 3.4.11.1)|Aminopeptidase Y (Arg, Lys, Leu preference) (EC 3.4.11.-)	Protein Metabolism	Protein degradation
Glycine_cleavage_system	peg.1025|peg.2457|peg.2459|peg.2460|peg.2461|peg.3285|peg.3697|peg.3770	Lipoate-protein ligase A|Glycine dehydrogenase [decarboxylating] (glycine cleavage system P2 protein) (EC 1.4.4.2)|Glycine dehydrogenase [decarboxylating] (glycine cleavage system P1 protein) (EC 1.4.4.2)|Aminomethyltransferase (glycine cleavage system T protein) (EC 2.1.2.10)|Glycine cleavage system H protein|Serine hydroxymethyltransferase (EC 2.1.2.1)	Amino Acids and Derivatives	Alanine, serine, and glycine	rxn07584|rxn00692|rxn07585|rxn00908
Anaerobic_benzoate_metabolism	peg.1035|peg.2420|peg.3288	Acetyl-CoA acetyltransferase (EC 2.3.1.9)|3-hydroxybutyryl-CoA dehydrogenase (EC 1.1.1.157)	Metabolism of Aromatic Compounds	Anaerobic degradation of aromatic compounds	rxn03248|rxn06510|rxn00676|rxn01452|rxn02804|rxn00874|rxn03243|rxn00178|rxn02680
Archaeal_lipids	peg.1035|peg.1717|peg.2291|peg.2432|peg.3288	Acetyl-CoA acetyltransferase (EC 2.3.1.9)|Hydroxymethylglutaryl-CoA synthase (EC 2.3.3.10)|Isopentenyl-diphosphate delta-isomerase, FMN-dependent (EC 5.3.3.2)|Geranyltranstransferase (farnesyldiphosphate synthase) (EC 2.5.1.10)	Fatty Acids and Lipids	Isoprenoids	rxn00830|rxn03248|rxn06510|rxn00676|rxn01454|rxn01466|rxn02804|rxn00874|rxn03243|rxn01213|rxn00178|rxn02680
Mevalonate_Branch_of_Isoprenoid_Biosynthesis	peg.1035|peg.1717|peg.3288	Acetyl-CoA acetyltransferase (EC 2.3.1.9)|Hydroxymethylglutaryl-CoA synthase (EC 2.3.3.10)	Cofactors, Vitamins, Prosthetic Groups, Pigments	Isoprenoids	rxn03248|rxn06510|rxn00676|rxn01454|rxn02804|rxn00874|rxn03243|rxn00178|rxn02680
Neotrehalosadiamine_(NTD)_Biosynthesis_Operon	peg.1053|peg.1054|peg.1055|peg.1056	NTD biosynthesis operon putative oxidoreductase NtdC (EC 1.-.-.-)|NTD biosynthesis operon putative hydrolase NtdB (EC 3.-.-.-)|NTD biosynthesis operon protein NtdA|NTD biosynthesis operon regulator NtdR	Carbohydrates	Aminosugars
ABC_transporter_oligopeptide_(TC_3.A.1.5.1)	peg.1059|peg.1137|peg.1138|peg.1139|peg.1141|peg.1144|peg.1145|peg.1146|peg.1147|peg.1148|peg.1302	Oligopeptide ABC transporter, periplasmic oligopeptide-binding protein oppA (TC 3.A.1.5.1)|Oligopeptide transport ATP-binding protein oppD (TC 3.A.1.5.1)|Oligopeptide transport ATP-binding protein oppF (TC 3.A.1.5.1)|Oligopeptide transport system permease protein oppC (TC 3.A.1.5.1)|Oligopeptide transport system permease protein oppB (TC 3.A.1.5.1)	Membrane Transport	ABC transporters
ATP-dependent_Nuclease	peg.1062|peg.1063	ATP-dependent nuclease, subunit B|ATP-dependent nuclease, subunit A	DNA Metabolism	DNA repair
Central_meta-cleavage_pathway_of_aromatic_compound_degradation	peg.1075|peg.1865|peg.3760	Fumarylacetoacetate hydrolase family protein|4-hydroxyphenylacetate 3-monooxygenase (EC 1.14.13.3)|4-oxalocrotonate tautomerase (EC 5.3.2.-)	Metabolism of Aromatic Compounds	Metabolism of central aromatic intermediates	rxn01945|rxn03690|rxn02363
Pterin_carbinolamine_dehydratase	peg.1075	Fumarylacetoacetate hydrolase family protein	Cofactors, Vitamins, Prosthetic Groups, Pigments	Folate and pterines
Carotenoids	peg.1080|peg.2432	Phytoene synthase (EC 2.5.1.32)|Geranyltranstransferase (farnesyldiphosphate synthase) (EC 2.5.1.10)	Cofactors, Vitamins, Prosthetic Groups, Pigments	Isoprenoids	rxn05031|rxn01489|rxn02945|rxn01466|rxn01213
Inorganic_Sulfur_Assimilation	peg.1091|peg.1092|peg.1093|peg.1559|peg.1560|peg.1561|peg.1562|peg.3349|peg.3350	Adenylylsulfate kinase (EC 2.7.1.25)|Sulfate adenylyltransferase, dissimilatory-type (EC 2.7.7.4)|Adenylyl-sulfate reductase [thioredoxin] (EC 1.8.4.10)|Phosphoadenylyl-sulfate reductase [thioredoxin] (EC 1.8.4.8)|Sulfate permease, Pit-type|Sulfite reductase [NADPH] hemoprotein beta-component (EC 1.8.1.2)|Sulfite reductase [NADPH] flavoprotein alpha-component (EC 1.8.1.2)	Sulfur Metabolism	Inorganic sulfur assimilation	rxn05239|rxn00379|rxn05651|rxn00361|rxn00623|rxn05256
O-Methyl_Phosphoramidate_Capsule_Modification_in_Campylobacter	peg.1091|peg.1562	Adenylylsulfate kinase (EC 2.7.1.25)	Cell Wall and Capsule	Capsular and extracellular polysacchrides	rxn00361
Sulfate_assimilation	peg.1091|peg.1092|peg.1561|peg.1562|peg.3349|peg.3350	Adenylylsulfate kinase (EC 2.7.1.25)|Sulfate adenylyltransferase, dissimilatory-type (EC 2.7.7.4)|Sulfite reductase [NADPH] hemoprotein beta-component (EC 1.8.1.2)|Sulfite reductase [NADPH] flavoprotein alpha-component (EC 1.8.1.2)	Sulfur Metabolism	Inorganic sulfur assimilation	rxn00379|rxn00361|rxn00623
coenzyme_M_biosynthesis	peg.1095	Phosphosulfolactate synthase (EC 4.4.1.19)	Cofactors, Vitamins, Prosthetic Groups, Pigments	Coenzyme M	rxn07307
5-FCL-like_protein	peg.1101|peg.1313|peg.1861|peg.2493|peg.3697|peg.4099	5,10-methylenetetrahydrofolate reductase (EC 1.5.1.20)|Formyltetrahydrofolate deformylase (EC 3.5.1.10)|Anaerobic dehydrogenases, typically selenocysteine-containing|5-formyltetrahydrofolate cyclo-ligase (EC 6.3.3.2)|Serine hydroxymethyltransferase (EC 2.1.2.1)	Cofactors, Vitamins, Prosthetic Groups, Pigments	Folate and pterines	rxn00692|rxn00910|rxn00691|rxn01653
One-carbon_metabolism_by_tetrahydropterines	peg.1101|peg.1313|peg.2435|peg.2493	5,10-methylenetetrahydrofolate reductase (EC 1.5.1.20)|Formyltetrahydrofolate deformylase (EC 3.5.1.10)|Methenyltetrahydrofolate cyclohydrolase (EC 3.5.4.9)|Methylenetetrahydrofolate dehydrogenase (NADP+) (EC 1.5.1.5)|5-formyltetrahydrofolate cyclo-ligase (EC 6.3.3.2)	Carbohydrates	One-carbon Metabolism	rxn00907|rxn00910|rxn00690|rxn00691|rxn01653|rxn01211
Arginine_Biosynthesis	peg.1120|peg.1121|peg.1122|peg.1123|peg.1126|peg.1537|peg.1975|peg.2947|peg.2948	N-acetyl-gamma-glutamyl-phosphate reductase (EC 1.2.1.38)|Glutamate N-acetyltransferase (EC 2.3.1.35)|N-acetylglutamate synthase (EC 2.3.1.1)|Acetylglutamate kinase (EC 2.7.2.8)|Acetylornithine aminotransferase (EC 2.6.1.11)|Ornithine carbamoyltransferase (EC 2.1.3.3)|Acetylornithine deacetylase (EC 3.5.1.16)|Argininosuccinate lyase (EC 4.3.2.1)|Argininosuccinate synthase (EC 6.3.4.5)	Amino Acids and Derivatives	Arginine	urea cycle, polyamines	rxn00802|rxn01637|rxn00192|rxn02465|rxn01434|rxn01019|rxn00469|rxn01636|rxn01917
Arginine_Biosynthesis_extended	peg.1120|peg.1121|peg.1122|peg.1123|peg.1126|peg.1537|peg.1975|peg.2429|peg.2947|peg.2948	N-acetyl-gamma-glutamyl-phosphate reductase (EC 1.2.1.38)|Glutamate N-acetyltransferase (EC 2.3.1.35)|N-acetylglutamate synthase (EC 2.3.1.1)|Acetylglutamate kinase (EC 2.7.2.8)|Acetylornithine aminotransferase (EC 2.6.1.11)|Ornithine carbamoyltransferase (EC 2.1.3.3)|Acetylornithine deacetylase (EC 3.5.1.16)|Arginine pathway regulatory protein ArgR, repressor of arg regulon|Argininosuccinate lya…	Amino Acids and Derivatives	Arginine	urea cycle, polyamines	rxn00802|rxn01637|rxn00192|rxn02465|rxn01434|rxn01019|rxn00469|rxn01636|rxn01917
Arginine_Deiminase_Pathway	peg.1126|peg.2429|peg.3340	Ornithine carbamoyltransferase (EC 2.1.3.3)|Arginine pathway regulatory protein ArgR, repressor of arg regulon|Arginine/ornithine antiporter ArcD	Amino Acids and Derivatives	Arginine	urea cycle, polyamines	rxn05303|rxn05628|rxn01019
mycolic_acid_synthesis	peg.1135|peg.1173|peg.1592|peg.1593|peg.1594|peg.1714|peg.1836|peg.1837|peg.2945|peg.3296	3-oxoacyl-[acyl-carrier-protein] synthase, KASII (EC 2.3.1.41)|Enoyl-[acyl-carrier-protein] reductase [NADH] (EC 1.3.1.9)|Malonyl CoA-acyl carrier protein transacylase (EC 2.3.1.39)|3-oxoacyl-[acyl-carrier protein] reductase (EC 1.1.1.100)|Acyl carrier protein|PHENOLPTHIOCEROL SYNTHESIS TYPE-I POLYKETIDE SYNTHASE PPSC|Phenolpthiocerol synthesis polyketide synthase ppsB	Cell Wall and Capsule	Cell wall of Mycobacteria	rxn05323|rxn05408|rxn05422|rxn05448|rxn05383|rxn05441|rxn05426|rxn05328|rxn05364|rxn05372|rxn05430|rxn05341|rxn05460|rxn05413|rxn05348|rxn05346|rxn05445|rxn05446|rxn05435|rxn05456|rxn05410|rxn05326|rxn05376|rxn05342|rxn05455|rxn05344|rxn05350|rxn05437|rxn05349|rxn05396|rxn05363|rxn05324|rxn05388|rxn05464|rxn05429|rxn05359|rxn05322|rxn05458|rxn05453|rxn05337|rxn05367|rxn05439|rxn05385|rxn05339|rxn…
Gram_Positive_Competence	peg.1153|peg.1154|peg.2301|peg.2476|peg.2477|peg.2560|peg.2562|peg.2810|peg.3551|peg.3553	Negative regulator of genetic competence MecA|Competence protein CoiA|Late competence protein ComGB, access of DNA to ComEA|Late competence protein ComGA, access of DNA to ComEA|Late competence protein ComEC, DNA transport|Late competence protein ComEA, DNA receptor|Late competence protein ComC, processing protease|ComF operon protein C|ComF operon protein A, DNA transporter ATPase	DNA Metabolism	DNA uptake, competence
Carboxysome	peg.1230|peg.3072|peg.3216|peg.3226|peg.3473	NADH dehydrogenase (EC 1.6.99.3)|Carbonic anhydrase (EC 4.2.1.1)	Carbohydrates	CO2 fixation	rxn00102|rxn05747
D-Galacturonate_Utilization	peg.1231|peg.1235|peg.1236|peg.1237|peg.1238|peg.1239|peg.1240|peg.2214|peg.2215|peg.2216|peg.2217	Uronate isomerase (EC 5.3.1.12)|Mannonate dehydratase (EC 4.2.1.8)|D-mannonate oxidoreductase (EC 1.1.1.57)|Hexuronate transporter|Hexuronate utilization operon transcriptional repressor ExuR|Altronate oxidoreductase (EC 1.1.1.58)|Altronate hydrolase (EC 4.2.1.7)|2-keto-3-deoxygluconate permease (KDG permease)|2-dehydro-3-deoxyphosphogluconate aldolase (EC 4.1.2.14)|2-dehydro-3-deoxygluconate kin…	Carbohydrates	Monosaccharides	rxn01457|rxn05574|rxn01122|rxn03885|rxn01080|rxn05681|rxn05673|rxn01775|rxn01857|rxn03884|rxn00328|rxn01123
Melibiose_Utilization	peg.1232|peg.3033	Melibiose carrier protein, Na+/melibiose symporter|Alpha-galactosidase (EC 3.2.1.22)	Carbohydrates	Di- and oligosaccharides	rxn00818|rxn05612|rxn03838|rxn00817|rxn02596
Proline_Synthesis	peg.1293|peg.1314|peg.1315|peg.1851|peg.1852|peg.2385|peg.2563	Pyrroline-5-carboxylate reductase (EC 1.5.1.2), ProG-like|Glutamate 5-kinase (EC 2.7.2.11)|Gamma-glutamyl phosphate reductase (EC 1.2.1.41)|Pyrroline-5-carboxylate reductase (EC 1.5.1.2)|Late competence protein ComER, proline oxidase (EC 1.5.1.2)	Amino Acids and Derivatives	Proline and 4-hydroxyproline	rxn00179|rxn00929|rxn00931|rxn02373
ABC_transporter_dipeptide_(TC_3.A.1.5.2)	peg.1295|peg.1296|peg.1297|peg.1298	Dipeptide transport system permease protein dppB (TC 3.A.1.5.2)|Dipeptide transport system permease protein dppC (TC 3.A.1.5.2)|Dipeptide transport ATP-binding protein dppD (TC 3.A.1.5.2)|Dipeptide-binding ABC transporter, periplasmic substrate-binding component (TC 3.A.1.5.2)	Membrane Transport	ABC transporters	rxn05536|rxn05544|rxn05534|rxn05539|rxn05541|rxn05547|rxn05546|rxn05537|rxn05542|rxn05535|rxn05543|rxn05533|rxn05545|rxn05538|rxn05540
Nonhomologous_End-Joining_in_Bacteria	peg.1342|peg.1343	ATP-dependent DNA ligase (EC 6.5.1.1) clustered with Ku protein, LigD|Ku domain protein	DNA Metabolism	DNA repair	rxn05294
Motility_of_Campylobacter	peg.1344|peg.1347|peg.1370|peg.1371|peg.1403|peg.1626|peg.1630|peg.1634|peg.1635|peg.1640|peg.1641|peg.1642|peg.1643|peg.1644|peg.1650|peg.1798|peg.2975|peg.2976|peg.3426|peg.3521|peg.3764	Predicted signal transduction protein|RNA polymerase sigma-54 factor RpoN|Flagellar motor rotation protein MotB|Flagellar motor rotation protein MotA|Chemotaxis protein CheV (EC 2.7.3.-)|Flagellum-specific ATP synthase FliI|Flagellar basal-body rod modification protein FlgD|Flagellar motor switch protein FliM|Flagellar motor switch protein FliN|Flagellar biosynthesis protein FliR|Flagellar biosyn…	Motility and Chemotaxis	Flagellar motility in Prokaryota
Flagellum	peg.1347|peg.1370|peg.1371|peg.1620|peg.1621|peg.1622|peg.1623|peg.1624|peg.1625|peg.1626|peg.1627|peg.1628|peg.1629|peg.1630|peg.1631|peg.1632|peg.1633|peg.1634|peg.1635|peg.1637|peg.1638|peg.1639|peg.1640|peg.1641|peg.1642|peg.1643|peg.1644|peg.1650|peg.2524|peg.2975|peg.2976|peg.3426|peg.3539|peg.3540|peg.3542|peg.3546|peg.3547|peg.3549|peg.3646|peg.3647	RNA polymerase sigma-54 factor RpoN|Flagellar motor rotation protein MotB|Flagellar motor rotation protein MotA|Flagellar basal-body rod protein flgB|Flagellar basal-body rod protein flgC|Flagellar hook-basal body complex protein fliE|Flagellar M-ring protein fliF|Flagellar motor switch protein fliG|Flagellar assembly protein fliH|Flagellum-specific ATP synthase FliI|Flagellar protein fliJ|Flagel…	Motility and Chemotaxis	Flagellar motility in Prokaryota	rxn05295
Calvin-Benson_cycle	peg.1361|peg.1581|peg.1793|peg.2905|peg.3398|peg.3399|peg.3400|peg.3699|peg.3716|peg.3719|peg.4025	2,3-diketo-5-methylthiopentyl-1-phosphate enolase|Ribulose-phosphate 3-epimerase (EC 5.1.3.1)|Transketolase (EC 2.2.1.1)|NADPH-dependent glyceraldehyde-3-phosphate dehydrogenase (EC 1.2.1.13)|Triosephosphate isomerase (EC 5.3.1.1)|Phosphoglycerate kinase (EC 2.7.2.3)|NAD-dependent glyceraldehyde-3-phosphate dehydrogenase (EC 1.2.1.12)|Ribose 5-phosphate isomerase B (EC 5.3.1.6)|Fructose-1,6-bisph…	Carbohydrates	CO2 fixation	rxn00785|rxn01870|rxn00781|rxn01200|rxn00786|rxn01334|rxn05105|rxn00549|rxn01116|rxn00777|rxn00782|rxn01100|rxn00747
Terminal_cytochrome_C_oxidases	peg.1387|peg.1491|peg.1492|peg.1493|peg.1494|peg.3355|peg.3356	Copper-translocating P-type ATPase (EC 3.6.3.4)|Cytochrome c oxidase polypeptide II (EC 1.9.3.1)|Cytochrome c oxidase polypeptide I (EC 1.9.3.1)|Cytochrome c oxidase polypeptide III (EC 1.9.3.1)|Cytochrome c oxidase, subunit IV (EC 1.9.3.1)	Respiration	Electron accepting reactions	rxn05150|rxn05516|rxn10343|rxn10043|rxn10344|rxn05528
Terminal_cytochrome_C_oxidases_copy	peg.1387|peg.1491|peg.1492|peg.1493|peg.1494|peg.3355|peg.3356	Copper-translocating P-type ATPase (EC 3.6.3.4)|Cytochrome c oxidase polypeptide II (EC 1.9.3.1)|Cytochrome c oxidase polypeptide I (EC 1.9.3.1)|Cytochrome c oxidase polypeptide III (EC 1.9.3.1)|Cytochrome c oxidase, subunit IV (EC 1.9.3.1)	Respiration	Electron accepting reactions	rxn05150|rxn05516|rxn10343|rxn10043|rxn10344|rxn05528
Fructose_and_Mannose_Inducible_PTS	peg.1392|peg.1393	Phosphocarrier protein of PTS system|Phosphoenolpyruvate-protein phosphotransferase of PTS system (EC 2.7.3.9)	Membrane Transport	Sugar Phosphotransferase Systems, PTS	rxn05569|rxn05226|rxn05560|rxn05485|rxn05647|rxn02005|rxn05610|rxn05655|rxn05617|rxn05607|rxn05501
Galactose-inducible_PTS	peg.1392|peg.1393	Phosphocarrier protein of PTS system|Phosphoenolpyruvate-protein phosphotransferase of PTS system (EC 2.7.3.9)	Membrane Transport	Sugar Phosphotransferase Systems, PTS	rxn05569|rxn05226|rxn05560|rxn05485|rxn05647|rxn02005|rxn05610|rxn05655|rxn05617|rxn05607|rxn05501
Sucrose-specific_PTS	peg.1392|peg.1393|peg.3809	Phosphocarrier protein of PTS system|Phosphoenolpyruvate-protein phosphotransferase of PTS system (EC 2.7.3.9)|Sucrose-6-phosphate hydrolase (EC 3.2.1.26)	Membrane Transport	Sugar Phosphotransferase Systems, PTS	rxn01737|rxn05569|rxn05226|rxn05560|rxn02760|rxn05485|rxn05647|rxn02005|rxn05610|rxn05655|rxn05617|rxn05607|rxn05501
Flavodoxin	peg.1417|peg.1419	Flavodoxin	Cofactors, Vitamins, Prosthetic Groups, Pigments	Riboflavin, FMN, FAD
Rubrerythrin	peg.1424	Alkyl hydroperoxide reductase subunit C-like protein	Stress Response	Oxidative stress
D-Tagatose_and_Galactitol_Utilization	peg.1441|peg.2922	Tagatose-6-phosphate kinase (EC 2.7.1.144)|6-phosphofructokinase (EC 2.7.1.11)	Carbohydrates	Monosaccharides	rxn01343|rxn02314|rxn01492|rxn00545
Bacterial_Cytoskeleton	peg.1449|peg.1487|peg.1515|peg.1517|peg.1530|peg.1531|peg.1544|peg.1683|peg.2504|peg.2802|peg.2803|peg.2804|peg.2805|peg.2806|peg.2808|peg.2983|peg.3648|peg.4102|peg.4103	Cell-shape determining protein MreBH|Cell division protein FtsW|Cell division protein MraZ|Cell division protein FtsL|Cell division protein FtsA|Cell division protein FtsZ (EC 3.4.24.-)|Cell division initiation protein DivIVA|Cell division protein FtsK|Cell division protein FtsI [Peptidoglycan synthetase] (EC 2.4.1.129)|Septum site-determining protein MinD|Septum site-determining protein MinC|Rod…	Cell Division and Cell Cycle	Cell cycle in Prokaryota	rxn10199
Proteasome_bacterial	peg.1507|peg.1616|peg.1617|peg.1618|peg.2823|peg.2824|peg.2825|peg.3460	Lon-like protease with PDZ domain|Site-specific tyrosine recombinase|ATP-dependent protease HslV (EC 3.4.25.-)|ATP-dependent hsl protease ATP-binding subunit HslU|ATP-dependent protease La (EC 3.4.21.53) Type I|ATP-dependent protease La (EC 3.4.21.53) LonB Type I|ATP-dependent Clp protease ATP-binding subunit ClpX|ATP-dependent Clp protease proteolytic subunit (EC 3.4.21.92)	Protein Metabolism	Protein degradation
Lipoprotein_Biosynthesis	peg.1547|peg.3505	Lipoprotein signal peptidase (EC 3.4.23.36)|Prolipoprotein diacylglyceryl transferase (EC 2.4.99.-)	Protein Metabolism	Lipoproteins
Adhesion_of_Campylobacter	peg.1566	Fibronectin/fibrinogen-binding protein	Virulence	Adhesion
2-phosphoglycolate_salvage	peg.1581	Ribulose-phosphate 3-epimerase (EC 5.1.3.1)	DNA Metabolism	DNA repair	rxn01116
RNA_processing_and_degradation,_bacterial	peg.1595|peg.3367	Ribonuclease III (EC 3.1.26.3)|Ribonuclease R (EC 3.1.-.-)	RNA Metabolism	RNA processing and modification	rxn05295
Two_cell_division_clusters_relating_to_chromosome_partitioning	peg.1595|peg.1596|peg.1597|peg.1599|peg.1600|peg.2320|peg.2325|peg.2326|peg.4102|peg.4103	Ribonuclease III (EC 3.1.26.3)|Chromosome partition protein smc|Signal recognition particle receptor protein FtsY (=alpha subunit) (TC 3.A.5.1.1)|Signal recognition particle associated protein|Signal recognition particle, subunit Ffh SRP54 (TC 3.A.5.1.1)|Ribosomal large subunit pseudouridine synthase B (EC 5.4.99.-)|Segregation and condensation protein B|Segregation and condensation protein A|Chr…	Cell Division and Cell Cycle	Cell cycle in Prokaryota	rxn05295|rxn05294
DNA_replication,_archaeal	peg.1608|peg.2055	Ribonuclease HII (EC 3.1.26.4)|ATP-dependent DNA ligase (EC 6.5.1.1)	DNA Metabolism	DNA replication	rxn05294
Ribonuclease_H	peg.1608|peg.2865	Ribonuclease HII (EC 3.1.26.4)|Ribonuclease HIII (EC 3.1.26.4)	RNA Metabolism	RNA processing and modification
pVir_Plasmid_of_Campylobacter	peg.1614|peg.3638|peg.4096	DNA topoisomerase I (EC 5.99.1.2)|Single-stranded DNA-binding protein	Virulence	Invasion and intracellular resistance	rxn05294
Flagellum_in_Campylobacter	peg.1620|peg.1621	Flagellar basal-body rod protein flgB|Flagellar basal-body rod protein flgC	Motility and Chemotaxis	Flagellar motility in Prokaryota
Periplasmic_Stress_Response	peg.1659	Membrane-associated zinc metalloprotease	Stress Response	Periplasmic Stress
Translation_initiation_factors_eukaryotic_and_archaeal	peg.1666	Translation initiation factor 2	Protein Metabolism	Protein biosynthesis
Riboflavin,_FMN_and_FAD_metabolism	peg.1670|peg.2309|peg.2329|peg.2330|peg.2331|peg.2332|peg.2933	FMN adenylyltransferase (EC 2.7.7.2)|Riboflavin kinase (EC 2.7.1.26)|Substrate-specific component RibU of riboflavin ECF transporter|6,7-dimethyl-8-ribityllumazine synthase (EC 2.5.1.9)|3,4-dihydroxy-2-butanone 4-phosphate synthase|GTP cyclohydrolase II (EC 3.5.4.25)|Riboflavin synthase alpha chain (EC 2.5.1.9)|5-amino-6-(5-phosphoribosylamino)uracil reductase (EC 1.1.1.193)|Diaminohydroxyphospho…	Cofactors, Vitamins, Prosthetic Groups, Pigments	Riboflavin, FMN, FAD	rxn00048|rxn00300|rxn03080|rxn05040|rxn02474|rxn00122|rxn00392|rxn02475|rxn05645
Polyadenylation_bacterial	peg.1672|peg.1738|peg.2249	Polyribonucleotide nucleotidyltransferase (EC 2.7.7.8)|RNA-binding protein Hfq|tRNA nucleotidyltransferase (EC 2.7.7.25)	RNA Metabolism	RNA processing and modification	rxn05295
Dipicolinate_Synthesis	peg.1676|peg.1677	Dipicolinate synthase subunit A (EC 4.2.1.52)|Dipicolinate synthase subunit B	Dormancy and Sporulation	Spore DNA protection	rxn10061
Glycine_Biosynthesis	peg.1702|peg.1703|peg.3697	L-threonine 3-dehydrogenase (EC 1.1.1.103)|2-amino-3-ketobutyrate coenzyme A ligase (EC 2.3.1.29)|Serine hydroxymethyltransferase (EC 2.1.2.1)	Amino Acids and Derivatives	Alanine, serine, and glycine	rxn00692|rxn00274|rxn01068
Threonine_degradation	peg.1702|peg.1703	L-threonine 3-dehydrogenase (EC 1.1.1.103)|2-amino-3-ketobutyrate coenzyme A ligase (EC 2.3.1.29)	Amino Acids and Derivatives	Lysine, threonine, methionine, and cysteine	rxn00274|rxn01068
DNA_repair,_bacterial_MutL-MutS_system	peg.1707|peg.1708|peg.2861	DNA mismatch repair protein MutS|DNA mismatch repair protein MutL|Recombination inhibitory protein MutS2	DNA Metabolism	DNA repair
Ketoisovalerate_oxidoreductase	peg.1717|peg.2959|peg.2971	Hydroxymethylglutaryl-CoA synthase (EC 2.3.3.10)|Acetyl-coenzyme A synthetase (EC 6.2.1.1)	Amino Acids and Derivatives	Branched-chain amino acids	rxn00175|rxn01454
Glutamine_synthetases	peg.1750	Glutamine synthetase type I (EC 6.3.1.2)	Amino Acids and Derivatives	Glutamine, glutamate, aspartate, asparagine	ammonia assimilation	rxn00187|rxn03409|rxn03407|rxn03406
Xylose_utilization	peg.1761|peg.1762|peg.1763|peg.1764|peg.1765	Xyloside transporter XynT|Beta-xylosidase (EC 3.2.1.37)|Xylose repressor XylR (ROK family)|Xylose isomerase (EC 5.3.1.5)|Xylulose kinase (EC 2.7.1.17)	Carbohydrates	Monosaccharides	rxn01199|rxn01044|rxn00223|rxn05671
Nudix_proteins_(nucleoside_triphosphate_hydrolases)	peg.1770|peg.2006|peg.2366|peg.3066|peg.3484	Deoxyuridine 5'-triphosphate nucleotidohydrolase (EC 3.6.1.23)|ADP-ribose pyrophosphatase (EC 3.6.1.13)|Low G+C gram positive nudix hydrolase YtkD (EC 3.6.-.-)|Mutator mutT protein (7,8-dihydro-8-oxoguanine-triphosphatase) (EC 3.6.1.-)	Nucleosides and Nucleotides	Detoxification	rxn00775|rxn01519
Fosfomycin_resistance	peg.1788	Fosfomycin resistance protein FosB	Stress Response	Resistance to antibiotics and toxic compounds
Periplasmic_disulfide_interchange	peg.1797|peg.1805	Cytochrome c-type biogenesis protein CcdA (DsbD analog)|Cytochrome c-type biogenesis protein CcmG/DsbE, thiol:disulfide oxidoreductase	Protein Metabolism	Protein folding
Methylcitrate_cycle	peg.1804|peg.2416|peg.2417|peg.2418|peg.2959|peg.2971	2-methylisocitrate dehydratase (EC 4.2.1.99)|Methylisocitrate lyase (EC 4.1.3.30)|2-methylcitrate dehydratase (EC 4.2.1.79)|2-methylcitrate synthase (EC 2.3.3.5)|Acetyl-coenzyme A synthetase (EC 6.2.1.1)	Carbohydrates	Organic acids	rxn00973|rxn03061|rxn00175|rxn00289|rxn00974|rxn01388|rxn03060|rxn00679
Propionate-CoA_to_Succinate_Module	peg.1804|peg.2416|peg.2417|peg.2418	2-methylisocitrate dehydratase (EC 4.2.1.99)|Aconitate hydratase (EC 4.2.1.3)|Methylisocitrate lyase (EC 4.1.3.30)|2-methylcitrate dehydratase (EC 4.2.1.79)|2-methylcitrate synthase (EC 2.3.3.5)	Carbohydrates	Organic acids	rxn00973|rxn03061|rxn00289|rxn00974|rxn01388|rxn03060|rxn00679
Homogentisate_pathway_of_aromatic_compound_degradation	peg.1804|peg.2266	Aconitate hydratase (EC 4.2.1.3)|Histidinol-phosphate aminotransferase (EC 2.6.1.9)	Metabolism of Aromatic Compounds	Metabolism of central aromatic intermediates	rxn00973|rxn03061|rxn00527|rxn02320|rxn00974|rxn01388|rxn00493|rxn01270
Streptococcal_Hyaluronic_Acid_Capsule	peg.1821|peg.3088|peg.3089|peg.3564|peg.3573|peg.3576|peg.3630	UTP--glucose-1-phosphate uridylyltransferase (EC 2.7.7.9)|UDP-glucose dehydrogenase (EC 1.1.1.22)	Cell Wall and Capsule	Capsular and extracellular polysacchrides	rxn00211|rxn00213
HMG_CoA_Synthesis	peg.1824|peg.1825|peg.1826|peg.1827|peg.1828|peg.1829|peg.1830	Methylcrotonyl-CoA carboxylase carboxyl transferase subunit (EC 6.4.1.4)|Methylglutaconyl-CoA hydratase (EC 4.2.1.18)|Hydroxymethylglutaryl-CoA lyase (EC 4.1.3.4)|Biotin carboxyl carrier protein of methylcrotonyl-CoA carboxylase|Biotin carboxylase of methylcrotonyl-CoA carboxylase (EC 6.3.4.14)|Acetoacetyl-CoA synthetase [leucine] (EC 6.2.1.16)|Isovaleryl-CoA dehydrogenase (EC 1.3.99.10)	Amino Acids and Derivatives	Branched-chain amino acids	rxn05252|rxn09449|rxn01504|rxn05247|rxn02866|rxn05248|rxn05249|rxn05251|rxn05736|rxn00947|rxn02889|rxn09448|rxn00991|rxn05250|rxn00988|rxn09450
Utilization_of_glutathione_as_a_sulphur_source	peg.1845|peg.3617	Gamma-glutamyltranspeptidase (EC 2.3.2.2)	Sulfur Metabolism	Organic sulfur assimilation	rxn00350|rxn02791|rxn02727|rxn02792
A_Hypothetical_Protein_Related_to_Proline_Metabolism	peg.1852|peg.2385	Pyrroline-5-carboxylate reductase (EC 1.5.1.2)	Amino Acids and Derivatives	Proline and 4-hydroxyproline	rxn00929|rxn00931
Glycolate,_glyoxylate_interconversions	peg.1860|peg.2870|peg.2871|peg.2872|peg.3474	Hydroxypyruvate reductase (EC 1.1.1.81)|Predicted glycolate dehydrogenase regulator|Glycolate dehydrogenase (EC 1.1.99.14), subunit GlcD|Similar to glycolate dehydrogenase iron-sulfur subunit GlcF|Glyoxylate reductase (EC 1.1.1.26)|Glyoxylate reductase (EC 1.1.1.79)	Carbohydrates	Central carbohydrate metabolism	rxn01011|rxn00512|rxn00324|rxn01013|rxn00333
4-Hydroxyphenylacetic_acid_catabolic_pathway	peg.1865	4-hydroxyphenylacetate 3-monooxygenase (EC 1.14.13.3)	Metabolism of Aromatic Compounds	Metabolism of central aromatic intermediates	rxn01945|rxn02363
Glycolysis_and_Gluconeogenesis	peg.1886|peg.2390|peg.2489|peg.2905|peg.2921|peg.2922|peg.3138|peg.3396|peg.3397|peg.3398|peg.3399|peg.3400|peg.3525|peg.3716|peg.3719|peg.4025	Phosphoenolpyruvate synthase (EC 2.7.9.2)|Glucose-6-phosphate 1-dehydrogenase (EC 1.1.1.49)|Glucokinase (EC 2.7.1.2)|NADPH-dependent glyceraldehyde-3-phosphate dehydrogenase (EC 1.2.1.13)|Pyruvate kinase (EC 2.7.1.40)|6-phosphofructokinase (EC 2.7.1.11)|Glucose-6-phosphate isomerase (EC 5.3.1.9)|Enolase (EC 4.2.1.11)|2,3-bisphosphoglycerate-independent phosphoglycerate mutase (EC 5.4.2.1)|Triosep…	Carbohydrates	Central carbohydrate metabolism	rxn01870|rxn00781|rxn01343|rxn02314|rxn00459|rxn00558|rxn00604|rxn00786|rxn00545|rxn01334|rxn00549|rxn01106|rxn02380|rxn00148|rxn01977|rxn00782|rxn00216|rxn01100|rxn00747|rxn00147
Regulation_of_Oxidative_Stress_Response	peg.1938|peg.1945|peg.3329	Superoxide dismutase [Fe] (EC 1.15.1.1)|Superoxide dismutase [Cu-Zn] (EC 1.15.1.1)|RNA polymerase sigma factor	Stress Response	Oxidative stress	rxn00206
Deoxyribose_and_Deoxynucleoside_Catabolism	peg.1967|peg.2354|peg.2355|peg.3224|peg.3599|peg.3945|peg.3946|peg.3947|peg.3948	Purine nucleoside phosphorylase (EC 2.4.2.1)|Phosphopentomutase (EC 5.4.2.7)|Nucleoside permease NupC|Ribokinase (EC 2.7.1.15)|Pyrimidine-nucleoside phosphorylase (EC 2.4.2.2)|Deoxyribose-phosphate aldolase (EC 4.1.2.4)|Deoxyribonucleoside regulator DeoR (transcriptional repressor)	Carbohydrates	Monosaccharides	rxn01985|rxn01446|rxn01647|rxn05198|rxn01358|rxn05199|rxn01649|rxn05200|rxn01648|rxn01684|rxn01859|rxn01366|rxn01986|rxn00784|rxn01646|rxn00772|rxn01138|rxn00778|rxn01799|rxn01987|rxn01548|rxn05205
N-linked_Glycosylation_in_Bacteria	peg.1985|peg.3429|peg.3431|peg.3891	UDP-N-acetylglucosamine 4,6-dehydratase (EC 4.2.1.-)|4-keto-6-deoxy-N-Acetyl-D-hexosaminyl-(Lipid carrier) aminotransferase|Lipid carrier : UDP-N-acetylgalactosaminyltransferase (EC 2.4.1.-)|UDP-glucose 4-epimerase (EC 5.1.3.2)	Virulence	Posttranslational modification	rxn00215|rxn00214|rxn00295
Inteins	peg.2010	intein-containing	Protein Metabolism	Protein processing and modification
Bacterial_Endolysins:_autolysins,_phage,_and_phage-like_lysins	peg.2147|peg.2423|peg.2761	N-acetylmuramoyl-L-alanine amidase	Virulence	Prophage, Transposon	rxn02875
Cluster_Ytf_and_putative_sugar_transporter	peg.2175	Peptide methionine sulfoxide reductase MsrA (EC 1.8.4.11)	Carbohydrates	Clustering-based subsystems	rxn06077
Putative_sugar_ABC_transporter_(ytf_cluster)	peg.2175	Peptide methionine sulfoxide reductase MsrA (EC 1.8.4.11)	Carbohydrates	Clustering-based subsystems	rxn06077
DNA_repair,_bacterial_DinG_and_relatives	peg.2220|peg.2244	DinG family ATP-dependent helicase YpvA|DinG family ATP-dependent helicase YoaA	DNA Metabolism	DNA repair
Type_IV_pilus	peg.2236|peg.2274|peg.2810	Multimodular transpeptidase-transglycosylase (EC 2.4.1.129) (EC 3.4.-.-)|3-dehydroquinate synthase (EC 4.2.3.4)|Leader peptidase (Prepilin peptidase) (EC 3.4.23.43)|N-methyltransferase (EC 2.1.1.-)	Virulence	Type III, Type IV, ESAT secretion systems	rxn02212
Phenylalanine_synthesis	peg.2241|peg.2793|peg.2794|peg.3775	Aspartate aminotransferase (EC 2.6.1.1)|Prephenate dehydratase (EC 4.2.1.51)|Chorismate mutase (EC 5.4.99.5)	Amino Acids and Derivatives	Aromatic amino acids and derivatives	rxn02339|rxn00260|rxn01256|rxn01000
tRNA_nucleotidyltransferase	peg.2249	tRNA nucleotidyltransferase (EC 2.7.7.25)	RNA Metabolism	RNA processing and modification	rxn05295
Ubiquinone_Menaquinone-cytochrome_c_reductase_complexes	peg.2258|peg.2259|peg.2260|peg.2263	Menaquinone-cytochrome C oxidoreductase, cytochrome C subunit|Menaquinone-cytochrome c reductase, cytochrome B subunit|Menaquinone-cytochrome C reductase iron-sulfur subunit|TPR-repeat-containing protein, putative component of Menaquinone-cytochrome C reductase	Respiration	Electron accepting reactions	rxn10044
Phenylalanine_and_Tyrosine_Branches_from_Chorismate	peg.2265|peg.2266|peg.2273|peg.2793|peg.2978	Prephenate dehydrogenase (EC 1.3.1.12)|Biosynthetic Aromatic amino acid aminotransferase beta (EC 2.6.1.57)|Chorismate mutase II (EC 5.4.99.5)|Prephenate dehydratase (EC 4.2.1.51)|Chorismate mutase I (EC 5.4.99.5)	Amino Acids and Derivatives	Aromatic amino acids and derivatives	rxn01332|rxn00527|rxn01256|rxn02320|rxn00493|rxn01000|rxn01268|rxn01270
Histidine_Biosynthesis	peg.2266|peg.2759|peg.2965|peg.3492|peg.3493|peg.3494|peg.3495|peg.3496|peg.3497|peg.3498|peg.3499|peg.4048	Histidinol-phosphate aminotransferase (EC 2.6.1.9)|Histidyl-tRNA synthetase (EC 6.1.1.21)|Histidinol-phosphatase (EC 3.1.3.15)|Phosphoribosyl-AMP cyclohydrolase (EC 3.5.4.19)|Phosphoribosyl-ATP pyrophosphatase (EC 3.6.1.31)|Imidazole glycerol phosphate synthase cyclase subunit (EC 4.1.3.-)|Phosphoribosylformimino-5-aminoimidazole carboxamide ribotide isomerase (EC 5.3.1.16)|Imidazole glycerol pho…	Amino Acids and Derivatives	Histidine Metabolism	rxn02160|rxn00863|rxn02159|rxn05296|rxn02834|rxn03175|rxn02473|rxn00527|rxn02320|rxn00838|rxn00493|rxn00789|rxn03135|rxn02835|rxn01270
Auxin_biosynthesis	peg.2267|peg.2268|peg.2269|peg.2271	Tryptophan synthase alpha chain (EC 4.2.1.20)|Tryptophan synthase beta chain (EC 4.2.1.20)|Phosphoribosylanthranilate isomerase (EC 5.3.1.24)|Anthranilate phosphoribosyltransferase (EC 2.4.2.18)	Secondary Metabolism	Plant Hormones	rxn01682|rxn02508|rxn01964|rxn00474|rxn00791
Isoprenoid_Biosynthesis:_Interconversions	peg.2291|peg.2432	Isopentenyl-diphosphate delta-isomerase, FMN-dependent (EC 5.3.3.2)|Geranyltranstransferase (farnesyldiphosphate synthase) (EC 2.5.1.10)	Cofactors, Vitamins, Prosthetic Groups, Pigments	Isoprenoids	rxn00830|rxn01466|rxn01213
Quinate_degradation	peg.2312|peg.2451	3-dehydroquinate dehydratase I (EC 4.2.1.10)|3-dehydroquinate dehydratase II (EC 4.2.1.10)	Metabolism of Aromatic Compounds	Peripheral pathways for catabolism of aromatic compounds	rxn02213
CBSS-203122.12.peg.188	peg.2325	Segregation and condensation protein B	DNA Metabolism	Transposition, Tni gene cluster	rxn05294
Transport_of_Iron	peg.2357	Ferric uptake regulation protein FUR	Virulence	Iron Scavenging Mechanisms
Na+_translocating_decarboxylases_and_related_biotin-dependent_enzymes	peg.2396|peg.2923|peg.2924	Acetyl-coenzyme A carboxyl transferase alpha chain (EC 6.4.1.2)|Acetyl-coenzyme A carboxyl transferase beta chain (EC 6.4.1.2)	Respiration	Sodium Ion-Coupled Energetics	rxn01355|rxn06673
Isobutyryl-CoA_to_Propionyl-CoA_Module	peg.2419|peg.2421|peg.3289	Butyryl-CoA dehydrogenase (EC 1.3.99.2)|3-ketoacyl-CoA thiolase [isoleucine degradation] (EC 2.3.1.16)|Enoyl-CoA hydratase [isoleucine degradation] (EC 4.2.1.17)	Carbohydrates	Organic acids	rxn01451|rxn01923|rxn03248|rxn02933|rxn03239|rxn06510|rxn00676|rxn03246|rxn04750|rxn03242|rxn03244|rxn02804|rxn00874|rxn03249|rxn03243|rxn06777|rxn00178|rxn02268|rxn02680
Translation_elongation_factors_eukaryotic_and_archaeal	peg.2449	Translation elongation factor P	Protein Metabolism	Protein biosynthesis
Late_competence	peg.2471|peg.2472|peg.2473|peg.2474|peg.2475|peg.2476|peg.2477|peg.2560|peg.2561|peg.2562|peg.2563|peg.2810|peg.3551|peg.3553	Late competence protein ComGG, FIG028917|Late competence protein ComGF, access of DNA to ComEA, FIG012620|Late competence protein ComGE, FIG015513|Late competence protein ComGD, access of DNA to ComEA, FIG012777|Late competence protein ComGC, access of DNA to ComEA, FIG007487|Late competence protein ComGB, access of DNA to ComEA|Late competence protein ComGA, access of DNA to ComEA|Late competenc…	DNA Metabolism	DNA uptake, competence	rxn01217
gram_plus_late_competence	peg.2476|peg.2477|peg.2560|peg.2562|peg.2810|peg.3551|peg.3553	Late competence protein ComGB, access of DNA to ComEA|Late competence protein ComGA, access of DNA to ComEA|Late competence protein ComEC, DNA transport|Late competence protein ComEA, DNA receptor|Late competence protein ComC, processing protease|ComF operon protein C|ComF operon protein A, DNA transporter ATPase	DNA Metabolism	DNA uptake, competence
Transcription_factors_cyanobacterial_RpoD-like_sigma_factors	peg.2524	RNA polymerase sigma factor RpoD	RNA Metabolism	Transcription	rxn05295
Murein_hydrolase_regulation_and_cell_death	peg.2533|peg.2893|peg.2894|peg.2895|peg.2896|peg.3369|peg.3607|peg.3608|peg.3836|peg.3837|peg.3838|peg.4008	Cytidine deaminase (EC 3.5.4.5)|LrgA-associated membrane protein LrgB|Antiholin-like protein LrgA|Autolysis response regulater LytR|Autolysis histidine kinase LytS|Preprotein translocase subunit SecG (TC 3.A.5.1.1)|Alpha-acetolactate decarboxylase (EC 4.1.1.5)|Acetolactate synthase, catabolic (EC 2.2.1.6)|LysR family regulatory protein CidR|Holin-like protein CidA|CidA-associated membrane protein…	Cell Division and Cell Cycle	Cell cycle in Prokaryota	rxn00011|rxn01800|rxn02113|rxn02185
Protein_chaperones	peg.2549|peg.2550|peg.2551|peg.3987	Chaperone protein DnaJ|Chaperone protein DnaK|Heat shock protein GrpE|Chaperone protein HtpG	Protein Metabolism	Protein folding
Listeria_phi-A118-like_prophages	peg.2630|peg.2636	Recombinational DNA repair protein RecT (prophage associated)|Repressor (cro-like) [Bacteriophage A118]	Virulence	Prophage, Transposon
ABC_transporter_glutamine_(TC_3.A.1.3.2)	peg.2745|peg.2746|peg.2747|peg.2748	Glutamine transport ATP-binding protein glnQ (TC 3.A.1.3.2)|Glutamine ABC transporter, periplasmic glutamine-binding protein (TC 3.A.1.3.2)|Glutamine transport system permease protein glnP (TC 3.A.1.3.2)	Membrane Transport	ABC transporters	rxn05155
D-tyrosyl-tRNA(Tyr)_deacylase	peg.2762	D-tyrosyl-tRNA(Tyr) deacylase (EC 3.1.-.-)	Stress Response	Detoxification
Quinolinic_acid_and_its_derivatives	peg.2788	Quinolinate synthetase (EC 4.1.99.-)	Secondary Metabolism	Biologically active compounds in metazoan cell defence and differentiation	rxn02988
Succinate_dehydrogenase	peg.2846|peg.2847|peg.2848	Succinate dehydrogenase iron-sulfur protein (EC 1.3.99.1)|Succinate dehydrogenase flavoprotein subunit (EC 1.3.99.1)|Succinate dehydrogenase cytochrome b558 subunit	Respiration	Electron donating reactions	rxn00288
DNA_repair,_UvrABC_system	peg.2852|peg.3522|peg.3523	Excinuclease ABC subunit C|Excinuclease ABC subunit A|Excinuclease ABC subunit B	DNA Metabolism	DNA repair
L-Arabinose_utilization	peg.2854|peg.2875|peg.2876|peg.2877|peg.2878|peg.2879|peg.2880|peg.2881|peg.2882|peg.2883|peg.2884|peg.3402|peg.3403	Alpha-N-arabinofuranosidase 2 (EC 3.2.1.55)|Alpha-N-arabinofuranosidase (EC 3.2.1.55)|alpha-arabinosides ABC transport system, permease protein araQ|alpha-arabinosides ABC transport system, permease protein araP|alpha-arabinosides ABC transport system, substrate-binding protein araN|Arabinose operon protein araM|Arabinose operon protein araL|L-ribulose-5-phosphate 4-epimerase (EC 5.1.3.4)|Ribulok…	Carbohydrates	Monosaccharides	rxn05173|rxn05566|rxn01763|rxn09988|rxn05500|rxn01292|rxn01114|rxn04082|rxn05671
L-ascorbate_utilization_(and_related_gene_clusters)	peg.2881	L-ribulose-5-phosphate 4-epimerase (EC 5.1.3.4)	Carbohydrates	Monosaccharides	rxn04082
N-Acetyl-Galactosamine_and_Galactosamine_Utilization	peg.2922	6-phosphofructokinase (EC 2.7.1.11)	Carbohydrates	Aminosugars	rxn01343|rxn02314|rxn00545
Acetyl-CoA_pathway_of_CO2_fixation	peg.2950|peg.3772	Acetate kinase (EC 2.7.2.1)|Phosphate acetyltransferase (EC 2.3.1.8)	Carbohydrates	CO2 fixation	rxn00225|rxn00985|rxn00173|rxn00670
Ethanolamine_utilization	peg.2950|peg.3772|peg.3950	Acetate kinase (EC 2.7.2.1)|Phosphate acetyltransferase (EC 2.3.1.8)|Ethanolamine permease	Carbohydrates	Sugar alcohols	rxn00225|rxn00985|rxn00173|rxn05551|rxn00670
Threonine_anaerobic_catabolism_gene_cluster	peg.2950|peg.3772	Acetate kinase (EC 2.7.2.1)|Phosphate acetyltransferase (EC 2.3.1.8)	Amino Acids and Derivatives	Lysine, threonine, methionine, and cysteine	rxn00225|rxn00985|rxn00173|rxn00670
Sphingolipid_biosynthesis	peg.3025	8-amino-7-oxononanoate synthase (EC 2.3.1.47)	Fatty Acids and Lipids	Phospholipids	rxn02297
Bacitracin_Stress_Response	peg.3040|peg.3041|peg.3042|peg.3043|peg.3314|peg.3315|peg.3316|peg.3317|peg.3318|peg.3319|peg.3475|peg.3476|peg.3477|peg.3478|peg.3968|peg.3969|peg.3970|peg.3971	Bacitracin export permease protein BceB|Bacitracin export ATP-binding protein BceA|Two-component sensor histidine kinase BceS|Two-component response regulator BceR|Response regulator LiaR|Sensor histidine kinase LiaS|Transporter LiaF|Conserved protein LiaG in B. subtilis in Lia cluster|Protein LiaH, similar to phage shock protein A|Protein LiaI|ABC transporter permease protein YvcS|ABC transporte…	Stress Response	Resistance to antibiotics and toxic compounds
Triacylglycerol_metabolism	peg.3054	Lysophospholipase (EC 3.1.1.5)|Monoglyceride lipase (EC 3.1.1.23)	Fatty Acids and Lipids	Triacylglycerols
Cannabinoid_biosynthesis	peg.3054	Monoglyceride lipase (EC 3.1.1.23)	Secondary Metabolism	Lipid-derived mediators
Quorum_Sensing:_Autoinducer-2_Synthesis	peg.3058	S-adenosylmethionine synthetase (EC 2.5.1.6)	Regulation and Cell signaling	Quorum sensing and biofilm formation	rxn00126
Autoinducer_2_(AI-2)_transport_and_processing_(lsrACDBFGE_operon)	peg.3070	S-ribosylhomocysteine lyase (EC 4.4.1.21)	Carbohydrates	Quorum sensing and biofilm formation	rxn05958
Cytochrome_c_oxidases_d@O_copy	peg.3074|peg.3819|peg.3820|peg.3821|peg.3822|peg.3878|peg.3879|peg.3880|peg.3881	Cytochrome d ubiquinol oxidase subunit I (EC 1.10.3.-)|AA3-600 quinol oxidase subunit IV|AA3-600 quinol oxidase subunit IIII|AA3-600 quinol oxidase subunit I|AA3-600 quinol oxidase subunit II|Transport ATP-binding protein CydD|Transport ATP-binding protein CydC|Cytochrome d ubiquinol oxidase subunit II (EC 1.10.3.-)	Respiration	Electron accepting reactions	rxn10046|rxn10045
Terminal_cytochrome_d_ubiquinol_oxidases	peg.3074|peg.3878|peg.3879|peg.3880|peg.3881	Cytochrome d ubiquinol oxidase subunit I (EC 1.10.3.-)|Transport ATP-binding protein CydD|Transport ATP-binding protein CydC|Cytochrome d ubiquinol oxidase subunit II (EC 1.10.3.-)	Respiration	Electron accepting reactions	rxn10045
Terminal_cytochrome_oxidases	peg.3074|peg.3819|peg.3820|peg.3821|peg.3822|peg.3878|peg.3879|peg.3880|peg.3881	Cytochrome d ubiquinol oxidase subunit I (EC 1.10.3.-)|AA3-600 quinol oxidase subunit IV|AA3-600 quinol oxidase subunit IIII|AA3-600 quinol oxidase subunit I|AA3-600 quinol oxidase subunit II|Transport ATP-binding protein CydD|Transport ATP-binding protein CydC|Cytochrome d ubiquinol oxidase subunit II (EC 1.10.3.-)	Respiration	Electron accepting reactions	rxn10046|rxn10045
Lipid_A-Ara4N_pathway_(_Polymyxin_resistance_)	peg.3089|peg.3564|peg.3630	UDP-glucose dehydrogenase (EC 1.1.1.22)	Cell Wall and Capsule	Gram-Negative cell wall components	rxn00211
Teichuronic_acid_biosynthesis	peg.3089|peg.3559|peg.3560|peg.3561|peg.3562|peg.3563|peg.3564|peg.3565|peg.3566|peg.3630	UDP-glucose dehydrogenase (EC 1.1.1.22)|Undecaprenyl-phosphate N-acetylglucosaminyl 1-phosphate transferase (EC 2.7.8.-)|Putative teichuronic acid biosynthesis glycosyl transferase TuaH|Putative N-acetylgalactosaminyl-diphosphoundecaprenol glucuronosyltransferase|Teichuronic acid biosynthesis protein TuaF|Teichuronic acid biosynthesis protein TuaE, putative secreted polysaccharide polymerase|Puta…	Cell Wall and Capsule	Gram-Positive cell wall components	rxn10307|rxn10308|rxn00211|rxn10311|rxn10312|rxn10310|rxn10314|rxn10315|rxn10309|rxn08040|rxn10313|rxn09996
LOS_core_oligosaccharide_biosynthesis	peg.3091|peg.3094	Lipopolysaccharide 1,2-N-acetylglucosaminetransferase (EC 2.4.1.56)	Cell Wall and Capsule	Gram-Negative cell wall components
Glycogen_metabolism	peg.3097|peg.3098|peg.3099|peg.3100|peg.3101	Glycogen phosphorylase (EC 2.4.1.1)|Glycogen synthase, ADP-glucose transglucosylase (EC 2.4.1.21)|Glycogen biosynthesis protein GlgD, glucose-1-phosphate adenylyltransferase family|Glucose-1-phosphate adenylyltransferase (EC 2.7.7.27)|1,4-alpha-glucan (glycogen) branching enzyme, GH-13-type (EC 2.4.1.18)	Carbohydrates	Central carbohydrate metabolism	rxn09399|rxn00695|rxn05740|rxn08615
Trehalose_Biosynthesis	peg.3101	1,4-alpha-glucan (glycogen) branching enzyme, GH-13-type (EC 2.4.1.18)	Carbohydrates	Di- and oligosaccharides	rxn09399
Sodium_Hydrogen_Antiporter	peg.3163|peg.3164|peg.3165|peg.3166|peg.3167|peg.3168|peg.3169	Na(+) H(+) antiporter subunit A (TC 2.A.63.1.2)|Na(+) H(+) antiporter subunit B (TC 2.A.63.1.2)|Na(+) H(+) antiporter subunit C (TC 2.A.63.1.2)|Na(+) H(+) antiporter subunit D (TC 2.A.63.1.2)|Na(+) H(+) antiporter subunit E (TC 2.A.63.1.2)|Na(+) H(+) antiporter subunit F (TC 2.A.63.1.2)|Na(+) H(+) antiporter subunit G (TC 2.A.63.1.2)	Membrane Transport	Uni- Sym- and Antiporters	rxn05209
Staphylococcal_phi-Mu50B-like_prophages	peg.3272|peg.3584	Iron-sulfur cluster assembly protein SufB|Putative major teichoic acid biosynthesis protein C	Virulence	Prophage, Transposon
ABC_transporter_molybdenum_(TC_3.A.1.8.1)	peg.3344|peg.3345	Molybdenum ABC transporter, periplasmic molybdenum-binding protein modA (TC 3.A.1.8.1)|Molybdenum transport system permease protein modB (TC 3.A.1.8.1)	Membrane Transport	ABC transporters	rxn05619
ABC_transporter_tungstate_(TC_3.A.1.6.2)	peg.3344|peg.3345	Molybdenum ABC transporter, periplasmic molybdenum-binding protein modA (TC 3.A.1.8.1)|Molybdenum transport system permease protein modB (TC 3.A.1.8.1)	Membrane Transport	ABC transporters	rxn05619
Trans-translation_by_stalled_ribosomes	peg.3366	tmRNA-binding protein SmpB	Protein Metabolism	Protein biosynthesis
Alpha-Amylase_locus_in_Streptocococcus	peg.3422|peg.3467	Maltose/maltodextrin ABC transporter, substrate binding periplasmic protein MalE	Carbohydrates	Di- and oligosaccharides
Rhamnose_containing_glycans	peg.3437|peg.3577|peg.3578|peg.3581|peg.3788|peg.3789|peg.3891	capsular polysaccharide biosynthesis protein|Teichoic acid export ATP-binding protein TagH (EC 3.6.3.40)|Teichoic acid translocation permease protein TagG|Glycerol-3-phosphate cytidylyltransferase (EC 2.7.7.39)|dTDP-glucose 4,6-dehydratase (EC 4.2.1.46)|Glucose-1-phosphate thymidylyltransferase (EC 2.7.7.24)|UDP-glucose 4-epimerase (EC 5.1.3.2)	Cell Wall and Capsule	Capsular and extracellular polysacchrides	rxn10195|rxn01675|rxn00621|rxn10194|rxn00214|rxn00295|rxn10196|rxn01997
Vibrio_Core_Oligosaccharide_Biosynthesis	peg.3437|peg.3885	capsular polysaccharide biosynthesis protein|Polysaccharide deacetylase	Cell Wall and Capsule	Gram-Negative cell wall components
Programmed_frameshift	peg.3535|peg.4116	Peptide chain release factor 2|programmed frameshift-containing|Peptide chain release factor 2 unshifted fragment	Protein Metabolism	Protein biosynthesis
Ribosome_activity_modulation	peg.3537	Ribosomal subunit interface protein	Protein Metabolism	Protein biosynthesis
CMP-N-acetylneuraminate_Biosynthesis	peg.3572|peg.3790|peg.3792	UDP-N-acetylglucosamine 2-epimerase (EC 5.1.3.14)|N-Acetylneuraminate cytidylyltransferase (EC 2.7.7.43)|N-acetylneuraminate synthase (EC 2.5.1.56)	Cell Wall and Capsule	Capsular and extracellular polysacchrides	rxn00292|rxn00297|rxn01316|rxn00827
D-ribose_utilization	peg.3598|peg.3599|peg.3600|peg.3601|peg.3602|peg.3603|peg.3699	Ribose operon repressor|Ribokinase (EC 2.7.1.15)|Ribose ABC transport system, high affinity permease RbsD (TC 3.A.1.2.1)|Ribose ABC transport system, ATP-binding protein RbsA (TC 3.A.1.2.1)|Ribose ABC transport system, permease protein RbsC (TC 3.A.1.2.1)|Ribose ABC transport system, periplasmic ribose-binding protein RbsB (TC 3.A.1.2.1)|Ribose 5-phosphate isomerase B (EC 5.3.1.6)	Carbohydrates	Monosaccharides	rxn05549|rxn05644|rxn00777|rxn00772|rxn05160|rxn01987
Alpha-acetolactate_operon	peg.3607|peg.3608	Alpha-acetolactate decarboxylase (EC 4.1.1.5)|Acetolactate synthase, catabolic (EC 2.2.1.6)	Carbohydrates	Organic acids	rxn00011|rxn02113|rxn02185
Exopolysaccharide_Biosynthesis	peg.3631|peg.3632|peg.3633	Manganese-dependent protein-tyrosine phosphatase (EC 3.1.3.48)|Tyrosine-protein kinase EpsD (EC 2.7.10.2)|Tyrosine-protein kinase transmembrane modulator EpsC	Cell Wall and Capsule	Capsular and extracellular polysacchrides
Extracellular_Polysaccharide_Biosynthesis_of_Streptococci	peg.3632|peg.3633	Tyrosine-protein kinase EpsD (EC 2.7.10.2)|Tyrosine-protein kinase transmembrane modulator EpsC	Cell Wall and Capsule	Capsular and extracellular polysacchrides
Transport_of_Nickel_and_Cobalt	peg.3671	Urease alpha subunit (EC 3.5.1.5)	Membrane Transport	ABC transporters	rxn00101
Urea_decomposition	peg.3671|peg.3672|peg.3673	Urease alpha subunit (EC 3.5.1.5)|Urease beta subunit (EC 3.5.1.5)|Urease gamma subunit (EC 3.5.1.5)	Amino Acids and Derivatives	Arginine	urea cycle, polyamines	rxn00101
F0F1-type_ATP_synthase	peg.3687|peg.3688|peg.3689|peg.3690|peg.3691|peg.3692|peg.3693|peg.3694|peg.3695	ATP synthase epsilon chain (EC 3.6.3.14)|ATP synthase beta chain (EC 3.6.3.14)|ATP synthase gamma chain (EC 3.6.3.14)|ATP synthase alpha chain (EC 3.6.3.14)|ATP synthase delta chain (EC 3.6.3.14)|ATP synthase B chain (EC 3.6.3.14)|ATP synthase C chain (EC 3.6.3.14)|ATP synthase A chain (EC 3.6.3.14)|ATP synthase protein I	Respiration	ATP synthases	rxn10042
Propanediol_utilization	peg.3772	Phosphate acetyltransferase (EC 2.3.1.8)	Carbohydrates	Organic acids	rxn00173|rxn00670
Bacilysin_biosynthesis	peg.3776|peg.3777|peg.3778|peg.3779|peg.3780	Bacilysin exporter protein BacE|Alanine-anticapsin ligase BacD|Bacilysin biosynthesis oxidoreductase BacC|Bacilysin biosynthesis protein BacB|Bacilysin biosynthesis protein BacA	Amino Acids and Derivatives	Aromatic amino acids and derivatives
linker_unit-arabinogalactan_synthesis	peg.3788|peg.3789|peg.3891	dTDP-glucose 4,6-dehydratase (EC 4.2.1.46)|Glucose-1-phosphate thymidylyltransferase (EC 2.7.7.24)|UDP-glucose 4-epimerase (EC 5.1.3.2)	Cell Wall and Capsule	Cell wall of Mycobacteria	rxn01675|rxn00214|rxn00295|rxn01997
Terminal_AA3-600_quinol_oxidase	peg.3819|peg.3820|peg.3821|peg.3822	AA3-600 quinol oxidase subunit IV|AA3-600 quinol oxidase subunit IIII|AA3-600 quinol oxidase subunit I|AA3-600 quinol oxidase subunit II	Respiration	Electron accepting reactions	rxn10046
D-Alanyl_Lipoteichoic_Acid_Biosynthesis	peg.3855|peg.3856|peg.3857|peg.3858	D-alanine--poly(phosphoribitol) ligase subunit 1 (EC 6.1.1.13)|D-alanyl transfer protein DltB|D-alanine--poly(phosphoribitol) ligase subunit 2 (EC 6.1.1.13)|Poly(glycerophosphate chain) D-alanine transfer protein DltD	Cell Wall and Capsule	Gram-Positive cell wall components	rxn10191
Histidine_Degradation	peg.3939|peg.3940|peg.3941|peg.3942|peg.3943|peg.3944	Hut operon positive regulatory protein|Histidine ammonia-lyase (EC 4.3.1.3)|Urocanate hydratase (EC 4.2.1.49)|Imidazolonepropionase (EC 3.5.2.7)|Formiminoglutamase (EC 3.5.3.8)|Histidine transport protein (permease)	Amino Acids and Derivatives	Histidine Metabolism	rxn01639|rxn01642|rxn02085|rxn05299|rxn00867
Streptothricin_resistance	peg.4080	Streptothricin acetyltransferase, Streptomyces lavendulae type	Virulence	Resistance to antibiotics and toxic compounds
Plasmid_replication	peg.4102|peg.4103	Chromosome (plasmid) partitioning protein ParB|Chromosome (plasmid) partitioning protein ParA	DNA Metabolism	DNA replication
