# Supplementary material for: iBsu1103: a new genome-scale metabolic model of Bacillus subtilis based on SEED annotations
Source: Genome Biol. 2009 Jun 25;10(6):R69. doi: 10.1186/gb-2009-10-6-r69 (PMC2718503; doi:10.1186/gb-2009-10-6-r69)
Supplement: Additional data file 2 — The text files may be copied into any spreadsheet program of choice to visualize the data for the iBsu1103 model. [file gb-2009-10-6-r69-S2.zip › Table S2.txt]

REACTION ID	NAME	REACTION DEFINITION	REACTION EQUATION	ENZYME	ASSOCIATED PEG	SUBSYSTEM CLASS	REACTION CLASS	KEGG	STATUS IN Oh et al model	MODEL IDs	DELTAG (kcal/mol)	DELTAGERR (kcal/mol)	MMDELTAG (kcal/mol)	PREDICTED DIRECTIONALITY	THERMODYNAMIC CLASS
rxn00001	Pyrophosphate phosphohydrolase|inorganic diphosphatase|inorganic diphosphatase, mitochondrial|Pyrophosphate phosphohydrolase|PPA|inorganic diphosphatase (one proton translocation)|inorganicdiphosphatase|inorganic pyrophosphatase	PPi + H2O => 2 Phosphate + 2 H+	cpd00012 + cpd00001 => 2 cpd00009 + 2 cpd00067	3.6.1.1	peg.4061|peg.3503	Cofactors, Vitamins, Prosthetic Groups, Pigments	Positive variable	R00004	PPA	iJR904:PPA|iAG612:rbs_266:rbs_267|iAF692:PPA:PPA_1|iSB619:PPA|iAF1260:PPA|iIT341:PPA|iAbaylyiv4:INORGPYROPHOSPHAT-RXN|iND750:PPAm:PPA|iYO844:PPA|iPS189:PPA|iNJ661:PPA|iJN746:PPA	-5.39	1.22	-9.49	=>	IRREVERSIBLE BY POINTS
rxn00002	Urea-1-carboxylate amidohydrolase|allophanate hydrolase	3 H+ + H2O + Allophanate => 2 CO2 + 2 NH3	3 cpd00067 + cpd00001 + cpd00742 => 2 cpd00011 + 2 cpd00013	3.5.1.54	peg.409	Carbohydrates	Blocked	R00005	NOT IN MODEL	iAbaylyiv4:ALLOPHANATE-HYDROLASE-RXN|iND750:ALPHNH	-9.62	1.78	-24.65	=>	IRREVERSIBLE BY DELTAG MINMAX
rxn00006	hydrogen-peroxide:hydrogen-peroxide oxidoreductase|catalase|catalase A, peroxisomal|hydrogen-peroxide:hydrogen-peroxide oxidoreductase|CAT	2 H2O2 => O2 + 2 H2O	2 cpd00025 => cpd00007 + 2 cpd00001	1.11.1.6	peg.3868|peg.3910|peg.881	Carbohydrates	Positive variable	R00009	CAT	iJR904:CAT|iAF692:CAT|iSB619:CAT|iAF1260:CAT|iIT341:CAT|iAbaylyiv4:CATAL-RXN|iND750:CATp:CAT|iYO844:CAT|iNJ661:CAT|iJN746:CAT	-45.35	1.50	-45.35	=>	IRREVERSIBLE BY DELTAG MINMAX
rxn00011	pyruvate:thiamin diphosphate acetaldehydetransferase|(decarboxylating)	CO2 + 2-Hydroxyethyl-ThPP <= H+ + Pyruvate + TPP	cpd00011 + cpd03049 <= cpd00067 + cpd00020 + cpd00056	1.2.4.1|2.2.1.6|4.1.1.1	peg.1460+peg.1461|peg.2833+peg.2834|peg.3608	Carbohydrates	Negative variable	R00014	NOT IN MODEL		6.87	0.76	8.24	<=	IRREVERSIBLE BY POINTS
rxn00016	Hexosaminidase	H2O + Chitobiose <=> 2 GlcNAc	cpd00001 + cpd01157 <=> 2 cpd00122	3.2.1.52	peg.166	Carbohydrates	Blocked	R00022	HXAD	iYO844:HXAD	-3.11	0.69	-7.21	<=>	REVERSIBLE BY POINTS
rxn00022	alpha-D-Glucoside glucohydrolase|alpha-glucosidase	H2O + Maltose <=> 2 Glucose	cpd00001 + cpd00179 <=> 2 cpd00027	3.2.1.20	peg.3132	Carbohydrates	Positive variable	R00028	MALT	iAO358:rll_13|iAG612:rbs_447:rbs_448:rbs_449|iYO844:MALT|iND750:MALT|iNJ661:MALT|iSB619:MALT	-3.11	0.69	-7.21	<=>	REVERSIBLE BY POINTS
rxn00029	5-Aminolevulinate hydro-lyase(adding 5-aminolevulinate and|cyclizing)|porphobilinogen synthase|cyclizing)|PPBNGS|porphobilinogensynthase	2 5-Aminolevulinate => H+ + 2 H2O + Porphobilinogen	2 cpd00338 => cpd00067 + 2 cpd00001 + cpd00689	4.2.1.24	peg.2816	Cofactors, Vitamins, Prosthetic Groups, Pigments	Blocked	R00036	PPBNGS	iJR904:PPBNGS|iAF692:PPBNGS|iSB619:PPBNGS|iAF1260:PPBNGS|iIT341:PPBNGS|iAbaylyiv4:PORPHOBILSYNTH-RXN|iND750:PPBNGS|iYO844:PPBNGS|iNJ661:PPBNGS|iJN746:PPBNGS	-15.30	1.69	-11.21	=>	IRREVERSIBLE BY DELTAG MINMAX
rxn00048	6,7-Dimethyl-8-(1-D-ribityl)lumazine:6,7-dimethyl-8-(1-D-ribityl)|lumazine 2,3-butanediyltransferase|riboflavin synthase|lumazine 2,3-butanediyltransferase|RBFSb|riboflavin synthase beta chain|riboflavinsynthase	2 6-7-Dimethyl-8--1-D-ribityllumazine => RIBF + 4--1-D-Ribitylamino-5-aminouracil	2 cpd02656 => cpd00220 + cpd02882	2.5.1.9	peg.2331|peg.2328	Cofactors, Vitamins, Prosthetic Groups, Pigments	Positive variable	R00066	RBFSb	iJR904:RBFSb|iAO358:rll_399|iAF692:RBFSb|iSB619:RBFSb|iAF1260:RBFSb|iIT341:RBFSb|iAbaylyiv4:RIBOFLAVIN-SYN-RXN|iND750:RBFSb|iYO844:RBFSb|iNJ661:RBFSb|iJN746:RBFSb	-51.05	2.99	-51.05	=>	IRREVERSIBLE BY DELTAG MINMAX
rxn00060	Porphobilinogen ammonia-lyase (polymerizing)|hydroxymethylbilane synthase|Porphobilinogen ammonia-lyase (polymerizing)|HMBS|hydroxymethylbilanesynthase	H2O + 4 Porphobilinogen => 4 NH3 + Hydroxymethylbilane	cpd00001 + 4 cpd00689 => 4 cpd00013 + cpd00755	2.5.1.61|4.3.1.8	peg.2818	Cofactors, Vitamins, Prosthetic Groups, Pigments	Blocked	R00084	HMBS	iJR904:HMBS|iAF692:HMBS|iSB619:HMBS|iAF1260:HMBS|iIT341:HMBS|iAbaylyiv4:OHMETHYLBILANESYN-RXN|iND750:HMBS|iYO844:HMBS|iNJ661:HMBS|iJN746:HMBS	-25.97	2.61	-30.07	=>	IRREVERSIBLE BY DELTAG MINMAX
rxn00062	ATP phosphohydrolase (protein-secreting)|ATP maintenance requirement|nucleoside-triphosphatase (ATP)|ATP maintenance requirment|atp maintenance requirement	ATP + H2O => ADP + Phosphate + H+	cpd00002 + cpd00001 => cpd00008 + cpd00009 + cpd00067	3.6.1.3|3.6.1.5|3.6.1.8|3.6.1.15|3.6.3.1|3.6.3.2|3.6.3.3|3.6.3.4|3.6.3.5|3.6.3.6|3.6.3.7|3.6.3.8|3.6.3.9|3.6.3.10|3.6.3.11|3.6.3.12|3.6.3.14|3.6.3.15|3.6.3.16|3.6.3.17|3.6.3.18|3.6.3.19|3.6.3.20|3.6.3.21|3.6.3.22|3.6.3.23|3.6.3.24|3.6.3.25|3.6.3.26|3.6.3.27|3.6.3.28|3.6.3.29|3.6.3.30|3.6.3.31|3.6.3.32|3.6.3.33|3.6.3.34|3.6.3.35|3.6.3.36|3.6.3.37|3.6.3.38|3.6.3.39|3.6.3.40|3.6.3.41|3.6.3.42|3.6.3.…	SPONTANEOUS	Nucleosides and Nucleotides	Positive variable	R00086	ATPM	iJR904:ATPM|iAbaylyiv4:ATP-DRAIN-RXN|iAF692:ATPM:NTP1|iYO844:ATPM|iND750:ATPM|iPS189:ATPM|iSB619:ATPM|iAF1260:ATPM:NTP1	-6.82	0.72	-10.92	=>	IRREVERSIBLE BY DELTAG MINMAX
rxn00065	ATP pyrophosphate-lyase (cyclizing)|adenylate cyclase	ATP => PPi + cAMP	cpd00002 => cpd00012 + cpd00446	4.6.1.1	peg.1159	Nucleosides and Nucleotides	Blocked	R00089	NOT IN MODEL	iJR904:ADNCYC|iAF692:ADNCYC|iND750:ADNCYC|iNJ661:ADNCYC|iAF1260:ADNCYC|iJN746:ADNCYC	1.05	2.18	-3.05	=>	IRREVERSIBLE BY POINTS
rxn00077	ATP:NAD+ 2'-phosphotransferase|NAD kinase|NAD kinase, mitochondrial|ATP:NAD+ 2'-phosphotransferase|NADK|NADkinase|nad(+) kinase	ATP + NAD <=> ADP + TPN	cpd00002 + cpd00003 <=> cpd00008 + cpd00006	2.7.1.23	peg.1162	Cofactors, Vitamins, Prosthetic Groups, Pigments	Variable	R00104	NADK	iJR904:NADK|iAO358:rll_333|iAF692:NADK|iSB619:NADK|iAF1260:NADK|iIT341:NADK|iAbaylyiv4:NAD-KIN-RXN|iND750:NADKm:NADK|iYO844:NADK|iPS189:NADK|iNJ661:NADK|iJN746:NADK	-4.50	0.24	-4.50	<=>	REVERSIBLE BY POINTS
rxn00085	L-Glutamate:NADP+ oxidoreductase (transaminating)|glutamate synthase (NADPH)|glutamate synthase (NADPH) large chain|glutamate synthase (NADPH) small chain|glutamate synthase (nadph)	TPN + 2 GLU <=> H+ + TPNH + L-Glutamine + 2-Oxoglutarate	cpd00006 + 2 cpd00023 <=> cpd00067 + cpd00005 + cpd00053 + cpd00024	1.4.1.13	peg.1848+peg.1849	Amino Acids and Derivatives	Variable	R00114	GLUSy	iJR904:GLUSy|iAbaylyiv4:GLUTAMATESYN-RXN|iAO358:rll_170:rll_171|iAG612:rbs_395|iYO844:GLUSy|iNJ661:GLUSy|iAF1260:GLUSy|iJN746:GLUSy	13.41	1.25	13.41	<=>	REVERSIBLE BY POINTS
rxn00097	ATP:AMP phosphotransferase|adenylate kinase|adenylate kinase, mitochondrial|ATP:AMP phosphotransferase|ADK1|adenylatekinase	ATP + AMP <=> 2 ADP	cpd00002 + cpd00018 <=> 2 cpd00008	2.7.4.3	peg.137	Nucleosides and Nucleotides	Positive	R00127	ADK1	iJR904:ADK1|iAG612:rbs_148|iAF692:ADK1|iSB619:ADK1|iAF1260:ADK1|iIT341:ADK1|iAbaylyiv4:ADENYL-KIN-RXN|iND750:ADK1m:ADK1|iYO844:ADK1|iPS189:ADK1|iNJ661:ADK1|iJN746:ADK1	0.00	2.00	0.00	<=>	REVERSIBLE BY MM DELTAG
rxn00100	ATP:dephospho-CoA 3'-phosphotransferase|dephospho-CoA kinase|dephospho-CoA kinase, mitochondrial|ATP:dephospho-CoA 3'-phosphotransferase|DPCOAK|dephospho-CoAkinase|dephospho-coa kinase	ATP + Dephospho-CoA => ADP + CoA	cpd00002 + cpd00655 => cpd00008 + cpd00010	2.7.1.24	peg.2909	Cofactors, Vitamins, Prosthetic Groups, Pigments	Positive	R00130	DPCOAK	iJR904:DPCOAK|iAO358:rll_475|iAF692:DPCOAK|iSB619:DPCOAK|iAF1260:DPCOAK|iIT341:DPCOAK|iAbaylyiv4:DEPHOSPHOCOAKIN-RXN|iND750:DPCOAKm:DPCOAK|iYO844:DPCOAK|iNJ661:DPCOAK|iJN746:DPCOAK	-4.50	0.24	-4.50	=>	IRREVERSIBLE BY POINTS
rxn00101	Urea amidohydrolase|urease|Urea amidohydrolase|UREA	2 H+ + H2O + Urea => CO2 + 2 NH3	2 cpd00067 + cpd00001 + cpd00073 => cpd00011 + 2 cpd00013	3.5.1.5	peg.3671+peg.3672+peg.3673	Cofactors, Vitamins, Prosthetic Groups, Pigments	Positive variable	R00131	UREA2	iIT341:UREA|iAbaylyiv4:UREASE-RXN|iAG612:rbs_582|iYO844:UREA2|iNJ661:UREA|iSB619:UREA|iJN746:UREA	-5.75	1.32	-15.32	=>	IRREVERSIBLE BY DELTAG MINMAX
rxn00102	Carbonic acid hydro-lyase|HCO3 equilibration reaction|HCO3 equilibrium reaction, nuclear|HCO3 equilibration reaction, mitochondrial|carbonate dehydratase (HCO3 equilibration reaction)|Carbonic acid hydro-lyase|carboxylic acid dissociation|HCO3E|H2CO3D|HCO3equilibrationreaction|carboxylicaciddissociation|dissolution of carbon dioxide	HCO3- + H+ <=> H2O + CO2	cpd00242 + cpd00067 <=> cpd00001 + cpd00011	4.2.1.1	peg.3072|peg.3473	Carbohydrates	Variable	R00132	HCO3E	iJR904:HCO3E|iAF692:HCO3E|iSB619:HCO3E|iAF1260:HCO3E|iIT341:HCO3E:H2CO3D|iAbaylyiv4:CO2-DISS-RXN|iND750:HCO3En:HCO3Em:HCO3E|iYO844:HCO3E|iNJ661:HCO3E:H2CO3D|iJN746:H2CO3D:HCO3E	0.84	0.87	-0.52	<=>	REVERSIBLE BY MM DELTAG
rxn00105	ATP:nicotinamide-nucleotide adenylyltransferase|nicotinamide-nucleotide adenylyltransferase|nicotinamide-nucleotide adenylyltransferase, mitochondrial|ATP:nicotinamide-nucleotide adenylyltransferase|NMNAT|nicotinamide-nucleotideadenylyltransferase	ATP + NMN <=> NAD + PPi	cpd00002 + cpd00355 <=> cpd00003 + cpd00012	2.7.7.1|2.7.7.18	peg.2567	Cofactors, Vitamins, Prosthetic Groups, Pigments	Negative variable	R00137	NMNATr	iJR904:NMNAT|iAO358:rll_477|iAF692:NMNAT|iAF1260:NMNAT|iIT341:NMNAT|iAbaylyiv4:2.7.7.1-RXN|iND750:NMNAT:NMNATm|iYO844:NMNATr|iPS189:NMNATr	1.07	0.75	1.07	<=>	REVERSIBLE BY MM DELTAG
rxn00117	ATP:nucleoside-diphosphate phosphatransferase|nucleoside-diphosphate kinase (ATP:UDP)|ATP:nucleoside-diphosphate phosphatransferase|NDPK2|nucleoside-diphosphatekinase-ATP-UDP|udp kinase	ATP + UDP <=> ADP + UTP	cpd00002 + cpd00014 <=> cpd00008 + cpd00062	2.7.4.6	peg.2277	Nucleosides and Nucleotides	Variable	R00156	NDPK2	iJR904:NDPK2|iAO358:rll_572|iAG612:rbs_571|iAF692:NDPK2|iSB619:NDPK2|iAF1260:NDPK2|iIT341:NDPK2|iAbaylyiv4:UDPKIN-RXN|iND750:NDPK2|iYO844:NDPK2|iPS189:NDPK2|iNJ661:NDPK2|iJN746:NDPK2	0.00	2.00	0.00	<=>	REVERSIBLE BY MM DELTAG
rxn00119	ATP:nucleoside-phosphate phosphotransferase|UMP kinase|UMP kinase, nuclear|uridylate kinase (UMP)|ATP:nucleoside-phosphate phosphotransferase|UMPK|UMP-kinase|UMPkinase|ump kinase	ATP + UMP <=> ADP + UDP	cpd00002 + cpd00091 <=> cpd00008 + cpd00014	2.7.4.4|2.7.4.14|2.7.4.22	peg.1654	Nucleosides and Nucleotides	Positive	R00158	URIDK1	iJR904:UMPK|iAO358:rll_387|iAG612:rbs_574:rbs_575|iAF692:UMPK:URIDK1|iSB619:UMPK|iAF1260:UMPK|iIT341:UMPK|iAbaylyiv4:UMPKI-RXN|iND750:UMPKn:UMPK|iYO844:URIDK1|iPS189:URIDK1|iNJ661:URIDK1:UMPK|iJN746:UMPK	0.00	2.00	0.00	<=>	REVERSIBLE BY MM DELTAG
rxn00122	ATP:FMN adenylyltransferase|FMN adenylyltransferase|FMN adenylyltransferase, mitochondrial|ATP:FMN adenylyltransferase|FMNAT|FMNadenylyltransferase|fmn adenylyltransferase	ATP + FMN => PPi + FAD	cpd00002 + cpd00050 => cpd00012 + cpd00015	2.7.7.2	peg.1670	Cofactors, Vitamins, Prosthetic Groups, Pigments	Blocked	R00161	FMNATr	iJR904:FMNAT|iAO358:rll_396|iSB619:FMNAT|iAF1260:FMNAT|iIT341:FMNAT|iAbaylyiv4:FADSYN-RXN|iND750:FMNATm:FMNAT|iYO844:FMNATr|iPS189:FMNATr|iNJ661:FMNAT|iJN746:FMNAT	-13.23	0.82	-13.23	=>	IRREVERSIBLE BY DELTAG MINMAX
rxn00126	ATP:L-methione S-adenosyltransferase|methionine adenosyltransferase|ATP:L-methione S-adenosyltransferase|METAT|S-adenosylmethionine synthetase|methionineadenosyltransferase	ATP + H2O + Methionine => Phosphate + PPi + SAM	cpd00002 + cpd00001 + cpd00060 => cpd00009 + cpd00012 + cpd00017	2.5.1.6	peg.3058	Amino Acids and Derivatives	Positive	R00177	METAT	iJR904:METAT|iAO358:rll_251|iAG612:rbs_185|iAF692:METAT|iSB619:METAT|iAF1260:METAT|iIT341:METAT|iAbaylyiv4:S-ADENMETSYN-RXN|iND750:METAT|iYO844:METAT|iPS189:METAT|iNJ661:METAT|iJN746:METAT	-3.09	2.36	-7.19	=>	IRREVERSIBLE BY POINTS
rxn00127	S-Adenosyl-L-methionine carboxy-lyase|adenosylmethionine decarboxylase|Adenosylmethionine decarboxylase|S-Adenosyl-L-methionine carboxy-lyase|ADMDCr|Adenosylmethioninedecarboxylase	H+ + SAM => CO2 + S-Adenosylmethioninamine	cpd00067 + cpd00017 => cpd00011 + cpd00837	4.1.1.50	peg.2904	Amino Acids and Derivatives	Blocked	R00178	ADMDC	iIT341:ADMDCr|iJR904:ADMDCr|iYO844:ADMDC|iND750:ADMDC|iNJ661:ADMDCr|iSB619:ADMDCr|iAF1260:ADMDC	-3.09	0.54	-8.55	=>	IRREVERSIBLE BY DELTAG MINMAX
rxn00132	Adenosine 5'-monophosphate phosphohydrolase|5'-nucleotidase (AMP)|nucleotidase|amp nucleotidase	AMP + H2O => Phosphate + H+ + Adenosine	cpd00018 + cpd00001 => cpd00009 + cpd00067 + cpd00182	3.1.3.5	peg.784|peg.733	Nucleosides and Nucleotides	Positive variable	R00183	NTD7	iJR904:NTD7|iAbaylyiv4:AMP-DEPHOSPHORYLATION-RXN|iAO358:rll_291|iYO844:NTD7|iND750:NTD7|iNJ661:NTD7|iAF1260:NTD7:NTD7pp|iJN746:NTD7:NTD7pp	-2.32	0.74	-6.42	=>	IRREVERSIBLE BY POINTS
rxn00137	Adenosine 3',5'-bisphosphate 3'(2')-phosphohydrolase|3',5'-bisphosphate nucleotidase|Adenosine 3',5'-bisphosphate 3'(2')-phosphohydrolase|BPNT|3-5-bisphosphatenucleotidase	H2O + PAP => Phosphate + H+ + AMP	cpd00001 + cpd00045 => cpd00009 + cpd00067 + cpd00018	3.1.3.7	MANUAL	Amino Acids and Derivatives	Positive	R00188	NOT IN MODEL	iIT341:BPNT|iJR904:BPNT|iND750:BPNT|iNJ661:BPNT|iSB619:BPNT|iAF1260:BPNT	-2.32	0.74	-6.42	=>	IRREVERSIBLE BY POINTS
rxn00138	Deamino-NAD+:ammonia ligase (AMP-forming)|NAD synthase (nh3)|NAD synthase (nh3), mitochondrial|NAD synthase (nh4)|Deamino-NAD+:ammonia ligase (AMP-forming)|NADS1|NADsynthase-nh3	ATP + NH3 + Deamido-NAD => NAD + PPi + AMP	cpd00002 + cpd00013 + cpd00638 => cpd00003 + cpd00012 + cpd00018	6.3.1.5	peg.314	Cofactors, Vitamins, Prosthetic Groups, Pigments	Positive	R00189	NADS1	iIT341:NADS1|iJR904:NADS1|iAF692:NADS1|iYO844:NADS1|iND750:NADS1m:NADS1|iPS189:NADS1|iSB619:NADS1|iAF1260:NADS1	-3.52	0.91	-3.52	=>	IRREVERSIBLE BY POINTS
rxn00139	AMP:pyrophosphate phosphoribosyltransferase|adenine phosphoribosyltransferase|AMP:pyrophosphate phosphoribosyltransferase|ADPT|adeninephosphoribosyltransferase	PPi + AMP <= Adenine + PRPP	cpd00012 + cpd00018 <= cpd00128 + cpd00103	2.4.2.7|2.4.2.8	peg.2764	Nucleosides and Nucleotides	Negative variable	R00190	ADPT	iJR904:ADPT|iAO358:rll_19|iAG612:rbs_123|iAF692:ADPT|iSB619:ADPT|iAF1260:ADPT|iIT341:ADPT|iAbaylyiv4:ADENPRIBOSYLTRAN-RXN|iND750:ADPT|iYO844:ADPT|iPS189:ADPT|iNJ661:ADPT|iJN746:ADPT	3.01	0.98	3.01	<=	IRREVERSIBLE BY POINTS
rxn00141	S-Adenosyl-L-homocysteine hydrolase|adenosylhomocysteinase|Adenosylhomocysteinase	H2O + S-Adenosylhomocysteine <=> L-Homocysteine + Adenosine	cpd00001 + cpd00019 <=> cpd00135 + cpd00182	3.3.1.1	GROWMATCH	Amino Acids and Derivatives	Variable	R00192	NOT IN MODEL	iJR904:AHC|iAbaylyiv4:ADENOSYLHOMOCYSTEINASE-RXN|iAO358:rll_581|iAF692:AHC|iND750:AHCi|iNJ661:AHC	5.67	1.10	1.57	<=>	REVERSIBLE BY MM DELTAG
rxn00143	S-Adenosyl-L-homocysteine homocysteinylribohydrolase|S-adenosylhomocysteine nucleosidase|adenosylhomocysteine nucleosidase|S-Adenosyl-L-homocysteine homocysteinylribohydrolase|AHCYSNS|S-adenosylhomocysteinenucleosidase	H2O + S-Adenosylhomocysteine <=> Adenine + S-Ribosylhomocysteine	cpd00001 + cpd00019 <=> cpd00128 + cpd02227	3.2.2.9	peg.2730	Cofactors, Vitamins, Prosthetic Groups, Pigments	Variable	R00194	AHCYSNS	iIT341:AHCYSNS|iJR904:AHCYSNS|iAbaylyiv4:ADENOSYLHOMOCYSTEINE-NUCLEOSIDASE-RXN|iAG612:rbs_542|iYO844:AHCYSNS|iNJ661:AHCYSNS|iSB619:AHCYSNS|iAF1260:AHCYSNS	-0.73	0.96	-4.83	<=>	REVERSIBLE BY POINTS
rxn00147	ATP:pyruvate,water phosphotransferase|phosphoenolpyruvate synthase|ATP:pyruvate,water phosphotransferase|PPS|phosphoenolpyruvatesynthase|pyruvate,water dikinase	ATP + H2O + Pyruvate => Phosphate + H+ + AMP + PEP	cpd00002 + cpd00001 + cpd00020 => cpd00009 + cpd00067 + cpd00018 + cpd00061	2.7.9.2	peg.1886	Carbohydrates	Positive variable	R00199	PPS	iIT341:PPS|iJR904:PPS|iAbaylyiv4:PEPSYNTH-RXN|iAF692:PPS|iYO844:PPS|iAF1260:PPS|iJN746:PPS	-2.21	0.99	-6.31	=>	IRREVERSIBLE BY POINTS
rxn00148	ATP:pyruvate O2-phosphotransferase|pyruvate kinase	ATP + Pyruvate <=> ADP + PEP	cpd00002 + cpd00020 <=> cpd00008 + cpd00061	2.7.1.40	peg.2921	Carbohydrates	Variable	R00200	PYK	iJR904:PYK|iAO358:rll_381|iAG612:rbs_135|iAF692:PYK|iSB619:PYK|iAF1260:PYK|iND750:PYK|iYO844:PYK|iPS189:PYK|iNJ661:PYK|iJN746:PYK	4.61	0.65	4.61	<=>	REVERSIBLE BY POINTS
rxn00152	Pyruvate:oxygen 2-oxidoreductase (phosphorylating)	Phosphate + 2 H+ + O2 + Pyruvate => Acetylphosphate + CO2 + H2O2	cpd00009 + 2 cpd00067 + cpd00007 + cpd00020 => cpd00196 + cpd00011 + cpd00025	1.2.3.3	peg.434	Carbohydrates	Positive variable	R00207	NOT IN MODEL		-36.16	1.07	-33.42	=>	IRREVERSIBLE BY DELTAG MINMAX
rxn00159	(S)-Malate:NADP+ oxidoreductase(oxaloacetate-decarboxylating)|malic enzyme (NAD)|malic enzyme (NAD), mitochondrial|(S)-Malate:NADP+ oxidoreductase(oxaloacetate-decarboxylating)|malic enzyme|ME1_rev|malate oxidoreductase|malicenzyme|malate dehydrogenase (oxaloacetate decarboxylating)	NAD + MALA => NADH + CO2 + Pyruvate	cpd00003 + cpd00130 => cpd00004 + cpd00011 + cpd00020	1.1.1.38|1.1.1.39|1.1.1.40|4.1.1.3	peg.2360|peg.2991|peg.3712	Carbohydrates	Positive variable	R00214	NOT IN MODEL	iJR904:ME1|iAO358:rll_234|iAG612:rbs_437:rbs_438:rbs_439|iAF692:ME1_rev|iSB619:ME1_rev|iAF1260:ME1|iIT341:ME1_rev|iAbaylyiv4:MALIC-NAD-RXN|iND750:ME1m|iNJ661:ME1|iJN746:ME1	1.32	1.22	-4.14	=>	IRREVERSIBLE BY POINTS
rxn00160	(R)-Malate:NAD+ oxidoreductase (decarboxylating)|malate decarboxylating oxidoreductase (decarboxylating)|D-malate dehydrogenase (NAD)	NAD + D-Malate => NADH + CO2 + Pyruvate	cpd00003 + cpd00386 => cpd00004 + cpd00011 + cpd00020	1.1.1.83	peg.401	Carbohydrates	Blocked	R00215	ME1x_D	iYO844:ME1x_D|iAF1260:MALDDH	1.32	1.22	-4.14	=>	IRREVERSIBLE BY POINTS
rxn00161	(S)-Malate:NADP+ oxidoreductase(oxaloacetate-decarboxylating)|malic enzyme (NADP)|malic enzyme (NADP), mitochondrial|malate dehydrogenase (oxaloacetate decarboxylating) (nadp+)	TPN + MALA => TPNH + CO2 + Pyruvate	cpd00006 + cpd00130 => cpd00005 + cpd00011 + cpd00020	1.1.1.38|1.1.1.39|1.1.1.40|4.1.1.3	peg.2925	Carbohydrates	Positive variable	R00216	ME2	iJR904:ME2|iAbaylyiv4:MALIC-NADP-RXN|iAG612:rbs_440|iYO844:ME2|iND750:ME2m|iAF1260:ME2	1.32	1.22	-4.14	=>	IRREVERSIBLE BY POINTS
rxn00165	L-serine ammonia-lyase|L-serine deaminase|L-serine ammonia-lyase|L-serine deaminase (rev)|SERD_L|L-serine dehydratase alpha subunit|L-serinedeaminase|Serine ammonia-lyase	Serine => Pyruvate + NH3	cpd00054 => cpd00020 + cpd00013	4.3.1.17|4.3.1.19|Undetermined	peg.1587+peg.1588	Amino Acids and Derivatives	Positive variable	R00220|R00223	SERD_L	iIT341:SERD_L|iJR904:SERD_L|iAO358:rll_406|iAG612:rbs_424|iYO844:SERD_L|iND750:SERD_L|iNJ661:SERD_L|iSB619:SERD_Lr|iAF1260:SERD_L|iJN746:SERD_Lr:SER_AL	-7.51	0.64	-11.61	=>	IRREVERSIBLE BY DELTAG MINMAX
rxn00166	D-serine ammonia-lyase|D-serine deaminase|d-serine dehydratase	D-Serine => Pyruvate + NH3	cpd00550 => cpd00020 + cpd00013	4.3.1.18	peg.2382	Amino Acids and Derivatives	Blocked	R00221	SERD_D	iJR904:SERD_D|iAbaylyiv4:DSERDEAM-RXN|iYO844:SERD_D|iNJ661:SERD_D|iAF1260:SERD_D	-7.51	0.64	-11.61	=>	IRREVERSIBLE BY DELTAG MINMAX
rxn00173	Acetyl-CoA:orthophosphate acetyltransferase|phosphotransacetylase|Acetyl-CoA:orthophosphate acetyltransferase|PTAr|phosphate acetyltransferase	Phosphate + H+ + Acetyl-CoA <=> Acetylphosphate + CoA	cpd00009 + cpd00067 + cpd00022 <=> cpd00196 + cpd00010	2.3.1.8	peg.3772	Carbohydrates	Variable	R00230	PTAr	iJR904:PTAr|iAO358:rll_342|iAG612:rbs_118|iAF692:PTAr|iSB619:PTAr|iAF1260:PTAr|iIT341:PTAr|iAbaylyiv4:PHOSACETYLTRANS-RXN|iYO844:PTAr|iPS189:PTAr|iNJ661:PTAr|iJN746:PTAr	3.69	1.23	3.69	<=>	REVERSIBLE BY POINTS
rxn00175	Acetate:CoA ligase (AMP-forming)|acetyl-CoA synthetase|acetyl-CoA synthetase, mitochondrial|Acetate:CoA ligase (AMP-forming)|ACS|acetyl-CoAsynthetase|acetate--coa ligase|acetyl-CoA synthetase reversible	ATP + H+ + ACET + CoA => Acetyl-CoA + PPi + AMP	cpd00002 + cpd00067 + cpd00029 + cpd00010 => cpd00022 + cpd00012 + cpd00018	6.2.1.1	peg.2959|peg.2971	Carbohydrates	Positive variable	R00235	ACS	iIT341:ACS|iJR904:ACS|iAbaylyiv4:ACETATE--COA-LIGASE-RXN|iAG612:rbs_105|iYO844:ACS|iND750:ACSp:ACSm:ACS|iNJ661:ACS|iSB619:ACS|iAF1260:ACS|iJN746:ACSr	-0.95	1.33	-0.95	<=>	REVERSIBLE BY MM DELTAG
rxn00178	Acetyl-CoA:acetyl-CoA C-acetyltransferase|acetyl-CoA C-acetyltransferase|3-ketoacyl-CoA thiolase|acetyl-CoA C-acetyltransferase, mitochondrial|Acetyl-CoA:acetyl-CoA C-acetyltransferase|ACACT1r|Acetoacetyl_CoA_C_acety_transferase|acetyl coenzyme A acetyltransferase|acetyl-CoAC-acetyltransferase|acetyl-coa c-acetyltransferase	2 Acetyl-CoA <=> CoA + Acetoacetyl-CoA	2 cpd00022 <=> cpd00010 + cpd00279	2.3.1.9|2.3.1.16	peg.1035|peg.2421|peg.3288	Cofactors, Vitamins, Prosthetic Groups, Pigments	Positive variable	R00238	ACACT1r	iJR904:ACACT1r|iAO358:rll_136|iAF692:ACACT1|iSB619:ACACT1r|iAF1260:ACACT1r:KAT1|iIT341:ACACT1r|iAbaylyiv4:ACETYL-COA-ACETYLTRANSFER-RXN|iND750:ACACT1m:ACACT1|iYO844:ACACT1r|iNJ661:ACACT1r:AACOAT|iJN746:ACACT1r:KAT1	7.06	1.09	7.06	<=>	REVERSIBLE BY POINT DELTAG CONFLICT
rxn00179	ATP:L-glutamate 5-phosphotransferase|glutamate 5-kinase	ATP + H+ + GLU <=> ADP + L-Glutamyl 5-phosphate	cpd00002 + cpd00067 + cpd00023 <=> cpd00008 + cpd02097	2.7.2.11	peg.1314|peg.1851	Amino Acids and Derivatives	Positive variable	R00239	GLU5K	iJR904:GLU5K|iAO358:rll_336|iAG612:rbs_182:rbs_183|iAF692:GLU5K|iAF1260:GLU5K|iAbaylyiv4:GLUTKIN-RXN|iND750:GLU5K|iYO844:GLU5K|iNJ661:GLU5K|iJN746:GLU5K	2.63	0.29	2.63	<=>	REVERSIBLE BY POINTS
rxn00182	L-Glutamate:NAD+ oxidoreductase (deaminating)|glutamate dehydrogenase (NAD)	NAD + H2O + GLU <=> H+ + NADH + NH3 + 2-Oxoglutarate	cpd00003 + cpd00001 + cpd00023 <=> cpd00067 + cpd00004 + cpd00013 + cpd00024	1.4.1.2|1.4.1.3|1.4.1.4	peg.2300|peg.3785	Amino Acids and Derivatives	Variable	R00243	GLUDxi	iAG612:rbs_391:rbs_392|iAF692:GLUDxi|iYO844:GLUDxi|iND750:GLUDxi|iNJ661:GLUDx|iSB619:GLUDx	8.69	1.31	4.59	<=>	REVERSIBLE BY POINT DELTAG CONFLICT
rxn00183	L-Glutamate 5-semialdehyde:NAD+ oxidoreductase|L-Glutamate 5-semialdehyde:NAD+ oxidoreductase|PUTA3|puta3	NAD + H2O + L-Glutamate5-semialdehyde <=> 2 H+ + NADH + GLU	cpd00003 + cpd00001 + cpd00858 <=> 2 cpd00067 + cpd00004 + cpd00023	1.5.1.12	peg.3784|peg.322	Amino Acids and Derivatives	Positive variable	R00245	NOT IN MODEL	iIT341:PUTA3	-9.80	1.18	-9.80	<=>	REVERSIBLE BY POINTS
rxn00187	L-Glutamate:ammonia ligase (ADP-forming)|glutamine synthetase|L-Glutamate:ammonia ligase (ADP-forming)|GLNS|glutaminesynthetase|glutamate--ammonia ligase	ATP + GLU + NH3 => ADP + Phosphate + H+ + L-Glutamine	cpd00002 + cpd00023 + cpd00013 => cpd00008 + cpd00009 + cpd00067 + cpd00053	6.3.1.2	peg.1750	Amino Acids and Derivatives	Positive variable	R00253	GLNS	iJR904:GLNS|iAO358:rll_163|iAG612:rbs_181|iAF692:GLNS|iSB619:GLNS|iAF1260:GLNS|iIT341:GLNS|iAbaylyiv4:GLUTAMINESYN-RXN|iND750:GLNS|iYO844:GLNS|iNJ661:GLNS|iJN746:GLNS	-2.09	0.89	-2.09	=>	IRREVERSIBLE BY POINTS
rxn00189	L-Glutamine amidohydrolase|glutaminase|L-Glutamine amidohydrolase|GLUN	H2O + L-Glutamine => GLU + NH3	cpd00001 + cpd00053 => cpd00023 + cpd00013	3.5.1.2|3.5.1.38|6.3.5.5	peg.1485|peg.244	Amino Acids and Derivatives	Positive variable	R00256	GLUN	iIT341:GLUN|iJR904:GLUN|iAbaylyiv4:GLUTAMIN-RXN|iAG612:rbs_397|iYO844:GLUN|iND750:GLUN|iAF1260:GLUN:GLUNpp|iJN746:GLUN	-4.72	0.88	-8.82	=>	IRREVERSIBLE BY POINTS
rxn00191	L-Alanine:2-oxoglutarate aminotransferase|L-alanine transaminase|L-alanine transaminase, mitochondrial|Alanine transaminase|alanine aminotransferase	2-Oxoglutarate + ALA <=> GLU + Pyruvate	cpd00024 + cpd00035 <=> cpd00023 + cpd00020	2.6.1.2	MANUAL	Amino Acids and Derivatives	Variable	R00258	ALATA_L	iJR904:ALATA_L|iAO358:rll_578|iAG612:rbs_534|iAF692:ALATA_L|iAF1260:ALATA_L|iAbaylyiv4:ALANINE-AMINOTRANSFERASE-RXN|iND750:ALATA_Lm:ALATA_L|iYO844:ALATA_L|iNJ661:ALATA_L|iJN746:ALATA_L	0.00	2.00	0.00	<=>	REVERSIBLE BY MM DELTAG
rxn00192	Acetyl-CoA:L-glutamate N-acetyltransferase|N-acetylglutamate synthase|N-acteylglutamate synthase, mitochondrial|glutamate N-acetyltransferase / amino-acid N-acetyltransferase|amino-acid n-acetyltransferase	Acetyl-CoA + GLU => H+ + CoA + N-Acetyl-L-glutamate	cpd00022 + cpd00023 => cpd00067 + cpd00010 + cpd00477	2.3.1.1	peg.1121	Amino Acids and Derivatives	Positive variable	R00259	ACGS	iJR904:ACGS|iAO358:rll_51|iAG612:rbs_115|iAF692:ACGS|iSB619:ACGS|iAF1260:ACGS|iAbaylyiv4:N-ACETYLTRANSFER-RXN|iND750:ACGSm|iYO844:ACGS|iNJ661:ACGS|iJN746:ACGS	-5.29	1.26	-5.29	=>	IRREVERSIBLE BY POINTS
rxn00193	L-Glutamate racemase|glutamate racemase|L-Glutamate racemase|GLUR|glutamateracemase	GLU <=> D-Glutamate	cpd00023 <=> cpd00186	5.1.1.3	peg.2842	Amino Acids and Derivatives	Positive	R00260	GLUR	iJR904:GLUR|iAO358:rll_268|iSB619:GLUR|iAF1260:GLUR|iIT341:GLUR|iAbaylyiv4:GLUTRACE-RXN|iYO844:GLUR|iNJ661:GLUR|iJN746:GLUR	0.00	2.00	0.00	<=>	REVERSIBLE BY MM DELTAG
rxn00196	2,5-dioxopentanoate:NADP+ 5-oxidoreductase|2,5-dioxovalerate dehydrogenase	TPN + H2O + 2,5-Dioxopentanoate <=> 2 H+ + TPNH + 2-Oxoglutarate	cpd00006 + cpd00001 + cpd00340 <=> 2 cpd00067 + cpd00005 + cpd00024	1.2.1.26	peg.248	Amino Acids and Derivatives	Blocked	R00264	NOT IN MODEL	iAbaylyiv4:2,5-DIOXOVALERATE-DEHYDROGENASE-RXN	-9.80	1.18	-9.80	<=>	REVERSIBLE BY POINTS
rxn00199	Oxalosuccinate:NADP+ oxidoreductase (decarboxylating)	H+ + Oxalosuccinate => CO2 + 2-Oxoglutarate	cpd00067 + cpd03187 => cpd00011 + cpd00024	1.1.1.42	peg.2916	Carbohydrates	Positive variable	R00268	NOT IN MODEL		-3.09	0.54	-8.55	=>	IRREVERSIBLE BY DELTAG MINMAX
rxn00203	2-Oxoglutarate carboxy-lyase|2-oxoglutarate decarboxylase	H+ + 2-Oxoglutarate => CO2 + 4-Oxobutanoate	cpd00067 + cpd00024 => cpd00011 + cpd00199	4.1.1.71	peg.3085	Cofactors, Vitamins, Prosthetic Groups, Pigments	Positive variable	R00272	OXGDC	iYO844:OXGDC|iNJ661:OXGDC	-4.09	0.60	-9.55	=>	IRREVERSIBLE BY DELTAG MINMAX
rxn00205	Glutathione:hydrogen-peroxide oxidoreductase|glutathione peridoxase|glutathione peroxidase|glutathione:hydrogen-peroxide oxidoreductase	H2O2 + 2 GSH => 2 H2O + GSSG	cpd00025 + 2 cpd00042 => 2 cpd00001 + cpd00111	1.11.1.9	peg.2196	Sulfur Metabolism	Blocked	R00274	GTHPe	iAbaylyiv4:GLUTATHIONE-PEROXIDASE-RXN|iAO358:rll_183|iYO844:GTHPe|iND750:GTHP|iSB619:GTHP|iJN746:GTHP	-74.15	2.08	-65.95	=>	IRREVERSIBLE BY DELTAG MINMAX
rxn00206	Superoxide:superoxide oxidoreductase|superoxide dismutase|Superoxide:superoxide oxidoreductase|SPODM|superoxidedismutase	2 O2- => O2 + H2O2	2 cpd00532 => cpd00007 + cpd00025	1.15.1.1	peg.1938|peg.1945|peg.2506	Cell Wall and Capsule	Blocked	R00275	SODr	iJR904:SPODM|iAO358:rll_411|iAF692:SPODM|iSB619:SPODM|iAF1260:SPODM:SPODMpp|iIT341:SPODM|iAbaylyiv4:SUPEROX-DISMUT-RXN|iYO844:SODr|iNJ661:SPODM	-35.97	0.71	-40.07	=>	IRREVERSIBLE BY DELTAG MINMAX
rxn00211	UDPglucose:NAD+ oxidoreductase|UDPglucose 6-dehydrogenase|udp-glucose 6-dehydrogenase	2 NAD + H2O + UDPglucose <=> 3 H+ + 2 NADH + UDPglucuronate	2 cpd00003 + cpd00001 + cpd00026 <=> 3 cpd00067 + 2 cpd00004 + cpd00144	1.1.1.22	peg.3564|peg.3089|peg.3630	Carbohydrates	Blocked	R00286	UDPGD	iJR904:UDPGD|iAbaylyiv4:UGD-RXN|iAF692:UDPGDr|iYO844:UDPGD|iPS189:UDPGD|iNJ661:UDPGD|iAF1260:UDPGD	-4.58	2.16	-4.58	<=>	REVERSIBLE BY POINTS
rxn00212	UDPglucose pyrophosphohydrolase	H2O + UDPglucose => UMP + Cori ester	cpd00001 + cpd00026 => cpd00091 + cpd00089	3.6.1.8|3.6.1.9|3.6.1.45	peg.3243	Nucleosides and Nucleotides	Positive variable	R00287	NOT IN MODEL	iAF1260:UDPGPpp	-9.31	0.75	-13.41	=>	IRREVERSIBLE BY DELTAG MINMAX
rxn00213	UTP:alpha-D-glucose-1-phosphate uridylyltransferase|UTP-glucose-1-phosphate uridylyltransferase (irreversible)|UTP-glucose-1-phosphate uridylyltransferase|UTP:alpha-D-glucose-1-phosphate uridylyltransferase|GALU|UTP-glucose-1-phosphateuridylyltransferase|utp--glucose-1-phosphate uridylyltransferase	Cori ester + UTP <=> PPi + UDPglucose	cpd00089 + cpd00062 <=> cpd00012 + cpd00026	2.7.7.9	peg.1821|peg.3088|peg.3576|peg.3573	Carbohydrates	Positive	R00289	GALU	iJR904:GALU:GALUi|iAO358:rll_188|iAG612:rbs_572|iAF692:GALUi|iSB619:GALUi|iAF1260:GALUi|iIT341:GALU|iAbaylyiv4:GLUC1PURIDYLTRANS-RXN|iND750:GALU|iYO844:GALU|iPS189:GALU|iNJ661:GALUi|iJN746:GALU	1.07	0.75	1.07	<=>	REVERSIBLE BY MM DELTAG
rxn00214	UDPglucose 4-epimerase|UDPglucose 4-epimerase|UDPG4E|UDP-glucose epimerase|UDP-glucose 4-epimerase|UDPglucose4-epimerase|udp-glucose 4-epimerase	UDPglucose <=> UDPgalactose	cpd00026 <=> cpd00043	5.1.3.2	peg.3891	Carbohydrates	Positive variable	R00291	UDPG4E	iJR904:UDPG4E|iAO358:rll_153:rll_465|iAG612:rbs_573|iAF692:UDPG4E|iSB619:UDPG4E|iAF1260:UDPG4E|iIT341:UDPG4E|iAbaylyiv4:UDPGLUCEPIM-RXN|iND750:UDPG4E|iYO844:UDPG4E|iPS189:UDPG4E|iNJ661:UDPG4E	0.00	2.00	0.00	<=>	REVERSIBLE BY MM DELTAG
rxn00215	UDPglucose 4,6-hydro-lyase	UDPglucose => H2O + UDP-4-oxo-6-deoxy-D-glucose	cpd00026 => cpd00001 + cpd02528	4.2.1.76	peg.1985	Nucleosides and Nucleotides	Blocked	R00293	NOT IN MODEL		-13.90	0.68	-13.90	=>	IRREVERSIBLE BY DELTAG MINMAX
rxn00216	ATP:D-glucose 6-phosphotransferase|hexokinase (D-glucose:ATP)|ATP:D-glucose 6-phosphotransferase|HEX1|glucose kinase|hexokinase-D-glucose-ATP	ATP + Glucose <=> ADP + Robison ester	cpd00002 + cpd00027 <=> cpd00008 + cpd00079	2.7.1.1|2.7.1.2	peg.2489	Carbohydrates	Variable	R00299|R01786	HEX1	iIT341:HEX1|iJR904:HEX1|iAO358:rll_159|iAG612:rbs_170:rbs_172|iYO844:HEX1|iND750:HEX1|iNJ661:HEX1|iSB619:HEX1|iAF1260:HEX1|iJN746:HEX1	-4.50	0.24	-4.50	<=>	REVERSIBLE BY POINTS
rxn00222	1,4-beta-D-Glucan glucohydrolase|beta-glucosidase (cellobiose)	H2O + CELB <=> 2 Glucose	cpd00001 + cpd00158 <=> 2 cpd00027	3.2.1.74|3.2.1.21	peg.3931|peg.342|peg.584	Carbohydrates	Blocked	R00306	BG(CELLB)	iYO844:BG(CELLB)	-3.11	0.69	-7.21	<=>	REVERSIBLE BY POINTS
rxn00223	xylose isomerase|alpha-D-Glucose ketol-isomerase	Glucose <= Levulose	cpd00027 <= cpd00082	5.3.1.5	peg.1764	Carbohydrates	Negative variable	R00307|R00878	XYLI2	iJR904:XYLI2i|iYO844:XYLI2|iAF1260:XYLI2	-0.89	0.61	-0.89	<=>	REVERSIBLE BY MM DELTAG
rxn00224	Protoporphyrin ferro-lyase|Ferrochelatase|Ferrochelatase, mitochondrial|Heme B synthesis reaction|Protoporphyrin ferro-lyase|FCLT|ferrochelatase	Fe2+ + Protoporphyrin <=> 2 H+ + Heme	cpd10515 + cpd01476 <=> 2 cpd00067 + cpd00028	4.99.1.1	peg.1013	Cofactors, Vitamins, Prosthetic Groups, Pigments	Blocked	R00310	FCLT	iIT341:FCLT|iJR904:FCLT|iAbaylyiv4:PROTOHEMEFERROCHELAT-RXN|iYO844:FCLT|iND750:FCLTm|iNJ661:FCLT|iSB619:FCLT|iAF1260:FCLT|iJN746:FCLT	UNKNOWN	UNKNOWN	UNKNOWN	<=>	REVERSIBLE BY POINTS
rxn00225	ATP:acetate phosphotransferase|acetate kinase|ATP:acetate phosphotransferase|ACKr|acetatekinase	ATP + H+ + ACET <=> ADP + Acetylphosphate	cpd00002 + cpd00067 + cpd00029 <=> cpd00008 + cpd00196	2.7.2.1|2.7.2.15	peg.2950	Carbohydrates	Variable	R00315	ACKr	iJR904:ACKr|iAO358:rll_3:rll_4|iAG612:rbs_133|iAF692:ACKr|iSB619:ACKr|iAF1260:ACKr|iIT341:ACKr|iAbaylyiv4:ACETATEKIN-RXN|iYO844:ACKr|iPS189:ACKr|iNJ661:ACKr|iJN746:ACKr	4.17	0.58	4.17	<=>	REVERSIBLE BY POINTS
rxn00227	Acetyl phosphate phosphohydrolase|Acetyl phosphate phosphohydrolase|acylphosphatase (2)	Acetylphosphate + H2O => Phosphate + 2 H+ + ACET	cpd00196 + cpd00001 => cpd00009 + 2 cpd00067 + cpd00029	3.6.1.7	peg.764	Carbohydrates	Positive variable	R00317	NOT IN MODEL	iAF692:ACYP_2|iSB619:ACYP_2	-10.99	0.90	-15.09	=>	IRREVERSIBLE BY DELTAG MINMAX
rxn00231	Acetamide amidohydrolase|Acetamide amidohydrolase|amidase|AMID4	H2O + Acetamide => ACET + NH3	cpd00001 + cpd03734 => cpd00029 + cpd00013	3.5.1.4	peg.1359	Amino Acids and Derivatives	Blocked	R00321	NOT IN MODEL	iIT341:AMID4|iNJ661:AMID4	-6.26	1.01	-10.36	=>	IRREVERSIBLE BY DELTAG MINMAX
rxn00237	ATP:nucleoside-diphosphate phosphatransferase|nucleoside-diphosphate kinase (ATP:GDP)|ATP:nucleoside-diphosphate phosphatransferase|NDPK1|nucleoside-diphosphatekinase-ATP-GDP|gdp kinase	ATP + GDP <=> ADP + GTP	cpd00002 + cpd00031 <=> cpd00008 + cpd00038	2.7.4.6	peg.2277	Nucleosides and Nucleotides	Variable	R00330	NDPK1	iJR904:NDPK1|iAO358:rll_507|iAG612:rbs_304|iAF692:NDPK1|iSB619:NDPK1|iAF1260:NDPK1|iIT341:NDPK1|iAbaylyiv4:GDPKIN-RXN|iND750:NDPK1|iYO844:NDPK1|iPS189:NDPK1|iNJ661:NDPK1|iJN746:NDPK1	0.00	2.00	0.00	<=>	REVERSIBLE BY MM DELTAG
rxn00239	ATP:(d)GMP phosphotransferase|guanylate kinase (GMP:ATP)|ATP:(d)GMP phosphotransferase|GK1|guanylate kinase|guanylatekinase-GMP-ATP|gmp kinase	ATP + GMP <=> ADP + GDP	cpd00002 + cpd00126 <=> cpd00008 + cpd00031	2.7.4.8	peg.1570	Nucleosides and Nucleotides	Variable	R00332	GK1	iJR904:GK1|iAO358:rll_176|iAG612:rbs_325|iAF692:GK1|iSB619:GK1|iAF1260:GK1|iIT341:GK1|iAbaylyiv4:GUANYL-KIN-RXN|iND750:GK1|iYO844:GK1|iPS189:GK1|iNJ661:GK1|iJN746:GK1	0.00	2.00	0.00	<=>	REVERSIBLE BY MM DELTAG
rxn00247	ATP:oxaloacetate carboxy-lyase (transphosphorylating)|phosphoenolpyruvate carboxykinase	ATP + H+ + Oxaloacetate => ADP + CO2 + PEP	cpd00002 + cpd00067 + cpd00032 => cpd00008 + cpd00011 + cpd00061	4.1.1.49	peg.3059	Carbohydrates	Positive variable	R00341	PPCK	iJR904:PPCK|iAG612:rbs_187|iYO844:PPCK|iND750:PPCK|iNJ661:PPCKr|iSB619:PPCK|iAF1260:PPCK	-0.29	0.83	-5.75	=>	IRREVERSIBLE BY POINTS
rxn00248	(S)-malate:NAD+ oxidoreductase|malate dehydrogenase|malate dehydrogenase, peroxisomal|malate dehydrogenase, mitochondrial|(S)-malate:NAD+ oxidoreductase|malate dehydrogenase (other direction)	NAD + MALA <=> H+ + NADH + Oxaloacetate	cpd00003 + cpd00130 <=> cpd00067 + cpd00004 + cpd00032	1.1.1.37	peg.1233|peg.2915	Carbohydrates	Variable	R00342	MDH	iJR904:MDH|iAG612:rbs_435|iAF692:MDH:MDHi2|iSB619:MDH|iAF1260:MDH|iAbaylyiv4:MALATE-DEH-RXN|iND750:MDHp:MDHm:MDH|iYO844:MDH|iNJ661:MDH|iJN746:MDH	6.22	1.10	6.22	<=>	REVERSIBLE BY POINTS
rxn00250	Pyruvate:carbon-dioxide ligase (ADP-forming)|pyruvate carboxylase	ATP + HCO3- + Pyruvate <=> ADP + Phosphate + H+ + Oxaloacetate	cpd00002 + cpd00242 + cpd00020 <=> cpd00008 + cpd00009 + cpd00067 + cpd00032	6.4.1.1	peg.1488	Carbohydrates	Variable	R00344	PC	iAG612:rbs_188|iAF692:PC|iYO844:PC|iND750:PC|iNJ661:PC|iSB619:PC|iJN746:PC	-1.07	0.74	-1.07	<=>	REVERSIBLE BY MM DELTAG
rxn00256	Citrate oxaloacetate-lyase ((pro-3S)-CH2COO- -> acetyl-CoA)|citrate synthase|citrate synthase, peroxisomal|citrate synthase, mitochondrial|Citrate oxaloacetate-lyase ((pro-3S)-CH2COO- -> acetyl-CoA)|CS|citratesynthase|citrate (si)-synthase	H+ + CoA + Citrate <= Acetyl-CoA + H2O + Oxaloacetate	cpd00067 + cpd00010 + cpd00137 <= cpd00022 + cpd00001 + cpd00032	2.3.3.1|2.3.3.3|4.1.3.7	peg.2917|peg.944	Carbohydrates	Negative variable	R00351	CS	iJR904:CS|iAO358:rll_169|iAG612:rbs_112:rbs_113:rbs_114|iAF692:CS|iSB619:CS|iAF1260:CS|iIT341:CS|iAbaylyiv4:CITSYN-RXN|iND750:CSp:CSm|iYO844:CS|iNJ661:CS|iJN746:CS	8.93	1.31	8.93	<=	IRREVERSIBLE BY POINTS
rxn00260	L-Aspartate:2-oxoglutarate aminotransferase|aspartate transaminase|aspartate transaminase, peroxisomal|aspartate transaminase, mitochondrial|L-Aspartate:2-oxoglutarate aminotransferase|ASPTA|aspartate aminotransferase|aspartatetransaminase	2-Oxoglutarate + Aspartate <=> GLU + Oxaloacetate	cpd00024 + cpd00041 <=> cpd00023 + cpd00032	2.6.1.1	peg.2241|peg.3775|peg.957	Amino Acids and Derivatives	Variable	R00355	ASPTA1	iJR904:ASPTA|iAO358:rll_64:rll_65|iAG612:rbs_506|iAF692:ASPTA|iSB619:ASPTA|iAF1260:ASPTA|iIT341:ASPTA|iAbaylyiv4:ASPAMINOTRANS-RXN|iND750:ASPTAp:ASPTAm:ASPTA|iYO844:ASPTA1|iNJ661:ASPTA|iJN746:ASPTA	0.00	2.00	0.00	<=>	REVERSIBLE BY MM DELTAG
rxn00269	Aminoacetic acid:oxygen oxidoreductase (deaminating)|glycine oxidase	O2 + H2O + Gly => NH3 + H2O2 + Glyoxylate	cpd00007 + cpd00001 + cpd00033 => cpd00013 + cpd00025 + cpd00040	1.4.3.3|1.4.3.19	peg.1168	Cofactors, Vitamins, Prosthetic Groups, Pigments	Positive variable	R00366	GLYO1	iYO844:GLYO1	-21.56	1.05	-21.56	=>	IRREVERSIBLE BY DELTAG MINMAX
rxn00272	L-Alanine:glyoxylate aminotransferase|alanine-glyoxylate transaminase	Glyoxylate + ALA <=> Pyruvate + Gly	cpd00040 + cpd00035 <=> cpd00020 + cpd00033	2.6.1.44	peg.3258	Carbohydrates	Variable	R00369	NOT IN MODEL	iND750:AGT	-1.46	0.30	-1.46	<=>	REVERSIBLE BY MM DELTAG
rxn00274	Succinyl-CoA:glycine C-succinyl-transferase(decarboxylating)|glycine C-acetyltransferase|glycine C-acetyltransferase (irreversible)	Acetyl-CoA + Gly <=> CoA + L-2-Amino-acetoacetate	cpd00022 + cpd00033 <=> cpd00010 + cpd02211	2.3.1.29|2.3.1.37	peg.1703	Amino Acids and Derivatives	Variable	R00371	GLYAT	iJR904:GLYATi|iYO844:GLYAT|iSB619:GLYAT|iAF1260:GLYAT	5.25	1.09	5.25	<=>	REVERSIBLE BY POINT DELTAG CONFLICT
rxn00278	L-Alanine:NAD+ oxidoreductase (deaminating)|L-alanine dehydrogenase|L-Alanine:NAD+ oxidoreductase (deaminating)|ALAD_L|L-alaninedehydrogenase	NAD + H2O + ALA <=> H+ + NADH + Pyruvate + NH3	cpd00003 + cpd00001 + cpd00035 <=> cpd00067 + cpd00004 + cpd00020 + cpd00013	1.4.1.1	peg.3196	Carbohydrates	Variable	R00396	ALAD_L	iIT341:ALAD_L|iAG612:rbs_364|iYO844:ALAD_L|iNJ661:ALAD_L|iSB619:ALAD_L	8.69	1.31	4.59	<=>	REVERSIBLE BY POINT DELTAG CONFLICT
rxn00283	L-Alanine racemase|alanine racemase|alanine racemase (irreversible)|L-Alanine racemase|ALAR|alanineracemase	ALA <=> D-Ala	cpd00035 <=> cpd00117	5.1.1.1	peg.464	Amino Acids and Derivatives	Positive	R00401	ALAR	iJR904:ALAR:ALARi|iAO358:rll_106|iAG612:rbs_365|iSB619:ALAR|iAF1260:ALAR|iIT341:ALAR|iAbaylyiv4:ALARACECAT-RXN|iYO844:ALAR|iNJ661:ALAR|iJN746:ALAR	0.00	2.00	0.00	<=>	REVERSIBLE BY MM DELTAG
rxn00285	Succinate:CoA ligase (ADP-forming)|succinyl-CoA synthetase (ADP-forming)|Succinate--CoA ligase (ADP-forming), mitochondrial|succinate--CoA ligase (ADP-forming)|succinate--coa ligase (adp-forming)	ATP + CoA + Succinate <=> ADP + Phosphate + Succinyl-CoA	cpd00002 + cpd00010 + cpd00036 <=> cpd00008 + cpd00009 + cpd00078	6.2.1.5|6.2.1.4	peg.1611+peg.1612	Carbohydrates	Variable	R00405	SUCOAS	iJR904:SUCOAS|iAO358:rll_611|iAG612:rbs_554|iSB619:SUCOAS|iAF1260:SUCOAS|iAbaylyiv4:SUCCCOASYN-RXN|iND750:SUCOAS1m|iYO844:SUCOAS|iNJ661:SUCOAS|iJN746:SUCOAS	-1.06	1.21	-1.06	<=>	REVERSIBLE BY MM DELTAG
rxn00288	Succinate:(acceptor) oxidoreductase|succinate dehydrogenase, mitochondrial|fumarate reductase, mitochondrial|succinate dehydrogenase|Succinate:(acceptor) oxidoreductase|fumarate reductase|fumarate reductase flavoprotein subunit	Succinate + FAD <=> Fumarate + FADH2	cpd00036 + cpd00015 <=> cpd00106 + cpd00982	1.3.99.1	peg.2846+peg.2847+peg.2848	Carbohydrates	Variable	R00408	SUCD1	iJR904:SUCD1i|iAO358:rll_149|iAG612:rbs_553|iYO844:SUCD1|iND750:SUCD1m:FRDm|iNJ661:FRD:SUCD1i|iSB619:SUCD1|iJN746:SUCD1	10.45	1.92	10.45	<=>	REVERSIBLE BY POINTS
rxn00289	(2S,3R)-3-Hydroxybutane-1,2,3-tricarboxylate pyruvate-lyase|methylisocitrate lyase	Methylisocitrate <=> Pyruvate + Succinate	cpd02799 <=> cpd00020 + cpd00036	4.1.3.30	peg.2416	Carbohydrates	Positive variable	R00409	MICITL	iJR904:MCITL2|iAbaylyiv4:METHYLISOCITRATE-LYASE-RXN|iAG612:rbs_2|iYO844:MICITL|iAF1260:MCITL2|iJN746:MCITL2	4.98	0.45	0.88	<=>	REVERSIBLE BY MM DELTAG
rxn00290	Succinyl-CoA:3-oxo-acid CoA-transferase|3-oxoacid CoA-transferase (Succinyl-CoA: acetoacetate)|Succinyl-CoA:3-oxo-acid CoA-transferase|3-oxoacid CoA-transferase|OCOAT1|3-oxoacidCoA-transferase-Succinyl-CoA-acetoacetate	Succinyl-CoA + Acetoacetate <=> Acetoacetyl-CoA + Succinate	cpd00078 + cpd00142 <=> cpd00279 + cpd00036	2.8.3.5	peg.3903+peg.3904	Carbohydrates	Variable	R00410	OCOAT1r	iIT341:OCOAT1|iYO844:OCOAT1r|iNJ661:OCOAT1r|iJN746:OCOAT1	0.00	2.00	0.00	<=>	REVERSIBLE BY MM DELTAG
rxn00292	UDP-N-acetyl-D-glucosamine 2-epimerase|UDP-N-acetyl-D-glucosamine 2-epimerase (Hydrolysis)	H2O + UDP-N-acetylglucosamine <=> UDP + N-Acetyl-D-mannosamine	cpd00001 + cpd00037 <=> cpd00014 + cpd00492	5.1.3.14	peg.3572	Cell Wall and Capsule	Positive variable	R00414	UAG2EMA	iAF692:UAG2EMA|iYO844:UAG2EMA|iSB619:UAG2EMA	-4.81	0.69	-8.91	<=>	REVERSIBLE BY POINTS
rxn00293	UTP:N-acetyl-alpha-D-glucosamine-1-phosphate uridylyltransferase|UDP-N-acetylglucosamine diphosphorylase|UTP:N-acetyl-alpha-D-glucosamine-1-phosphate uridylyltransferase|UAGDP|UDP-N-acetylglucosamine pyrophosphorylase|UDP-N-acetylglucosaminediphosphorylase|udp-n-acetylglucosamine pyrophosphorylase	N-Acetyl-D-glucosamine1-phosphate + UTP <=> PPi + UDP-N-acetylglucosamine	cpd02611 + cpd00062 <=> cpd00012 + cpd00037	2.7.7.23	peg.50	Cell Wall and Capsule	Positive	R00415|R00416	UAGDPr	iJR904:UAGDP|iAO358:rll_162|iAF692:UAGDP|iSB619:UAGDP|iAF1260:UAGDP|iIT341:UAGDP|iAbaylyiv4:NAG1P-URIDYLTRANS-RXN|iYO844:UAGDPr|iPS189:UAGDP|iNJ661:UAGDP|iJN746:UAGDP	1.07	0.75	1.07	<=>	REVERSIBLE BY MM DELTAG
rxn00295	UDP-N-acetyl-D-glucosamine 4-epimerase|UDP-N-acetylglucosamine 4-epimerase	UDP-N-acetylglucosamine <=> UDP-N-acetyl-D-galactosamine	cpd00037 <=> cpd00175	5.1.3.7	peg.3891|peg.3090	Carbohydrates	Positive	R00418	UAG4E	iYO844:UAG4E|iPS189:UAG4E|iSB619:UAG4E	0.00	2.00	0.00	<=>	REVERSIBLE BY MM DELTAG
rxn00297	UDP-N-acetyl-D-glucosamine 2-epimerase|UDP-N-acetylglucosamine 2-epimerase	UDP-N-acetylglucosamine <=> UDP-N-acetyl-D-mannosamine	cpd00037 <=> cpd00861	5.1.3.14	peg.3572	Cell Wall and Capsule	Positive	R00420	UAG2E	iJR904:UAG2Ei|iAF692:UAG2E|iYO844:UAG2E|iSB619:UAG2E|iAF1260:UAG2E	0.00	2.00	0.00	<=>	REVERSIBLE BY MM DELTAG
rxn00299	GTP 7,8-8,9-dihydrolase|GTP cyclohydrolase I|GTP 7,8-8,9-dihydrolase|GTPCI|GTPcyclohydrolaseI	H2O + GTP => H+ + FORM + 7,8-Dihydroneopterin 3'-triphosphate	cpd00001 + cpd00038 => cpd00067 + cpd00047 + cpd02978	3.5.4.16	peg.2282|peg.335	Cofactors, Vitamins, Prosthetic Groups, Pigments	Positive variable	R00424	GTPCI	iIT341:GTPCI|iJR904:GTPCI|iYO844:GTPCI|iND750:GTPCI|iNJ661:GTPCI|iSB619:GTPCI|iAF1260:GTPCI|iJN746:GTPCI	-16.89	1.79	-20.99	=>	IRREVERSIBLE BY DELTAG MINMAX
rxn00300	GTP 7,8-8,9-dihydrolase (pyrophosphate-forming)|GTP cyclohydrolase II|GTP 7,8-8,9-dihydrolase (pyrophosphate-forming)|GTPCII|GTP cyclohydrolase II (25drapp)|GTPcyclohydrolaseII|gtp cyclohydrolase ii	3 H2O + GTP => H+ + FORM + PPi + 2,5-Diamino-6-(5'-phosphoribosylamino)-4-pyrimidineone	3 cpd00001 + cpd00038 => cpd00067 + cpd00047 + cpd00012 + cpd00957	3.5.4.25	peg.2330	Cofactors, Vitamins, Prosthetic Groups, Pigments	Positive variable	R00425	GTPCII	iJR904:GTPCII2|iAO358:rll_393|iSB619:GTPCII|iAF1260:GTPCII2|iIT341:GTPCII|iAbaylyiv4:GTP-CYCLOHYDRO-II-RXN|iND750:GTPCII|iYO844:GTPCII|iNJ661:GTPCII2:GTPCII|iJN746:GTPCII	-18.54	2.79	-26.74	=>	IRREVERSIBLE BY DELTAG MINMAX
rxn00303	ATP:GTP 3'-pyrophosphotransferase|GTP diphosphokinase	ATP + GTP <=> AMP + Guanosine 3'-diphosphate 5'-triphosphate	cpd00002 + cpd00038 <=> cpd00018 + cpd02740	2.7.6.5	peg.1161|peg.2763	Nucleosides and Nucleotides	Blocked	R00429	GTPDPK	iAG612:rbs_327|iYO844:GTPDPK|iNJ661:GTPDPK|iSB619:GTPDPK|iAF1260:GTPDPK|iJN746:GTPDPK	-4.50	0.24	-4.50	<=>	REVERSIBLE BY POINTS
rxn00313	meso-2,6-Diaminoheptanedioate carboxy-lyase|diaminopimelate decarboxylase|DAPDC|diaminopimelatedecarboxylase	H+ + meso-2,6-Diaminopimelate => CO2 + Lysine	cpd00067 + cpd00516 => cpd00011 + cpd00039	4.1.1.20	peg.2343	Amino Acids and Derivatives	Positive variable	R00451	DAPDC	iJR904:DAPDC|iAO358:rll_231|iAG612:rbs_464|iAF692:DAPDC|iSB619:DAPDC|iAF1260:DAPDC|iIT341:DAPDC|iAbaylyiv4:DIAMINOPIMDECARB-RXN|iYO844:DAPDC|iNJ661:DAPDC|iJN746:DAPDC	-3.09	0.54	-8.55	=>	IRREVERSIBLE BY DELTAG MINMAX
rxn00321	L-Lysine 2,3-aminomutase|lysine 2,3-aminomutase	Lysine <=> L-beta-Lysine	cpd00039 <=> cpd00840	5.4.3.2	peg.1973	Amino Acids and Derivatives	Blocked	R00461	LYSAM	iAF692:LYSAM|iYO844:LYSAM	0.00	2.00	0.00	<=>	REVERSIBLE BY MM DELTAG
rxn00322	L-Lysine carboxy-lyase|lysine decarboxylase	H+ + Lysine => CO2 + Cadaverine	cpd00067 + cpd00039 => cpd00011 + cpd01155	4.1.1.18	peg.27|peg.3470	Amino Acids and Derivatives	Blocked	R00462	LYSDC	iJR904:LYSDC|iYO844:LYSDC|iSB619:LYSDC|iAF1260:LYSDC|iJN746:LYSDC	-3.09	0.54	-8.55	=>	IRREVERSIBLE BY DELTAG MINMAX
rxn00324	Glycolate:NADP+ oxidoreductase|Glycolate dehydrogenase (NADP)	TPN + Glycolate <=> H+ + TPNH + Glyoxylate	cpd00006 + cpd00139 <=> cpd00067 + cpd00005 + cpd00040	1.1.1.79	peg.3474	Carbohydrates	Variable	R00465	NOT IN MODEL	iJR904:GLYCLTDy|iAF1260:GLYCLTDy	7.68	1.09	7.68	<=>	REVERSIBLE BY POINTS
rxn00327	Ureidoglycolate amidohydrolase (decarboxylating)|Ureidoglycolate hydrolase|ureidoglycolate hydrolase	2 H+ + H2O + Ureidoglycolate => CO2 + 2 NH3 + Glyoxylate	2 cpd00067 + cpd00001 + cpd00465 => cpd00011 + 2 cpd00013 + cpd00040	3.5.3.19	GROWMATCH	Cofactors, Vitamins, Prosthetic Groups, Pigments	Blocked	R00469	UGLYCHr	iJR904:UGLYCH|iAbaylyiv4:UREIDOGLYCOLATE-HYDROLASE-RXN|iYO844:UGLYCHr|iND750:UGLYCHr|iAF1260:UGLYCH	-1.51	1.58	-15.17	=>	IRREVERSIBLE BY DELTAG MINMAX
rxn00328	4-Hydroxy-2-oxoglutarate glyoxylate-lyase|4-Hydroxy-2-oxoglutarate glyoxylate-lyase|DDPGA|2-dehydro-3-deoxy-phosphogluconatealdolase|4-hydroxy-2-oxoglutarate aldolase|D-4-Hydroxy-2-oxoglutarate glyoxylate-lyase	4-Hydroxy-2-oxoglutarate <=> Pyruvate + Glyoxylate	cpd00830 <=> cpd00020 + cpd00040	4.1.3.16	peg.2215	Carbohydrates	Blocked	R00470|R00471	NOT IN MODEL	iIT341:DDPGA|iAbaylyiv4:4OH2OXOGLUTARALDOL-RXN	3.21	0.35	-0.89	<=>	REVERSIBLE BY MM DELTAG
rxn00333	(S)-2-Hydroxy-acid:oxygen 2-oxidoreductase|glycolate oxidase|(S)-2-Hydroxy-acid:oxygen 2-oxidoreductase|Glycolate oxidase|GLYCTO1|Glycolateoxidase	O2 + Glycolate => H2O2 + Glyoxylate	cpd00007 + cpd00139 => cpd00025 + cpd00040	1.1.3.15	peg.2871+peg.2872	Carbohydrates	Positive variable	R00475	GLYCTO10	iIT341:GLYCTO1|iYO844:GLYCTO10|iNJ661:GLYCTO1|iJN746:GLYCTO1	-24.03	0.76	-19.93	=>	IRREVERSIBLE BY DELTAG MINMAX
rxn00337	ATP:L-aspartate 4-phosphotransferase|aspartate kinase|aspartate kinase, irreversible|ATP:L-aspartate 4-phosphotransferase|ASPK|aspartatekinase	ATP + H+ + Aspartate <=> ADP + 4-Phospho-L-aspartate	cpd00002 + cpd00067 + cpd00041 <=> cpd00008 + cpd01977	2.7.2.4	peg.1679|peg.2850|peg.380	Amino Acids and Derivatives	Positive	R00480	ASPK	iJR904:ASPK|iAO358:rll_418|iAG612:rbs_177:rbs_178:rbs_179|iAF692:ASPKi|iSB619:ASPKi|iAF1260:ASPK|iIT341:ASPK|iAbaylyiv4:ASPARTATEKIN-RXN|iND750:ASPKi|iYO844:ASPK|iNJ661:ASPK|iJN746:ASPKi	2.63	0.29	2.63	<=>	REVERSIBLE BY POINTS
rxn00338	L-aspartate oxidase|l-aspartate oxidase (producing iminoaspartate)	O2 + Aspartate => H+ + H2O2 + Iminoaspartate	cpd00007 + cpd00041 => cpd00067 + cpd00025 + cpd03470	1.4.3.16	peg.2790	Cofactors, Vitamins, Prosthetic Groups, Pigments	Positive variable	R00481	ASPO6	iJR904:ASPO6|iAbaylyiv4:L-ASPARTATE-OXID-RXN|iYO844:ASPO6|iAF1260:ASPO6|iJN746:ASPO6	-53.35	1.83	-49.25	=>	IRREVERSIBLE BY DELTAG MINMAX
rxn00342	L-Asparagine amidohydrolase|L-asparaginase|L-asparaginase, extracellular|L-Asparagine amidohydrolase|ASNN|asparaginase	H2O + L-Asparagine => NH3 + Aspartate	cpd00001 + cpd00132 => cpd00013 + cpd00041	3.5.1.1|3.5.1.38	peg.2363|peg.270	Amino Acids and Derivatives	Positive variable	R00485	ASNN	iJR904:ASNN|iAO358:rll_18|iAG612:rbs_372:rbs_373|iAF692:ASNN|iSB619:ASNN|iAF1260:ASNN:ASNNpp|iIT341:ASNN|iAbaylyiv4:ASPARAGHYD-RXN|iND750:ASNNe:ASNN|iYO844:ASNN|iNJ661:ASNN|iJN746:ASNN	-4.72	0.88	-8.82	=>	IRREVERSIBLE BY POINTS
rxn00346	L-Aspartate 1-carboxy-lyase|aspartate 1-decarboxylase|L-Aspartate 1-carboxy-lyase|ASP1DC|aspartate1-decarboxylase	H+ + Aspartate => CO2 + beta-Alanine	cpd00067 + cpd00041 => cpd00011 + cpd00085	4.1.1.11|4.1.1.15	peg.2245	Cofactors, Vitamins, Prosthetic Groups, Pigments	Positive variable	R00489	ASP1DC	iJR904:ASP1DC|iAG612:rbs_376|iAF692:ASP1DC|iSB619:ASP1DC|iAF1260:ASP1DC|iIT341:ASP1DC|iAbaylyiv4:ASPDECARBOX-RXN|iND750:ASP1DC|iYO844:ASP1DC|iNJ661:ASP1DC	-3.09	0.54	-8.55	=>	IRREVERSIBLE BY DELTAG MINMAX
rxn00347	L-Aspartate ammonia-lyase|L-aspartase|L-Aspartate ammonia-lyase|ASPT|aspartate ammonia-lyase	Aspartate <=> Fumarate + NH3	cpd00041 <=> cpd00106 + cpd00013	3.5.1.38|4.3.1.1	peg.2362	Amino Acids and Derivatives	Variable	R00490	ASPT	iIT341:ASPT|iJR904:ASPT|iAbaylyiv4:ASPARTASE-RXN|iAG612:rbs_374|iYO844:ASPT|iAF1260:ASPT|iJN746:ASPT	3.08	0.89	-1.02	<=>	REVERSIBLE BY MM DELTAG
rxn00350	glutathione hydralase (periplasmic)|gamma-glutamyltransferase	H2O + GSH <=> GLU + Cys-Gly	cpd00001 + cpd00042 <=> cpd00023 + cpd01017	2.3.2.2|3.4.11.4	peg.1845|peg.2395|peg.3897	Sulfur Metabolism	Blocked	R00494	GGTAe2	iYO844:GGTAe2|iAF1260:GTHRDHpp	-0.46	0.85	-4.56	<=>	REVERSIBLE BY POINTS
rxn00355	UTP:alpha-D-hexose-1-phosphate uridylyltransferase|galactose-1-phosphate uridylyltransferase|UTP:alpha-D-hexose-1-phosphate uridylyltransferase|GALTi|galactose-1-phosphateuridylyltransferase-irreversible	UTP + alpha-D-Galactose1-phosphate <=> PPi + UDPgalactose	cpd00062 + cpd00348 <=> cpd00012 + cpd00043	2.7.7.10	peg.3824	Carbohydrates	Variable	R00502	GALT	iIT341:GALTi|iAO358:rll_156|iAG612:rbs_140|iAF692:GALT|iYO844:GALT|iND750:GALT|iNJ661:GALT	1.07	0.75	1.07	<=>	REVERSIBLE BY MM DELTAG
rxn00361	ATP:adenylylsulfate 3'-phosphotransferase|adenylyl-sulfate kinase|ATP:adenylylsulfate 3'-phosphotransferase|ADSK|adenylyl-sulfatekinase	ATP + APS <=> ADP + PAPS	cpd00002 + cpd00193 <=> cpd00008 + cpd00044	2.7.1.25	peg.1091|peg.1562	Sulfur Metabolism	Positive variable	R00509	ADSKr	iIT341:ADSK|iJR904:ADSK|iAO358:rll_617|iAG612:rbs_128:rbs_129|iYO844:ADSKr|iND750:ADSK|iNJ661:ADSK|iSB619:ADSK|iAF1260:ADSK	-4.50	0.24	-4.50	<=>	REVERSIBLE BY POINTS
rxn00363	Cytidine-5'-monophosphate phosphohydrolase|5'-nucleotidase (CMP)|nucleotidase	H2O + CMP => Phosphate + H+ + Cytidine	cpd00001 + cpd00046 => cpd00009 + cpd00067 + cpd00367	3.1.3.5	peg.784|peg.733	Nucleosides and Nucleotides	Positive variable	R00511	NTD4	iJR904:NTD4|iAO358:rll_297|iYO844:NTD4|iND750:NTD4|iNJ661:NTD4|iAF1260:NTD4:NTD4pp|iJN746:NTD4:NTD4pp	-2.32	0.74	-6.42	=>	IRREVERSIBLE BY POINTS
rxn00364	ATP:CMP phosphotransferase|cytidylate kinase (CMP)|ATP:CMP phosphotransferase|CYTK1|cytidine monophosphate kinase|cytidylatekinase-CMP|cmp kinase	ATP + CMP <=> ADP + CDP	cpd00002 + cpd00046 <=> cpd00008 + cpd00096	2.7.4.14	peg.2293	Nucleosides and Nucleotides	Positive	R00512	CYTK1	iJR904:CYTK1|iAO358:rll_97|iAG612:rbs_209|iAF692:CYTK1|iSB619:CYTK1|iAF1260:CYTK1|iIT341:CYTK1|iAbaylyiv4:CMPKI-RXN|iND750:CYTK1|iYO844:CYTK1|iPS189:CYTK1|iNJ661:CYTK1|iJN746:CYTK1	0.00	2.00	0.00	<=>	REVERSIBLE BY MM DELTAG
rxn00365	ATP:cytidine 5'-phosphotransferase|cytidine kinase (ATP)|uridine kinase	ATP + Cytidine <=> ADP + CMP	cpd00002 + cpd00367 <=> cpd00008 + cpd00046	2.7.1.48	peg.2736	Nucleosides and Nucleotides	Variable	R00513	CYTDK1	iAO358:rll_438|iAG612:rbs_218|iYO844:CYTDK1|iPS189:CYTDK1	-4.50	0.24	-4.50	<=>	REVERSIBLE BY POINTS
rxn00368	UTP:cytidine 5'-phosphotransferase	Cytidine + UTP <=> UDP + CMP	cpd00367 + cpd00062 <=> cpd00014 + cpd00046	2.7.1.48	peg.2736	Nucleosides and Nucleotides	Variable	R00516	NOT IN MODEL		-4.50	0.24	-4.50	<=>	REVERSIBLE BY POINTS
rxn00369	GTP:cytidine 5'-phosphotransferase|cytidine kinase (GTP)	GTP + Cytidine <=> CMP + GDP	cpd00038 + cpd00367 <=> cpd00046 + cpd00031	2.7.1.48	peg.2736	Nucleosides and Nucleotides	Variable	R00517	CYTDK2	iJR904:CYTDK2|iYO844:CYTDK2|iND750:CYTDK2|iPS189:CYTDK2|iNJ661:CYTDK2|iSB619:CYTDK2|iAF1260:CYTDK2	-4.50	0.24	-4.50	<=>	REVERSIBLE BY POINTS
rxn00371	Formate:NAD+ oxidoreductase|formate dehydrogenase	NAD + FORM => NADH + CO2	cpd00003 + cpd00047 => cpd00004 + cpd00011	1.2.1.2	peg.3678	Carbohydrates	Positive variable	R00519	FDH	iAF692:FDH|iYO844:FDH|iND750:FDH|iNJ661:FDH|iSB619:FDHr|iJN746:FDH	-3.09	1.26	-4.46	=>	IRREVERSIBLE BY POINTS
rxn00373	Oxalate carboxy-lyase|oxalate decarboxylase	H+ + Oxalate => FORM + CO2	cpd00067 + cpd00180 => cpd00047 + cpd00011	4.1.1.2	peg.1870|peg.3330	Carbohydrates	Positive variable	R00522	OXADC	iAG612:rbs_333:rbs_334|iAF692:OXADC|iYO844:OXADC	-5.63	0.87	-11.09	=>	IRREVERSIBLE BY DELTAG MINMAX
rxn00375	N-Formyl-L-glutamate amidohydrolase	H2O + N-Formyl-L-glutamate <=> FORM + GLU	cpd00001 + cpd00770 <=> cpd00047 + cpd00023	3.5.1.68	peg.1458|peg.1574	Carbohydrates	Blocked	R00525	NOT IN MODEL	iJN746:NFORGLUAH	0.74	0.98	-3.36	<=>	REVERSIBLE BY POINTS
rxn00376	N-Formyl-L-aspartate amidohydrolase	H2O + N-Formyl-L-aspartate <=> FORM + Aspartate	cpd00001 + cpd00769 <=> cpd00047 + cpd00041	3.5.1.8|3.5.1.15	peg.1458|peg.1574	Carbohydrates	Blocked	R00526	NOT IN MODEL		0.74	0.98	-3.36	<=>	REVERSIBLE BY POINTS
rxn00379	ATP:sulfate adenylyltransferase|sulfate adenylyltransferase	ATP + H+ + SLF <=> PPi + APS	cpd00002 + cpd00067 + cpd00048 <=> cpd00012 + cpd00193	2.7.7.4	peg.1092|peg.1561	Sulfur Metabolism	Positive variable	R00529	SADT1r	iAbaylyiv4:SULFATE-ADENYLYLTRANS-RXN|iAG612:rbs_558:rbs_559|iYO844:SADT1r|iND750:SADT|iNJ661:SADT|iJN746:SADT	12.57	1.01	12.57	<=	IRREVERSIBLE BY DELTAG MINMAX
rxn00392	ATP:riboflavin 5'-phosphotransferase|riboflavin kinase|riboflavin kinase, mitochondrial|ATP:riboflavin 5'-phosphotransferase|RBFK|riboflavinkinase	ATP + RIBF <=> ADP + FMN	cpd00002 + cpd00220 <=> cpd00008 + cpd00050	2.7.1.26	peg.1670|peg.2933	Cofactors, Vitamins, Prosthetic Groups, Pigments	Blocked	R00549	RBFK	iJR904:RBFK|iAO358:rll_395|iSB619:RBFK|iAF1260:RBFK|iIT341:RBFK|iAbaylyiv4:RIBOFLAVINKIN-RXN|iND750:RBFKm:RBFK|iYO844:RBFK|iPS189:RBFK|iNJ661:RBFK|iJN746:RBFK	-4.50	0.24	-4.50	<=>	REVERSIBLE BY POINTS
rxn00394	L-Arginine amidinohydrolase|arginase|L-Arginine amidinohydrolase|ARGN	Arginine + H2O <=> Ornithine + Urea	cpd00051 + cpd00001 <=> cpd00064 + cpd00073	3.5.3.1	peg.4038	Amino Acids and Derivatives	Positive variable	R00551	ARGN	iIT341:ARGN|iAG612:rbs_368|iYO844:ARGN|iND750:ARGN|iSB619:ARGN	-3.90	1.68	-8.00	<=>	REVERSIBLE BY POINTS
rxn00396	ATP:L-arginine N-phosphotransferase	ATP + Arginine <=> ADP + H+ + Phosphoarginine	cpd00002 + cpd00051 <=> cpd00008 + cpd00067 + cpd03535	2.7.3.3	GROWMATCH	Amino Acids and Derivatives	Positive variable	R00554	ARGKr	iYO844:ARGKr	1.93	0.76	1.93	<=>	REVERSIBLE BY MM DELTAG
rxn00399	L-Arginine,NADPH:oxygen oxidoreductase (nitric-oxide-forming)	TPNH + 3 O2 + 2 Arginine <=> H+ + TPN + 2 H2O + 2 Citrulline + 2 NO	cpd00005 + 3 cpd00007 + 2 cpd00051 <=> cpd00067 + cpd00006 + 2 cpd00001 + 2 cpd00274 + 2 cpd00418	1.14.13.39	peg.763	Cofactors, Vitamins, Prosthetic Groups, Pigments	Positive variable		NOT IN MODEL		UNKNOWN	4.02	UNKNOWN	<=>	REVERSIBLE BY POINTS
rxn00405	L-Arginine carboxy-lyase|arginine decarboxylase|L-Arginine carboxy-lyase|ARGDC|argininedecarboxylase	H+ + Arginine => CO2 + Agmatine	cpd00067 + cpd00051 => cpd00011 + cpd00152	4.1.1.19	peg.1465|peg.27	Amino Acids and Derivatives	Blocked	R00566	ARGDC	iIT341:ARGDC|iJR904:ARGDC|iAF692:ARGDC|iYO844:ARGDC|iNJ661:ARGDC|iSB619:ARGDC|iAF1260:ARGDC:ARGDCpp|iJN746:ARGDC	-3.09	0.54	-8.55	=>	IRREVERSIBLE BY DELTAG MINMAX
rxn00409	ATP:nucleoside-diphosphate phosphatransferase|nucleoside-diphosphate kinase (ATP:CDP)|ATP:nucleoside-diphosphate phosphatransferase|NDPK3|nucleoside-diphosphatekinase-ATP-CDP|cdp kinase	ATP + CDP <=> ADP + CTP	cpd00002 + cpd00096 <=> cpd00008 + cpd00052	2.7.4.6	peg.2277	Nucleosides and Nucleotides	Variable	R00570	NDPK3	iJR904:NDPK3|iAO358:rll_504|iAG612:rbs_200|iAF692:NDPK3|iSB619:NDPK3|iAF1260:NDPK3|iIT341:NDPK3|iAbaylyiv4:CDPKIN-RXN|iND750:NDPK3|iYO844:NDPK3|iPS189:NDPK3|iNJ661:NDPK3|iJN746:NDPK3	0.00	2.00	0.00	<=>	REVERSIBLE BY MM DELTAG
rxn00410	UTP:ammonia ligase(ADP-forming)|CTP synthase (NH3)|UTP:ammonia ligase(ADP-forming)|CTPS1|CTPsynthase-NH3	ATP + NH3 + UTP <=> ADP + Phosphate + 2 H+ + CTP	cpd00002 + cpd00013 + cpd00062 <=> cpd00008 + cpd00009 + 2 cpd00067 + cpd00052	6.3.4.2	peg.3722	Nucleosides and Nucleotides	Variable	R00571	CTPS1	iIT341:CTPS1|iAG612:rbs_190|iAF692:CTPS1|iYO844:CTPS1|iND750:CTPS1|iNJ661:CTPS1|iSB619:CTPS1	-1.67	1.46	-1.67	<=>	REVERSIBLE BY MM DELTAG
rxn00412	UTP:ammonia ligase(ADP-forming)|CTP synthase (glutamine)|ctp synthase	ATP + H2O + L-Glutamine + UTP => ADP + Phosphate + 2 H+ + GLU + CTP	cpd00002 + cpd00001 + cpd00053 + cpd00062 => cpd00008 + cpd00009 + 2 cpd00067 + cpd00023 + cpd00052	6.3.4.2	peg.3722	Nucleosides and Nucleotides	Positive variable	R00573	CTPS2	iJR904:CTPS2|iAbaylyiv4:CTPSYN-RXN|iAF692:CTPS2|iYO844:CTPS2|iND750:CTPS2|iNJ661:CTPS2|iAF1260:CTPS2|iJN746:CTPS2	-6.40	1.56	-10.50	=>	IRREVERSIBLE BY POINTS
rxn00414	Carbon-dioxide:L-glutamine amido-ligase (ADP-forming,|carbamate-phosphorylating)|carbamoyl-phosphate synthase (glutamine-hydrolysing)|carbamoyl-phosphate synthase (glutamine-hydrolysing), nuclear|carbamate-phosphorylating)|CBPS|carbamoyl-phosphatesynthase-glutamine-hydrolysing	2 ATP + HCO3- + H2O + L-Glutamine => 2 ADP + Phosphate + H+ + GLU + Carbamoylphosphate	2 cpd00002 + cpd00242 + cpd00001 + cpd00053 => 2 cpd00008 + cpd00009 + cpd00067 + cpd00023 + cpd00146	6.3.5.5	peg.1124+peg.1125|peg.1553+peg.1554	Macromolecular Synthesis	Positive variable	R00575	CBPS	iJR904:CBPS|iAF692:CBPS|iSB619:CBPS|iAF1260:CBPS|iIT341:CBPS|iAbaylyiv4:CARBPSYN-RXN|iND750:CBPSn:CBPS|iYO844:CBPS|iNJ661:CBPS|iJN746:CBPS	-11.26	0.95	-15.36	=>	IRREVERSIBLE BY POINTS
rxn00416	L-aspartate:L-glutamine amido-ligase (AMP-forming)|asparagine synthase (glutamine-hydrolysing)	ATP + H2O + L-Glutamine + Aspartate => PPi + AMP + GLU + L-Asparagine	cpd00002 + cpd00001 + cpd00053 + cpd00041 => cpd00012 + cpd00018 + cpd00023 + cpd00132	6.3.5.4	peg.1079|peg.3057|peg.3997	Amino Acids and Derivatives	Positive	R00578	ASNS1	iJR904:ASNS1|iAG612:rbs_174:rbs_175:rbs_176|iAF692:ASNS1|iSB619:ASNS1|iAF1260:ASNS1|iND750:ASNS1|iYO844:ASNS1|iNJ661:ASNS1|iJN746:ASNS1	-8.24	0.75	-12.34	=>	IRREVERSIBLE BY POINTS
rxn00418		ATP + H+ + Serine => PPi + (L-Seryl)adenylate	cpd00002 + cpd00067 + cpd00054 => cpd00012 + cpd03452	2.7.7.-	peg.2681	Amino Acids and Derivatives	Blocked		NOT IN MODEL		-4.40	1.45	-4.40	=>	IRREVERSIBLE BY POINTS
rxn00420	L-O-Phosphoserine phosphohydrolase|phosphoserine phosphatase (L-serine)|phospho-L-serine phosphatase (periplasmic)|L-O-Phosphoserine phosphohydrolase|PSP_L|phosphoserine phosphatase|phosphoserinephosphatase-L-serine	H2O + phosphoserine => Phosphate + H+ + Serine	cpd00001 + cpd00738 => cpd00009 + cpd00067 + cpd00054	3.1.3.3	peg.474	Amino Acids and Derivatives	Positive variable	R00582	PSP_L	iJR904:PSP_L|iAO358:rll_409|iAG612:rbs_518|iAF692:PSP_L|iSB619:PSP_L|iAF1260:PSP_L:PSP_Lpp|iIT341:PSP_L|iAbaylyiv4:PSERPHOSPHA-RXN|iND750:PSP_L|iYO844:PSP_L|iNJ661:PSP_L|iJN746:PSP_L	-2.32	0.74	-6.42	=>	IRREVERSIBLE BY POINTS
rxn00422	L-Serine:pyruvate aminotransferase	Pyruvate + Serine <=> Hydroxypyruvate + ALA	cpd00020 + cpd00054 <=> cpd00145 + cpd00035	2.6.1.51	peg.3258	Carbohydrates	Variable	R00585	NOT IN MODEL		0.00	2.00	0.00	<=>	REVERSIBLE BY MM DELTAG
rxn00423	serine O-acetyltransferase|serine O-acetyltransferase, irreversible|SERAT|serine acetyltransferase|serineO-acetyltransferase|serine o-acetyltransferase	Acetyl-CoA + Serine => CoA + O-Acetyl-L-serine	cpd00022 + cpd00054 => cpd00010 + cpd00722	2.3.1.30	peg.93	Amino Acids and Derivatives	Positive variable	R00586	SERAT	iJR904:SERAT|iAO358:rll_103|iAG612:rbs_117|iAF692:SERAT|iSB619:SERAT|iAF1260:SERAT|iIT341:SERAT|iAbaylyiv4:SERINE-O-ACETTRAN-RXN|iND750:SERATi|iYO844:SERAT|iNJ661:SERAT|iJN746:SERAT	-3.61	1.18	-3.61	=>	IRREVERSIBLE BY POINTS
rxn00430	methanol:NAD+ oxidoreductase|methanol:NAD+ oxidoreductase|alcohol dehydrogenase (methanol)	NAD + Methanol <=> H+ + NADH + Methanal	cpd00003 + cpd00116 <=> cpd00067 + cpd00004 + cpd00055	1.1.1.244	GROWMATCH	Carbohydrates	Negative variable	R00605	NOT IN MODEL	iSB619:ALCD1	6.44	1.26	6.44	<=>	REVERSIBLE BY POINTS
rxn00438	ATP:thiamin-phosphate phosphotransferase|thiamine-phosphate kinase	ATP + TMP <=> ADP + TPP	cpd00002 + cpd00793 <=> cpd00008 + cpd00056	2.7.4.16	peg.590	Cofactors, Vitamins, Prosthetic Groups, Pigments	Blocked	R00617	TMPK	iJR904:TMPKr|iAbaylyiv4:THI-P-KIN-RXN|iAF692:TMPKr|iYO844:TMPK|iND750:TMPKr|iNJ661:TMPKr|iAF1260:TMPK	0.00	2.00	0.00	<=>	REVERSIBLE BY MM DELTAG
rxn00440	ATP:thiamin pyrophosphotransferase|thiamine diphosphokinase	ATP + THI <=> AMP + TPP	cpd00002 + cpd00305 <=> cpd00018 + cpd00056	2.7.6.2	peg.1582	Cofactors, Vitamins, Prosthetic Groups, Pigments	Blocked	R00619	NOT IN MODEL	iND750:TMDPK|iPS189:TMDPK	-4.50	0.24	-4.50	<=>	REVERSIBLE BY POINTS
rxn00441	2-Oxoglutarate:Thiamin diphosphate 2-oxidoreductase(decarboxylating|and acceptor-succinylating)	H+ + TPP + 2-Oxoglutarate => CO2 + 3-Carboxy-1-hydroxypropyl-ThPP	cpd00067 + cpd00056 + cpd00024 => cpd00011 + cpd03189	1.2.4.2	peg.1942	Carbohydrates	Positive variable	R00621	NOT IN MODEL		-6.87	0.76	-8.24	=>	IRREVERSIBLE BY POINTS
rxn00452	S-Adenosyl-L-methionine:L-homocysteine S-methyltransferase|homocysteine S-methyltransferase	L-Homocysteine + SAM => H+ + Methionine + S-Adenosylhomocysteine	cpd00135 + cpd00017 => cpd00067 + cpd00060 + cpd00019	2.1.1.10	peg.242	Amino Acids and Derivatives	Positive variable	R00650	NOT IN MODEL	iND750:HCYSMT|iNJ661:HCYSMT|iSB619:HCYSMT|iAF1260:HCYSMT	-13.15	2.61	-13.15	=>	IRREVERSIBLE BY DELTAG MINMAX
rxn00455	N-Formyl-L-methionine amidohydrolase|formylmethionine deformylase	H2O + N-Formyl-L-methionine <=> FORM + Methionine	cpd00001 + cpd02012 <=> cpd00047 + cpd00060	3.5.1.31	peg.1574|peg.1458	Carbohydrates	Blocked	R00653	FMETDF	iYO844:FMETDF	0.74	0.98	-3.36	<=>	REVERSIBLE BY POINTS
rxn00459	2-Phospho-D-glucerate hydro-lyase|enolase|2-Phospho-D-glucerate hydro-lyase|ENO|2-phosphoglycerate dehydratase|phosphopyruvate hydratase	2-Phospho-D-glycerate <=> H2O + PEP	cpd00482 <=> cpd00001 + cpd00061	4.2.1.11	peg.3396	Carbohydrates	Variable	R00658	ENO	iJR904:ENO|iAO358:rll_132:rll_133|iAG612:rbs_57|iAF692:ENO|iSB619:ENO|iAF1260:ENO|iIT341:ENO|iAbaylyiv4:2PGADEHYDRAT-RXN|iND750:ENO|iYO844:ENO|iPS189:ENO|iNJ661:ENO|iJN746:ENO	-0.87	0.78	-0.87	<=>	REVERSIBLE BY MM DELTAG
rxn00461	Phosphoenolpyruvate:UDP-N-acetyl-D-glucosamine|1-carboxyvinyl-transferase|UDP-N-acetylglucosamine 1-carboxyvinyltransferase|1-carboxyvinyl-transferase|UAGCVT|UDP-N-acetylglucosamine1-carboxyvinyltransferase|udp-n-acetylglucosamine 1-carboxyvinyltransferase	UDP-N-acetylglucosamine + PEP <=> Phosphate + H+ + UDP-N-acetylglucosamine enolpyruvate	cpd00037 + cpd00061 <=> cpd00009 + cpd00067 + cpd02820	2.5.1.7	peg.3683	Cell Wall and Capsule	Positive	R00660	UAGCVT	iJR904:UAGCVT|iAO358:rll_260:rll_261|iAF692:UAGCVT|iSB619:UAGCVT|iAF1260:UAGCVT|iIT341:UAGCVT|iAbaylyiv4:UDPNACETYLGLUCOSAMENOLPYRTRANS-RXN|iYO844:UAGCVT|iNJ661:UAGCVT|iJN746:UAGCVT	0.80	0.68	0.80	<=>	REVERSIBLE BY MM DELTAG
rxn00467	L-Ornithine:2-oxo-acid aminotransferase|ornithine transaminase|L-Ornithine:2-oxo-acid aminotransferase|ORNTA|ornithinetransaminase	2-Oxoglutarate + Ornithine <=> GLU + L-Glutamate5-semialdehyde	cpd00024 + cpd00064 <=> cpd00023 + cpd00858	2.6.1.13	peg.4040	Amino Acids and Derivatives	Variable	R00667	ORNTA	iIT341:ORNTA|iJR904:ORNTA|iAG612:rbs_418|iYO844:ORNTA|iND750:ORNTA|iNJ661:ORNTA|iSB619:ORNTA	-1.00	0.35	-1.00	<=>	REVERSIBLE BY MM DELTAG
rxn00469	N2-Acetyl-L-ornithine amidohydrolase|acetylornithine deacetylase	H2O + N-Acetylornithine <=> ACET + Ornithine	cpd00001 + cpd00342 <=> cpd00029 + cpd00064	3.5.1.14|3.5.1.16	peg.1975|peg.1537|peg.1007	Amino Acids and Derivatives	Positive variable	R00669	ACODA	iJR904:ACODA|iAbaylyiv4:ACETYLORNDEACET-RXN|iAO358:rll_47|iYO844:ACODA|iNJ661:ACODA|iAF1260:ACODA|iJN746:ACODA	-2.00	0.98	-6.10	<=>	REVERSIBLE BY POINTS
rxn00474	L-Serine hydro-lyase (adding indoleglycerol-phosphate)|tryptophan synthase (indole)|L-Serine hydro-lyase (adding indoleglycerol-phosphate)|TRPS2|tryptophan synthase beta chain|tryptophansynthase-indole	Serine + indol <=> H2O + Tryptophan	cpd00054 + cpd00359 <=> cpd00001 + cpd00065	4.2.1.20	peg.2267+peg.2268	Amino Acids and Derivatives	Positive variable	R00674	NOT IN MODEL	iIT341:TRPS2|iJR904:TRPS2|iAO358:rll_427|iAG612:rbs_426|iAF692:TRPS2|iNJ661:TRPS2|iAF1260:TRPS2|iJN746:TRPS2	-11.95	0.69	-7.85	<=>	REVERSIBLE BY POINTS
rxn00490	L-Arogenate hydro-lyase (decarboxylating)	H+ + L-Arogenate => H2O + CO2 + L-Phenylalanine	cpd00067 + cpd00616 => cpd00001 + cpd00011 + cpd00066	4.2.1.51|4.2.1.91	GROWMATCH	Amino Acids and Derivatives	Positive variable	R00691	NOT IN MODEL		-29.07	1.65	-34.53	=>	IRREVERSIBLE BY DELTAG MINMAX
rxn00493	L-Phenylalanine:2-oxoglutarate aminotransferase|phenylalanine transaminase|L-Phenylalanine:2-oxoglutarate aminotransferase|PHETA1|aminotransferase|phenylalaninetransaminase|phenylalanine aminotransferase	2-Oxoglutarate + L-Phenylalanine <=> GLU + Phenylpyruvate	cpd00024 + cpd00066 <=> cpd00023 + cpd00143	2.6.1.1|2.6.1.5|2.6.1.9|2.6.1.57|2.6.1.58	peg.2266|peg.957	Amino Acids and Derivatives	Negative variable	R00694	PHETA1	iJR904:PHETA1|iAO358:rll_35|iAG612:rbs_507:rbs_508|iAF692:PHETA1|iSB619:PHETA1|iAF1260:PHETA1|iIT341:PHETA1|iAbaylyiv4:PHEAMINOTRANS-RXN|iND750:PHETA1|iYO844:PHETA1|iNJ661:PHETA1|iJN746:PHETA1	0.00	2.00	0.00	<=>	REVERSIBLE BY MM DELTAG
rxn00499	(S)-Lactate:NAD+ oxidoreductase|L-lactate dehydrogenase	NAD + LCTT <=> H+ + NADH + Pyruvate	cpd00003 + cpd00159 <=> cpd00067 + cpd00004 + cpd00020	1.1.1.27	peg.306	Carbohydrates	Variable	R00703	LDH_L	iAO358:rll_224:rll_225:rll_226|iAG612:rbs_535|iAF692:LDH_L|iYO844:LDH_L|iPS189:LDH_L|iNJ661:LDH_L|iSB619:LDH_L	6.22	1.10	6.22	<=>	REVERSIBLE BY POINTS
rxn00501	3-Oxopropanoate:NAD+ oxidoreductase (decarboxylating,|CoA-acetylating)|methylmalonate-semialdehyde dehydrogenase (malonic semialdehyde)	CoA + NAD + 3-Oxopropanoate <=> NADH + Acetyl-CoA + CO2	cpd00010 + cpd00003 + cpd00191 <=> cpd00004 + cpd00022 + cpd00011	1.2.1.18|1.2.1.27	peg.3981	Carbohydrates	Blocked	R00705	MMSAD3	iAG612:rbs_66|iYO844:MMSAD3|iPS189:MMSAD3|iNJ661:MMSAD3	-8.95	1.61	-10.31	<=>	REVERSIBLE BY POINTS
rxn00503	L-1-Pyrroline-5-carboxylate:NAD+ oxidoreductase|1-pyrroline-5-carboxylate dehydrogenase|1-pyrroline-5-carboxylate dehydrogenase, mitochondrial|L-1-Pyrroline-5-carboxylate:NAD+ oxidoreductase|P5CD|1-pyrroline-5-carboxylatedehydrogenase	NAD + 2 H2O + 1-Pyrroline-5-carboxylate <=> H+ + NADH + GLU	cpd00003 + 2 cpd00001 + cpd02431 <=> cpd00067 + cpd00004 + cpd00023	1.5.1.12	peg.322|peg.3784	Amino Acids and Derivatives	Variable	R00707	P5CD	iIT341:P5CD|iJR904:P5CD|iAbaylyiv4:PYRROLINECARBDEHYDROG-RXN|iAG612:rbs_10:rbs_11|iYO844:P5CD|iND750:P5CDm|iNJ661:P5CD|iSB619:P5CD|iAF1260:P5CD|iJN746:P5CD	4.25	1.68	4.25	<=>	REVERSIBLE BY POINTS
rxn00506	Acetaldehyde:NAD+ oxidoreductase|aldehyde dehydrogenase (acetaldehyde, NAD)|aldehyde dehydrogenase (acetylaldehyde, NAD), mitochondrial	NAD + H2O + AALD <=> 2 H+ + ACET + NADH	cpd00003 + cpd00001 + cpd00071 <=> 2 cpd00067 + cpd00029 + cpd00004	1.2.1.3|1.2.1.5	peg.735|peg.3801|peg.1936|peg.3888|peg.3991	Carbohydrates	Positive variable	R00710	ALDD2x	iJR904:ALDD2x|iAG612:rbs_96:rbs_97:rbs_98:rbs_99:rbs_100|iAF692:ALDD2x|iSB619:ALDD2x|iAF1260:ALDD2x|iND750:ALDD2xm|iYO844:ALDD2x|iPS189:ALDD2x|iNJ661:ALDD2x|iJN746:ALDD2x:ALDD2xr	-11.99	1.36	-11.99	<=>	REVERSIBLE BY POINTS
rxn00509	Succinate-semialdehyde:NADP+ oxidoreductase|succinate-semialdehyde dehydrogenase (NADP)|succinate-semialdehyde dehydrogenase (nad(p)+)|succinate-semialdehyde dehydrogenase (NADP) reversible	TPN + H2O + 4-Oxobutanoate <=> 2 H+ + TPNH + Succinate	cpd00006 + cpd00001 + cpd00199 <=> 2 cpd00067 + cpd00005 + cpd00036	1.2.1.16	peg.392	Amino Acids and Derivatives	Positive variable	R00714	SSALy	iJR904:SSALy|iAbaylyiv4:SUCCSEMIALDDEHYDROG-RXN|iAF692:SSALy|iYO844:SSALy|iND750:SSALy|iNJ661:SSALy|iSB619:SSALy|iAF1260:SSALy|iJN746:SSALyr	-9.80	1.18	-9.80	<=>	REVERSIBLE BY POINTS
rxn00512	Glycolate:NAD+ oxidoreductase|Glycolate dehydrogenase (NAD)	NAD + Glycolate <=> H+ + NADH + Glyoxylate	cpd00003 + cpd00139 <=> cpd00067 + cpd00004 + cpd00040	1.1.1.26|1.1.1.29	peg.3474	Carbohydrates	Variable	R00717	NOT IN MODEL	iJR904:GLYCLTDx|iAF1260:GLYCLTDx	7.68	1.09	7.68	<=>	REVERSIBLE BY POINTS
rxn00513	ITP diphosphohydrolase|nucleoside-triphosphatase (ITP)	H2O + ITP => Phosphate + H+ + IDP	cpd00001 + cpd00068 => cpd00009 + cpd00067 + cpd00090	3.6.1.5|3.6.1.15	peg.2839	Cofactors, Vitamins, Prosthetic Groups, Pigments	Positive variable	R00719	NOT IN MODEL	iAF1260:NTP10	-6.82	0.72	-10.92	=>	IRREVERSIBLE BY DELTAG MINMAX
rxn00515	ATP:nucleoside-diphosphate phosphatransferase|nucleoside-diphophate kinase (ATP:IDP)|ATP:nucleoside-diphosphate phosphatransferase|nucleoside-diphosphate kinase (ATP:IDP)	ATP + IDP <=> ADP + ITP	cpd00002 + cpd00090 <=> cpd00008 + cpd00068	2.7.4.6	peg.2277	Nucleosides and Nucleotides	Variable	R00722	NDPK9	iAG612:rbs_344|iAF692:NDPK9|iYO844:NDPK9|iND750:NDPK9|iPS189:NDPK9|iNJ661:NDPK9|iSB619:NDPK9	0.00	2.00	0.00	<=>	REVERSIBLE BY MM DELTAG
rxn00527	L-Tyrosine:2-oxoglutarate aminotransferase|tyrosine transaminase|tyrosine transaminase, peroxisomal|tyrosine transaminase, mitochondrial|tyrosine transaminase, irreversible|L-Tyrosine:2-oxoglutarate aminotransferase|TYRTA|aminotransferase|tyrosinetransaminase|tyrosine aminotransferase	2-Oxoglutarate + Tyrosine <=> GLU + 4-Hydroxyphenylpyruvate	cpd00024 + cpd00069 <=> cpd00023 + cpd00868	2.6.1.1|2.6.1.5|2.6.1.9|2.6.1.57	peg.2266|peg.957	Amino Acids and Derivatives	Negative variable	R00734	TYRTA	iJR904:TYRTA|iAO358:rll_20|iAG612:rbs_72:rbs_73|iAF692:TYRTA|iSB619:TYRTA|iAF1260:TYRTA|iIT341:TYRTA|iAbaylyiv4:TYRAMINOTRANS-RXN|iND750:TYRTAp:TYRTAm:TYRTAi:TYRTA|iYO844:TYRTA|iNJ661:TYRTA|iJN746:TYRTA	0.00	2.00	0.00	<=>	REVERSIBLE BY MM DELTAG
rxn00538	Ethanolamine-phosphate phospho-lyase (deaminating)	H2O + Phosphoethanolamine => Phosphate + H+ + NH3 + AALD	cpd00001 + cpd00285 => cpd00009 + cpd00067 + cpd00013 + cpd00071	4.2.3.2	GROWMATCH	Carbohydrates	Blocked	R00748	NOT IN MODEL		-10.18	1.05	-18.37	=>	IRREVERSIBLE BY DELTAG MINMAX
rxn00539	Ethanolamine ammonia-lyase|ethanolamine ammonia-lyase	Ethanolamine => NH3 + AALD	cpd00162 => cpd00013 + cpd00071	4.3.1.7	GROWMATCH	Carbohydrates	Blocked	R00749	ETHAAL	iJR904:ETHAAL|iYO844:ETHAAL|iAF1260:ETHAAL	-7.86	0.76	-11.96	=>	IRREVERSIBLE BY DELTAG MINMAX
rxn00542	(S)-Lactate acetaldehyde-lyase	LCTT <=> FORM + AALD	cpd00159 <=> cpd00047 + cpd00071	4.1.2.36	GROWMATCH	Carbohydrates	Variable	R00753	NOT IN MODEL		5.87	0.75	1.77	<=>	REVERSIBLE BY MM DELTAG
rxn00543	Ethanol:NAD+ oxidoreductase|alcohol dehydrogenase (ethanol)|alcohol dehydrogenase (ethanol), mitochondrial|alcohol dehydrogenase|ethanol dehydroganase|alcohol dehydrogenase, reverse rxn (acetaldehyde -> ethanol)	NAD + ETOH <=> H+ + NADH + AALD	cpd00003 + cpd00363 <=> cpd00067 + cpd00004 + cpd00071	1.1.1.1|1.1.1.71	peg.2704|peg.1847|peg.1032	Carbohydrates	Negative variable	R00754	NOT IN MODEL	iAbaylyiv4:ALCOHOL-DEHYDROG-RXN|iAO358:rll_9|iAG612:rbs_101:rbs_102:rbs_103|iND750:ALCD2m:ALCD2x|iSB619:ALCD2x|iAF1260:ALCD2x|iJN746:ALCD2ir	5.78	1.26	5.78	<=>	REVERSIBLE BY POINTS
rxn00545	ATP:D-fructose-6-phosphate 1-phosphotransferase|phosphofructokinase|6-phosphofructokinase	ATP + Neuberg ester <=> ADP + D-Fructose1-6-bisphosphate	cpd00002 + cpd00072 <=> cpd00008 + cpd00290	2.7.1.11	peg.2922	Carbohydrates	Variable	R00756|R04779	PFK	iJR904:PFK|iAO358:rll_316|iAG612:rbs_171|iSB619:PFK|iAF1260:PFK|iND750:PFK|iYO844:PFK|iNJ661:PFK|iPS189:PFK	-4.50	0.24	-4.50	<=>	REVERSIBLE BY POINTS
rxn00546	D-Mannitol-1-phosphate:NAD+ 5-oxidoreductase|mannitol-1-phosphate 5-dehydrogenase	NAD + D-Mannitol 1-phosphate <=> H+ + NADH + Neuberg ester	cpd00003 + cpd00491 <=> cpd00067 + cpd00004 + cpd00072	1.1.1.17	peg.400	Carbohydrates	Blocked	R00758|R02703	M1PD	iJR904:M1PD|iAO358:rll_257|iAG612:rbs_269|iYO844:M1PD|iND750:M1PD|iSB619:M1PD|iAF1260:M1PD	2.01	1.70	2.01	<=>	REVERSIBLE BY POINTS
rxn00547	ATP:D-fructose 6-phosphotransferase|hexokinase (D-fructose:ATP)|fructokinase	ATP + Levulose <=> ADP + Neuberg ester	cpd00002 + cpd00082 <=> cpd00008 + cpd00072	2.7.1.1|2.7.1.4	peg.586|peg.617	Carbohydrates	Negative variable	R00760|R00867|R03920	FRUK	iAO358:rll_405|iAG612:rbs_245:rbs_246|iAF692:HEX7|iYO844:FRUK|iND750:HEX7|iSB619:HEX7|iAF1260:HEX7	-4.50	0.24	-4.50	<=>	REVERSIBLE BY POINTS
rxn00549	D-Fructose-1,6-bisphosphate 1-phosphohydrolase|fructose-bisphosphatase|beta-D-Fructose 1,6-bisphosphate 1-phosphohydrolase|D-Fructose-1,6-bisphosphate 1-phosphohydrolase|beta-D-Fructose 1,6-bisphosphate 1-phosphohydrolase|FBP|fructose-1,6-bisphosphatase	H2O + D-Fructose1-6-bisphosphate => Phosphate + H+ + Neuberg ester	cpd00001 + cpd00290 => cpd00009 + cpd00067 + cpd00072	3.1.3.11	peg.3716|peg.4025	Carbohydrates	Positive variable	R00762|R04780	FBP	iJR904:FBP|iAO358:rll_138|iAG612:rbs_247|iAF692:FBP|iSB619:FBP|iAF1260:FBP|iIT341:FBP|iAbaylyiv4:F16BDEPHOS-RXN|iND750:FBP|iYO844:FBP|iNJ661:FBP|iJN746:FBP	-2.32	0.74	-6.42	=>	IRREVERSIBLE BY POINTS
rxn00552	D-Glucosamine-6-phosphate ketol-isomerase(deaminating)|glucosamine-6-phosphate deaminase|glucosamine-6-P isomerase	H2O + D-Glucosamine phosphate => Neuberg ester + NH3	cpd00001 + cpd00288 => cpd00072 + cpd00013	3.5.99.6	peg.237|peg.3508	Carbohydrates	Positive variable	R00765	G6PDA	iJR904:G6PDA|iAO358:rll_272|iYO844:G6PDA|iND750:G6PDA|iSB619:G6PDA|iAF1260:G6PDA	1.58	0.96	-2.52	=>	IRREVERSIBLE BY POINTS
rxn00555	L-Glutamine:D-fructose-6-phosphate aminotransferase (hexose|isomerizing)|glutamine-fructose-6-phosphate transaminase|isomerizing)|Glutamine-fructose-6-phosphate transaminase|GF6PTA|glucosamine--fructose-6-phosphate aminotransferase (isomerizing)|glutamine-fructose-6-phosphatetransaminase	Neuberg ester + L-Glutamine <=> GLU + D-Glucosamine phosphate	cpd00072 + cpd00053 <=> cpd00023 + cpd00288	2.6.1.16	peg.178	Carbohydrates	Positive	R00768	GF6PTA	iJR904:GF6PTA|iAO358:rll_160|iAF692:GF6PTA|iSB619:GF6PTA|iAF1260:GF6PTA|iIT341:GF6PTA|iAbaylyiv4:L-GLN-FRUCT-6-P-AMINOTRANS-RXN|iND750:GF6PTA|iYO844:GF6PTA|iNJ661:GF6PTAr|iJN746:GF6PTA	-6.30	0.84	-6.30	<=>	REVERSIBLE BY POINTS
rxn00558	D-Glucose-6-phosphate ketol-isomerase|glucose-6-phosphate isomerase|alpha-D-Glucose 6-phosphate ketol-isomerase|D-Glucose-6-phosphate ketol-isomerase|alpha-D-Glucose 6-phosphate ketol-isomerase|PGI|glucose-6-phosphateisomerase	Robison ester <= Neuberg ester	cpd00079 <= cpd00072	5.3.1.9	peg.3138	Carbohydrates	Negative variable	R00771|R02740	PGI	iJR904:PGI|iAO358:rll_319|iAG612:rbs_146:rbs_261|iAF692:PGI|iSB619:PGI|iAF1260:PGI|iIT341:PGI|iND750:PGI|iYO844:PGI|iPS189:PGI|iNJ661:PGI|iJN746:PGI	-0.89	0.61	-0.89	<=>	REVERSIBLE BY MM DELTAG
rxn00559	D-Mannose-6-phosphate ketol-isomerase|mannose-6-phosphate isomerase|D-Mannose-6-phosphate ketol-isomerase|MAN6PI|mannose-6-phosphateisomerase	D-Mannose6-phosphate <=> Neuberg ester	cpd00235 <=> cpd00072	5.3.1.8	peg.1203|peg.3586|peg.587	Carbohydrates	Negative variable	R00772|R01819	MAN6PI	iJR904:MAN6PI|iAO358:rll_327|iAG612:rbs_272:rbs_273|iAF692:MAN6PI|iSB619:MAN6PI|iAF1260:MAN6PI|iIT341:MAN6PI|iAbaylyiv4:MANNPISOM-RXN|iND750:MAN6PI|iYO844:MAN6PI|iNJ661:MAN6PI	-0.89	0.61	-0.89	<=>	REVERSIBLE BY MM DELTAG
rxn00566	L-Cysteine L-homocysteine-lyase (deaminating)|Cysteine Desulfhydrase|Tryptophanase (L-cysteine)	H2O + L-Cysteine => Pyruvate + NH3 + H2S	cpd00001 + cpd00084 => cpd00020 + cpd00013 + cpd00239	4.4.1.1|4.4.1.8|4.1.99.1	peg.1189	Amino Acids and Derivatives	Positive variable	R00782	TRPAS1	iJR904:TRPAS1|iAG612:rbs_381:rbs_382:rbs_383:rbs_384|iAF692:CYSDS|iYO844:TRPAS1|iAF1260:CYSDS	1.76	1.14	-6.44	=>	IRREVERSIBLE BY POINTS
rxn00568	ammonium-hydroxide:NADP+ oxidoreductase|nitrite Reductase (NADH)|Nitrite Reductase|ammonium-hydroxide:NADP+ oxidoreductase|nitrite reductase (NADH)|nitrite reductase (nad(p)h)	3 NAD + 2 H2O + NH3 <= 5 H+ + 3 NADH + Nitrite	3 cpd00003 + 2 cpd00001 + cpd00013 <= 5 cpd00067 + 3 cpd00004 + cpd00075	1.7.1.4	peg.330+peg.331+peg.332+peg.333	Cofactors, Vitamins, Prosthetic Groups, Pigments	Negative variable		NTRIR2x	iJR904:NTRIR2x|iAbaylyiv4:NITRITREDUCT-RXN|iAF692:NTRIR2x|iYO844:NTRIR2x|iNJ661:NTRIR2x|iAF1260:NTRIR2x|iJN746:NTRIR2x	91.60	3.37	91.60	<=	IRREVERSIBLE BY DELTAG MINMAX
rxn00569	ammonium-hydroxide:NAD(P)+ oxidoreductase|ammonium-hydroxide:NAD(P)+ oxidoreductase|nitrite Reductase (NADPH)|nitrite reductase (NADPH)	3 TPN + 2 H2O + NH3 <= 5 H+ + 3 TPNH + Nitrite	3 cpd00006 + 2 cpd00001 + cpd00013 <= 5 cpd00067 + 3 cpd00005 + cpd00075	1.7.1.4	peg.330+peg.331+peg.332+peg.333	Cofactors, Vitamins, Prosthetic Groups, Pigments	Negative variable		NOT IN MODEL	iAF692:NTRIR2y	91.60	3.37	91.60	<=	IRREVERSIBLE BY DELTAG MINMAX
rxn00575	alpha-D-Glucoside glucohydrolase|sucrose hydrolyzing enxyme, extracellular|alpha-glucoside glucohydrolase|alpha-D-Glucoside glucohydrolase|sucrose hydrolyzing enzyme|alpha-glucosidase	H2O + SUCR <=> Glucose + Levulose	cpd00001 + cpd00076 <=> cpd00027 + cpd00082	3.2.1.20|3.2.1.26|3.2.1.48	peg.3132	Carbohydrates	Blocked	R00801|R00802	SUCH	iAO358:rll_14|iAG612:rbs_335:rbs_556|iYO844:SUCH|iND750:SUCRe|iSB619:SUCR	-3.11	0.69	-7.21	<=>	REVERSIBLE BY POINTS
rxn00582	Sucrose glucosylmutase|isomaltulose synthase	SUCR <=> Palatinose	cpd00076 <=> cpd01200	5.4.99.11	GROWMATCH	Carbohydrates	Blocked	R00810	ISOMS	iYO844:ISOMS	0.00	2.00	0.00	<=>	REVERSIBLE BY MM DELTAG
rxn00589	salicylate,NADH:oxygen oxidoreductase (1-hydroxylating,|decarboxylating)|salicylate 1-monooxygenase	2 H+ + NADH + O2 + SALC => NAD + H2O + CO2 + Catechol	2 cpd00067 + cpd00004 + cpd00007 + cpd00599 => cpd00003 + cpd00001 + cpd00011 + cpd00077	1.14.13.1	peg.723	Metabolism of Aromatic Compounds	Blocked	R00818	NOT IN MODEL	iAbaylyiv4:SALICYLATE-1-MONOOXYGENASE-RXN	-95.93	1.39	-93.19	=>	IRREVERSIBLE BY DELTAG MINMAX
rxn00604	D-Glucose-6-phosphate:NADP+ 1-oxoreductase|glucose 6-phosphate dehydrogenase|glucose 6-phosphate dehydrogenase, endoplasmic reticular|D-Glucose-6-phosphate:NADP+ 1-oxoreductase|G6PDH2|glucose-6-phosphate 1-dehydrogenase|glucose6-phosphatedehydrogenase	TPN + Robison ester <=> H+ + TPNH + 6-Phospho-D-glucono-1,5-lactone	cpd00006 + cpd00079 <=> cpd00067 + cpd00005 + cpd00911	1.1.1.49	peg.2390	Carbohydrates	Positive variable	R00835	G6PDH	iIT341:G6PDH2|iJR904:G6PDH2r|iAO358:rll_484|iAG612:rbs_259|iYO844:G6PDH|iND750:G6PDH2er:G6PDH2|iNJ661:G6PDH2|iSB619:G6PDH2r|iAF1260:G6PDH2r|iJN746:G6PDH2	-2.00	1.61	-2.00	<=>	REVERSIBLE BY MM DELTAG
rxn00606	alpha,alpha-Trehalose-6-phosphate phosphoglucohydrolase|trehalose-6-phosphate hydrolase	H2O + Trehalose 6-phosphate <=> Glucose + Robison ester	cpd00001 + cpd00523 <=> cpd00027 + cpd00079	3.2.1.93|3.2.1.122	peg.781	Carbohydrates	Blocked	R00837	TRE6PH	iJR904:TRE6PH|iAG612:rbs_285|iYO844:TRE6PH|iSB619:TRE6PH|iAF1260:TRE6PH	-3.11	0.69	-7.21	<=>	REVERSIBLE BY POINTS
rxn00607	Maltose-6'-phosphate 6-phosphoglucohydrolase|maltose-6'-phosphate glucosidase	H2O + Maltose 6-phosphate <=> Glucose + Robison ester	cpd00001 + cpd01919 <=> cpd00027 + cpd00079	3.2.1.122	peg.818	Carbohydrates	Blocked	R00838	MAL6PG	iAG612:rbs_268|iYO844:MAL6PG	-3.11	0.69	-7.21	<=>	REVERSIBLE BY POINTS
rxn00608	6-Phospho-beta-D-glucosyl-(1,4)-D-gluxose glucohydrolase|6-phospho-beta-glucosidase	H2O + cellobiose-6-phoshate <=> Glucose + Robison ester	cpd00001 + cpd02760 <=> cpd00027 + cpd00079	3.2.1.86	peg.3861|peg.4017	Carbohydrates	Blocked	R00839	PGGH	iAO358:rll_70|iAG612:rbs_201|iYO844:PGGH	-3.11	0.69	-7.21	<=>	REVERSIBLE BY POINTS
rxn00611	sn-Glycerol-3-phosphate:NAD+ 2-oxidoreductase|glycerol-3-phosphate dehydrogenase (NAD), mitochondrial|glycerol-3-phosphate dehydrogenase (NAD)|sn-Glycerol-3-phosphate:NAD+ 2-oxidoreductase|G3PD1|glycerol-3-phosphatedehydrogenase-NAD|sn-Glycerol-1-phosphate:NAD 2-oxidoreductase|sn-Glycerol-1-phosphate:NAD 2-oxidoreductase|glycerol-1-phosphate dehydrogenase (NAD)	NAD + GLYC-3-P <=> H+ + NADH + Glycerone phosphate	cpd00003 + cpd00080 <=> cpd00067 + cpd00004 + cpd00095	1.1.1.8|1.1.1.94	peg.2287	Carbohydrates	Variable	R00842|R05679	G3PD1	iIT341:G3PD1|iAF692:G1PDH|iYO844:G3PD1|iND750:G3PD1irm:G3PD1ir|iNJ661:G3PD1	3.76	1.08	3.76	<=>	REVERSIBLE BY POINTS
rxn00612	sn-Glycerol-3-phosphate:NADP+ 2-oxidoreductase|glycerol-3-phosphate dehydrogenase (NADP)|sn-Glycerol-3-phosphate:NADP+ 2-oxidoreductase|G3PD2|glycerol-3-phosphate dehydrogenase|glycerol-3-phosphatedehydrogenase-NADP|glycerol-3-phosphate dehydrogenase (nad(p)+)|sn-Glycerol-1-phosphate:NADP 2-oxidoreductase	TPN + GLYC-3-P <=> H+ + TPNH + Glycerone phosphate	cpd00006 + cpd00080 <=> cpd00067 + cpd00005 + cpd00095	1.1.1.94	peg.2287	Carbohydrates	Variable	R00844|R05680	NOT IN MODEL	iIT341:G3PD2|iJR904:G3PD2|iAbaylyiv4:GLYC3PDEHYDROGBIOSYN-RXN|iAO358:rll_182|iSB619:G3PD2|iAF1260:G3PD2|iJN746:G3PD2	3.76	1.08	3.76	<=>	REVERSIBLE BY POINTS
rxn00615	ATP:glycerol 3-phosphotransferase|glycerol kinase|ATP:glycerol 3-phosphotransferase|glycerol kinase (reversible)|GLYK|glycerolkinase	ATP + GLYC <= ADP + GLYC-3-P	cpd00002 + cpd00100 <= cpd00008 + cpd00080	2.7.1.30	peg.929	Carbohydrates	Negative variable	R00847	GLYK	iJR904:GLYK|iAO358:rll_167|iAG612:rbs_316|iSB619:GLYKr|iAF1260:GLYK|iIT341:GLYK|iAbaylyiv4:GLYCEROL-KIN-RXN|iND750:GLYK|iYO844:GLYK|iPS189:GLYK|iNJ661:GLYK|iJN746:GLYK	-4.50	0.24	-4.50	<=>	REVERSIBLE BY POINTS
rxn00616	sn-Glycerol-3-phosphate:(acceptor) 2-oxidoreductase|glycerol-3-phosphate dehydrogenase (FAD), mitochondrial|glycerol-3-phosphate dehydrogenase|glycerol-3-phosphate dehydrogenase (FAD)	GLYC-3-P + FAD => Glycerone phosphate + FADH2	cpd00080 + cpd00015 => cpd00095 + cpd00982	1.1.99.5	peg.930	Carbohydrates	Positive variable	R00848	NOT IN MODEL	iAbaylyiv4:GLYC3PDEHYDROG-RXN|iAG612:rbs_317|iND750:G3PDm|iJN746:G3PD	-0.79	1.74	-0.79	<=>	REVERSIBLE BY MM DELTAG
rxn00621	CTP:sn-glycerol-3-phosphate cytidylyltransferase|glycerol-3-phosphate cytidylyltransferase	CTP + GLYC-3-P <=> PPi + CDPglycerol	cpd00052 + cpd00080 <=> cpd00012 + cpd00402	2.7.7.39	peg.3581	Cell Wall and Capsule	Positive	R00856	G3PCT	iAO358:rll_412:rll_413|iYO844:G3PCT|iSB619:G3PCT	1.07	0.75	1.07	<=>	REVERSIBLE BY MM DELTAG
rxn00623	hydrogen-sulfide:NADP+ oxidoreductase|sulfite reductase (NADPH2)|hydrogen-sulfide:NADP+ oxidoreductase|SULR|sulfitereductase-NADPH2|sulfite reductase (nadph)	3 TPN + 3 H2O + H2S <= 4 H+ + 3 TPNH + HSO3-	3 cpd00006 + 3 cpd00001 + cpd00239 <= 4 cpd00067 + 3 cpd00005 + cpd00081	1.8.1.2	peg.3349+peg.3350	Sulfur Metabolism	Negative variable	R00858	SULR	iJR904:SULR|iAO358:rll_619|iAG612:rbs_560|iSB619:SULR|iAF1260:SULRi|iIT341:SULR|iAbaylyiv4:SULFITE-REDUCT-RXN|iND750:SULR|iYO844:SULR|iNJ661:SULR|iJN746:SULRi	28.26	3.55	28.26	<=	IRREVERSIBLE BY DELTAG MINMAX
rxn00634	D-Glucitol:NAD+ 2-oxidoreductase|D-sorbitol dehydrogenase (D-fructose producing)|D-sorbitol dehydrogenase|D-Glucitol:NAD+ 2-oxidoreductase|D-sorbitol dehydrogenase (R)	NAD + Sorbitol <=> H+ + NADH + Levulose	cpd00003 + cpd00588 <=> cpd00067 + cpd00004 + cpd00082	1.1.1.14|1.1.1.15	peg.615	Carbohydrates	Negative variable	R00875	SBTD_D	iAG612:rbs_281|iYO844:SBTD_D|iND750:SBTD_D2|iSB619:SBTD_Dr	2.01	1.70	2.01	<=>	REVERSIBLE BY POINTS
rxn00649	O3-Acetyl-L-serine acetate-lyase (adding hydrogen sulfide)|cysteine synthase|O3-Acetyl-L-serine acetate-lyase (adding hydrogen sulfide)|cysteine synthase (reversible)|CYSS|cysteinesynthase	O-Acetyl-L-serine + H2S => H+ + ACET + L-Cysteine	cpd00722 + cpd00239 => cpd00067 + cpd00029 + cpd00084	2.5.1.47|2.5.1.65|4.2.99.8	peg.3000|peg.73	Amino Acids and Derivatives	Positive variable	R00897	CYSS	iJR904:CYSS|iAO358:rll_104:rll_105|iAG612:rbs_498:rbs_499|iAF692:CYSSr|iSB619:CYSS|iAF1260:CYSS|iIT341:CYSS|iAbaylyiv4:ACSERLY-RXN|iND750:CYSS|iYO844:CYSS|iNJ661:CYSS|iJN746:CYSS	-12.95	1.05	-12.95	=>	IRREVERSIBLE BY DELTAG MINMAX
rxn00670	acetyl-CoA:phosphate acetyltransferase|Phosphate acetyltransferase|phosphate acetyltransferase	Propanoyl-CoA + Phosphate + H+ <=> CoA + Propanoyl phosphate	cpd00086 + cpd00009 + cpd00067 <=> cpd00010 + cpd01844	2.3.1.8	peg.3772	Carbohydrates	Variable	R00921	PTA2r	iJR904:PTA2|iAbaylyiv4:PTAALT-RXN|iYO844:PTA2r|iPS189:PTA2r|iAF1260:PTA2	3.69	1.23	3.69	<=>	REVERSIBLE BY POINTS
rxn00671	2-Methyl-3-oxopropanoate:NAD+ oxidoreductase (CoA-propanoylating)|methylmalonate-semialdehyde dehydrogenase|(S)-Methylmalonate semialdehyde:NAD+ oxidoreductase|(CoA-propanoylating)|methylmalonate-semialdehyde dehydrogenase (acylating)|2-Methyl-3-oxopropanoate:NAD+ oxidoreductase (CoA-propanoylating)|(S)-Methylmalonate semialdehyde:NAD+ oxidoreductase (CoA-propanoylating)	CoA + NAD + 2-Methyl-3-oxopropanoate <=> Propanoyl-CoA + NADH + CO2	cpd00010 + cpd00003 + cpd00287 <=> cpd00086 + cpd00004 + cpd00011	1.2.1.27	peg.3981	Carbohydrates	Blocked	R00922|R00935	MMSAD1	iAbaylyiv4:1.2.1.27-RXN|iAG612:rbs_468|iYO844:MMSAD1:MMSDHir|iNJ661:MMSAD1|iJN746:MMTSAO	-7.14	1.62	-8.50	<=>	REVERSIBLE BY POINTS
rxn00676	Propanoyl-CoA:acetyl-CoA C-acyltransferase|acetyl-CoA C-acyltransferase (2-Methyl-3-acetoacetyl-CoA)|2-Methylacetyl-CoA thiolase	Propanoyl-CoA + Acetyl-CoA <=> CoA + 2-Methylacetoacetyl-CoA	cpd00086 + cpd00022 <=> cpd00010 + cpd02124	2.3.1.16	peg.3288|peg.1035|peg.2421	Amino Acids and Derivatives	Variable	R00927	ACACT10rr	iAG612:rbs_50|iYO844:ACACT10rr|iJN746:MACCOAT	5.25	1.09	5.25	<=>	REVERSIBLE BY POINT DELTAG CONFLICT
rxn00679	2-Methylcitrate oxaloacetate-lyase|2-methylcitrate synthase	H+ + CoA + 2-Methylcitrate <= Propanoyl-CoA + H2O + Oxaloacetate	cpd00067 + cpd00010 + cpd01501 <= cpd00086 + cpd00001 + cpd00032	2.3.3.5|4.1.3.31	peg.2418	Carbohydrates	Negative variable	R00931	MCITS	iJR904:MCITS|iAbaylyiv4:2-METHYLCITRATE-SYNTHASE-RXN|iAG612:rbs_524|iYO844:MCITS|iND750:MCITS|iAF1260:MCITS|iJN746:MCITS	10.74	1.31	10.74	<=	IRREVERSIBLE BY POINTS
rxn00686	5,6,7,8-Tetrahydrofolate:NADP+ oxidoreductase|dihydrofolate reductase|dihydrofolate reductase, mitochondrial|dihydrofolate reductase (irreversible)|5,6,7,8-Tetrahydrofolate:NADP+ oxidoreductase|DHFRi|dihydropholate reductase|dihydrofolatereductase-irreversible	TPN + THF <=> H+ + TPNH + Dihydrofolate	cpd00006 + cpd00087 <=> cpd00067 + cpd00005 + cpd00330	1.5.1.3	peg.2187	Cofactors, Vitamins, Prosthetic Groups, Pigments	Negative	R00939	DHFR	iJR904:DHFR|iAO358:rll_119|iAF692:DHFR|iSB619:DHFR|iAF1260:DHFR|iIT341:DHFRi|iAbaylyiv4:DIHYDROFOLATEREDUCT-RXN|iND750:DHFRim:DHFRi|iYO844:DHFR|iPS189:DHFR|iNJ661:DHFR|iJN746:DHFR	0.59	1.37	0.59	<=>	REVERSIBLE BY MM DELTAG
rxn00689	Tetrahydrofolate:L-glutamate gamma-ligase (ADP-forming)	ATP + GLU + THF => ADP + Phosphate + H+ + THF-L-glutamate	cpd00002 + cpd00023 + cpd00087 => cpd00008 + cpd00009 + cpd00067 + cpd06227	6.3.2.17	peg.2811	Cofactors, Vitamins, Prosthetic Groups, Pigments	Blocked	R00942	NOT IN MODEL	iND750:THFGLUS|iNJ661:THFGLUS|iSB619:THFGLUS	-6.35	0.86	-6.35	=>	IRREVERSIBLE BY POINTS
rxn00690	Formate:tetrahydrofolate ligase (ADP-forming)|formate-tetrahydrofolate ligase, mitochondrial|formate-tetrahydrofolate ligase|Formate:tetrahydrofolate ligase (ADP-forming)|FTHFLi|formyltetrahydrofolate synthetase|formate-tetrahydrofolateligase	ATP + FORM + THF <=> ADP + Phosphate + 10-Formyl-THF	cpd00002 + cpd00047 + cpd00087 <=> cpd00008 + cpd00009 + cpd00201	3.5.4.9|6.3.4.3	peg.2435	Cofactors, Vitamins, Prosthetic Groups, Pigments	Variable	R00943	NOT IN MODEL	iIT341:FTHFLi|iAO358:rll_141|iND750:FTHFLm:FTHFL|iNJ661:FTHFL|iSB619:FTHFL	-0.87	1.49	-0.87	<=>	REVERSIBLE BY MM DELTAG
rxn00691	10-Formyltetrahydrofolate amidohydrolase|formyltetrahydrofolate deformylase|10-Formyltetrahydrofolate amidohydrolase|FTHFD|formyltetrahydrofolatedeformylase	H2O + 10-Formyl-THF => H+ + FORM + THF	cpd00001 + cpd00201 => cpd00067 + cpd00047 + cpd00087	3.5.1.10	peg.1313	Cofactors, Vitamins, Prosthetic Groups, Pigments	Positive variable	R00944	FTHFD	iIT341:FTHFD|iJR904:FTHFD|iAbaylyiv4:FORMYLTHFDEFORMYL-RXN|iYO844:FTHFD|iNJ661:FTHFD|iAF1260:FTHFD|iJN746:FTHFD	-5.94	1.49	-10.04	=>	IRREVERSIBLE BY DELTAG MINMAX
rxn00692	5,10-Methylenetetrahydrofolate:glycine hydroxymethyltransferase|glycine hydroxymethyltransferase, reversible|glycine hydroxymethyltransferase, reversible, mitochondrial|glycine hydroxymethyltransferase|5,10-Methylenetetrahydrofolate:glycine hydroxymethyltransferase|GHMT2r|serine hydroxymethyltransferase|glycinehydroxymethyltransferase-reversible	H2O + 5,10-Methylene-THF + Gly <=> Serine + THF	cpd00001 + cpd00125 + cpd00033 <=> cpd00054 + cpd00087	2.1.2.1	peg.3697	Cofactors, Vitamins, Prosthetic Groups, Pigments	Variable	R00945	GHMT	iJR904:GHMT2|iAO358:rll_175|iAG612:rbs_563|iAF692:GHMT2|iSB619:GHMT2|iAF1260:GHMT2r|iIT341:GHMT2r|iAbaylyiv4:GLYOHMETRANS-RXN|iND750:GHMT2rm:GHMT2r|iYO844:GHMT|iPS189:GHMT|iNJ661:GHMT2|iJN746:GHMT2r	-0.05	1.83	-0.05	<=>	REVERSIBLE BY MM DELTAG
rxn00693	5-Methyltetrahydrofolate:L-homocysteine S-methyltransferase|methionine synthase|5-methionine synthase|5-methyltetrahydrofolate--homocysteine s-methyltransferase|methionine synthase reversible	L-Homocysteine + 5-Methyltetrahydrofolate <=> Methionine + THF	cpd00135 + cpd00345 <=> cpd00060 + cpd00087	2.1.1.13	peg.1320|peg.3900+peg.3901	Amino Acids and Derivatives	Variable	R00946	METS	iJR904:METS|iAO358:rll_249|iAF692:METS|iSB619:METS|iAF1260:METS|iAbaylyiv4:HOMOCYSMETB12-RXN|iND750:METS|iYO844:METS|iNJ661:METS|iJN746:METSr	-6.41	1.27	-6.41	<=>	REVERSIBLE BY POINTS
rxn00695	ATP:alpha-D-glucose-1-phosphate adenyltransferase|glucose-1-phosphate adenylyltransferase	ATP + Cori ester <=> PPi + ADPglucose	cpd00002 + cpd00089 <=> cpd00012 + cpd00387	2.7.7.27	peg.3099+peg.3100	Carbohydrates	Variable	R00948	GLGCr	iJR904:GLGC|iYO844:GLGCr|iNJ661:GLGC|iSB619:GLGC|iAF1260:GLGC	1.07	0.75	1.07	<=>	REVERSIBLE BY MM DELTAG
rxn00702	CTP:D-glucose-1-phosphate cytidylyltransferase	Cori ester + CTP <=> PPi + CDP-glucose	cpd00089 + cpd00052 <=> cpd00012 + cpd00390	2.7.7.33	peg.727	Carbohydrates	Blocked	R00956	NOT IN MODEL		1.07	0.75	1.07	<=>	REVERSIBLE BY MM DELTAG
rxn00704	alpha-D-Glucose 1-phosphate 1,6-phosphomutase|phosphoglucomutase|alpha-D-Glucose 1-phosphate 1,6-phosphomutase|PGMT	Cori ester <=> Robison ester	cpd00089 <=> cpd00079	5.4.2.2|5.4.2.5	peg.177	Cell Wall and Capsule	Negative	R00959	PGMT	iJR904:PGMT|iAO358:rll_139|iAG612:rbs_143:rbs_144:rbs_145:rbs_260|iAF692:PGMT|iSB619:PGMT|iAF1260:PGMT|iIT341:PGMT|iND750:PGMT|iYO844:PGMT|iPS189:PGMT|iNJ661:PGMT|iJN746:PGMT	0.00	2.00	0.00	<=>	REVERSIBLE BY MM DELTAG
rxn00707	ITP:cytidine 5'-phosphotransferase|cytidine kinase (ITP)	ITP + Cytidine <=> CMP + IDP	cpd00068 + cpd00367 <=> cpd00046 + cpd00090	2.7.1.48	peg.2736	Nucleosides and Nucleotides	Variable	R00962	CYTDK3	iYO844:CYTDK3|iPS189:CYTDK3	-4.50	0.24	-4.50	<=>	REVERSIBLE BY POINTS
rxn00708	Uridine 5'-monophosphate phosphohydrolase|5'-nucleotidase (UMP)|nucleotidase|ump nucleotidase	UMP + H2O => Phosphate + H+ + Uridine	cpd00091 + cpd00001 => cpd00009 + cpd00067 + cpd00249	3.1.3.5	peg.784|peg.733	Nucleosides and Nucleotides	Positive variable	R00963	NTD2	iJR904:NTD2|iAbaylyiv4:5'-NUCLEOTID-RXN|iAO358:rll_298|iYO844:NTD2|iND750:NTD2|iNJ661:NTD2|iAF1260:NTD2:NTD2pp|iJN746:NTD2:NTD2pp	-2.32	0.74	-6.42	=>	IRREVERSIBLE BY POINTS
rxn00709	ATP:uridine 5'-phosphotransferase|uridine kinase (ATP:Uridine)|uridine kinase	ATP + Uridine <=> ADP + UMP	cpd00002 + cpd00249 <=> cpd00008 + cpd00091	2.7.1.48	peg.2736	Nucleosides and Nucleotides	Variable	R00964	URIK1	iAO358:rll_437|iAG612:rbs_585|iYO844:URIK1|iND750:URIK1|iPS189:URIK1|iSB619:URIK1	-4.50	0.24	-4.50	<=>	REVERSIBLE BY POINTS
rxn00710	Orotidine-5'-phosphate carboxy-lyase|orotidine-5'-phosphate decarboxylase|Orotidine-5'-phosphate carboxy-lyase|OMPDC|orotidine-phosphate decarboxylase|orotidine-5-phosphatedecarboxylase	H+ + Orotidylic acid => UMP + CO2	cpd00067 + cpd00810 => cpd00091 + cpd00011	4.1.1.23	peg.1557	Nucleosides and Nucleotides	Positive variable	R00965	OMPDC	iJR904:OMPDC|iAO358:rll_385|iAG612:rbs_505|iAF692:OMPDC|iSB619:OMPDC|iAF1260:OMPDC|iIT341:OMPDC|iAbaylyiv4:OROTPDECARB-RXN|iND750:OMPDC|iYO844:OMPDC|iNJ661:OMPDC|iJN746:OMPDC	-1.32	0.73	-6.78	=>	IRREVERSIBLE BY POINTS
rxn00711	UMP:pyrophosphate phosphoribosyltransferase|uracil phosphoribosyltransferase|UMP:pyrophosphate phosphoribosyltransferase|uracil phosphoribosyltransferase (r)|UPPRT|uracilphosphoribosyltransferase	UMP + PPi <= PRPP + Uracil	cpd00091 + cpd00012 <= cpd00103 + cpd00092	2.4.2.9	peg.1549|peg.3696	Nucleosides and Nucleotides	Negative variable	R00966	UPPRT	iJR904:UPPRT|iAO358:rll_443|iAG612:rbs_576:rbs_577|iSB619:UPPRTr|iAF1260:UPPRT|iIT341:UPPRT|iAbaylyiv4:URACIL-PRIBOSYLTRANS-RXN|iND750:UPPRT|iYO844:UPPRT|iPS189:UPPRT|iNJ661:UPPRT|iJN746:UPPRT	3.01	0.98	3.01	<=	IRREVERSIBLE BY POINTS
rxn00712	UTP:uridine 5'-phosphotransferase	Uridine + UTP <=> UMP + UDP	cpd00249 + cpd00062 <=> cpd00091 + cpd00014	2.7.1.48	peg.2736	Nucleosides and Nucleotides	Variable	R00967	NOT IN MODEL		-4.50	0.24	-4.50	<=>	REVERSIBLE BY POINTS
rxn00713	GTP:uridine 5'-phosphotransferase|uridine kinase (GTP:Uridine)	Uridine + GTP <=> UMP + GDP	cpd00249 + cpd00038 <=> cpd00091 + cpd00031	2.7.1.48	peg.2736	Nucleosides and Nucleotides	Variable	R00968	URIK2	iJR904:URIK2|iYO844:URIK2|iND750:URIK2|iPS189:URIK2|iNJ661:URIK2|iSB619:URIK2|iAF1260:URIK2	-4.50	0.24	-4.50	<=>	REVERSIBLE BY POINTS
rxn00715	ITP:uridine 5'-phosphotransferase|uridine kinase (ITP:Uridine)	Uridine + ITP <=> UMP + IDP	cpd00249 + cpd00068 <=> cpd00091 + cpd00090	2.7.1.48	peg.2736	Nucleosides and Nucleotides	Variable	R00970	URIK3	iYO844:URIK3|iPS189:URIK3|iSB619:URIK3	-4.50	0.24	-4.50	<=>	REVERSIBLE BY POINTS
rxn00726	Chorismate pyruvate-lyase (amino-accepting)|Chorismate pyruvate-lyase (amino-accepting)|ANS2|anthranilatesynthase2	NH3 + Chorismate => H+ + H2O + Pyruvate + Vitamin L1	cpd00013 + cpd00216 => cpd00067 + cpd00001 + cpd00020 + cpd00093	4.1.3.27	peg.2272+peg.75	Cofactors, Vitamins, Prosthetic Groups, Pigments	Positive variable	R00985	NOT IN MODEL	iIT341:ANS2	-39.44	1.78	-39.44	=>	IRREVERSIBLE BY DELTAG MINMAX
rxn00727	Chorismate pyruvate-lyase (amino-accepting)|anthranilate synthase|Chorismate pyruvate-lyase (amino-accepting)|ANS|anthranilate synthase component II|anthranilatesynthase	L-Glutamine + Chorismate => H+ + GLU + Pyruvate + Vitamin L1	cpd00053 + cpd00216 => cpd00067 + cpd00023 + cpd00020 + cpd00093	4.1.3.27	peg.75+peg.2272	Cofactors, Vitamins, Prosthetic Groups, Pigments	Positive variable	R00986	ANS1	iJR904:ANS|iAO358:rll_432|iAG612:rbs_202|iAF692:ANS|iSB619:ANS|iAF1260:ANS|iIT341:ANS|iAbaylyiv4:ANTHRANSYN-RXN|iND750:ANS|iYO844:ANS1|iNJ661:ANS|iJN746:ANS	-44.16	1.63	-48.26	=>	IRREVERSIBLE BY DELTAG MINMAX
rxn00734		Phosphate + 2 H+ + 0.5 O2 + 2-Oxobutyrate => H2O + CO2 + Propanoyl phosphate	cpd00009 + 2 cpd00067 + 0.5 cpd00007 + cpd00094 => cpd00001 + cpd00011 + cpd01844		SPONTANEOUS	Carbohydrates	Positive variable		NOT IN MODEL		-58.83	0.97	-56.10	=>	IRREVERSIBLE BY DELTAG MINMAX
rxn00737	L-threonine ammonia-lyase|L-threonine deaminase|L-threonine deaminase, mitochondrial|L-threonine ammonia-lyase|L-threonine deaminse reversible|THRD_L|threonine deaminase|L-threoninedeaminase|threonine dehydratase	threonine => NH3 + 2-Oxobutyrate	cpd00161 => cpd00013 + cpd00094	4.3.1.19	peg.2183	Amino Acids and Derivatives	Positive variable	R00996	THRD_L	iJR904:THRD_L|iAO358:rll_205|iAG612:rbs_430|iSB619:THRD_L|iAF1260:THRD_L|iIT341:THRD_L|iAbaylyiv4:THREDEHYD-RXN|iND750:THRD_Lm:THRD_L|iYO844:THRD_L|iNJ661:THRD_Lr|iJN746:THRD_L	-5.70	0.69	-9.80	=>	IRREVERSIBLE BY DELTAG MINMAX
rxn00740	O-Succinyl-L-homoserine succinate-lyase (adding cysteine)|O-succinylhomoserine lyase (elimination), reversible|O-succinylhomoserine lyase (elimination)|O-Succinyl-L-homoserine succinate-lyase (adding cysteine)|SHSL4r|O-succinylhomoserinelyase-elimination-reversible	H2O + O-Succinyl-L-homoserine => H+ + NH3 + Succinate + 2-Oxobutyrate	cpd00001 + cpd00822 => cpd00067 + cpd00013 + cpd00036 + cpd00094	2.5.1.48|4.2.99.9	peg.1188	Amino Acids and Derivatives	Positive variable	R00999	SHSL4	iIT341:SHSL4r|iYO844:SHSL4|iND750:SHSL4r|iNJ661:SHSL4r|iSB619:SHSL4r|iJN746:SHSL4r	-9.65	0.92	-17.85	=>	IRREVERSIBLE BY DELTAG MINMAX
rxn00742	L-Cystathionine Lysteine-lyase (deaminating)|cystathionine g-lyase|cystathionine gamma-lyase	H2O + Cystathionine => NH3 + L-Cysteine + 2-Oxobutyrate	cpd00001 + cpd00424 => cpd00013 + cpd00084 + cpd00094	4.4.1.1	peg.2728	Amino Acids and Derivatives	Positive variable	R01001	CYSTGL	iAO358:rll_590|iYO844:CYSTGL|iND750:CYSTGL|iNJ661:CYSTGL|iJN746:CYSTGLr	-1.84	1.26	-10.03	=>	IRREVERSIBLE BY POINTS
rxn00743	Glycerone phosphate phosphohydrolase (alkaline optimum)|alkaline phosphatase	H2O + Glycerone phosphate => Phosphate + H+ + Glycerone	cpd00001 + cpd00095 => cpd00009 + cpd00067 + cpd00157	3.1.3.1	peg.574|peg.941	Cofactors, Vitamins, Prosthetic Groups, Pigments	Positive variable	R01010	ALKPr	iAF692:ALKP|iYO844:ALKPr|iSB619:ALKP	-2.32	0.74	-6.42	=>	IRREVERSIBLE BY POINTS
rxn00747	D-Glyceraldehyde-3-phosphate ketol-isomerase|triose-phosphate isomerase|D-Glyceraldehyde-3-phosphate ketol-isomerase|TPI|triosephosphate isomerase|triose-phosphateisomerase	Glyceraldehyde3-phosphate <=> Glycerone phosphate	cpd00102 <=> cpd00095	5.3.1.1	peg.3398|peg.3974	Carbohydrates	Variable	R01015	TPI	iJR904:TPI|iAO358:rll_424|iAG612:rbs_318|iAF692:TPI|iSB619:TPI|iAF1260:TPI|iIT341:TPI|iAbaylyiv4:TRIOSEPISOMERIZATION-RXN|iND750:TPI|iYO844:TPI|iPS189:TPI|iNJ661:TPI|iJN746:TPI	-1.46	0.30	-1.46	<=>	REVERSIBLE BY MM DELTAG
rxn00748	Glycerone-phosphate phospho-lyase|methylglyoxal synthase	Glycerone phosphate => Phosphate + H+ + Methylglyoxal	cpd00095 => cpd00009 + cpd00067 + cpd00428	4.2.3.3	peg.2252	Carbohydrates	Blocked	R01016	MGSA	iJR904:MGSA|iYO844:MGSA|iAF1260:MGSA	-10.83	0.63	-14.93	=>	IRREVERSIBLE BY DELTAG MINMAX
rxn00751	ATP:choline phosphotransferase|Choline kinase	ATP + Choline <=> ADP + Phosphocholine	cpd00002 + cpd00098 <=> cpd00008 + cpd00457	2.7.1.32	GROWMATCH	Amino Acids and Derivatives	Blocked	R01021	NOT IN MODEL	iND750:CHOLK|iPS189:CHOLK	-4.50	0.24	-4.50	<=>	REVERSIBLE BY POINTS
rxn00758	sn-Glycero-3-phosphocholine glycerophosphohydrolase|Glycerophosphodiester phosphodiesterase (Glycerophosphocholine)|Glycerophosphodiester phosphodiesterase (sn-Glycero-3-phosphocholine)	H2O + Glycerophosphocholine <=> GLYC-3-P + Choline	cpd00001 + cpd00507 <=> cpd00080 + cpd00098	3.1.4.2|3.1.4.46	peg.962|peg.214|peg.2422	Carbohydrates	Blocked	R01030	GPDDA1	iJR904:GPDDA1|iYO844:GPDDA1|iSB619:GPDDA1|iAF1260:GPDDA1:GPDDA1pp	-4.81	0.69	-8.91	<=>	REVERSIBLE BY POINTS
rxn00762	Glycerol:NAD+ oxidoreductase|Glycerol dehydrogenase	NAD + GLYC <=> H+ + NADH + Glycerone	cpd00003 + cpd00100 <=> cpd00067 + cpd00004 + cpd00157	1.1.1.6	GROWMATCH	Carbohydrates	Variable	R01034	NOT IN MODEL	iJR904:GLYCDx|iAF1260:GLYCDx	3.76	1.08	3.76	<=>	REVERSIBLE BY POINTS
rxn00763	Glycerol:NAD+ oxidoreductase|alcohol dehydrogenase (glycerol)	NAD + GLYC <=> H+ + NADH + D-Glyceraldehyde	cpd00003 + cpd00100 <=> cpd00067 + cpd00004 + cpd00448	1.1.1.1|1.1.1.2|1.1.1.21|1.1.1.72	peg.2704|peg.1847|peg.1032	Carbohydrates	Variable	R01036	NOT IN MODEL	iJR904:ALCD19|iAF1260:ALCD19|iJN746:ALCD19	5.22	1.07	5.22	<=>	REVERSIBLE BY POINTS
rxn00770	ATP:D-ribose-5-phosphate pyrophosphotransferase|phosphoribosylpyrophosphate synthetase|ATP:D-ribose-5-phosphate pyrophosphotransferase|PRPPS|ribose-phosphate pyrophosphokinase|phosphoribosylpyrophosphatesynthetase	ATP + Ribose 5-phosphate <=> AMP + PRPP	cpd00002 + cpd00101 <=> cpd00018 + cpd00103	2.7.6.1	peg.51	Carbohydrates	Positive	R01049	PRPPS	iJR904:PRPPS|iAO358:rll_339|iAF692:PRPPS|iSB619:PRPPS|iAF1260:PRPPS|iIT341:PRPPS|iAbaylyiv4:PRPPSYN-RXN|iND750:PRPPS|iYO844:PRPPS|iPS189:PRPPS|iNJ661:PRPPS|iJN746:PRPPS	-4.50	0.24	-4.50	<=>	REVERSIBLE BY POINTS
rxn00772	ATP:D-ribose 5-phosphotransferase|ribokinase|ribokinase reversible	ATP + D-Ribose <=> ADP + Ribose 5-phosphate	cpd00002 + cpd00105 <=> cpd00008 + cpd00101	2.7.1.15	peg.3599	Carbohydrates	Variable	R01051	RBKr	iJR904:RBK|iAO358:rll_392|iAG612:rbs_275|iAF692:RBK|iSB619:RBK|iAF1260:RBK|iAbaylyiv4:RIBOKIN-RXN|iND750:RBK|iYO844:RBKr|iPS189:RBK|iNJ661:RBK|iJN746:RBKr	-4.50	0.24	-4.50	<=>	REVERSIBLE BY POINTS
rxn00775	ADPribose ribophosphohydrolase|ADPribose diphosphatase	H2O + ADPribose => AMP + Ribose 5-phosphate	cpd00001 + cpd00251 => cpd00018 + cpd00101	3.6.1.13	peg.2366	Nucleosides and Nucleotides	Blocked	R01054	ADPRDP	iYO844:ADPRDP|iSB619:ADPRDP|iAF1260:ADPRDP	-9.31	0.75	-13.41	=>	IRREVERSIBLE BY DELTAG MINMAX
rxn00777	D-Ribose-5-phosphate ketol-isomerase|ribose-5-phosphate isomerase|D-Ribose-5-phosphate ketol-isomerase|RPI|ribose 5-phosphate isomerase A|ribose-5-phosphateisomerase|ribose 5-phosphate epimerase	Ribose 5-phosphate <=> D-Ribulose5-phosphate	cpd00101 <=> cpd00171	5.3.1.6	peg.3699	Carbohydrates	Variable	R01056	RPI	iJR904:RPI|iAO358:rll_404|iAG612:rbs_279|iAF692:RPI|iSB619:RPI|iAF1260:RPI|iIT341:RPI|iAbaylyiv4:RIB5PISOM-RXN|iND750:RPI|iYO844:RPI|iPS189:RPI|iNJ661:RPI|iJN746:RPI	0.62	1.30	0.62	<=>	REVERSIBLE BY MM DELTAG
rxn00778	D-Ribose 1,5-phosphomutase|alpha-D-Ribose 1-phosphate 1,6-phosphomutase|phosphopentomutase|D-Ribose 1,5-phosphomutase|alpha-D-Ribose 1-phosphate 1,6-phosphomutase|PPM	Ribose 1-phosphate <=> Ribose 5-phosphate	cpd00475 <=> cpd00101	5.4.2.2|5.4.2.7	peg.2355	Carbohydrates	Variable	R01057	PPM	iIT341:PPM|iJR904:PPM|iAO358:rll_112|iAG612:rbs_277|iYO844:PPM|iND750:PPM|iSB619:PPM|iAF1260:PPM|iJN746:PPM	0.00	2.00	0.00	<=>	REVERSIBLE BY MM DELTAG
rxn00781	D-Glyceraldehyde-3-phosphate:NAD+ oxidoreductase(phosphorylating)|glyceraldehyde-3-phosphate dehydrogenase|glyceraldehyde-3-phosphate dehydrogenase (phosphorylating)|D-Glyceraldehyde-3-phosphate:NAD+ oxidoreductase(phosphorylating)|GAPD|glyceraldehyde 3-phosphate dehydrogenase|glyceraldehyde-3-phosphatedehydrogenase|glyceraldehyde 3-phosphate dehydrogenase (phosphorylating)|glyceraldehyde-3-phosp…	Phosphate + NAD + Glyceraldehyde3-phosphate <=> NADH + 1,3-Bisphospho-D-glycerate	cpd00009 + cpd00003 + cpd00102 <=> cpd00004 + cpd00203	1.2.1.12|1.2.1.13|1.2.1.59	peg.3400	Carbohydrates	Negative variable	R01061	GAPD_NAD	iJR904:GAPD|iAO358:rll_157:rll_158|iAF692:GAPD|iSB619:GAPD|iAF1260:GAPD|iIT341:GAPD|iAbaylyiv4:GAPOXNPHOSPHN-RXN|iND750:GAPD|iYO844:GAPD_NAD|iPS189:GAPD|iNJ661:GAPD|iJN746:GAPD	-0.36	1.20	3.74	<=	IRREVERSIBLE BY POINTS
rxn00782	D-Glyceraldehyde-3-phosphate:NADP+ oxidoreductase(phosphorylating)|glyceraldehyde-3-phosphate dehydrogenase (phosphorylating)|D-Glyceraldehyde-3-phosphate:NADP+ oxidoreductase(phosphorylating)|glyceraldehyde-3-phosphate dehydrogenase (NAD(P)+) (phosphorylating)	Phosphate + TPN + Glyceraldehyde3-phosphate <= TPNH + 1,3-Bisphospho-D-glycerate	cpd00009 + cpd00006 + cpd00102 <= cpd00005 + cpd00203	1.2.1.12|1.2.1.13|1.2.1.59	peg.2905	Carbohydrates	Negative variable	R01063	GAPD_NADP	iAF692:GAPD(nadp)|iYO844:GAPD_NADP	-0.36	1.20	3.74	<=	IRREVERSIBLE BY POINTS
rxn00784	2-Deoxy-D-ribose-5-phosphate acetaldehyde-lyase|deoxyribose-phosphate aldolase|Deoxyribose-phosphate aldolase	deoxyribose-5-phosphate <=> Glyceraldehyde3-phosphate + AALD	cpd00510 <=> cpd00102 + cpd00071	4.1.2.4	peg.3947	Carbohydrates	Variable	R01066	DRPAr	iJR904:DRPA|iAO358:rll_113|iAG612:rbs_240|iSB619:DRPA|iAF1260:DRPA|iYO844:DRPAr|iNJ661:DRPA|iPS189:DRPAr	1.68	1.27	-2.42	<=>	REVERSIBLE BY POINTS
rxn00785	D-Fructose 6-phosphate:D-glyceraldehyde-3-phosphate glycolaldehyde|transferase|beta-D-Fructose 6-phosphate:D-glyceraldehyde-3-phosphate|glycolaldehyde transferase|transketolase|transferase|glycolaldehyde transferase|TKT2|transketolase (erythrose-4p)	Neuberg ester + Glyceraldehyde3-phosphate <=> D-Xylulose5-phosphate + D-Erythrose4-phosphate	cpd00072 + cpd00102 <=> cpd00198 + cpd00236	2.2.1.1	peg.1793	Carbohydrates	Variable	R01067|R01830	TKT2	iJR904:TKT2|iAO358:rll_423|iAG612:rbs_244|iAF692:TKT2|iSB619:TKT2|iAF1260:TKT2|iIT341:TKT2|iAbaylyiv4:2TRANSKETO-RXN|iND750:TKT2|iYO844:TKT2|iPS189:TKT2|iNJ661:TKT2|iJN746:TKT2	1.75	1.29	1.75	<=>	REVERSIBLE BY MM DELTAG
rxn00786	D-Fructose-1,6-bisphosphate D-glyceraldehyde-3-phosphate-lyase|fructose-bisphosphate aldolase|beta-D-fructose 1,6-bisphosphate D-glyceraldehyde-3-phosphate-lyase|D-Fructose-1,6-bisphosphate D-glyceraldehyde-3-phosphate-lyase|beta-D-fructose 1,6-bisphosphate D-glyceraldehyde-3-phosphate-lyase|FBA|fructose-bisphosphatealdolase	D-Fructose1-6-bisphosphate <=> Glyceraldehyde3-phosphate + Glycerone phosphate	cpd00290 <=> cpd00102 + cpd00095	4.1.2.13	peg.3719	Carbohydrates	Variable	R01068|R01070	FBA	iJR904:FBA|iAO358:rll_137|iAG612:rbs_248|iAF692:FBA|iSB619:FBA|iAF1260:FBA|iIT341:FBA|iAbaylyiv4:F16ALDOLASE-RXN|iND750:FBA|iYO844:FBA|iPS189:FBA|iNJ661:FBA|iJN746:FBA	4.31	1.23	0.21	<=>	REVERSIBLE BY MM DELTAG
rxn00787	D-Tagatose 1,6-bisphosphate triosephosphate lyase|D-Tagatose 1,6-bisphosphate triosephosphate lyase|Tagatose-bisphosphate aldolase|tagatose-bisphosphate aldolase	D-Tagatose 1,6-biphosphate <=> Glyceraldehyde3-phosphate + Glycerone phosphate	cpd02371 <=> cpd00102 + cpd00095	4.1.2.40	GROWMATCH	Carbohydrates	Blocked	R01069	TGBPA	iJR904:TGBPA|iAO358:rll_576|iYO844:TGBPA|iSB619:TGBPA|iAF1260:TGBPA	4.31	1.23	0.21	<=>	REVERSIBLE BY MM DELTAG
rxn00789	1-(5-Phospho-D-ribosyl)-ATP:pyrophosphate phosphoribosyl-transferase|ATP phosphoribosyltransferase|1-(5-phospho-D-ribosyl)-ATP:pyrophosphate|phospho-alpha-D-ribosyl-transferase|atp phosphoribosyltransferase|ATP phosphoribosyltransferase reversible	PPi + Phosphoribosyl-ATP <= ATP + PRPP	cpd00012 + cpd01775 <= cpd00002 + cpd00103	2.4.2.17	peg.3498+peg.3499	Amino Acids and Derivatives	Negative variable	R01071	ATPPRTr	iJR904:ATPPRT|iAO358:rll_193|iAG612:rbs_167|iAF692:ATPPRT|iSB619:ATPPRT|iAF1260:ATPPRT|iAbaylyiv4:ATPPHOSPHORIBOSYLTRANS-RXN|iND750:ATPPRT|iYO844:ATPPRTr|iNJ661:ATPPRT|iJN746:ATPPRTr	7.68	2.96	7.68	<=	IRREVERSIBLE BY POINTS
rxn00790	5-Phosphoribosylamine:pyrophosphate phosphoribosyltransferase|(glutamate-amidating)|glutamine phosphoribosyldiphosphate amidotransferase|(glutamate-amidating)|GLUPRT|phosphoribosyldiphosphate amidotransferase|glutaminephosphoribosyldiphosphateamidotransferase|amidophosphoribosyltransferase	PPi + GLU + 5-Phosphoribosylamine <= H2O + L-Glutamine + PRPP	cpd00012 + cpd00023 + cpd01982 <= cpd00001 + cpd00053 + cpd00103	2.4.2.14	peg.650	Nucleosides and Nucleotides	Negative variable	R01072	GLUPRT	iJR904:GLUPRT|iAO358:rll_369|iAG612:rbs_396|iAF692:GLUPRT|iSB619:GLUPRT|iAF1260:GLUPRT|iIT341:GLUPRT|iAbaylyiv4:PRPPAMIDOTRANS-RXN|iND750:GLUPRT|iYO844:GLUPRT|iNJ661:GLUPRT|iJN746:GLUPRT	10.93	0.92	15.03	<=	IRREVERSIBLE BY POINTS
rxn00791	N-(5-Phospho-D-ribosyl)anthranilate:pyrophosphate|phosphoribosyl-transferase|anthranilate phosphoribosyltransferase|phosphoribosyl-transferase|ANPRT|anthranilatephosphoribosyltransferase	PPi + N-5-phosphoribosyl-anthranilate <= Vitamin L1 + PRPP	cpd00012 + cpd02642 <= cpd00093 + cpd00103	2.4.2.18	peg.2271	Amino Acids and Derivatives	Negative variable	R01073	ANPRT	iJR904:ANPRT|iAO358:rll_429|iAG612:rbs_158|iAF692:ANPRT|iSB619:ANPRT|iAF1260:ANPRT|iIT341:ANPRT|iAbaylyiv4:PRTRANS-RXN|iND750:ANPRT|iYO844:ANPRT|iNJ661:ANPRT|iJN746:ANPRT	10.47	0.82	10.47	<=	IRREVERSIBLE BY POINTS
rxn00799	(S)-Malate hydro-lyase|fumarase|fumarase, mitochondrial|(S)-Malate hydro-lyase|FUM|fumarate hydratase	MALA <=> Fumarate + H2O	cpd00130 <=> cpd00106 + cpd00001	4.2.1.2	peg.3310	Carbohydrates	Variable	R01082	FUM	iJR904:FUM|iAG612:rbs_300|iAF692:FUM|iSB619:FUM|iAF1260:FUM|iIT341:FUM|iAbaylyiv4:FUMHYDR-RXN|iND750:FUMm:FUM|iYO844:FUM|iNJ661:FUM|iJN746:FUM	0.61	0.87	0.61	<=>	REVERSIBLE BY MM DELTAG
rxn00800	N6-(1,2-Dicarboxyethyl)AMP AMP-lyase|adenylsuccinate lyase|N6-(1,2-Dicarboxyethyl)AMP AMP-lyase|adenylosuccinate lyase|ADSL1r|adenylsuccinatelyase	Adenylosuccinate <=> Fumarate + AMP	cpd02375 <=> cpd00106 + cpd00018	4.3.2.2	peg.645	Nucleosides and Nucleotides	Positive variable	R01083	ADSL1r	iJR904:ADSL1r|iAO358:rll_365|iAG612:rbs_127|iAF692:ADSL1|iSB619:ADSL1|iAF1260:ADSL1r|iIT341:ADSL1r|iAbaylyiv4:AMPSYN-RXN|iND750:ADSL1r|iYO844:ADSL1r|iNJ661:ADSL1r|iJN746:ADSL1r	7.34	0.93	3.24	<=>	REVERSIBLE BY POINTS
rxn00802	N-(L-Argininosuccinate) arginie-lyase|argininosuccinate lyase|N-(L-Argininosuccinate) arginie-lyase|ARGSL|argininosuccinatelyase	L-Argininosuccinate <=> Arginine + Fumarate	cpd02152 <=> cpd00051 + cpd00106	4.3.2.1	peg.2947	Amino Acids and Derivatives	Positive variable	R01086	ARGSL	iJR904:ARGSL|iAO358:rll_50|iAG612:rbs_370|iAF692:ARGSL|iSB619:ARGSL|iAF1260:ARGSL|iIT341:ARGSL|iAbaylyiv4:ARGSUCCINLYA-RXN|iND750:ARGSL|iYO844:ARGSL|iNJ661:ARGSL|iJN746:ARGSL	7.34	0.93	3.24	<=>	REVERSIBLE BY POINTS
rxn00804	L-leucine:NAD+ oxidoreductase(deaminating)|L-leucine dehydrogenase	NAD + H2O + L-Leucine <=> H+ + NADH + NH3 + 4MOP	cpd00003 + cpd00001 + cpd00107 <=> cpd00067 + cpd00004 + cpd00013 + cpd00200	1.4.1.9	peg.2412	Amino Acids and Derivatives	Variable	R01088	LLEUDr	iAG612:rbs_413|iYO844:LLEUDr	8.69	1.31	4.59	<=>	REVERSIBLE BY POINT DELTAG CONFLICT
rxn00806	L-Leucine:2-oxoglutarate aminotransferase|leucine transaminase (irreversible)|leucine transaminase, mitochondrial|leucine transaminase|L-Leucine:2-oxoglutarate aminotransferase|LEUTA|branched-chain amino acid aminotransferase|leucinetransaminase|leucine aminotransferase	2-Oxoglutarate + L-Leucine <=> GLU + 4MOP	cpd00024 + cpd00107 <=> cpd00023 + cpd00200	2.6.1.6|2.6.1.42	peg.240|peg.3860	Amino Acids and Derivatives	Variable	R01090	LEUTA	iJR904:LEUTAi|iAO358:rll_69|iAG612:rbs_44:rbs_45|iAF692:LEUTA|iSB619:LEUTA|iAF1260:LEUTAi|iIT341:LEUTA|iAbaylyiv4:BRANCHED-CHAINAMINOTRANSFERLEU-RXN|iND750:LEUTAm:LEUTA|iYO844:LEUTA|iNJ661:LEUTA|iJN746:LEUTA	0.00	2.00	0.00	<=>	REVERSIBLE BY MM DELTAG
rxn00808	ATP:D-galactose 1-phosphotransferase|galactokinase|ATP:D-galactose 1-phosphotransferase|GALK	ATP + GALC <=> ADP + alpha-D-Galactose1-phosphate	cpd00002 + cpd00108 <=> cpd00008 + cpd00348	2.7.1.6	peg.3825	Carbohydrates	Negative variable	R01092	GALK	iIT341:GALK|iJR904:GALKr|iAO358:rll_154|iAG612:rbs_251|iYO844:GALK|iND750:GALK|iNJ661:GALKr|iAF1260:GALKr	-4.50	0.24	-4.50	<=>	REVERSIBLE BY POINTS
rxn00816	Lactose galactohydrolase|b-galactosidase|lactase	H2O + LACT <=> Glucose + GALC	cpd00001 + cpd00208 <=> cpd00027 + cpd00108	3.2.1.108|3.2.1.23	peg.3419|peg.708	Carbohydrates	Blocked	R01100|R01678	LACZ	iJR904:LACZ|iYO844:LACZ|iNJ661:LACZ|iAF1260:LACZ:LACZpp	-3.11	0.69	-7.21	<=>	REVERSIBLE BY POINTS
rxn00817	alpha-D-Glucoside glucohydrolase|alpha-D-galactoside galactohydrolase|a-galactosidase (melibiose)|alpha-D-glucoside glucohydrase	H2O + Melibiose <=> Glucose + GALC	cpd00001 + cpd03198 <=> cpd00027 + cpd00108	3.2.1.20|3.2.1.22	peg.3033	Carbohydrates	Blocked	R01101	GALS3	iJR904:GALS3|iYO844:GALS3|iND750:GALS3:DGGH|iAF1260:GALS3	-3.11	0.69	-7.21	<=>	REVERSIBLE BY POINTS
rxn00818	Raffinose galactohydrolase	H2O + Melitose <=> GALC + SUCR	cpd00001 + cpd00382 <=> cpd00108 + cpd00076	3.2.1.22	peg.3033	Carbohydrates	Blocked	R01103	NOT IN MODEL	iND750:RAFGH	-3.11	0.69	-7.21	<=>	REVERSIBLE BY POINTS
rxn00827	CTP:N-acylneuraminate cytidylyltransferase	CTP + Neu5Ac => PPi + CMP-N-acetylneuraminate	cpd00052 + cpd00232 => cpd00012 + cpd00112	2.7.7.43	peg.3790	Cell Wall and Capsule	Blocked	R01117	NOT IN MODEL		-3.43	0.74	-3.43	=>	IRREVERSIBLE BY POINTS
rxn00830	Isopentenyl-diphosphate delta3-delta2-isomerase|isopentenyl-diphosphate D-isomerase|isopentenyl-diphosphate delta-isomerase	Isopentenyldiphosphate <=> DMAPP	cpd00113 <=> cpd00202	5.3.3.2	peg.2291	Cofactors, Vitamins, Prosthetic Groups, Pigments	Variable	R01123	IPDDI	iJR904:IPDDIi|iAO358:rll_473|iYO844:IPDDI|iND750:IPDDI|iNJ661:IPDDI|iSB619:IPDDI|iAF1260:IPDDI|iJN746:IPDDI	0.66	0.42	0.66	<=>	REVERSIBLE BY MM DELTAG
rxn00831	Inosine 5'-monophosphate phosphohydrolase|5'-nucleotidase (IMP)|nucleotidase|imp nucleotidase	H2O + IMP => Phosphate + H+ + Inosine	cpd00001 + cpd00114 => cpd00009 + cpd00067 + cpd00246	3.1.3.5	peg.784|peg.733	Nucleosides and Nucleotides	Positive variable	R01126	NOT IN MODEL	iJR904:NTD11|iAbaylyiv4:RXN-7607|iAO358:rll_294|iND750:NTD11|iNJ661:NTD11|iAF1260:NTD11:NTD11pp|iJN746:NTD11:NTD11pp	-2.32	0.74	-6.42	=>	IRREVERSIBLE BY POINTS
rxn00832	IMP 1,2-hydrolase (decyclizing)|IMP cyclohydrolase|IMP 1,2-hydrolase (decyclizing)|IMPC|phosphoribosylaminoimidazolecarboxamide formyltransferase / IMP cyclohydrolase|IMPcyclohydrolase|imp cyclohydrolase	H2O + IMP <=> FAICAR	cpd00001 + cpd00114 <=> cpd02884	3.5.4.10	peg.653	Nucleosides and Nucleotides	Negative variable	R01127	IMPCir	iJR904:IMPC|iAO358:rll_371|iAG612:rbs_77|iAF692:IMPC|iSB619:IMPC|iAF1260:IMPC|iIT341:IMPC|iAbaylyiv4:IMPCYCLOHYDROLASE-RXN|iND750:IMPC|iYO844:IMPCir|iNJ661:IMPC|iJN746:IMPC	-2.58	2.30	-2.58	<=>	REVERSIBLE BY POINTS
rxn00834	IMP:NAD+ oxidoreductase|IMP dehydrogenase|IMP:NAD+ oxidoreductase|IMPD|IMPdehydrogenase|imp dehydrogenase	NAD + H2O + IMP <=> H+ + NADH + XMP	cpd00003 + cpd00001 + cpd00114 <=> cpd00067 + cpd00004 + cpd00497	1.1.1.205	peg.9	Nucleosides and Nucleotides	Positive	R01130	IMPD	iJR904:IMPD|iAO358:rll_186|iAG612:rbs_347|iAF692:IMPD|iSB619:IMPD|iAF1260:IMPD|iIT341:IMPD|iAbaylyiv4:IMP-DEHYDROG-RXN|iND750:IMPD|iYO844:IMPD|iNJ661:IMPD|iJN746:IMPD	1.58	1.56	1.58	<=>	REVERSIBLE BY MM DELTAG
rxn00836	IMP:pyrophosphate phosphoribosyltransferase|hypoxanthine phosphoribosyltransferase (Hypoxanthine)|IMP:pyrophosphate phosphoribosyltransferase|HXPRT|hypoxanthine-guanine phosphoribosyltransferase|hypoxantine-guanine phosphorybosyltransferase|hypoxanthinephosphoribosyltransferase-Hypoxanthine|hypoxanthine phosphoribosyltransferase	PPi + IMP <= HYXN + PRPP	cpd00012 + cpd00114 <= cpd00226 + cpd00103	2.4.2.8	peg.68	Nucleosides and Nucleotides	Negative variable	R01132	HXPRTr	iJR904:HXPRT|iAO358:rll_200:rll_202|iAG612:rbs_341|iAF692:HXPRT|iSB619:HXPRT|iAF1260:HXPRT|iIT341:HXPRT|iAbaylyiv4:HYPOXANPRIBOSYLTRAN-RXN|iND750:HXPRT|iYO844:HXPRTr|iPS189:HXPRTr|iNJ661:HXPRT|iJN746:HXPRT	3.01	0.98	3.01	<=	IRREVERSIBLE BY POINTS
rxn00837	NADH:guanosine-5'-phosphate oxidoreductase(deaminating)|GMP reductase|NADH:guanosine-5'-phosphate oxidoreductase(deaminating)|GMPR|GMPreductase	TPN + NH3 + IMP <= 2 H+ + TPNH + GMP	cpd00006 + cpd00013 + cpd00114 <= 2 cpd00067 + cpd00005 + cpd00126	1.7.1.7	peg.3219	Nucleosides and Nucleotides	Negative variable	R01134	GMPR	iIT341:GMPR|iJR904:GMPR|iAO358:rll_187|iAG612:rbs_483|iYO844:GMPR|iSB619:GMPR|iAF1260:GMPR	10.46	1.36	14.56	<=	IRREVERSIBLE BY POINTS
rxn00838	IMP:L-aspartate ligase (GDP-forming)|adenylosuccinate synthase|adenylosuccinate synthetase|IMP:L-aspartate ligase (GDP-forming)|ADSS|adenylosuccinatesynthase	GTP + Aspartate + IMP => Phosphate + 2 H+ + GDP + Adenylosuccinate	cpd00038 + cpd00041 + cpd00114 => cpd00009 + 2 cpd00067 + cpd00031 + cpd02375	6.3.4.4	peg.4048	Nucleosides and Nucleotides	Positive variable	R01135	ADSS	iJR904:ADSS|iAO358:rll_363|iAG612:rbs_328|iAF692:ADSS|iSB619:ADSS|iAF1260:ADSS|iIT341:ADSS|iAbaylyiv4:ADENYLOSUCCINATE-SYNTHASE-RXN|iND750:ADSS|iYO844:ADSS|iNJ661:ADSS|iJN746:ADSS	-2.59	1.30	-2.59	=>	IRREVERSIBLE BY POINTS
rxn00839	ATP:nucleoside-diphosphate phosphatransferase|nucleoside-diphosphate kinase (ATP:dADP)|ATP:nucleoside-diphosphate phosphatransferase|NDPK8|nucleoside-diphosphatekinase-ATP-dADP|dadp kinase	ATP + dADP <=> ADP + dATP	cpd00002 + cpd00177 <=> cpd00008 + cpd00115	2.7.4.6	peg.2277	Nucleosides and Nucleotides	Variable	R01137	NDPK8	iJR904:NDPK8|iAO358:rll_492|iAG612:rbs_224|iAF692:NDPK8|iSB619:NDPK8|iAF1260:NDPK8|iIT341:NDPK8|iAbaylyiv4:DADPKIN-RXN|iND750:NDPK8|iYO844:NDPK8|iPS189:NDPK8|iNJ661:NDPK8|iJN746:NDPK8	0.00	2.00	0.00	<=>	REVERSIBLE BY MM DELTAG
rxn00851	D-AlanineD-Alanine ligase (ADP-forming)|D-alanine-D-alanine ligase (reversible)|D-AlanineD-Alanine ligase (ADP-forming)|ALAALAr|D-alanine-D-alanine ligase|D-alanine-D-alanineligase-reversible|d-alanine--d-alanine ligase	ATP + 2 D-Ala => ADP + Phosphate + H+ + D-Ala-D-Ala	cpd00002 + 2 cpd00117 => cpd00008 + cpd00009 + cpd00067 + cpd00731	6.3.2.4	peg.456	Cell Wall and Capsule	Positive variable	R01150	ALAALA	iJR904:ALAALAr|iAO358:rll_110|iSB619:ALAALAr|iAF1260:ALAALAr|iIT341:ALAALAr|iAbaylyiv4:DALADALALIG-RXN|iYO844:ALAALA|iNJ661:ALAALAr|iJN746:ALAALAr	-6.35	0.86	-6.35	=>	IRREVERSIBLE BY POINTS
rxn00858	Agmatine amidinohydrolase|agmatinase|Agmatine amidinohydrolase|AGMT	H2O + Agmatine <=> PUTR + Urea	cpd00001 + cpd00152 <=> cpd00118 + cpd00073	3.5.3.11	peg.3755	Amino Acids and Derivatives	Blocked	R01157	AGMT	iJR904:AGMT|iAG612:rbs_137|iAF692:AGMT|iSB619:AGMT|iAF1260:AGMT|iIT341:AGMT|iYO844:AGMT|iNJ661:AGMT|iJN746:AGMT	-3.90	1.68	-8.00	<=>	REVERSIBLE BY POINTS
rxn00863	L-Histidinal:NAD+ oxidoreductase|histidinol dehydrogenase	NAD + H2O + L-Histidinal <=> 2 H+ + NADH + L-Histidine	cpd00003 + cpd00001 + cpd01324 <=> 2 cpd00067 + cpd00004 + cpd00119	1.1.1.23	peg.3497	Amino Acids and Derivatives	Positive variable	R01163	NOT IN MODEL	iAbaylyiv4:HISTALDEHYD-RXN|iAG612:rbs_401	-9.80	1.18	-9.80	<=>	REVERSIBLE BY POINTS
rxn00867	L-Histidine ammonia-lyase|histidase|L-Histidine ammonia-lyase|histidase_r|histidine ammonia-lyase	L-Histidine => NH3 + Urocanate	cpd00119 => cpd00013 + cpd00581	4.3.1.3	peg.3940	Amino Acids and Derivatives	Blocked	R01168	HISD1r	iAbaylyiv4:HISTIDINE-AMMONIA-LYASE-RXN|iAG612:rbs_403|iYO844:HISD1r|iSB619:HISDr|iJN746:HISD	-0.19	0.89	-4.29	=>	IRREVERSIBLE BY POINTS
rxn00868	Butanoyl-CoA:(acceptor) 2,3-oxidoreductase|Butanoyl-CoA:NAD+ trans-2-oxidoreductase|acyl-CoA dehydrogenase (butanoyl-CoA)	NAD + Butyryl-CoA <= H+ + NADH + Crotonyl-CoA	cpd00003 + cpd00120 <= cpd00067 + cpd00004 + cpd00650	1.3.1.44|1.3.99.2	peg.3724|peg.3287|peg.452	Carbohydrates	Negative variable	R01171	ACOAD1	iYO844:ACOAD1|iSB619:ACOAD1	16.55	1.19	16.55	<=	IRREVERSIBLE BY DELTAG MINMAX
rxn00871	Butanoyl-CoA:orthophosphate butanoyltransferase|phosphate butyryltransferase	Phosphate + H+ + Butyryl-CoA <=> CoA + Butanoylphosphate	cpd00009 + cpd00067 + cpd00120 <=> cpd00010 + cpd01662	2.3.1.19	peg.2413	Carbohydrates	Variable	R01174	PBUTT	iYO844:PBUTT|iPS189:PBUTT	3.69	1.23	3.69	<=>	REVERSIBLE BY POINTS
rxn00874	Acetyl-CoA:acetyl-CoA C-acetyltransferase|3-ketoacyl-CoA thiolase|acetyl-CoA C-acyltransferase (butanoyl-CoA)|Acetyl-CoA:acetyl-CoA C-acetyltransferase|acetyl-CoA C-acyltransferase (butanoyl-CoA) (r)|3oxoacyl-coa thiolase (c6:0)	Acetyl-CoA + Butyryl-CoA <=> CoA + 3-Oxohexanoyl-CoA	cpd00022 + cpd00120 <=> cpd00010 + cpd03123	2.3.1.9|2.3.1.16	peg.3288|peg.1035|peg.2421	Fatty Acids and Lipids	Positive variable	R01177	ACACT2r	iAbaylyiv4:C6:0-3OXOCOA-THIOLASE-RXN|iYO844:ACACT2r|iSB619:ACACT2r|iAF1260:KAT2|iJN746:KAT2	7.06	1.09	7.06	<=>	REVERSIBLE BY POINT DELTAG CONFLICT
rxn00875	Butanoyl-CoA:acetate CoA-transferase|Acetyl-CoA:butyrate-CoA transferase|acetate coa-transferase	ACET + Butyryl-CoA <=> Acetyl-CoA + Butyrate	cpd00029 + cpd00120 <=> cpd00022 + cpd00211	2.8.3.8	peg.1976+peg.1977	Carbohydrates	Variable	R01179	NOT IN MODEL	iJR904:BUTCT|iAbaylyiv4:R11-RXN|iAF1260:BUTCT	1.54	0.52	1.54	<=>	REVERSIBLE BY MM DELTAG
rxn00877	2-Methylpropanoyl-CoA CoA-carbonylmutase	Isobutyryl-CoA <=> Butyryl-CoA	cpd00481 <=> cpd00120	5.4.99.13	GROWMATCH	Carbohydrates	Variable	R01181	NOT IN MODEL		1.81	0.26	1.81	<=>	REVERSIBLE BY MM DELTAG
rxn00879	myo-Inositol:NAD+ 2-oxidoreductase|inositol 2-dehydrogenase	NAD + Bios I <=> H+ + NADH + 2-Inosose	cpd00003 + cpd00121 <=> cpd00067 + cpd00004 + cpd00524	1.1.1.18	peg.3975|peg.1084	Carbohydrates	Blocked	R01183	INS2D	iAG612:rbs_353|iAF692:INS2D|iYO844:INS2D|iPS189:INS2D	2.30	1.11	2.30	<=>	REVERSIBLE BY POINTS
rxn00881	myo-Inositol 1-phosphate phosphahydrolase|myo-inositol 1-phosphatase	H2O + Inositol 1-phosphate => Phosphate + H+ + Bios I	cpd00001 + cpd00867 => cpd00009 + cpd00067 + cpd00121	3.1.3.25	peg.1469	Carbohydrates	Blocked	R01185	MI1PP	iJR904:MI1PP|iAF692:MI1PP|iYO844:MI1PP|iND750:MI1PP|iNJ661:MI1PP|iSB619:MI1PP|iAF1260:MI1PP	-2.32	0.74	-6.42	=>	IRREVERSIBLE BY POINTS
rxn00882	myo-Inositol 4-phosphate phosphahydrolase|myo-Inositol 4-phosphate phosphahydrolase|myo-inositol 4-phosphatase	H2O + Inositol 4-phosphate => Phosphate + H+ + Bios I	cpd00001 + cpd02230 => cpd00009 + cpd00067 + cpd00121	3.1.3.25	peg.1469	Carbohydrates	Blocked	R01186	NOT IN MODEL	iNJ661:MI4PP	-2.32	0.74	-6.42	=>	IRREVERSIBLE BY POINTS
rxn00883	1D-myo-Inositol 3-phosphate phosphahydrolase|1D-myo-Inositol 3-phosphate phosphahydrolase|myo-inositol 3-phosphatase	H2O + Inositol 3-phosphate => Phosphate + H+ + Bios I	cpd00001 + cpd02484 => cpd00009 + cpd00067 + cpd00121	3.1.3.25	peg.1469	Carbohydrates	Blocked	R01187	NOT IN MODEL	iNJ661:MI3PP	-2.32	0.74	-6.42	=>	IRREVERSIBLE BY POINTS
rxn00892	ATP:N-acetyl-D-glucosamine 6-phosphotransferase|N-acetylglucosamine kinase	ATP + GlcNAc <=> ADP + N-Acetyl-D-glucosamine 6-phosphate	cpd00002 + cpd00122 <=> cpd00008 + cpd00293	2.7.1.59	GROWMATCH	Carbohydrates	Variable	R01201	NOT IN MODEL	iAF1260:ACGAMK	-4.50	0.24	-4.50	<=>	REVERSIBLE BY POINTS
rxn00897	N-Acyl-D-glucosamine 2-epimerase	GlcNAc <=> N-Acetyl-D-mannosamine	cpd00122 <=> cpd00492	5.1.3.8	GROWMATCH	Carbohydrates	Variable	R01207	NOT IN MODEL		0.00	2.00	0.00	<=>	REVERSIBLE BY MM DELTAG
rxn00898	2,3-Dihydroxy-3-methylbutanoate hydro-lyase|dihydroxy-acid dehydratase|(R)-2,3-Dihydroxy-3-methylbutanoate hydro-lyase|dihydroxy-acid dehydratase (2,3-dihydroxy-3-methylbutanoate)|dihydroxy-acid dehydratase (2,3-dihydroxy-3-methylbutanoate), mitochondrial	2,3-Dihydroxy-isovalerate => H2O + 3MOB	cpd02498 => cpd00001 + cpd00123	4.2.1.9	peg.2193	Amino Acids and Derivatives	Variable	R01209|R04441	DHAD1	iJR904:DHAD1|iAO358:rll_210|iAF692:DHAD1|iSB619:DHAD1|iAF1260:DHAD1|iAbaylyiv4:DIHYDROXYISOVALDEHYDRAT-RXN|iND750:DHAD1m|iYO844:DHAD1|iNJ661:DHAD1|iJN746:DHAD1	-6.75	0.68	-6.75	=>	IRREVERSIBLE BY DELTAG MINMAX
rxn00902	3-Carboxy-3-hydroxy-4-methylpentanoate 3-methyl-2-oxobutanoate-lyase|(CoA-acetylating)|2-isopropylmalate synthase|2-isopropylmalate synthase, mitochondrial	H+ + CoA + 2-Isopropylmalate <= Acetyl-CoA + H2O + 3MOB	cpd00067 + cpd00010 + cpd01646 <= cpd00022 + cpd00001 + cpd00123	2.3.3.13|4.1.3.12	peg.2831	Amino Acids and Derivatives	Negative variable	R01213	IPPS	iJR904:IPPS|iAO358:rll_227|iAG612:rbs_108|iAF692:IPPS|iSB619:IPPS|iAF1260:IPPS|iAbaylyiv4:2-ISOPROPYLMALATESYN-RXN|iND750:IPPSm:IPPS|iYO844:IPPS|iNJ661:IPPS|iJN746:IPPS	8.93	1.31	8.93	<=	IRREVERSIBLE BY POINTS
rxn00903	L-Valine:2-oxoglutarate aminotransferase|valine transaminase|L-Valine:2-oxoglutarate aminotransferase|VALTA|branched-chain amino acid aminotransferase|valinetransaminase|valine aminotransferase	2-Oxoglutarate + L-Valine <=> GLU + 3MOB	cpd00024 + cpd00156 <=> cpd00023 + cpd00123	2.6.1.6|2.6.1.42	peg.240|peg.3860	Amino Acids and Derivatives	Variable	R01214	VALTA	iJR904:VALTA|iAO358:rll_67|iAG612:rbs_47:rbs_48|iAF692:VALTA|iSB619:VALTA|iAF1260:VALTA|iIT341:VALTA|iAbaylyiv4:BRANCHED-CHAINAMINOTRANSFERVAL-RXN|iND750:VALTA|iYO844:VALTA|iNJ661:VALTA|iJN746:VALTA	0.00	2.00	0.00	<=>	REVERSIBLE BY MM DELTAG
rxn00907	5,10-methylenetetrahydrofolate:NADP+ oxidoreductase|methylenetetrahydrofolate dehydrogenase (NADP)|methylenetetrahydrofolate dehydrogenase (NADP), mitochondrial|5,10-methylenetetrahydrofolate:NADP+ oxidoreductase|MTHFD|methylenetetrahydrofolate dehydrogenase (NADP(+)) / methenyltetrahydrofolate cyclohydrolase|methylenetetrahydrofolatedehydrogenase-NADP|methylenetetrahydrofolate dehydrogenase (nad…	TPN + 5,10-Methylene-THF <=> TPNH + 5,10-Methenyltetrahydrofolate	cpd00006 + cpd00125 <=> cpd00005 + cpd00347	1.5.1.5	peg.2435	Carbohydrates	Variable	R01220	MTHFD	iJR904:MTHFD|iAO358:rll_145|iSB619:MTHFD|iAF1260:MTHFD|iIT341:MTHFD|iAbaylyiv4:METHYLENETHFDEHYDROG-NADP-RXN|iND750:MTHFDm:MTHFD|iYO844:MTHFD|iPS189:MTHFD|iNJ661:MTHFD|iJN746:MTHFD	1.92	1.94	1.92	<=>	REVERSIBLE BY MM DELTAG
rxn00908	glycine synthase|Glycine Cleavage System|glycine cleavage system, mitochondrial|glycine cleavage system, cytosol	NAD + Gly + THF => NADH + CO2 + NH3 + 5,10-Methylene-THF	cpd00003 + cpd00033 + cpd00087 => cpd00004 + cpd00011 + cpd00013 + cpd00125	2.1.2.10	peg.2459+peg.2460+peg.2461+peg.3285	Cofactors, Vitamins, Prosthetic Groups, Pigments	Positive variable	R01221	NOT IN MODEL	iJR904:GLYCL|iND750:GLYCLm|iNJ661:GLYCL|iAF1260:GLYCL|iJN746:GLYCL:GLYCL_2	2.09	2.39	-3.37	=>	IRREVERSIBLE BY POINTS
rxn00910	5-methyltetrahydrofolate:NADP+ oxidoreductase|5,10-methylenetetrahydrofolatereductase (NADPH)|5,10-methylenetetrahydrofolate reductase (NADP)	TPN + 5-Methyltetrahydrofolate <=> H+ + TPNH + 5,10-Methylene-THF	cpd00006 + cpd00345 <=> cpd00067 + cpd00005 + cpd00125	1.5.1.20	peg.1101	Cofactors, Vitamins, Prosthetic Groups, Pigments	Variable	R01224	MTHFR1	iAF692:MTHFR3|iYO844:MTHFR1|iND750:MTHFR3|iJN746:MTHFR3	3.79	1.93	3.79	<=>	REVERSIBLE BY POINTS
rxn00912	5,10-Methylenetetrahydrofolate:3-methyl-2-oxobutanoate|hydroxymethyltransferase|3-methyl-2-oxobutanoate hydroxymethyltransferase|hydroxymethyltransferase|MOHMT|3-methyl-2-oxobutanoatehydroxymethyltransferase	H2O + 5,10-Methylene-THF + 3MOB <=> THF + 2-Dehydropantoate	cpd00001 + cpd00125 + cpd00123 <=> cpd00087 + cpd00712	2.1.2.11	peg.2247	Cofactors, Vitamins, Prosthetic Groups, Pigments	Positive variable	R01226	MOHMT	iJR904:MOHMT|iAF692:MOHMT|iSB619:MOHMT|iAF1260:MOHMT|iIT341:MOHMT|iAbaylyiv4:3-CH3-2-OXOBUTANOATE-OH-CH3-XFER-RXN|iND750:MOHMT|iYO844:MOHMT|iNJ661:MOHMT|iJN746:MOHMT	-1.47	1.86	-1.47	<=>	REVERSIBLE BY MM DELTAG
rxn00913	Guanosine 5'-monophosphate phosphohydrolase|5'-nucleotidase (GMP)|nucleotidase|dgmp nucleotidase	H2O + GMP => Phosphate + H+ + Guanosine	cpd00001 + cpd00126 => cpd00009 + cpd00067 + cpd00311	3.1.3.5	peg.784|peg.733	Nucleosides and Nucleotides	Positive variable	R01227	NTD9	iJR904:NTD9|iAbaylyiv4:RXN-7609|iAO358:rll_296|iYO844:NTD9|iND750:NTD9|iNJ661:NTD9|iAF1260:NTD9:NTD9pp|iJN746:NTD9:NTD9pp	-2.32	0.74	-6.42	=>	IRREVERSIBLE BY POINTS
rxn00915	GMP:pyrophosphate phosphoribosyltransferase|guanine phosphoribosyltransferase|GMP:pyrophosphate phosphoribosyltransferase|GUAPRT|hypoxanthine-guanine phosphoribosyltransferase|hypoxantine-guanine phosphorybosyltransferase|guaninephosphoribosyltransferase	PPi + GMP <= GNN + PRPP	cpd00012 + cpd00126 <= cpd00207 + cpd00103	2.4.2.7|2.4.2.8|2.4.2.22	peg.68	Nucleosides and Nucleotides	Blocked	R01229	GUAPRTr	iJR904:GUAPRT|iAO358:rll_201:rll_203|iAG612:rbs_330|iAF692:GUAPRT|iSB619:GUAPRT|iAF1260:GUAPRT|iIT341:GUAPRT|iAbaylyiv4:GUANPRIBOSYLTRAN-RXN|iND750:GUAPRT|iYO844:GUAPRTr|iPS189:GUAPRTr|iNJ661:GUAPRT|iJN746:GUAPRT	3.01	0.98	3.01	<=	IRREVERSIBLE BY POINTS
rxn00916	Xanthosine-5'-phosphate:ammonia ligase (AMP-forming)|Xanthosine-5'-phosphate:ammonia ligase (AMP-forming)|GMP synthase	ATP + NH3 + XMP <=> H+ + PPi + AMP + GMP	cpd00002 + cpd00013 + cpd00497 <=> cpd00067 + cpd00012 + cpd00018 + cpd00126	6.3.4.1	GROWMATCH	Nucleosides and Nucleotides	Variable	R01230	NOT IN MODEL	iAF692:GMPS	0.64	1.27	0.64	<=>	REVERSIBLE BY MM DELTAG
rxn00917	Xanthosine-5'-phosphate:L-glutamine amido-ligase (AMP-forming)|GMP synthase|GMP synthase (glutamine-hydrolysing)|Xanthosine-5'-phosphate:L-glutamine amido-ligase (AMP-forming)|GMPS2|GMPsynthase|gmp synthase (glutamine-hydrolysing)	ATP + H2O + L-Glutamine + XMP => H+ + PPi + AMP + GLU + GMP	cpd00002 + cpd00001 + cpd00053 + cpd00497 => cpd00067 + cpd00012 + cpd00018 + cpd00023 + cpd00126	6.3.5.2	peg.636	Nucleosides and Nucleotides	Positive variable	R01231	GMPS2	iJR904:GMPS2|iAO358:rll_185|iAG612:rbs_191|iAF692:GMPS2|iSB619:GMPS2|iAF1260:GMPS2|iIT341:GMPS2|iAbaylyiv4:GMP-SYN-GLUT-RXN|iND750:GMPS2|iYO844:GMPS2|iNJ661:GMPS2|iJN746:GMPS2	-4.08	1.38	-8.18	=>	IRREVERSIBLE BY POINTS
rxn00926	Adenine aminohydrolase|adenine deaminase|Adenine aminohydrolase|ADD|adeninedeaminase	H+ + H2O + Adenine => NH3 + HYXN	cpd00067 + cpd00001 + cpd00128 => cpd00013 + cpd00226	3.5.4.2	peg.1454|peg.657	Nucleosides and Nucleotides	Positive variable	R01244	ADD	iIT341:ADD|iJR904:ADD|iAG612:rbs_125|iAF692:ADD|iYO844:ADD|iND750:ADD|iAF1260:ADD	-8.48	1.32	-12.58	=>	IRREVERSIBLE BY DELTAG MINMAX
rxn00929	L-Proline:NAD+ 5-oxidoreductase|proline oxidase (NAD), mitochondrial|proline oxidase (L-proline, NAD)|L-Proline:NAD+ 5-oxidoreductase|pyrroline-5-carboxylate reductase	NAD + L-Proline <=> H+ + NADH + 1-Pyrroline-5-carboxylate	cpd00003 + cpd00129 <=> cpd00067 + cpd00004 + cpd02431	1.5.1.2	peg.1293|peg.1852|peg.2385|peg.321	Amino Acids and Derivatives	Variable	R01248	PRO1x	iAF692:P5CRx|iYO844:PRO1x|iND750:PRO1xm|iNJ661:P5CRx	-0.99	1.25	-0.99	<=>	REVERSIBLE BY MM DELTAG
rxn00931	L-Proline:NADP+ 5-oxidoreductase|pyrroline-5-carboxylate reductase|L-Proline:NADP+ 5-oxidoreductase|P5CR|pyrroline-5-carboxylatereductase	TPN + L-Proline <=> H+ + TPNH + 1-Pyrroline-5-carboxylate	cpd00006 + cpd00129 <=> cpd00067 + cpd00005 + cpd02431	1.5.1.2	peg.1293|peg.1852|peg.2385	Amino Acids and Derivatives	Variable	R01251	P5CR	iJR904:P5CR|iAO358:rll_337|iAG612:rbs_12:rbs_13:rbs_14:rbs_421|iSB619:P5CR|iAF1260:P5CR|iIT341:P5CR|iAbaylyiv4:PYRROLINECARBREDUCT-RXN|iND750:P5CR|iYO844:P5CR|iNJ661:P5CR|iJN746:P5CR	-0.99	1.25	-0.99	<=>	REVERSIBLE BY MM DELTAG
rxn00938	Nicotinamide amidohydrolase|nicotinamidase|nicotinamidase, reversible, mitochondrial|nicotinamidase, reversible|nicotinaminase	H2O + NICO => NH3 + Niacin	cpd00001 + cpd00133 => cpd00013 + cpd00218	3.5.1.19	peg.3179|peg.17	Cofactors, Vitamins, Prosthetic Groups, Pigments	Positive variable	R01268	NNAM	iJR904:NNAM|iAO358:rll_614|iSB619:NNAM|iAF1260:NNAM|iAbaylyiv4:NICOTINAMID-RXN|iND750:NNAMrm:NNAMr|iYO844:NNAM|iNJ661:NNAM	-4.72	0.88	-8.82	=>	IRREVERSIBLE BY POINTS
rxn00947	Palmitate:CoA ligase (AMP-forming)|FACOAL160|fatty-acid--CoA ligase (hexadecanoate)|fatty-acid--CoA ligase (hexadecanoate), peroxisomal|acyl coa transferase (c16:0)	ATP + H+ + CoA + Palmitate => PPi + AMP + Palmitoyl-CoA	cpd00002 + cpd00067 + cpd00010 + cpd00214 => cpd00012 + cpd00018 + cpd00134	6.2.1.3	peg.1027|peg.2859|peg.417|peg.1036|peg.1829|peg.1720	Fatty Acids and Lipids	Blocked	R01280	FACOAL160	iAbaylyiv4:C16:0-COATRANSFERASE-RXN|iYO844:FACOAL160|iND750:FACOAL160p:FACOAL160|iNJ661:FACOAL160|iSB619:FACOAL160	-2.49	1.23	-2.49	=>	IRREVERSIBLE BY POINTS
rxn00950	Cystathionine L-homocysteine-lyase (deaminating)|L-Cystathionine L-homocysteine-lyase (deaminating)|cystathionine b-lyase|cystathione b-lyase, peroxisomal|Cystathionine L-homocysteine-lyase (deaminating)|cystathionine beta-lyase	H2O + Cystathionine => Pyruvate + NH3 + L-Homocysteine	cpd00001 + cpd00424 => cpd00020 + cpd00013 + cpd00135	4.4.1.8	peg.1189	Amino Acids and Derivatives	Positive variable	R01285|R01286	CYSTL	iJR904:CYSTL|iAO358:rll_248|iAG612:rbs_212:rbs_213|iSB619:CYSTL|iAF1260:CYSTL|iAbaylyiv4:CYSTATHIONINE-BETA-LYASE-RXN|iND750:CYSTLp:CYSTL|iYO844:CYSTL|iNJ661:CYSTL|iJN746:CYSTL	-1.84	1.26	-10.03	=>	IRREVERSIBLE BY POINTS
rxn00953	L-Serine hydro-lyase (adding homocysteine)|cystathionine b-synthase|cystathionine beta-synthase	Serine + L-Homocysteine <=> H2O + Cystathionine	cpd00054 + cpd00135 <=> cpd00001 + cpd00424	4.2.1.22	peg.2729	Amino Acids and Derivatives	Variable	R01289|R01290	CYSTS	iAO358:rll_591|iYO844:CYSTS|iND750:CYSTS|iNJ661:CYSTS	-5.67	1.10	-1.57	<=>	REVERSIBLE BY MM DELTAG
rxn00955	S-(5-deoxy-D-ribos-5-yl)-L-homocysteine homocysteine-lyase|[(4S)-4,5-dihydroxypentan-2,3-dione-forming]|5-deoxyribos-5-ylhomocysteinase	H2O + S-Ribosylhomocysteine <=> L-Homocysteine + D-Ribose	cpd00001 + cpd02227 <=> cpd00135 + cpd00105	4.4.1.21	MANUAL	Amino Acids and Derivatives	Variable		RHCYS	iYO844:RHCYS	5.67	1.10	1.57	<=>	REVERSIBLE BY MM DELTAG
rxn00965	4-Hydroxybenzoyl-CoA hydrolase	H2O + 4-Hydroxybenzoyl-CoA => H+ + CoA + 4-Hydroxybenzoate	cpd00001 + cpd01892 => cpd00067 + cpd00010 + cpd00136	3.1.2.23	peg.1807	Cofactors, Vitamins, Prosthetic Groups, Pigments	Blocked	R01301	NOT IN MODEL		-5.76	1.21	-9.86	=>	IRREVERSIBLE BY DELTAG MINMAX
rxn00973	citrate hydro-lyase|Aconitate hydratase, mitochondrial|aconitase|citrate hydro-lyase|ACONT	Citrate <=> Isocitrate	cpd00137 <=> cpd00260	4.2.1.3	peg.1804	Carbohydrates	Variable	R01324	ACONT	iJR904:ACONT|iAO358:rll_93|iAG612:rbs_208|iAF692:ACONT|iSB619:ACONT|iIT341:ACONT|iND750:ACONTm:ACONT|iYO844:ACONT|iNJ661:ACONT|iJN746:ACONT	1.42	0.44	1.42	<=>	REVERSIBLE BY MM DELTAG
rxn00974	citrate hydro-lyase|aconitase (half-reaction A, Citrate hydro-lyase)|aconitase (citrate hydro-lyase)	Citrate <=> H2O + cis-Aconitate	cpd00137 <=> cpd00001 + cpd00331	4.2.1.3|4.2.1.4	peg.1804	Carbohydrates	Variable	R01325	NOT IN MODEL	iAbaylyiv4:ACONITATEDEHYDR-RXN|iAF1260:ACONTa|iJN746:ACONTa	1.47	0.90	1.47	<=>	REVERSIBLE BY MM DELTAG
rxn00979	glycolaldehyde:NAD+ oxidoreductase|Glycolaldehyde dehydrogenase|glycolaldehyde:NAD+ oxidoreductase|GCALDDr|Glycolaldehydedehydrogenase|glycolaldehyde dehydrogenase	NAD + H2O + Glycolaldehyde <=> 2 H+ + NADH + Glycolate	cpd00003 + cpd00001 + cpd00229 <=> 2 cpd00067 + cpd00004 + cpd00139	1.2.1.21	peg.3888|peg.3991|peg.1936|peg.735|peg.3801	Fatty Acids and Lipids	Positive variable	R01333	GCALDD	iIT341:GCALDDr|iJR904:GCALDD|iAbaylyiv4:GLYCOLALD-DEHYDROG-RXN|iYO844:GCALDD|iSB619:GCALDD|iAF1260:GCALDD|iJN746:GCALDD	-9.80	1.18	-9.80	<=>	REVERSIBLE BY POINTS
rxn00980	2-Phosphoglycolate phosphohydrolase|Phosphoglycolate phosphatase|phosphoglycolate phosphatase	H2O + 2-Phosphoglycolate => Phosphate + H+ + Glycolate	cpd00001 + cpd00727 => cpd00009 + cpd00067 + cpd00139	3.1.3.18	GROWMATCH	Carbohydrates	Blocked	R01334	PGLYCP	iJR904:PGLYCP|iAbaylyiv4:GPH-RXN|iAF692:PGLYCP|iYO844:PGLYCP|iNJ661:PGLYCP|iSB619:PGLYCP|iAF1260:PGLYCP	-2.32	0.74	-6.42	=>	IRREVERSIBLE BY POINTS
rxn00985	ATP:acetate phosphotransferase|Propionate kinase|propionate kinase	ATP + H+ + Propanoate <=> ADP + Propanoyl phosphate	cpd00002 + cpd00067 + cpd00141 <=> cpd00008 + cpd01844	2.7.2.1|2.7.2.15	peg.2950	Carbohydrates	Negative variable	R01353	PPAK	iJR904:PPAKr|iAbaylyiv4:PROPKIN-RXN|iAF692:PPAKr|iYO844:PPAK|iPS189:PPAK|iAF1260:PPAKr	2.63	0.29	2.63	<=>	REVERSIBLE BY POINTS
rxn00988	Acetoacetate:CoA ligase (AMP-forming)	ATP + H+ + CoA + Acetoacetate => Acetoacetyl-CoA + PPi + AMP	cpd00002 + cpd00067 + cpd00010 + cpd00142 => cpd00279 + cpd00012 + cpd00018	6.2.1.16	peg.1829	Fatty Acids and Lipids	Positive variable	R01357	NOT IN MODEL		-2.49	1.23	-2.49	=>	IRREVERSIBLE BY POINTS
rxn00991	(S)-3-Hydroxy-3-methylglutaryl-CoA acetoacetate-lyase|hydroxymethylglutaryl-CoA lyase	HMG-CoA <=> Acetyl-CoA + Acetoacetate	cpd00292 <=> cpd00022 + cpd00142	4.1.3.4	peg.1826	Amino Acids and Derivatives	Variable	R01360	HMGL	iAG612:rbs_60|iYO844:HMGL|iJN746:HMGL	0.71	0.40	-3.39	<=>	REVERSIBLE BY POINTS
rxn00992	(R)-3-Hydroxybutanoate:NAD+ oxidoreductase|3-hydroxybutyrate dehydrogenase	NAD + (R)-3-Hydroxybutanoate <=> H+ + NADH + Acetoacetate	cpd00003 + cpd00797 <=> cpd00067 + cpd00004 + cpd00142	1.1.1.30	peg.3902	Carbohydrates	Blocked	R01361	NOT IN MODEL	iAbaylyiv4:3-HYDROXYBUTYRATE-DEHYDROGENASE-RXN|iNJ661:BDH|iJN746:BDH	3.76	1.08	3.76	<=>	REVERSIBLE BY POINTS
rxn00994	Butanoyl-CoA:acetoacetate CoA-transferase	Butyryl-CoA + Acetoacetate <=> Acetoacetyl-CoA + Butyrate	cpd00120 + cpd00142 <=> cpd00279 + cpd00211	2.8.3.9	peg.3903+peg.3904	Carbohydrates	Variable	R01365	NOT IN MODEL		0.00	2.00	0.00	<=>	REVERSIBLE BY MM DELTAG
rxn01000	Prephenate hydro-lyase (decarboxylating)|prephenate dehydratase|Prephenate hydro-lyase (decarboxylating)|PPNDH|prephenatedehydratase	H+ + Prephenate => H2O + CO2 + Phenylpyruvate	cpd00067 + cpd00219 => cpd00001 + cpd00011 + cpd00143	4.2.1.51|4.2.1.91	peg.2793	Amino Acids and Derivatives	Positive variable	R01373	PPNDH	iJR904:PPNDH|iAO358:rll_325|iAG612:rbs_520|iAF692:PPNDH|iSB619:PPNDH|iAF1260:PPNDH|iIT341:PPNDH|iAbaylyiv4:PREPHENATEDEHYDRAT-RXN|iND750:PPNDH|iYO844:PPNDH|iNJ661:PPNDH|iJN746:PPNDH	-29.07	1.65	-34.53	=>	IRREVERSIBLE BY DELTAG MINMAX
rxn01010	UDPglucuronate 5'-epimerase	UDPglucuronate <=> UDP-L-iduronate	cpd00144 <=> cpd01556	5.1.3.12	peg.3090	Carbohydrates	Blocked	R01387	NOT IN MODEL		0.00	2.00	0.00	<=>	REVERSIBLE BY MM DELTAG
rxn01011	D-Glycerate:NADP+ 2-oxidoreductase|Hydroxypyruvate reductase (NADH)|D-Glycerate:NADP+ 2-oxidoreductase|glycerate dehydrogenase	NAD + Glycerate <=> H+ + NADH + Hydroxypyruvate	cpd00003 + cpd00223 <=> cpd00067 + cpd00004 + cpd00145	1.1.1.26|1.1.1.29|1.1.1.81	peg.1860	Carbohydrates	Variable	R01388	NOT IN MODEL	iJR904:HPYRRx|iAbaylyiv4:GLYCERATE-DEHYDROGENASE-RXN|iSB619:GLYD|iAF1260:HPYRRx|iJN746:GLYD	6.22	1.10	6.22	<=>	REVERSIBLE BY POINTS
rxn01013	D-Glycerate:NADP+ 2-oxidoreductase|Hydroxypyruvate reductase (NADPH)	TPN + Glycerate <=> H+ + TPNH + Hydroxypyruvate	cpd00006 + cpd00223 <=> cpd00067 + cpd00005 + cpd00145	1.1.1.79|1.1.1.81	peg.1860	Carbohydrates	Variable	R01392	NOT IN MODEL	iJR904:HPYRRy|iAF1260:HPYRRy	6.22	1.10	6.22	<=>	REVERSIBLE BY POINTS
rxn01018	Carbamoyl-phosphate:L-aspartate carbamoyltransferase|aspartate carbamoyltransferase|aspartate carbamoyltransferase, nuclear|Carbamoyl-phosphate:L-aspartate carbamoyltransferase|ASPCT|aspartate carbamoyltransferase catalytic chain|aspartatecarbamoyltransferase	Aspartate + Carbamoylphosphate => Phosphate + 2 H+ + N-Carbamoyl-L-aspartate	cpd00041 + cpd00146 => cpd00009 + 2 cpd00067 + cpd00343	2.1.3.2	peg.1551	Cofactors, Vitamins, Prosthetic Groups, Pigments	Positive variable	R01397	ASPCT	iJR904:ASPCT|iAO358:rll_382|iAG612:rbs_198|iAF692:ASPCT|iSB619:ASPCT|iAF1260:ASPCT|iIT341:ASPCT|iAbaylyiv4:ASPCARBTRANS-RXN|iND750:ASPCTn|iYO844:ASPCT|iNJ661:ASPCT|iJN746:ASPCT	-8.98	0.87	-8.98	=>	IRREVERSIBLE BY POINTS
rxn01019	Carbamoyl-phosphate:L-ornithine carbamoyltransferase|ornithine carbamoyltransferase|ornithine carbamoyltransferase, irreversible|Carbamoyl-phosphate:L-ornithine carbamoyltransferase|OCBTi|ornithinecarbamoyltransferase-irreversible	Carbamoylphosphate + Ornithine => Phosphate + 2 H+ + Citrulline	cpd00146 + cpd00064 => cpd00009 + 2 cpd00067 + cpd00274	2.1.3.3	peg.1126	Amino Acids and Derivatives	Positive variable	R01398	OCBT	iJR904:OCBT|iAO358:rll_48|iAG612:rbs_199|iAF692:OCBT|iSB619:OCBT|iAF1260:OCBT|iIT341:OCBTi|iAbaylyiv4:ORNCARBAMTRANSFER-RXN|iND750:OCBTi|iYO844:OCBT|iNJ661:OCBT|iJN746:OCBT	-8.98	0.87	-8.98	=>	IRREVERSIBLE BY POINTS
rxn01021	Methylthioadenosine methylthioribohydrolase|methylthioadenosine nucleosidase|Methylthioadenosine methylthioribohydrolase|MTAN|methylthioadenosinenucleosidase	H2O + MTA <=> Adenine + methylthioribose	cpd00001 + cpd00147 <=> cpd00128 + cpd01981	3.2.2.9|3.2.2.16	peg.2730	Amino Acids and Derivatives	Blocked	R01401	MTAN	iIT341:MTAN|iJR904:MTAN|iAG612:rbs_469|iYO844:MTAN|iNJ661:MTAN|iSB619:MTAN|iAF1260:MTAN	-0.73	0.96	-4.83	<=>	REVERSIBLE BY POINTS
rxn01044	D-Xylose ketol-isomerase|xylose isomerase	Xylose <=> D-Xylulose	cpd00154 <=> cpd00259	5.3.1.5	peg.1764	Carbohydrates	Negative variable	R01432	XYLI1	iJR904:XYLI1|iAO358:rll_452|iAG612:rbs_293|iYO844:XYLI1|iAF1260:XYLI1	-0.89	0.61	-0.89	<=>	REVERSIBLE BY MM DELTAG
rxn01045	L-Valine:NAD+ oxidoreductase(deaminating)|valine dehydrogenase	NAD + H2O + L-Valine <=> H+ + NADH + NH3 + 3MOB	cpd00003 + cpd00001 + cpd00156 <=> cpd00067 + cpd00004 + cpd00013 + cpd00123	1.4.1.9	peg.2412	Amino Acids and Derivatives	Variable	R01434	VALDHr	iYO844:VALDHr	8.69	1.31	4.59	<=>	REVERSIBLE BY POINT DELTAG CONFLICT
rxn01053	(S)-lactaldehyde:NAD+ oxidoreductase|lactaldehyde dehydrogenase|lactaldehyde dehydrogenase, mitochondrial	NAD + H2O + L-Lactaldehyde <=> 2 H+ + NADH + LCTT	cpd00003 + cpd00001 + cpd00334 <=> 2 cpd00067 + cpd00004 + cpd00159	1.2.1.22	peg.3125	Carbohydrates	Blocked	R01446	LCADi	iJR904:LCADi:LCAD|iYO844:LCADi|iND750:LCADm|iAF1260:LCADi	-9.80	1.18	-9.80	<=>	REVERSIBLE BY POINTS
rxn01068	L-Threonine:NAD+ oxidoreductase|L-threonine dehydrogenase|L-threonine dehydrogenase (w/ AOBUTDs)	NAD + threonine <=> H+ + NADH + L-2-Amino-acetoacetate	cpd00003 + cpd00161 <=> cpd00067 + cpd00004 + cpd02211	1.1.1.103	peg.1702	Amino Acids and Derivatives	Variable	R01465	THRD	iJR904:THRD|iYO844:THRD|iAF1260:THRD	3.76	1.08	3.76	<=>	REVERSIBLE BY POINTS
rxn01069	O-Phospho-L-homoserine phospho-lyase (adding water)|threonine synthase|O-Phospho-L-homoserine phospho-lyase (adding water)|THRS|threoninesynthase	H2O + O-Phospho-L-homoserine => Phosphate + H+ + threonine	cpd00001 + cpd00809 => cpd00009 + cpd00067 + cpd00161	4.2.3.1	peg.3231	Amino Acids and Derivatives	Positive variable	R01466	THRS	iJR904:THRS|iAO358:rll_420|iAG612:rbs_503|iAF692:THRS|iSB619:THRS|iAF1260:THRS|iIT341:THRS|iAbaylyiv4:THRESYN-RXN|iND750:THRS|iYO844:THRS|iNJ661:THRS|iJN746:THRS	-4.13	0.78	-8.23	=>	IRREVERSIBLE BY POINTS
rxn01073	sn-Glycero-3-phosphoethanolamine glycerophosphohydrolase|Glycerophosphodiester phosphodiesterase (Glycerophosphoethanolamine)	H2O + Glycerophosphoethanolamine <=> GLYC-3-P + Ethanolamine	cpd00001 + cpd00908 <=> cpd00080 + cpd00162	3.1.4.2|3.1.4.46	peg.962|peg.214|peg.2422	Carbohydrates	Blocked	R01470	GPDDA2	iJR904:GPDDA2|iYO844:GPDDA2|iNJ661:GPDDA2|iSB619:GPDDA2|iAF1260:GPDDA2:GPDDA2pp	-4.81	0.69	-8.91	<=>	REVERSIBLE BY POINTS
rxn01080	D-Glucuronate ketol-isomerase|glucuronate isomerase (D-glucuronate)|glucuronate isomerase	Glucuronate <=> D-Fructuronate	cpd00164 <=> cpd00672	5.3.1.12	peg.1231	Carbohydrates	Blocked	R01482	GUI1	iJR904:GUI1|iAO358:rll_445|iAG612:rbs_262|iYO844:GUI1|iAF1260:GUI1	-0.89	0.61	-0.89	<=>	REVERSIBLE BY MM DELTAG
rxn01093	ATP:2,3-dihydroxybenzoate adenylyltransferase|2,3-dihydroxybenzoate adenylate synthase|(2,3-dihydroxybenzoyl)adenylate synthase	ATP + H+ + 2,3-Dihydroxybenzoate <=> PPi + (2,3-Dihydroxybenzoyl)adenylate	cpd00002 + cpd00067 + cpd00168 <=> cpd00012 + cpd02494	2.7.7.58|6.3.2.-	peg.3204	Cofactors, Vitamins, Prosthetic Groups, Pigments	Blocked	R01504	DHBS	iJR904:DHBSr|iYO844:DHBS|iAF1260:DHBS	-1.60	0.69	-1.60	<=>	REVERSIBLE BY MM DELTAG
rxn01094	2,3-dihydro-2,3-dihydroxybenzoate:NAD+ oxidoreductase|2,3-dihydro-2,3-dihydroxybenzoate dehydrogenase	NAD + 2,3-Dihydro-2,3-dihydroxybenzoate <=> H+ + NADH + 2,3-Dihydroxybenzoate	cpd00003 + cpd02566 <=> cpd00067 + cpd00004 + cpd00168	1.3.1.28	peg.3206	Cofactors, Vitamins, Prosthetic Groups, Pigments	Blocked	R01505	DHBD	iJR904:DHBD|iAbaylyiv4:DHBDEHYD-RXN|iYO844:DHBD|iAF1260:DHBD	-10.56	1.98	-10.56	<=>	REVERSIBLE BY POINTS
rxn01100	ATP:3-phospho-D-glycerate 1-phosphotransferase|phosphoglycerate kinase|ATP:3-phospho-D-glycerate 1-phosphotransferase|PGK|phosphoglyceratekinase	ATP + H+ + 3-Phosphoglycerate <=> ADP + 1,3-Bisphospho-D-glycerate	cpd00002 + cpd00067 + cpd00169 <=> cpd00008 + cpd00203	2.7.2.3	peg.3399	Carbohydrates	Positive variable	R01512	PGK	iJR904:PGK|iAO358:rll_321|iAF692:PGK|iSB619:PGK|iAF1260:PGK|iIT341:PGK|iAbaylyiv4:PHOSGLYPHOS-RXN|iND750:PGK|iYO844:PGK|iPS189:PGK|iNJ661:PGK|iJN746:PGK	2.63	0.29	2.63	<=>	REVERSIBLE BY POINTS
rxn01101	3-Phospho-D-glycerate:NAD+ 2-oxidoreductase|phosphoglycerate dehydrogenase|3-Phospho-D-glycerate:NAD+ 2-oxidoreductase|PGCD|3-Phosphoglycerate:NAD+ 2-oxidoreductase|D-3-phosphoglycerate dehydrogenase|phosphoglyceratedehydrogenase|phosphoglycerate dehydrogenase reversible	NAD + 3-Phosphoglycerate <=> H+ + NADH + 3-Phosphonooxypyruvate	cpd00003 + cpd00169 <=> cpd00067 + cpd00004 + cpd02069	1.1.1.95	peg.2311	Amino Acids and Derivatives	Positive variable	R01513	PGCDr	iJR904:PGCD|iAO358:rll_408|iAG612:rbs_69|iAF692:PGCD|iSB619:PGCD|iAF1260:PGCD|iIT341:PGCD|iAbaylyiv4:PGLYCDEHYDROG-RXN|iND750:PGCD|iYO844:PGCDr|iNJ661:PGCD|iJN746:PGCDr	6.22	1.10	6.22	<=>	REVERSIBLE BY POINTS
rxn01102	ATP:(R)-glycerate 3-phosphotransferase|glycerate kinase	ATP + Glycerate <=> ADP + 3-Phosphoglycerate	cpd00002 + cpd00223 <=> cpd00008 + cpd00169	2.7.1.31	peg.4010	Carbohydrates	Variable	R01514	GLYCK	iJR904:GLYCK|iAbaylyiv4:GLY3KIN-RXN|iYO844:GLYCK|iNJ661:GLYCK|iSB619:GLYCK|iAF1260:GLYCK|iJN746:GLYCK	-4.50	0.24	-4.50	<=>	REVERSIBLE BY POINTS
rxn01103	3-Phospho-D-glyceroyl phosphate phosphohydrolase|3-Phospho-D-glyceroyl phosphate phosphohydrolase|acylphosphatase	H2O + 1,3-Bisphospho-D-glycerate => Phosphate + 2 H+ + 3-Phosphoglycerate	cpd00001 + cpd00203 => cpd00009 + 2 cpd00067 + cpd00169	3.6.1.7	peg.764	Carbohydrates	Positive variable	R01515	NOT IN MODEL	iAF692:ACYP	-9.45	0.75	-13.55	=>	IRREVERSIBLE BY DELTAG MINMAX
rxn01106	2-Phospho-D-glycerate 2,3-phosphomutase|phosphoglycerate mutase|2-Phospho-D-glycerate 2,3-phosphomutase|PGM|phosphoglyceratemutase	2-Phospho-D-glycerate <=> 3-Phosphoglycerate	cpd00482 <=> cpd00169	5.4.2.1|5.4.2.4	peg.3397	Carbohydrates	Variable	R01518	PGM	iJR904:PGM|iAO358:rll_326:rll_476:rll_481|iAG612:rbs_70|iAF692:PGM|iSB619:PGM|iAF1260:PGM|iIT341:PGM|iAbaylyiv4:3PGAREARR-RXN|iND750:PGM|iYO844:PGM|iPS189:PGM|iNJ661:PGM|iJN746:PGM	0.00	2.00	0.00	<=>	REVERSIBLE BY MM DELTAG
rxn01107	D-Glucono-1,5-lactone lactonohydrolase|gluconolactonase	H2O + Gluconolactone <=> H+ + GLCN	cpd00001 + cpd00170 <=> cpd00067 + cpd00222	3.1.1.17	peg.3326	Carbohydrates	Blocked	R01519	NOT IN MODEL	iAbaylyiv4:GLUCONOLACT-RXN|iAG612:rbs_255	-5.48	1.42	-5.48	<=>	REVERSIBLE BY POINTS
rxn01108	beta-D-Glucose:NAD+ 1-oxoreductase	NAD + beta-D-Glucose <=> H+ + NADH + Gluconolactone	cpd00003 + cpd00190 <=> cpd00067 + cpd00004 + cpd00170	1.1.1.47	peg.284|peg.394	Carbohydrates	Blocked	R01520	NOT IN MODEL		-2.00	1.61	-2.00	<=>	REVERSIBLE BY MM DELTAG
rxn01109	beta-D-Glucose:NADP+ 1-oxoreductase	TPN + beta-D-Glucose <=> H+ + TPNH + Gluconolactone	cpd00006 + cpd00190 <=> cpd00067 + cpd00005 + cpd00170	1.1.1.47	peg.284|peg.394	Carbohydrates	Blocked	R01521	NOT IN MODEL		-2.00	1.61	-2.00	<=>	REVERSIBLE BY MM DELTAG
rxn01114	ATP:D-ribulose 5-phosphotransferase|D-ribulokinase|ATP:D-ribulose 5-phosphotransferase|D-ribulokinase (reversible)	ATP + D-Ribulose <=> ADP + D-Ribulose5-phosphate	cpd00002 + cpd00258 <=> cpd00008 + cpd00171	2.7.1.16|2.7.1.47	peg.2882	Carbohydrates	Negative variable	R01526	RBK_D	iYO844:RBK_D|iNJ661:RBK_Dr	-4.55	1.19	-4.55	<=>	REVERSIBLE BY POINTS
rxn01115	6-Phospho-D-gluconate:NADP+ 2-oxidoreductase (decarboxylating)|phosphogluconate dehydrogenase|6-Phospho-D-gluconate:NADP+ 2-oxidoreductase (decarboxylating)|GND|6-phosphogluconate dehydrogenase, decarboxylating|6-phosphogluconate dehydrogenase|phosphogluconatedehydrogenase|6-phospho-D-gluconate:NADP+ 2-oxidoreductase (decarboxylating)	TPN + 6-Phospho-D-gluconate => TPNH + CO2 + D-Ribulose5-phosphate	cpd00006 + cpd00284 => cpd00005 + cpd00011 + cpd00171	1.1.1.44	peg.2391|peg.4014	Carbohydrates	Positive variable	R01528	PGDHr	iIT341:GND|iJR904:GND|iAO358:rll_178:rll_181|iAG612:rbs_83|iYO844:PGDHr|iND750:GND|iNJ661:GND|iSB619:GND|iAF1260:GND|iJN746:GND	0.67	1.23	-4.79	=>	IRREVERSIBLE BY POINTS
rxn01116	D-Ribulose-5-phosphate 3-epimerase|ribulose 5-phosphate 3-epimerase|D-Ribulose-5-phosphate 3-epimerase|RPE|ribulose-phosphate 3-epimerase|ribulose5-phosphate3-epimerase|ribulose phosphate 3-epimerase	D-Ribulose5-phosphate <=> D-Xylulose5-phosphate	cpd00171 <=> cpd00198	5.1.3.1	peg.1581	Carbohydrates	Variable	R01529	RPE	iJR904:RPE|iAO358:rll_403|iAG612:rbs_280|iAF692:RPE|iSB619:RPE|iAF1260:RPE|iIT341:RPE|iAbaylyiv4:RIBULP3EPIM-RXN|iND750:RPE|iYO844:RPE|iPS189:RPE|iNJ661:RPE|iJN746:RPE	0.00	2.00	0.00	<=>	REVERSIBLE BY MM DELTAG
rxn01122	D-Altronate hydro-lyase|altronate hydrolase	D-Altronate => H2O + 2-keto-3-deoxygluconate	cpd00608 => cpd00001 + cpd00176	4.2.1.7	peg.1240	Carbohydrates	Blocked	R01540	ALTRH	iJR904:ALTRH|iAG612:rbs_225|iYO844:ALTRH|iAF1260:ALTRH	-8.17	0.69	-8.17	=>	IRREVERSIBLE BY DELTAG MINMAX
rxn01123	ATP:2-dehydro-3-deoxy-D-gluconate 6-phosphotransferase|2-dehydro-3-deoxygluconokinase	ATP + 2-keto-3-deoxygluconate <=> ADP + 2-Keto-3-deoxy-6-phosphogluconate	cpd00002 + cpd00176 <=> cpd00008 + cpd02711	2.7.1.45	peg.2216	Carbohydrates	Negative variable	R01541	DDGLK	iJR904:DDGLK|iAO358:rll_218|iAG612:rbs_39|iYO844:DDGLK|iAF1260:DDGLK	-4.50	0.24	-4.50	<=>	REVERSIBLE BY POINTS
rxn01124	2-Dehydro-3-deoxy-D-gluconate:NAD+ 5-oxidoreductase|2-dehydro-3-deoxy-D-gluconate 5-dehydrogenase	NAD + 2-keto-3-deoxygluconate <=> H+ + NADH + 2,5-Diketo-3-deoxy-D-gluconate	cpd00003 + cpd00176 <=> cpd00067 + cpd00004 + cpd02663	1.1.1.125|1.1.1.127	peg.2219	Carbohydrates	Blocked	R01542	DKII	iYO844:DKII	3.76	1.08	3.76	<=>	REVERSIBLE BY POINTS
rxn01127	ATP:AMP phosphotransferase|deoxyadenylate kinase|ATP:AMP phosphotransferase|DADK|adenylate kinase|deoxyadenylatekinase|(deoxy)adenylate kinase	ATP + dAMP <=> ADP + dADP	cpd00002 + cpd00294 <=> cpd00008 + cpd00177	2.7.4.3|2.7.4.11	peg.137	Nucleosides and Nucleotides	Variable	R01547	DADK	iJR904:DADK|iAO358:rll_12|iAG612:rbs_226|iAF692:DADK|iAF1260:DADK|iIT341:DADK|iAbaylyiv4:(DEOXY)ADENYLATE-KINASE-RXN|iND750:DADK|iYO844:DADK|iPS189:DADK|iNJ661:DADK|iJN746:DADK	0.00	2.00	0.00	<=>	REVERSIBLE BY MM DELTAG
rxn01128	dATP:cytidine 5'-phosphotransferase	Cytidine + dATP <=> CMP + dADP	cpd00367 + cpd00115 <=> cpd00046 + cpd00177	2.7.1.48	peg.2736	Nucleosides and Nucleotides	Variable	R01548	NOT IN MODEL		-4.50	0.24	-4.50	<=>	REVERSIBLE BY POINTS
rxn01129	dATP:uridine 5'-phosphotransferase	Uridine + dATP <=> UMP + dADP	cpd00249 + cpd00115 <=> cpd00091 + cpd00177	2.7.1.48	peg.2736	Nucleosides and Nucleotides	Variable	R01549	NOT IN MODEL		-4.50	0.24	-4.50	<=>	REVERSIBLE BY POINTS
rxn01132	Maltose:orthophosphate 1-beta-D-glucosyltransferase|maltose phosphorylase|maltosephosphorylase	Phosphate + H+ + Maltose <=> Glucose + beta-D-Glucose 1-phosphate	cpd00009 + cpd00067 + cpd00179 <=> cpd00027 + cpd00501	2.4.1.8	peg.3463	Carbohydrates	Negative variable	R01555	MPL	iAO358:rll_238|iYO844:MPL	-0.80	0.68	-0.80	<=>	REVERSIBLE BY MM DELTAG
rxn01133	Acetyl-CoA:maltose O-acetyltransferase|maltose O-acetyltransferase	Acetyl-CoA + Maltose => CoA + Acetyl-maltose	cpd00022 + cpd00179 => cpd00010 + cpd01441	2.3.1.79	peg.4091	Carbohydrates	Blocked	R01556	MALTAT	iYO844:MALTAT|iSB619:MALTAT|iAF1260:MALTATr	-3.61	1.18	-3.61	=>	IRREVERSIBLE BY POINTS
rxn01138	Adenosine:orthophosphate ribosyltransferase|purine-nucleoside phosphorylase (Adenosine)|purine-nucleoside phosphorylase (Adenosine), mitochondrial|Adenosine:orthophosphate ribosyltransferase|PUNP1|purine-nucleosidephosphorylase-Adenosine	Phosphate + H+ + Adenosine <=> Ribose 1-phosphate + Adenine	cpd00009 + cpd00067 + cpd00182 <=> cpd00475 + cpd00128	2.4.2.1	peg.2354|peg.1967	Nucleosides and Nucleotides	Variable	R01561	PUNP1	iJR904:PUNP1|iAG612:rbs_126|iSB619:PUNP1|iAF1260:PUNP1|iIT341:PUNP1|iND750:PUNP1m:PUNP1|iYO844:PUNP1|iNJ661:PUNP1|iPS189:PUNP1	1.58	0.97	1.58	<=>	REVERSIBLE BY MM DELTAG
rxn01139	3'-Adenosine monophosphate phosphohydrolase|3'-nucleotidase (AMP) (periplasm)|3'-nucleotidase (3'-AMP)	H2O + 3'-AMP => Phosphate + H+ + Adenosine	cpd00001 + cpd00988 => cpd00009 + cpd00067 + cpd00182	3.1.3.6	peg.784|peg.733	Nucleosides and Nucleotides	Blocked	R01562	3NUCLE1	iYO844:3NUCLE1|iAF1260:3NTD7pp	-2.32	0.74	-6.42	=>	IRREVERSIBLE BY POINTS
rxn01143	ATP:thymidine 5'-phosphotransferase|thymidine kinase (ATP:thymidine)|ATP:thymidine 5'-phosphotransferase|TMDK1|thymidine kinase|thymidinekinase-ATP-thymidine	ATP + Thymidine <=> ADP + dTMP	cpd00002 + cpd00184 <=> cpd00008 + cpd00298	2.7.1.21	peg.3713	Nucleosides and Nucleotides	Variable	R01567	TMDK1	iJR904:TMDK1|iAO358:rll_474|iAG612:rbs_564|iAF692:TMDK1|iSB619:TMDK1|iAF1260:TMDK1|iIT341:TMDK1|iND750:TMDK1|iYO844:TMDK1|iPS189:TMDK1|iNJ661:TMDK1	-4.50	0.24	-4.50	<=>	REVERSIBLE BY POINTS
rxn01145	Thymidylate 5'-phosphohydrolase|5'-nucleotidase (dTMP)|nucleotidase|dtmp nucleotidase	H2O + dTMP => Phosphate + H+ + Thymidine	cpd00001 + cpd00298 => cpd00009 + cpd00067 + cpd00184	3.1.3.5|3.1.3.35	peg.784|peg.733	Nucleosides and Nucleotides	Positive variable	R01569	NTD5	iJR904:NTD5|iAbaylyiv4:THYMIDYLATE-5'-PHOSPHATASE-RXN|iAO358:rll_299|iYO844:NTD5|iND750:NTD5|iNJ661:NTD5|iAF1260:NTD5:NTD5pp|iJN746:NTD5:NTD5pp	-2.32	0.74	-6.42	=>	IRREVERSIBLE BY POINTS
rxn01146	Thymidine:orthophosphate deoxyribosyltransferase|thymidine phosphorylase	Phosphate + H+ + Thymidine <=> deoxyribose-1-phosphate + Thymine	cpd00009 + cpd00067 + cpd00184 <=> cpd00509 + cpd00151	2.4.2.4	MANUAL	Nucleosides and Nucleotides	Blocked	R01570	TMDPP	iJR904:TMDPP|iAG612:rbs_565|iAF692:TMDPP|iAF1260:TMDPP|iND750:TMDPP|iYO844:TMDPP|iNJ661:TMDPP|iPS189:TMDPP	1.58	0.97	1.58	<=>	REVERSIBLE BY MM DELTAG
rxn01152	D-Arabinose ketol-isomerase|arabinose isomerase	D-Arabinose <=> D-Ribulose	cpd00185 <=> cpd00258	5.3.1.3	GROWMATCH	Carbohydrates	Negative variable	R01577	ARABI	iYO844:ARABI|iNJ661:ARABI	-0.89	0.61	-0.89	<=>	REVERSIBLE BY MM DELTAG
rxn01176	5-Dehydro-2-deoxy-D-glyconate-6-phosphate|malonate-semialdehyde-lyase|malonate-semialdehyde-lyase|2-Deoxy-5-keto-D-gluconic acid 6-phosphate Dihydroxyacetone|phosphate-lyase	DKHP <=> Glycerone phosphate + 3-Oxopropanoate	cpd02721 <=> cpd00095 + cpd00191	4.1.2.29	peg.3972	Carbohydrates	Blocked	R05378	NOT IN MODEL	iAG612:rbs_33	2.56	0.38	-1.54	<=>	REVERSIBLE BY MM DELTAG
rxn01199	ATP:D-xylulose 5-phosphotransferase|xylulokinase|xylulose kinase	ATP + D-Xylulose <=> ADP + D-Xylulose5-phosphate	cpd00002 + cpd00259 <=> cpd00008 + cpd00198	2.7.1.17	peg.1765	Carbohydrates	Negative variable	R01639	XYLK	iJR904:XYLK|iAO358:rll_453|iAG612:rbs_294|iYO844:XYLK|iND750:XYLK|iNJ661:XYLK|iAF1260:XYLK	-4.55	1.19	-4.55	<=>	REVERSIBLE BY POINTS
rxn01200	Sedoheptulose-7-phosphate:D-glyceraldehyde-3-phosphate|glycolaldehyde transferase|sedoheptulose-7-phosphate:D-glyceraldehyde-3-phosphate|glycolaldehydetransferase|transketolase|glycolaldehyde transferase|glycolaldehydetransferase|TKT1|transketolase (ribose-5p)	Glyceraldehyde3-phosphate + Sedoheptulose7-phosphate <=> D-Xylulose5-phosphate + Ribose 5-phosphate	cpd00102 + cpd00238 <=> cpd00198 + cpd00101	2.2.1.1	peg.1793	Carbohydrates	Variable	R01641|R07246	TKT1	iJR904:TKT1|iAO358:rll_422|iAG612:rbs_276|iAF692:TKT1|iSB619:TKT1|iAF1260:TKT1|iIT341:TKT1|iAbaylyiv4:1TRANSKETO-RXN|iND750:TKT1|iYO844:TKT1|iPS189:TKT1|iNJ661:TKT1|iJN746:TKT1	-2.08	1.34	-2.08	<=>	REVERSIBLE BY POINTS
rxn01204	4-Aminobutanoate:2-oxoglutarate aminotransferase|4-aminobutyrate transaminase|4-aminobutyrate aminotransferase	2-Oxoglutarate + GABA <=> GLU + 4-Oxobutanoate	cpd00024 + cpd00281 <=> cpd00023 + cpd00199	2.6.1.19	peg.391	Amino Acids and Derivatives	Negative variable	R01648	ABTAr	iJR904:ABTA|iAbaylyiv4:GABATRANSAM-RXN|iAF692:ABTA|iYO844:ABTAr|iND750:ABTA|iNJ661:ABTA|iSB619:ABTAr|iAF1260:ABTA|iJN746:ABTAr	-1.00	0.35	-1.00	<=>	REVERSIBLE BY MM DELTAG
rxn01208	2-Oxo-4-methyl-3-carboxypentanoate decarboxylation|2-oxo-4-methyl-3-carboxypentanoate decarboxylation, mitochondrial	CO2 + 4MOP <= H+ + 2-isopropyl-3-oxosuccinate	cpd00011 + cpd00200 <= cpd00067 + cpd02605		SPONTANEOUS	Amino Acids and Derivatives	Negative variable	R01652	OMCDC	iJR904:OMCDC|iAG612:rbs_36|iAF692:OMCDC|iSB619:OMCDC|iAF1260:OMCDC|iND750:OMCDCm:OMCDC|iYO844:OMCDC|iNJ661:OMCDC|iJN746:OMCDC	3.09	0.54	8.55	<=	IRREVERSIBLE BY DELTAG MINMAX
rxn01210	10-Formyltetrahydrofolate:L-glutamate ligase (ADP-forming)	ATP + GLU + 10-Formyl-THF => ADP + Phosphate + H+ + 10-Formyl-THF-L-glutamate	cpd00002 + cpd00023 + cpd00201 => cpd00008 + cpd00009 + cpd00067 + cpd03524	6.3.2.12|6.3.2.17	peg.2811	Cofactors, Vitamins, Prosthetic Groups, Pigments	Blocked	R01654	NOT IN MODEL		-6.35	0.86	-6.35	=>	IRREVERSIBLE BY POINTS
rxn01211	5,10-Methenyltetrahydrofolate 5-hydrolase(decyclizing)|methenyltetrahydrofolate cyclohydrolase|methenyltetrahydrifikate cyclohydrolase, mitochondrial|5,10-Methenyltetrahydrofolate 5-hydrolase(decyclizing)|MTHFC|methylenetetrahydrofolate dehydrogenase (NADP(+)) / methenyltetrahydrofolate cyclohydrolase|methenyltetrahydrofolatecyclohydrolase	H2O + 5,10-Methenyltetrahydrofolate <=> H+ + 10-Formyl-THF	cpd00001 + cpd00347 <=> cpd00067 + cpd00201	3.5.4.9|6.3.4.3	peg.2435	Carbohydrates	Variable	R01655	MTHFC	iJR904:MTHFC|iAO358:rll_144|iAF692:MTHFC|iSB619:MTHFC|iAF1260:MTHFC|iIT341:MTHFC|iAbaylyiv4:METHENYLTHFCYCLOHYDRO-RXN|iND750:MTHFCm:MTHFC|iYO844:MTHFC|iPS189:MTHFC|iNJ661:MTHFC|iJN746:MTHFC	-0.61	2.19	-0.61	<=>	REVERSIBLE BY MM DELTAG
rxn01213	Dimethylallyl-diphosphate:isopentenyl-diphosphate|dimethylallyltranstransferase|dimethylallyltranstransferase|DMATT|geranyltranstransferase|dimethylallyltransferase	Isopentenyldiphosphate + DMAPP => PPi + Geranyldiphosphate	cpd00113 + cpd00202 => cpd00012 + cpd00283	2.5.1.1|2.5.1.10|2.5.1.29	peg.2432	Cofactors, Vitamins, Prosthetic Groups, Pigments	Positive	R01658	DMATT	iJR904:DMATT|iAO358:rll_214|iAF692:DMATT|iSB619:DMATT|iAF1260:DMATT|iIT341:DMATT|iAbaylyiv4:GPPSYN-RXN|iND750:DMATT|iYO844:DMATT|iNJ661:DMATT|iJN746:DMATT	-13.00	0.67	-13.00	=>	IRREVERSIBLE BY DELTAG MINMAX
rxn01217	dCMP aminohydrolase|dCMP deaminase	H+ + H2O + dCMP => NH3 + dUMP	cpd00067 + cpd00001 + cpd00206 => cpd00013 + cpd00299	3.5.4.12	peg.2561	Nucleosides and Nucleotides	Positive variable	R01663	DCMPDA2ir	iAO358:rll_109|iAG612:rbs_229|iAF692:DCMPDA|iYO844:DCMPDA2ir|iND750:DCMPDA|iSB619:DCMPDA	-5.14	1.46	-9.24	=>	IRREVERSIBLE BY POINTS
rxn01218	2'-Deoxycytidine 5'-monophosphate phosphohydrolase|5'-nucleotidase (dCMP)|nucleotidase|dcmp nucleotidase	H2O + dCMP => Phosphate + H+ + Deoxycytidine	cpd00001 + cpd00206 => cpd00009 + cpd00067 + cpd00654	3.1.3.5	peg.784|peg.733	Nucleosides and Nucleotides	Positive variable	R01664	NTD3	iJR904:NTD3|iAbaylyiv4:DCMP-NUCLEOTIDASE-RXN|iAO358:rll_301|iYO844:NTD3|iND750:NTD3|iNJ661:NTD3|iAF1260:NTD3:NTD3pp|iJN746:NTD3:NTD3pp	-2.32	0.74	-6.42	=>	IRREVERSIBLE BY POINTS
rxn01219	ATP:CMP phosphotransferase|cytidylate kinase (dCMP)|cytidine monophosphate kinase|dcmp kinase	ATP + dCMP <=> ADP + dCDP	cpd00002 + cpd00206 <=> cpd00008 + cpd00533	2.7.4.14	peg.2293	Nucleosides and Nucleotides	Negative variable	R01665	CYTK2	iJR904:CYTK2|iAO358:rll_98|iAG612:rbs_228|iAF692:CYTK2|iSB619:CYTK2|iAF1260:CYTK2|iAbaylyiv4:RXN-7913|iND750:CYTK2|iYO844:CYTK2|iPS189:CYTK2|iNJ661:CYTK2|iJN746:CYTK2	0.00	2.00	0.00	<=>	REVERSIBLE BY MM DELTAG
rxn01225	Guanine aminohydrolase|guanine deaminase	H+ + H2O + GNN => NH3 + XAN	cpd00067 + cpd00001 + cpd00207 => cpd00013 + cpd00309	3.5.4.3	peg.1319	Nucleosides and Nucleotides	Blocked	R01676	GUAD	iJR904:GUAD|iAG612:rbs_331|iAF692:GUAD|iAF1260:GUAD|iAbaylyiv4:GUANINE-DEAMINASE-RXN|iYO844:GUAD|iNJ661:GUAD|iPS189:GUAD|iJN746:GUAD	-8.88	1.25	-12.98	=>	IRREVERSIBLE BY DELTAG MINMAX
rxn01236	ATP:butyrate 1-phosphotransferase|butyrate kinase	ATP + H+ + Butyrate <=> ADP + Butanoylphosphate	cpd00002 + cpd00067 + cpd00211 <=> cpd00008 + cpd01662	2.7.2.7	peg.2411	Carbohydrates	Variable	R01688	BUTKr	iYO844:BUTKr	2.63	0.29	2.63	<=>	REVERSIBLE BY POINTS
rxn01241	Dihydrolipoamide:NAD+ oxidoreductase|glycine-cleavage complex (lipoamide), mitochondrial|pyruvate dehydrogenase (dihydrolipoamide dehydrogenase), mitochondrial|Dihydrolipoamide:NAD+ oxidoreductase|pyruvate dehydrogenase (dihydrolipoamide dehydrogenase)|Pyruvate dehydrogenase (dihydrolipoamide dehydrogenase) reversible|enzyme N6-(dihydrolipoyl)lysine:NAD+ oxidoreductase|lipoamide dehydrogenase com…	NAD + Dihydrolipoamide <=> H+ + NADH + Lipoamide	cpd00003 + cpd00449 <=> cpd00067 + cpd00004 + cpd00213	1.8.1.4	peg.1463|peg.2410	Carbohydrates	Variable	R01698|R07618	NOT IN MODEL	iAO358:rll_311|iND750:GCC2cm:PDHcm|iNJ661:PDHc:PDHcr|iSB619:PDHcr|iJN746:PDHcr	1.55	2.30	1.55	<=>	REVERSIBLE BY MM DELTAG
rxn01255	5-O-(1-Carboxyvinyl)-3-phosphoshikimate phosphate-lyase|chorismate synthase|5-O-(1-Carboxyvinyl)-3-phosphoshikimate phosphate-lyase|CHORS|chorismatesynthase	O5-(1-Carboxyvinyl)-3-phosphoshikimate => Phosphate + H+ + Chorismate	cpd00932 => cpd00009 + cpd00067 + cpd00216	4.2.3.5	peg.2275	Amino Acids and Derivatives	Positive variable	R01714	CHORS	iJR904:CHORS|iAO358:rll_55|iAF692:CHORS|iSB619:CHORS|iAF1260:CHORS|iIT341:CHORS|iAbaylyiv4:CHORISMATE-SYNTHASE-RXN|iND750:CHORS|iYO844:CHORS|iNJ661:CHORS|iJN746:CHORS	-13.42	0.95	-17.52	=>	IRREVERSIBLE BY DELTAG MINMAX
rxn01256	Chorismate pyruvatemutase|chorismate mutase|Chorismate pyruvatemutase|CHORM|putative chorismate mutase|chorismatemutase	Chorismate => Prephenate	cpd00216 => cpd00219	5.4.99.5	peg.2273|peg.2794|peg.2978	Amino Acids and Derivatives	Positive	R01715	CHORM	iJR904:CHORM|iAO358:rll_482:rll_483|iAG612:rbs_203:rbs_204|iAF692:CHORM|iSB619:CHORM|iAF1260:CHORM|iIT341:CHORM|iAbaylyiv4:CHORISMATEMUT-RXN|iND750:CHORM|iYO844:CHORM|iNJ661:CHORM|iJN746:CHORM	-16.68	1.16	-16.68	=>	IRREVERSIBLE BY DELTAG MINMAX
rxn01257	chorismate:L-glutamine aminotransferase|4-amino-4-deoxychorismate synthase	L-Glutamine + Chorismate <=> GLU + ADC	cpd00053 + cpd00216 <=> cpd00023 + cpd08210	2.6.1.85	peg.74+peg.75	Cofactors, Vitamins, Prosthetic Groups, Pigments	Positive variable	R01716	ADCS	iJR904:ADCS|iAbaylyiv4:PABASYN-RXN|iYO844:ADCS|iND750:ADCS|iNJ661:ADCS|iSB619:ADCS|iAF1260:ADCS	-7.19	0.57	-7.19	<=>	REVERSIBLE BY POINTS
rxn01258	Chorismate hydroxymutase|isochorismate synthase|Isochorismate Synthase|Chorismate hydroxymutase|ICHORSi|menaquinone-specific isochorismate synthase|IsochorismateSynthase|isochorismate mutase	Chorismate <=> Isochorismate	cpd00216 <=> cpd00658	5.4.4.2|5.4.99.6	peg.3086|peg.3205	Cofactors, Vitamins, Prosthetic Groups, Pigments	Positive	R01717	ICHORS	iJR904:ICHORSi|iAO358:rll_244|iSB619:ICHORS|iAF1260:ICHORS:ICHORSi|iIT341:ICHORSi|iAbaylyiv4:ISOCHORSYN-RXN|iYO844:ICHORS|iNJ661:ICHORSi	0.00	2.00	0.00	<=>	REVERSIBLE BY MM DELTAG
rxn01259	Isomaltose 6-alpha-D-glucanohydrolase|Maltodextrin glucosidase (isomaltose)	H2O + Brachiose <=> 2 Glucose	cpd00001 + cpd00217 <=> 2 cpd00027	3.2.1.10	peg.285|peg.3462	Carbohydrates	Blocked		MLTG7	iAG612:rbs_358|iYO844:MLTG7	-3.11	0.69	-7.21	<=>	REVERSIBLE BY POINTS
rxn01265	Nicotinate D-ribonucleotide:pyrophosphate phosphoribosyltransferase|NAPRTase, mitochondrial|NAPRTase|nicotinate phosphoribosyltransferase|Nicotinate D-ribonucleotide:pyrophosphate phosphoribosyltransferase|NAPRTase (rev)|nicotinate phosphoribosyl transferase	PPi + Nicotinate ribonucleotide <=> H+ + Niacin + PRPP	cpd00012 + cpd00873 <=> cpd00067 + cpd00218 + cpd00103	2.4.2.11	peg.3178	Cofactors, Vitamins, Prosthetic Groups, Pigments	Variable	R01724	NCTPPRT	iAO358:rll_615|iAF692:NAPRTr|iYO844:NCTPPRT|iND750:NAPRTm:NAPRT|iNJ661:NAPRTr|iSB619:NAPRTr	0.07	1.03	0.07	<=>	REVERSIBLE BY MM DELTAG
rxn01268	Prephenate:NAD+ oxidoreductase(decarboxylating)|prephenate dehydrogenase|Prephenate:NAD+ oxidoreductase(decarboxylating)|PPND|prephenatedehydrogenase	NAD + Prephenate => NADH + CO2 + 4-Hydroxyphenylpyruvate	cpd00003 + cpd00219 => cpd00004 + cpd00011 + cpd00868	1.3.1.12|1.3.1.43|1.3.1.52	peg.2265	Amino Acids and Derivatives	Positive variable	R01728	PPND	iJR904:PPND|iAO358:rll_435|iAG612:rbs_519|iAF692:PPND|iSB619:PPND|iAF1260:PPND|iIT341:PPND|iAbaylyiv4:PREPHENATEDEHYDROG-RXN|iND750:PPND|iYO844:PPND|iNJ661:PPND|iJN746:PPND	-16.12	2.09	-21.58	=>	IRREVERSIBLE BY DELTAG MINMAX
rxn01270	L-Aspartate:2-oxoglutarate aminotransferase	Oxaloacetate + L-Arogenate <=> Aspartate + Prephenate	cpd00032 + cpd00616 <=> cpd00041 + cpd00219	2.6.1.57|2.6.1.78	peg.2266	Amino Acids and Derivatives	Negative variable	R01731	NOT IN MODEL		0.00	2.00	0.00	<=>	REVERSIBLE BY MM DELTAG
rxn01274	S-(2-Hydroxyacyl)glutathione hydrolase|hydroxyacylglutathione hydrolase|hydroxyacylglutathione hydrolase, mitochondrial	H2O + (R)-S-Lactoylglutathione => H+ + GSH + D-Lactate	cpd00001 + cpd02182 => cpd00067 + cpd00042 + cpd00221	3.1.2.6	peg.2483|peg.1711	Carbohydrates	Blocked	R01736	NOT IN MODEL	iJR904:GLYOX|iAbaylyiv4:GLYOXII-RXN|iND750:GLYOXm:GLYOX|iAF1260:GLYOX	-5.76	1.21	-9.86	=>	IRREVERSIBLE BY DELTAG MINMAX
rxn01275	ATP:D-Gluconate 6-phosphotransferase|gluconokinase|gluconate kinase	ATP + GLCN <=> ADP + 6-Phospho-D-gluconate	cpd00002 + cpd00222 <=> cpd00008 + cpd00284	2.7.1.12	peg.4012	Carbohydrates	Negative variable	R01737	GNKr	iJR904:GNK|iAbaylyiv4:GLUCONOKIN-RXN|iAO358:rll_179|iAG612:rbs_254|iYO844:GNKr|iSB619:GNK|iAF1260:GNK|iJN746:GNK	-4.50	0.24	-4.50	<=>	REVERSIBLE BY POINTS
rxn01280	(R)-Glycerate:NAD+ oxidoreductase|tartronate semialdehyde reductase|2-hydroxy-3-oxopropionate reductase (NAD)	NAD + Glycerate <=> H+ + NADH + Tartronate semialdehyde	cpd00003 + cpd00223 <=> cpd00067 + cpd00004 + cpd00843	1.1.1.60	peg.1398	Carbohydrates	Variable	R01745	HOXPRx	iJR904:TRSAR|iYO844:HOXPRx|iAF1260:TRSARr|iJN746:TRSARr	5.22	1.07	5.22	<=>	REVERSIBLE BY POINTS
rxn01281	(R)-Glycerate:NADP+ oxidoreductase	TPN + Glycerate <=> H+ + TPNH + Tartronate semialdehyde	cpd00006 + cpd00223 <=> cpd00067 + cpd00005 + cpd00843	1.1.1.60	peg.1398	Carbohydrates	Variable	R01747	NOT IN MODEL		5.22	1.07	5.22	<=>	REVERSIBLE BY POINTS
rxn01285	(R,R)-Tartrate carboxy-lyase|Tartrate decarboxylase	H+ + Tartrate => CO2 + Glycerate	cpd00067 + cpd00666 => cpd00011 + cpd00223	4.1.1.73	peg.401	Carbohydrates	Blocked	R01751	TARTDC	iYO844:TARTDC	-3.09	0.54	-8.55	=>	IRREVERSIBLE BY DELTAG MINMAX
rxn01286	D-Glyceraldehyde:NAD+ oxidoreductase|aldehyde dehydrogenase (D-glyceraldehyde, NAD)|aldehyde dehydrogenase (nad+)|D-Glyceraldehyde dehydrogenase	NAD + H2O + D-Glyceraldehyde <=> 2 H+ + NADH + Glycerate	cpd00003 + cpd00001 + cpd00448 <=> 2 cpd00067 + cpd00004 + cpd00223	1.2.1.3	peg.735|peg.3801|peg.1936|peg.3888|peg.3991	Carbohydrates	Positive variable	R01752	ALDD8x	iAbaylyiv4:GLYCERALDEHYDE-DEHYDRO-RXN|iYO844:ALDD8x|iJN746:GLYALDDr	-9.80	1.18	-9.80	<=>	REVERSIBLE BY POINTS
rxn01290	L-Arabitol:NAD+ 1-oxidoreductase	NAD + L-Lyxitol <=> H+ + NADH + arabinose	cpd00003 + cpd00417 <=> cpd00067 + cpd00004 + cpd00224	1.1.1.21	GROWMATCH	Carbohydrates	Negative variable	R01758	NOT IN MODEL		4.70	1.76	4.70	<=>	REVERSIBLE BY POINTS
rxn01292	L-Arabinose ketol-isomerase|L-arabinose isomerase	arabinose <=> L-Ribulose	cpd00224 <=> cpd00397	5.3.1.4	peg.2883	Carbohydrates	Negative variable	R01761	ARAI	iJR904:ARAI|iAG612:rbs_366|iYO844:ARAI|iNJ661:ARAI|iAF1260:ARAI	-0.89	0.61	-0.89	<=>	REVERSIBLE BY MM DELTAG
rxn01297	Xanthine:NAD+ oxidoreductase|hypoxanthine dehydrogenase|xanthine dehydrogenase	NAD + H2O + HYXN <= H+ + NADH + XAN	cpd00003 + cpd00001 + cpd00226 <= cpd00067 + cpd00004 + cpd00309	1.17.1.4	peg.3253+peg.3254+peg.3255	Nucleosides and Nucleotides	Blocked	R01768	XANDa	iAbaylyiv4:RXN0-902|iAG612:rbs_343|iYO844:XANDa|iAF1260:HXAND|iJN746:HXAND	1.58	1.56	1.58	<=>	REVERSIBLE BY MM DELTAG
rxn01300	ATP:L-homoserine O-phosphotransferase|homoserine kinase|ATP:L-homoserine O-phosphotransferase|HSK|homoserinekinase	ATP + L-Homoserine <=> ADP + O-Phospho-L-homoserine	cpd00002 + cpd00227 <=> cpd00008 + cpd00809	2.7.1.39	peg.3230	Amino Acids and Derivatives	Positive variable	R01771	HSK	iJR904:HSK|iAO358:rll_419|iAG612:rbs_184|iAF692:HSK|iSB619:HSK|iAF1260:HSK|iIT341:HSK|iAbaylyiv4:HOMOSERKIN-RXN|iND750:HSK|iYO844:HSK|iNJ661:HSK|iJN746:HSK	-4.50	0.24	-4.50	<=>	REVERSIBLE BY POINTS
rxn01301	L-Homoserine:NAD+ oxidoreductase|homoserine dehydrogenase (NADH), irreversible|L-Homoserine:NAD+ oxidoreductase|homoserine dehydrogenase (NADH)	NAD + L-Homoserine <=> H+ + NADH + L-Aspartic 4-semialdehyde	cpd00003 + cpd00227 <=> cpd00067 + cpd00004 + cpd00346	1.1.1.3	peg.3232	Amino Acids and Derivatives	Variable	R01773	NOT IN MODEL	iND750:HSDxi|iNJ661:HSDx|iJN746:HSDx	5.22	1.07	5.22	<=>	REVERSIBLE BY POINTS
rxn01302	L-Homoserine:NADP+ oxidoreductase|homoserine dehydrogenase (NADPH)|homoserine dehydrogenase (NADP), irreversible|L-Homoserine:NADP+ oxidoreductase|HSDy|homoserine dehydrogenase|homoserinedehydrogenase-NADPH	TPN + L-Homoserine <=> H+ + TPNH + L-Aspartic 4-semialdehyde	cpd00006 + cpd00227 <=> cpd00067 + cpd00005 + cpd00346	1.1.1.3	peg.3232	Amino Acids and Derivatives	Variable	R01775	HSDy	iJR904:HSDy|iAO358:rll_199|iAG612:rbs_377|iAF692:HSDy|iSB619:HSDy|iAF1260:HSDy|iIT341:HSDy|iAbaylyiv4:HOMOSERDEHYDROG-RXN|iND750:HSDyi|iYO844:HSDy|iNJ661:HSDy	5.22	1.07	5.22	<=>	REVERSIBLE BY POINTS
rxn01304	Succinyl-CoA:L-homoserine O-succinyltransferase|homoserine O-succinyltransferase	L-Homoserine + Succinyl-CoA => CoA + O-Succinyl-L-homoserine	cpd00227 + cpd00078 => cpd00010 + cpd00822	2.3.1.46	peg.2197	Amino Acids and Derivatives	Positive variable	R01777	HSSTr	iJR904:HSST|iAO358:rll_245|iYO844:HSSTr|iNJ661:HSST|iAF1260:HSST	-3.61	1.18	-3.61	=>	IRREVERSIBLE BY POINTS
rxn01314	NADPH:6,7-dihydropteridine oxidoreductase	H+ + TPNH + Dihydrobiopterin <=> TPN + Tetrahydrobiopterin	cpd00067 + cpd00005 + cpd00231 <=> cpd00006 + cpd00233	1.5.1.34	peg.566|peg.783|peg.548|peg.1959	Cofactors, Vitamins, Prosthetic Groups, Pigments	Blocked	R01794	NOT IN MODEL		-4.55	2.01	-4.55	<=>	REVERSIBLE BY POINTS
rxn01316	N-Acetylneuraminate pyruvate-lyase (pyruvate-phosphorylating)|N-Acetylneuraminate pyruvate-lyase	Phosphate + H+ + Neu5Ac <= H2O + N-Acetyl-D-mannosamine + PEP	cpd00009 + cpd00067 + cpd00232 <= cpd00001 + cpd00492 + cpd00061	2.5.1.56|4.1.3.19	peg.3792	Cell Wall and Capsule	Negative variable	R01804	ACNPLYSr	iYO844:ACNPLYSr	12.51	1.17	12.51	<=	IRREVERSIBLE BY DELTAG MINMAX
rxn01322	N-Acetylneuraminate pyruvate-lyase|N-Acetylneuraminate lyase	Neu5Ac <=> Pyruvate + N-Acetyl-D-mannosamine	cpd00232 <=> cpd00020 + cpd00492	4.1.3.3	GROWMATCH	Carbohydrates	Variable	R01811	NOT IN MODEL	iJR904:ACNML|iSB619:ACNML|iAF1260:ACNML	1.08	0.78	-3.02	<=>	REVERSIBLE BY POINTS
rxn01329	D-Mannose 6-phosphate 1,6-phosphomutase|phosphomannomutase|D-Mannose 6-phosphate 1,6-phosphomutase|PMANM	D-Mannose6-phosphate <=> D-Mannose1-phosphate	cpd00235 <=> cpd00485	5.4.2.8	peg.931	Carbohydrates	Positive variable	R01818	PMANM	iJR904:PMANM|iAF692:PMANM|iSB619:PMANM|iAF1260:PMANM|iIT341:PMANM|iAbaylyiv4:PHOSMANMUT-RXN|iND750:PMANM|iYO844:PMANM|iPS189:PMANM|iNJ661:PMANM	0.00	2.00	0.00	<=>	REVERSIBLE BY MM DELTAG
rxn01332	Phosphoenolpyruvate:D-erythrose-4-phosphate|C-(1-carboxyvinyl)transferase (phosphate hydrolysing,|2-carboxy-2-oxoethyl-forming)|3-deoxy-D-arabino-heptulosonate 7-phosphate synthetase|2-deoxy-D-arabino-heptulosonate 7-phosphate synthetase, mitochondrial|2-carboxy-2-oxoethyl-forming)|DDPA|phospho-2-dehydro-3-deoxyheptonate aldolase|Trp-sensitive phospho-2-dehydro-deoxyheptonate aldolase|3-deoxy-D-a…	D-Erythrose4-phosphate + H2O + PEP => Phosphate + H+ + DAHP	cpd00236 + cpd00001 + cpd00061 => cpd00009 + cpd00067 + cpd02857	2.5.1.54|4.1.2.15	peg.2978	Amino Acids and Derivatives	Positive variable	R01826	DAHPS	iJR904:DDPA|iAO358:rll_58:rll_59|iAG612:rbs_512|iSB619:DDPA|iAF1260:DDPA|iIT341:DDPA|iAbaylyiv4:DAHPSYN-RXN|iND750:DDPAm:DDPA|iYO844:DAHPS|iNJ661:DDPA|iJN746:DDPA	-12.18	0.99	-12.18	=>	IRREVERSIBLE BY POINTS
rxn01333	Sedoheptulose-7-phosphate:D-glyceraldehyde-3-phosphate|glyceronetransferase|sedoheptulose-7-phosphate:D-glyceraldehyde-3-phosphate|transaldolase|glyceronetransferase|TALA	Glyceraldehyde3-phosphate + Sedoheptulose7-phosphate <= Neuberg ester + D-Erythrose4-phosphate	cpd00102 + cpd00238 <= cpd00072 + cpd00236	2.2.1.2	peg.3718	Carbohydrates	Negative variable	R01827|R07378	TAL	iJR904:TALA|iAO358:rll_580|iAG612:rbs_548|iAF692:TALA|iSB619:TALA|iAF1260:TALA|iIT341:TALA|iAbaylyiv4:TRANSALDOL-RXN|iND750:TALA|iYO844:TAL|iNJ661:TALA|iJN746:TALA	-1.75	1.29	-1.75	<=>	REVERSIBLE BY MM DELTAG
rxn01334	Sedoheptulose 1,7-bisphosphate D-glyceraldehyde-3-phosphate-lyase	D-Sedoheptulose 1,7-bisphosphate <=> D-Erythrose4-phosphate + Glycerone phosphate	cpd00349 <=> cpd00236 + cpd00095	4.1.2.13	peg.3719	Carbohydrates	Variable	R01829	NOT IN MODEL		2.56	0.38	-1.54	<=>	REVERSIBLE BY MM DELTAG
rxn01343	ATP:Sedoheptulose 7-phosphate 1-phosphotransferase	ATP + Sedoheptulose7-phosphate <=> ADP + D-Sedoheptulose 1,7-bisphosphate	cpd00002 + cpd00238 <=> cpd00008 + cpd00349	2.7.1.11	peg.2922	Carbohydrates	Variable	R01843	NOT IN MODEL		-4.50	0.24	-4.50	<=>	REVERSIBLE BY POINTS
rxn01352	dGTP triphosphohydrolase|Nucleoside triphosphate tripolyhydrolase|deoxyguanosinetriphosphate triphosphohydrolase	H2O + dGTP <=> H+ + Deoxyguanosine + Triphosphate	cpd00001 + cpd00241 <=> cpd00067 + cpd00277 + cpd00421	3.1.5.1	peg.3766|peg.578	Nucleosides and Nucleotides	Positive variable	R01856	NOT IN MODEL	iJR904:NTPTP1|iAbaylyiv4:DGTPTRIPHYDRO-RXN|iNJ661:NTPTP1|iAF1260:NTPTP1	UNKNOWN	UNKNOWN	UNKNOWN	<=>	REVERSIBLE BY POINTS
rxn01353	ATP:nucleoside-diphosphate phosphatransferase|nucleoside-diphosphate kinase (ATP:dGDP)|ATP:nucleoside-diphosphate phosphatransferase|NDPK5|nucleoside-diphosphatekinase-ATP-dGDP|dgdp kinase	ATP + dGDP <=> ADP + dGTP	cpd00002 + cpd00295 <=> cpd00008 + cpd00241	2.7.4.6	peg.2277	Nucleosides and Nucleotides	Variable	R01857	NDPK5	iJR904:NDPK5|iAO358:rll_508|iAG612:rbs_253|iAF692:NDPK5|iSB619:NDPK5|iAF1260:NDPK5|iIT341:NDPK5|iAbaylyiv4:DGDPKIN-RXN|iND750:NDPK5|iYO844:NDPK5|iPS189:NDPK5|iNJ661:NDPK5|iJN746:NDPK5	0.00	2.00	0.00	<=>	REVERSIBLE BY MM DELTAG
rxn01355	Propanoyl-CoA:carbon-dioxide ligase (ADP-forming)|Propionyl-CoA carboxylase	ATP + Propanoyl-CoA + HCO3- => ADP + Phosphate + H+ + D-methylmalonyl-CoA	cpd00002 + cpd00086 + cpd00242 => cpd00008 + cpd00009 + cpd00067 + cpd00519	6.4.1.3	peg.2396	Fatty Acids and Lipids	#N/A	R01859	PPCOAC	iAG612:rbs_523|iYO844:PPCOAC|iNJ661:PPCOAC	-2.88	0.75	-2.88	=>	IRREVERSIBLE BY POINTS
rxn01358	inosine:orthophosphate ribosyltransferase|purine-nucleoside phosphorylase (Inosine)|inosine:orthophosphate ribosyltransferase|PUNP5|purine-nucleoside phosphorylase|purine-nucleosidephosphorylase-Inosine	Phosphate + H+ + Inosine <=> HYXN + Ribose 1-phosphate	cpd00009 + cpd00067 + cpd00246 <=> cpd00226 + cpd00475	2.4.2.1|2.4.2.15	peg.2354|peg.1967	Nucleosides and Nucleotides	Variable	R01863	PUNP5	iJR904:PUNP5|iAO358:rll_115|iAF1260:PUNP5|iIT341:PUNP5|iND750:PUNP5|iYO844:PUNP5|iNJ661:PUNP5|iPS189:PUNP5	1.58	0.97	1.58	<=>	REVERSIBLE BY MM DELTAG
rxn01360	(S)-Dihydroorotate:oxygen oxidoreductase|dihydoorotic acid dehydrogenase|dihydroorotate oxidase|dihydroorotate dehydrogenase A|dihydroorotate dehydrogenase B	O2 + L-Dihydroorotate => H2O2 + Orotate	cpd00007 + cpd00282 => cpd00025 + cpd00247	1.3.3.1|1.3.99.11	peg.1555+peg.1556	Cofactors, Vitamins, Prosthetic Groups, Pigments	Positive variable	R01867	DHORD1	iAbaylyiv4:DIHYDROOROTOX-RXN|iAO358:rll_378:rll_379|iYO844:DHORD1|iND750:DHORD|iJN746:DHORD	-26.93	1.03	-22.83	=>	IRREVERSIBLE BY DELTAG MINMAX
rxn01362	Orotidine-5'-phosphate:pyrophosphate phosphoribosyltransferase|orotate phosphoribosyltransferase|Orotidine-5'-phosphate:pyrophosphate phosphoribosyltransferase|ORPT|orotatephosphoribosyltransferase	PPi + Orotidylic acid <= PRPP + Orotate	cpd00012 + cpd00810 <= cpd00103 + cpd00247	2.4.2.10	peg.1558	Cofactors, Vitamins, Prosthetic Groups, Pigments	Negative variable	R01870	ORPT	iJR904:ORPT|iAO358:rll_384|iAG612:rbs_504|iAF692:ORPT|iSB619:ORPT|iAF1260:ORPT|iIT341:ORPT|iAbaylyiv4:OROPRIBTRANS-RXN|iND750:ORPT|iYO844:ORPT|iNJ661:ORPT|iJN746:ORPT	3.01	0.98	3.01	<=	IRREVERSIBLE BY POINTS
rxn01366	Uridine:orthophosphate ribosyltransferase|pyrimidine-nucleoside phosphorylase (uracil)|uridine phosphorylase	Phosphate + H+ + Uridine <=> Ribose 1-phosphate + Uracil	cpd00009 + cpd00067 + cpd00249 <=> cpd00475 + cpd00092	2.4.2.3|2.4.2.2	peg.3945	Nucleosides and Nucleotides	Variable	R01876	PYNP2	iJR904:PYNP2r|iAO358:rll_441|iAG612:rbs_586|iYO844:PYNP2|iND750:PYNP2r|iPS189:PYNP2|iAF1260:PYNP2r|iJN746:PYNP2r	1.58	0.97	1.58	<=>	REVERSIBLE BY MM DELTAG
rxn01367	Uridine 3'-monophosphate phosphohydrolase|3'-nucleotidase (UMP) (periplasm)|3'-nucleotidase (3'-UMP)	H2O + 3'-UMP => Phosphate + H+ + Uridine	cpd00001 + cpd00989 => cpd00009 + cpd00067 + cpd00249	3.1.3.6	peg.784|peg.733	Nucleosides and Nucleotides	Blocked	R01877	3NUCLE2	iYO844:3NUCLE2|iAF1260:3NTD2pp	-2.32	0.74	-6.42	=>	IRREVERSIBLE BY POINTS
rxn01370	dGTP:uridine 5'-phosphotransferase	Uridine + dGTP <=> UMP + dGDP	cpd00249 + cpd00241 <=> cpd00091 + cpd00295	2.7.1.48	peg.2736	Nucleosides and Nucleotides	Variable	R01880	NOT IN MODEL		-4.50	0.24	-4.50	<=>	REVERSIBLE BY POINTS
rxn01386	D-Lyxose ketol-isomerase	D-Xylulose <=> D-Lyxose	cpd00259 <=> cpd00368	5.3.1.15	peg.420	Carbohydrates	Blocked	R01898	NOT IN MODEL		0.89	0.61	0.89	<=>	REVERSIBLE BY MM DELTAG
rxn01387	Isocitrate:NADP+ oxidoreductase (decarboxylating)	TPN + Isocitrate <=> H+ + TPNH + Oxalosuccinate	cpd00006 + cpd00260 <=> cpd00067 + cpd00005 + cpd03187	1.1.1.42	peg.2916	Carbohydrates	Positive variable	R01899	NOT IN MODEL		6.22	1.10	6.22	<=>	REVERSIBLE BY POINTS
rxn01388	isocitrate hydro-lyase|aconitase (half-reaction B, Isocitrate hydro-lyase)|aconitase (isocitrate hydro-lyase)	Isocitrate <=> H2O + cis-Aconitate	cpd00260 <=> cpd00001 + cpd00331	4.2.1.3	peg.1804	Carbohydrates	Variable	R01900	NOT IN MODEL	iAbaylyiv4:ACONITATEHYDR-RXN|iAF1260:ACONTb|iJN746:ACONTb	0.05	0.90	0.05	<=>	REVERSIBLE BY MM DELTAG
rxn01390	ATP:L-rhamnulose 1-phosphotransferase	ATP + L-Xylulose <=> ADP + L-Xylulose 1-phosphate	cpd00002 + cpd00261 <=> cpd00008 + cpd03861	2.7.1.5	peg.3123	Carbohydrates	Blocked	R01902	NOT IN MODEL		-4.50	0.24	-4.50	<=>	REVERSIBLE BY POINTS
rxn01406	S-Adenosylmethioninamine:putrescine 3-aminopropyltransferase|spermidine synthase|S-Adenosylmethioninamine:putrescine 3-aminopropyltransferase|SPMS|spermidinesynthase|S-adenosylmethioninamine:putrescine 3-aminopropyltransferase	PUTR + S-Adenosylmethioninamine <=> H+ + Spermidine + MTA	cpd00118 + cpd00837 <=> cpd00067 + cpd00264 + cpd00147	2.5.1.16	peg.3756	Amino Acids and Derivatives	Blocked	R01920	SPMS	iIT341:SPMS|iJR904:SPMS|iYO844:SPMS|iND750:SPMS|iNJ661:SPMS|iSB619:SPMS|iAF1260:SPMS|iJN746:SPMS	-10.46	2.37	-10.46	<=>	REVERSIBLE BY POINTS
rxn01434	L-Citrulline:L-aspartate ligase (AMP-forming)|argininosuccinate synthase|argininosuccinate synthase, reversible|L-Citrulline:L-aspartate ligase (AMP-forming)|ARGSS|argininosuccinatesynthase	ATP + Aspartate + Citrulline <=> L-Argininosuccinate + PPi + AMP	cpd00002 + cpd00041 + cpd00274 <=> cpd02152 + cpd00012 + cpd00018	6.3.4.5	peg.2948	Amino Acids and Derivatives	Positive variable	R01954	ARGSSr	iJR904:ARGSS|iAO358:rll_49|iAG612:rbs_180|iAF692:ARGSS|iSB619:ARGSSr|iAF1260:ARGSS|iIT341:ARGSS|iAbaylyiv4:ARGSUCCINSYN-RXN|iND750:ARGSSr|iYO844:ARGSSr|iNJ661:ARGSS|iJN746:ARGSS	-0.12	1.78	-0.12	<=>	REVERSIBLE BY MM DELTAG
rxn01444	ATP:deoxyguanosine 5'-phosphotransferase|deoxyguanosine kinase|deoxynucleoside kinase	ATP + Deoxyguanosine <=> ADP + dGMP	cpd00002 + cpd00277 <=> cpd00008 + cpd00296	2.7.1.113	peg.14|peg.15	Nucleosides and Nucleotides	Positive variable	R01967	DGNSK	iAO358:rll_127:rll_129|iAG612:rbs_236|iYO844:DGNSK	-4.50	0.24	-4.50	<=>	REVERSIBLE BY POINTS
rxn01445	2'-Deoxyguanosine 5'-monophosphate phosphohydrolase|5'-nucleotidase (dGMP)|nucleotidase|dgmp nucleotidase	H2O + dGMP => Phosphate + H+ + Deoxyguanosine	cpd00001 + cpd00296 => cpd00009 + cpd00067 + cpd00277	3.1.3.5	peg.784|peg.733	Nucleosides and Nucleotides	Positive variable	R01968	NTD8	iJR904:NTD8|iAbaylyiv4:DGMP-NUCLEOTIDASE-RXN|iAO358:rll_293|iYO844:NTD8|iND750:NTD8|iNJ661:NTD8|iAF1260:NTD8:NTD8pp|iJN746:NTD8:NTD8pp	-2.32	0.74	-6.42	=>	IRREVERSIBLE BY POINTS
rxn01446	Deoxyguanosine:orthophosphate ribosyltransferase|purine-nucleoside phosphorylase (Deoxyguanosine)|Deoxyguanosine:orthophosphate ribosyltransferase|PUNP4|purine-nucleosidephosphorylase-Deoxyguanosine	Phosphate + H+ + Deoxyguanosine <= deoxyribose-1-phosphate + GNN	cpd00009 + cpd00067 + cpd00277 <= cpd00509 + cpd00207	2.4.2.1|2.4.2.4	peg.2354|peg.1967	Nucleosides and Nucleotides	Blocked	R01969	PUNP4	iJR904:PUNP4|iAG612:rbs_237|iAF1260:PUNP4|iIT341:PUNP4|iND750:PUNP4|iYO844:PUNP4|iNJ661:PUNP4|iPS189:PUNP4	1.58	0.97	1.58	<=>	REVERSIBLE BY MM DELTAG
rxn01451	(S)-3-Hydroxybutanoyl-CoA:NAD+ oxidoreductase|3-hydroxyacyl-CoA dehydrogenase (acetoacetyl-CoA)|3-hydroxyacyl-coa dehydrogenase	NAD + (S)-3-Hydroxybutyryl-CoA <=> H+ + NADH + Acetoacetyl-CoA	cpd00003 + cpd00842 <=> cpd00067 + cpd00004 + cpd00279	1.1.1.35|1.1.1.211	peg.3289	Carbohydrates	Variable	R01975	HACD1	iAbaylyiv4:BHBDCLOS-RXN|iYO844:HACD1|iSB619:HACD1|iAF1260:HACD1i|iJN746:HACD1i	3.76	1.08	3.76	<=>	REVERSIBLE BY POINTS
rxn01452	(S)-3-Hydroxybutanoyl-CoA:NADP+ oxidoreductase	TPN + (S)-3-Hydroxybutyryl-CoA <=> H+ + TPNH + Acetoacetyl-CoA	cpd00006 + cpd00842 <=> cpd00067 + cpd00005 + cpd00279	1.1.1.157	peg.2420	Fatty Acids and Lipids	Variable	R01976	NOT IN MODEL		3.76	1.08	3.76	<=>	REVERSIBLE BY POINTS
rxn01454	(S)-3-Hydroxy-3-methylglutaryl-CoA acetoacetyl-CoA-lyase|(CoA-acetylating)|Hydroxymethylglutaryl CoA synthase, mitochondrial|Hydroxymethylglutaryl CoA synthase|(CoA-acetylating)|Hydroxymethylglutaryl CoA synthase (ir)|hydroxymethylglutaryl-CoA synthase	H+ + CoA + HMG-CoA <= Acetoacetyl-CoA + Acetyl-CoA + H2O	cpd00067 + cpd00010 + cpd00292 <= cpd00279 + cpd00022 + cpd00001	2.3.3.10|4.1.3.5	peg.1717	Fatty Acids and Lipids	Negative variable	R01978	HMGCOASi	iAO358:rll_198|iAF692:HMGCOASi|iYO844:HMGCOASi|iND750:HMGCOASm:HMGCOAS|iSB619:HMGCOASi	6.47	1.30	6.47	<=	IRREVERSIBLE BY POINTS
rxn01457	D-Galacturonate ketol-isomerase|glucuronate isomerase (D-galacturonate)|glucuronate isomerase	D-Galacturonate <=> D-Tagaturonate	cpd00280 <=> cpd00437	5.3.1.12	peg.1231	Carbohydrates	Blocked	R01983	GUI2	iJR904:GUI2|iAO358:rll_446|iAG612:rbs_252|iYO844:GUI2|iAF1260:GUI2	-0.89	0.61	-0.89	<=>	REVERSIBLE BY MM DELTAG
rxn01465	(S)-Dihydroorotate amidohydrolase|dihydroorotase|dihydroorotase, nuclear|(S)-Dihydroorotate amidohydrolase|DHORTS	H2O + L-Dihydroorotate <=> H+ + N-Carbamoyl-L-aspartate	cpd00001 + cpd00282 <=> cpd00067 + cpd00343	3.5.2.3	peg.1552	Cofactors, Vitamins, Prosthetic Groups, Pigments	Negative variable	R01993	DHORTS	iJR904:DHORTS|iAO358:rll_383|iAF692:DHORTS|iSB619:DHORTS|iAF1260:DHORTS|iIT341:DHORTS|iAbaylyiv4:DIHYDROOROT-RXN|iND750:DHORTSn:DHORTS|iYO844:DHORTS|iNJ661:DHORTS|iJN746:DHORTS	-5.28	1.51	-5.28	<=>	REVERSIBLE BY POINTS
rxn01466	Geranyl-diphosphate:isopentenyl-diphosphate geranyltrans-transferase|geranyltranstransferase|Geranyl-diphosphate:isopentenyl-diphosphate geranyltrans-transferase|GRTT	Isopentenyldiphosphate + Geranyldiphosphate => PPi + Farnesyldiphosphate	cpd00113 + cpd00283 => cpd00012 + cpd00350	2.5.1.1|2.5.1.10|2.5.1.29	peg.2432	Cofactors, Vitamins, Prosthetic Groups, Pigments	Positive	R02003	GRTT	iJR904:GRTT|iAO358:rll_215|iAF692:GRTT|iSB619:GRTT|iAF1260:GRTT|iIT341:GRTT|iAbaylyiv4:FPPSYN-RXN|iND750:GRTT|iYO844:GRTT|iNJ661:GRTT|iJN746:GRTT	-13.00	0.67	-13.00	=>	IRREVERSIBLE BY DELTAG MINMAX
rxn01476	6-Phospho-D-glucono-1,5-lactone lactonohydrolase|6-phosphogluconolactonase|6-Phospho-D-glucono-1,5-lactone lactonohydrolase|PGL	H2O + 6-Phospho-D-glucono-1,5-lactone <=> H+ + 6-Phospho-D-gluconate	cpd00001 + cpd00911 <=> cpd00067 + cpd00284	3.1.1.31	peg.1303	Carbohydrates	Positive variable	R02035	PGL	iIT341:PGL|iJR904:PGL|iAO358:rll_574|iAG612:rbs_256|iYO844:PGL|iND750:PGL|iNJ661:PGL|iAF1260:PGL|iJN746:PGL	-5.48	1.42	-5.48	<=>	REVERSIBLE BY POINTS
rxn01480	3-Hydroxy-2-methylpropanoate:NAD+ oxidoreductase|3-hydroxyisobutyrate dehydrogenase|3-hydroxyacyl-CoA dehydrogenase	NAD + 3-Hydroxyisobutyrate <=> H+ + NADH + 2-Methyl-3-oxopropanoate	cpd00003 + cpd00876 <=> cpd00067 + cpd00004 + cpd00287	1.1.1.31	peg.799	Fatty Acids and Lipids	Blocked	R02047|R05066	HIBD	iAbaylyiv4:3-HYDROXYISOBUTYRATE-DEHYDROGENASE-RXN|iAG612:rbs_61|iYO844:HIBD:HACOADr|iJN746:HIBDkt	5.22	1.07	5.22	<=>	REVERSIBLE BY POINTS
rxn01484	N-Acetyl-D-glucosamine-6-phosphate amidohydrolase|N-acetylglucosamine-6-phosphate deacetylase|N-Acetyl-D-glucosamine-6-phosphate amidohydrolase|N-acetylglucosamine-6-phosphate deacetylase (reversible)	H2O + N-Acetyl-D-glucosamine 6-phosphate <=> ACET + D-Glucosamine phosphate	cpd00001 + cpd00293 <=> cpd00029 + cpd00288	3.5.1.25	peg.3507	Carbohydrates	Variable	R02059	AGDC	iJR904:AGDC|iAO358:rll_271|iYO844:AGDC|iNJ661:AGDC|iSB619:AGDC_r|iAF1260:AGDC	-2.00	0.98	-6.10	<=>	REVERSIBLE BY POINTS
rxn01485	D-Glucosamine 1-phosphate 1,6-phosphomutase|D-glucosamine 1,6-phosphomutase|phosphoglucosamine mutase|D-glucosamine 1,6-phosphomutase|PGAMT|phosphoglucomutase|phosphoglucosaminemutase	D-Glucosamine1-phosphate <=> D-Glucosamine phosphate	cpd03671 <=> cpd00288	5.4.2.10	peg.177	Cell Wall and Capsule	Negative	R02060	PGAMT	iJR904:PGAMT|iAO358:rll_140|iAF692:PGAMT|iSB619:PGAMT|iAF1260:PGAMT|iIT341:PGAMT|iAbaylyiv4:PHOSGLUCOSAMINEMUT-RXN|iND750:PGAMT|iYO844:PGAMT|iPS189:PGAMT|iNJ661:PGAMT|iJN746:PGAMT	0.00	2.00	0.00	<=>	REVERSIBLE BY MM DELTAG
rxn01486	trans,trans-Farnesyl-diphosphate:isopentenyl-diphosphate|farnesyltranstransferase	Farnesyldiphosphate + Isopentenyldiphosphate => PPi + Geranylgeranyl diphosphate	cpd00350 + cpd00113 => cpd00012 + cpd00289	2.5.1.29	peg.2278+peg.2280	Fatty Acids and Lipids	Positive	R02061	FRTT	iAF692:FRTT|iYO844:FRTT	-13.00	0.67	-13.00	=>	IRREVERSIBLE BY DELTAG MINMAX
rxn01489	Geranylgeranyl-diphosphate:geranylgeranyl-diphosphate|geranylgeranyltransferase	2 Geranylgeranyl diphosphate => PPi + Prephytoene diphosphate	2 cpd00289 => cpd00012 + cpd02168	2.5.1.32	peg.1080	Cofactors, Vitamins, Prosthetic Groups, Pigments	Blocked	R02065	NOT IN MODEL		-17.80	1.82	-17.80	=>	IRREVERSIBLE BY DELTAG MINMAX
rxn01492	ATP:D-fructose-1-phosphate 6-phosphotransferase|fructose-1-phosphate kinase|6-phosphofructokinase|1-phosphofructokinase|fructose-1-phosphate kinase reversible	ATP + Fructose 1-phosphate <=> ADP + D-Fructose1-6-bisphosphate	cpd00002 + cpd00802 <=> cpd00008 + cpd00290	2.7.1.56	peg.1441	Carbohydrates	Variable	R02071	F1PK	iJR904:F1PK|iAO358:rll_317|iAG612:rbs_249|iSB619:FRUK|iAF1260:F1PK|iAbaylyiv4:1PFRUCTPHOSN-RXN|iND750:F1PK|iYO844:F1PK|iPS189:F1PK|iJN746:FRUK_r	-4.50	0.24	-4.50	<=>	REVERSIBLE BY POINTS
rxn01504	(S)-3-Hydroxy-3-methylglutaryl-CoA hydro-lyase|methylglutaconyl-CoA hydratase	HMG-CoA <=> H2O + 3-Methylglutaconyl-CoA	cpd00292 <=> cpd00001 + cpd02068	4.2.1.18	peg.1825	Amino Acids and Derivatives	Positive variable	R02085	NOT IN MODEL	iAG612:rbs_65|iJN746:MGCH	3.02	0.80	3.02	<=>	REVERSIBLE BY POINTS
rxn01507	2'-Deoxyadenosine 5'-monophosphate phosphohydrolase|5'-nucleotidase (dAMP)|nucleotidase|damp nucleotidase	H2O + dAMP => Phosphate + H+ + Deoxyadenosine	cpd00001 + cpd00294 => cpd00009 + cpd00067 + cpd00438	3.1.3.5	peg.784|peg.733	Nucleosides and Nucleotides	Positive variable	R02088	NTD6	iJR904:NTD6|iAbaylyiv4:DAMP-NUCLEOTIDASE-RXN|iAO358:rll_292|iYO844:NTD6|iND750:NTD6|iNJ661:NTD6|iAF1260:NTD6:NTD6pp|iJN746:NTD6:NTD6pp	-2.32	0.74	-6.42	=>	IRREVERSIBLE BY POINTS
rxn01508	ATP:deoxyadenosine 5'-phosphotransferase|deoxyadenosine kinase|deoxyguanosine kinase|deoxynucleoside kinase	ATP + Deoxyadenosine <=> ADP + dAMP	cpd00002 + cpd00438 <=> cpd00008 + cpd00294	2.7.1.76	peg.14|peg.15	Nucleosides and Nucleotides	Variable	R02089	DADNK	iAO358:rll_128:rll_130|iAG612:rbs_232|iYO844:DADNK	-4.50	0.24	-4.50	<=>	REVERSIBLE BY POINTS
rxn01509	ATP:(d)GMP phosphotransferase|deoxyguanylate kinase (dGMP:ATP)|ATP:(d)GMP phosphotransferase|DGK1|guanylate kinase|deoxyguanylatekinase-dGMP-ATP|dgmp kinase	ATP + dGMP <=> ADP + dGDP	cpd00002 + cpd00296 <=> cpd00008 + cpd00295	2.7.4.8|2.7.4.12	peg.1570	Nucleosides and Nucleotides	Positive variable	R02090	DGK1	iJR904:DGK1|iAO358:rll_177|iAG612:rbs_264|iSB619:DGK1|iAF1260:DGK1|iIT341:DGK1|iAbaylyiv4:GMKALT-RXN|iND750:DGK1|iYO844:DGK1|iPS189:DGK1|iNJ661:DGK1|iJN746:DGK1	0.00	2.00	0.00	<=>	REVERSIBLE BY MM DELTAG
rxn01510	dGTP:cytidine 5'-phosphotransferase	Cytidine + dGTP <=> CMP + dGDP	cpd00367 + cpd00241 <=> cpd00046 + cpd00295	2.7.1.48	peg.2736	Nucleosides and Nucleotides	Variable	R02091	NOT IN MODEL		-4.50	0.24	-4.50	<=>	REVERSIBLE BY POINTS
rxn01512	ATP:nucleoside-diphosphate phosphatransferase|nucleoside-diphosphate kinase (ATP:dTDP)|ATP:nucleoside-diphosphate phosphatransferase|NDPK4|nucleoside-diphosphatekinase-ATP-dTDP|dtdp kinase	ATP + dTDP <=> ADP + TTP	cpd00002 + cpd00297 <=> cpd00008 + cpd00357	2.7.4.6	peg.2277	Nucleosides and Nucleotides	Variable	R02093	NDPK4	iJR904:NDPK4|iAO358:rll_571|iAG612:rbs_283|iAF692:NDPK4|iSB619:NDPK4|iAF1260:NDPK4|iIT341:NDPK4|iAbaylyiv4:DTDPKIN-RXN|iND750:NDPK4|iYO844:NDPK4|iPS189:NDPK4|iNJ661:NDPK4|iJN746:NDPK4	0.00	2.00	0.00	<=>	REVERSIBLE BY MM DELTAG
rxn01513	ATP:dTMP phosphotransferase|dTMP kinase|ATP:dTMP phosphotransferase|DTMPK|dTMPkinase|dtmp kinase	ATP + dTMP <=> ADP + dTDP	cpd00002 + cpd00298 <=> cpd00008 + cpd00297	2.7.4.9|2.7.4.12	peg.28	Nucleosides and Nucleotides	Positive	R02094	DTMPK	iJR904:DTMPK|iAO358:rll_468|iAG612:rbs_284|iAF692:DTMPK|iSB619:DTMPK|iAF1260:DTMPK|iIT341:DTMPK|iAbaylyiv4:DTMPKI-RXN|iND750:DTMPK|iYO844:DTMPK|iPS189:DTMPK|iNJ661:DTMPK|iJN746:DTMPK	0.00	2.00	0.00	<=>	REVERSIBLE BY MM DELTAG
rxn01515	dTTP:cytidine 5'-phosphotransferase	TTP + Cytidine <=> dTDP + CMP	cpd00357 + cpd00367 <=> cpd00297 + cpd00046	2.7.1.48	peg.2736	Nucleosides and Nucleotides	Variable	R02096	NOT IN MODEL		-4.50	0.24	-4.50	<=>	REVERSIBLE BY POINTS
rxn01516	dTTP:uridine 5'-phosphotransferase	Uridine + TTP <=> UMP + dTDP	cpd00249 + cpd00357 <=> cpd00091 + cpd00297	2.7.1.48	peg.2736	Nucleosides and Nucleotides	Variable	R02097	NOT IN MODEL		-4.50	0.24	-4.50	<=>	REVERSIBLE BY POINTS
rxn01517	ATP:dTMP phosphotransferase|uridylate kinase (dUMP)|uridylate kinase (dUMP), nuclear|ATP:dTMP phosphotransferase|URIDK2r|dTMP kinase|uridylatekinase-dUMP	ATP + dUMP <=> ADP + dUDP	cpd00002 + cpd00299 <=> cpd00008 + cpd00978	2.7.4.4|2.7.4.9	peg.28	Nucleosides and Nucleotides	Variable	R02098	URIDK2	iJR904:URIDK2r|iAO358:rll_469|iAG612:rbs_289|iAF692:URIDK2r|iSB619:URIDK2r|iAF1260:URIDK2r|iIT341:URIDK2r|iND750:URIDK2rn:URIDK2r|iYO844:URIDK2:URIDK3|iPS189:URIDK3|iNJ661:URIDK2r	0.00	2.00	0.00	<=>	REVERSIBLE BY MM DELTAG
rxn01518	ATP:deoxyuridine 5'-phosphotransferase|deoxyuridine kinase (ATP:Deoxyuridine)|ATP:deoxyuridine 5'-phosphotransferase|DURIK1|uridine kinase|deoxyuridinekinase-ATP-Deoxyuridine	ATP + Deoxyuridine <=> ADP + dUMP	cpd00002 + cpd00412 <=> cpd00008 + cpd00299	2.7.1.21	peg.3713	Nucleosides and Nucleotides	Variable	R02099	DURIK1	iIT341:DURIK1|iJR904:DURIK1|iAO358:rll_439|iAG612:rbs_241|iYO844:DURIK1|iND750:DURIK1|iNJ661:DURIK1|iSB619:DURIK1|iAF1260:DURIK1	-4.50	0.24	-4.50	<=>	REVERSIBLE BY POINTS
rxn01519	dUTP nucleotidohydrolase|dUTP diphosphatase|dUTP nucleotidohydrolase|DUTPDP|deoxyuridine 5'-triphosphate nucleotidohydrolase|dUTPdiphosphatase|dutp pyrophosphatase	H2O + dUTP => PPi + dUMP	cpd00001 + cpd00358 => cpd00012 + cpd00299	3.6.1.19|3.6.1.23	peg.1770|peg.2006	Nucleosides and Nucleotides	Positive variable	R02100	DUTPDP	iJR904:DUTPDP|iAO358:rll_131|iAG612:rbs_291:rbs_292|iAF1260:DUTPDP|iIT341:DUTPDP|iAbaylyiv4:DUTP-PYROP-RXN|iND750:DUTPDP|iYO844:DUTPDP|iNJ661:DUTPDP|iJN746:DUTPDP	-8.24	0.75	-12.34	=>	IRREVERSIBLE BY DELTAG MINMAX
rxn01520	5,10-Methylenetetrahydrofolate:dUMP C-methyltransferase|thymidylate synthase	5,10-Methylene-THF + dUMP => dTMP + Dihydrofolate	cpd00125 + cpd00299 => cpd00298 + cpd00330	2.1.1.45	peg.1772|peg.2188	Cofactors, Vitamins, Prosthetic Groups, Pigments	Positive variable	R02101	TMDS	iJR904:TMDS|iAO358:rll_421|iAG612:rbs_287:rbs_288|iAF692:TMDS|iSB619:TMDS|iAF1260:TMDS|iAbaylyiv4:THYMIDYLATESYN-RXN|iND750:TMDS|iYO844:TMDS|iPS189:TMDS|iNJ661:TMDS|iJN746:TMDS	-15.88	1.91	-15.88	=>	IRREVERSIBLE BY DELTAG MINMAX
rxn01521	5'-nucleotidase (dUMP)|nucleotidase|dump nucleotidase	H2O + dUMP => Phosphate + H+ + Deoxyuridine	cpd00001 + cpd00299 => cpd00009 + cpd00067 + cpd00412	3.1.3.5	SPONTANEOUS	Nucleosides and Nucleotides	Positive variable	R02102	NTD1	iJR904:NTD1|iAbaylyiv4:DUMP-NUCLEOTIDASE-RXN|iAO358:rll_300|iYO844:NTD1|iND750:NTD1|iNJ661:NTD1|iAF1260:NTD1:NTD1pp	-2.32	0.74	-6.42	=>	IRREVERSIBLE BY POINTS
rxn01522	xanthine:NAD+ oxidoreductase|xanthine dehydrogenase	NAD + H2O + XAN <=> H+ + NADH + Urate	cpd00003 + cpd00001 + cpd00309 <=> cpd00067 + cpd00004 + cpd00300	1.17.1.4	peg.3253+peg.3254+peg.3255	Nucleosides and Nucleotides	Blocked	R02103	XANDb	iAbaylyiv4:RXN0-901|iAG612:rbs_591|iYO844:XANDb|iAF1260:XAND|iJN746:XAND	-10.77	1.77	-10.77	<=>	REVERSIBLE BY POINTS
rxn01523	Urate:oxygen oxidoreductase	O2 + H2O + Urate <=> H2O2 + 5-Hydroxyisourate	cpd00007 + cpd00001 + cpd00300 <=> cpd00025 + cpd08625	1.7.3.3	peg.3251	Nucleosides and Nucleotides	Blocked	R02106	NOT IN MODEL		-0.64	3.82	3.46	<=>	REVERSIBLE BY POINTS
rxn01537	Thiamin hydrolase|thiaminase	H2O + THI <=> H+ + Toxopyrimidine + 5-(2-Hydroxyethyl)-4-methylthiazole	cpd00001 + cpd00305 <=> cpd00067 + cpd00939 + cpd02636	3.5.99.2	peg.1166	Cofactors, Vitamins, Prosthetic Groups, Pigments	Blocked	R02133	TMN	iYO844:TMN|iND750:TMN|iNJ661:TMN	-3.67	1.02	-7.77	<=>	REVERSIBLE BY POINTS
rxn01544	XMP:pyrophosphate phosphoribosyltransferase|xanthine phosphoribosyltransferase|XMP:pyrophosphate phosphoribosyltransferase|XPPT|xanthinephosphoribosyltransferase|xanthine-guanine phosphoribosyltransferase	PPi + XMP <= XAN + PRPP	cpd00012 + cpd00497 <= cpd00309 + cpd00103	2.4.2.8|2.4.2.22	peg.68|peg.2212	Nucleosides and Nucleotides	Blocked	R02142	XPPT	iJR904:XPPT|iAO358:rll_451|iAG612:rbs_590|iAF692:XPPT|iSB619:XPPT|iAF1260:XPPT|iIT341:XPPT|iAbaylyiv4:XANPRIBOSYLTRAN-RXN|iND750:XPPT|iYO844:XPPT|iNJ661:XPPT	3.01	0.98	3.01	<=	IRREVERSIBLE BY POINTS
rxn01548	guanosine:orthophosphate ribosyltransferase|purine-nucleoside phosphorylase (Guanosine)|purine-nucleoside phosphorylase (Guanosine), mitochondrial|guanosine:orthophosphate ribosyltransferase|PUNP3|purine-nucleoside phosphorylase|purine-nucleosidephosphorylase-Guanosine	Phosphate + H+ + Guanosine <= GNN + Ribose 1-phosphate	cpd00009 + cpd00067 + cpd00311 <= cpd00207 + cpd00475	2.4.2.1|2.4.2.15	peg.2354|peg.1967	Nucleosides and Nucleotides	Blocked	R02147	PUNP3	iJR904:PUNP3|iAO358:rll_114|iAG612:rbs_332|iAF1260:PUNP3|iIT341:PUNP3|iND750:PUNP3m:PUNP3|iYO844:PUNP3|iNJ661:PUNP3|iPS189:PUNP3	1.58	0.97	1.58	<=>	REVERSIBLE BY MM DELTAG
rxn01549	Guanosine 3'-phosphate phosphohydrolase|3'-nucleotidase (GMP) (periplasm)|3'-nucleotidase (guanosine 3'-phosphate)	H2O + Gp => Phosphate + H+ + Guanosine	cpd00001 + cpd03701 => cpd00009 + cpd00067 + cpd00311	3.1.3.6	peg.784|peg.733	Nucleosides and Nucleotides	Blocked	R02148	3NUCLE4	iYO844:3NUCLE4|iAF1260:3NTD9pp	-2.32	0.74	-6.42	=>	IRREVERSIBLE BY POINTS
rxn01555	quercetin:oxygen 2,3-oxidoreductase (decyclizing)|quercetin 2,3-dioxygenase	H+ + O2 + Quercetin <=> CO + 2-Protocatechoylphloroglucinolcarboxylate	cpd00067 + cpd00007 + cpd00313 <=> cpd00204 + cpd02754	1.13.11.24	peg.4004	Carbohydrates	Blocked	R02156	Q23DO	iYO844:Q23DO	UNKNOWN	2.24	UNKNOWN	<=>	REVERSIBLE BY POINTS
rxn01573	L-Isoleucine:NAD+ oxidoreductase(deaminating)	NAD + H2O + L-Isoleucine <= H+ + NADH + NH3 + 3MOP	cpd00003 + cpd00001 + cpd00322 <= cpd00067 + cpd00004 + cpd00013 + cpd00508	1.4.1.9	peg.2412	Amino Acids and Derivatives	Negative variable	R02196	NOT IN MODEL		8.69	1.31	4.59	<=>	REVERSIBLE BY POINT DELTAG CONFLICT
rxn01575	L-Isoleucine:2-oxoglutarate aminotransferase|isoleucine transaminase|isoleucine transaminase, mitochondrial|L-Isoleucine:2-oxoglutarate aminotransferase|ILETA|branched-chain amino acid aminotransferase|isoleucinetransaminase|isoleucine aminotransferase	2-Oxoglutarate + L-Isoleucine <= GLU + 3MOP	cpd00024 + cpd00322 <= cpd00023 + cpd00508	2.6.1.42	peg.240|peg.3860	Amino Acids and Derivatives	Negative variable	R02199	ILETA	iJR904:ILETA|iAO358:rll_68|iAG612:rbs_41:rbs_42|iAF692:ILETA|iSB619:ILETA|iAF1260:ILETA|iIT341:ILETA|iAbaylyiv4:BRANCHED-CHAINAMINOTRANSFERILEU-RXN|iND750:ILETAm:ILETA|iYO844:ILETA|iNJ661:ILETA|iJN746:ILETA	0.00	2.00	0.00	<=>	REVERSIBLE BY MM DELTAG
rxn01602	Dihydrofolate:NADP+ oxidoreductase|dihydrofolate reductase|Dihydrofolate:NADP+ oxidoreductase|folate reductase|dihydropholate reductase	TPN + Dihydrofolate <=> H+ + TPNH + FOL	cpd00006 + cpd00330 <=> cpd00067 + cpd00005 + cpd00393	1.5.1.3	peg.2187	Cofactors, Vitamins, Prosthetic Groups, Pigments	Variable	R02236	DHFOR2	iAO358:rll_120|iAF692:FOLR2|iYO844:DHFOR2|iPS189:DHFOR2|iNJ661:FOLR2	-4.41	1.36	-4.41	<=>	REVERSIBLE BY POINTS
rxn01603	7,8-dihydropteroate:L-glutamate ligase (ADP-forming)|dihydrofolate synthase|7,8-dihydropteroate:L-glutamate ligase (ADP-forming)|DHFS|folylpolyglutamate synthase|dihydrofolatesynthase	ATP + GLU + Dihydropteroate => ADP + Phosphate + H+ + Dihydrofolate	cpd00002 + cpd00023 + cpd00683 => cpd00008 + cpd00009 + cpd00067 + cpd00330	6.3.2.12|6.3.2.17	peg.2811	Cofactors, Vitamins, Prosthetic Groups, Pigments	Positive variable	R02237	DHFS	iJR904:DHFS|iAO358:rll_143|iAF692:DHFS|iSB619:DHFS|iAF1260:DHFS|iIT341:DHFS|iAbaylyiv4:DIHYDROFOLATESYNTH-RXN|iND750:DHFS|iYO844:DHFS|iNJ661:DHFS|iJN746:DHFS	-6.35	0.86	-6.35	=>	IRREVERSIBLE BY POINTS
rxn01621	L-Rhamnulose-1-phosphate lactaldehyde-lyase|Rhamnulose-1-phosphate aldolase	L-Rhamnulose 1-phosphate <=> Glycerone phosphate + L-Lactaldehyde	cpd00831 <=> cpd00095 + cpd00334	4.1.2.19	peg.3125	Carbohydrates	Blocked	R02263	RMPA	iJR904:RMPA|iYO844:RMPA|iAF1260:RMPA	2.56	0.38	-1.54	<=>	REVERSIBLE BY MM DELTAG
rxn01629	(S)-4-Amino-5-oxopentanoate 4,5-aminomutase|glutamate-1-semialdehyde aminotransferase|(S)-4-Amino-5-oxopentanoate 4,5-aminomutase|G1SATi|glutamate-1-semialdehydeaminotransferase|glutamate-1-semialdehyde 2,1-aminomutase	5-Aminolevulinate <=> L-Glutamate1-semialdehyde	cpd00338 <=> cpd02345	5.4.3.8	peg.2815|peg.870	Cofactors, Vitamins, Prosthetic Groups, Pigments	Blocked	R02272	G1SATi	iIT341:G1SATi|iJR904:G1SATi|iAbaylyiv4:GSAAMINOTRANS-RXN|iAF692:G1SATi|iYO844:G1SATi|iNJ661:G1SATi|iSB619:G1SATi|iAF1260:G1SAT|iJN746:G1SATi	1.46	0.30	1.46	<=>	REVERSIBLE BY MM DELTAG
rxn01634	5-Dehydro-4-deoxy-D-glucarate hydro-lyase (decarboxylating)|5-dehydro-4-deoxyglucarate dehydratase	H+ + 5-Dehydro-4-deoxy-D-glucarate => H2O + CO2 + 2,5-Dioxopentanoate	cpd00067 + cpd00515 => cpd00001 + cpd00011 + cpd00340	4.2.1.41	peg.247	Carbohydrates	Blocked	R02279	D4DGCD	iAbaylyiv4:4.2.1.41-RXN|iYO844:D4DGCD	-12.26	0.84	-17.72	=>	IRREVERSIBLE BY DELTAG MINMAX
rxn01636	N2-Acetyl-L-ornithine:L-glutamate N-acetyltransferase|ornithine transacetylase|ornithine transacetylase, irreversible, mitochondrial|glutamate N-acetyltransferase / amino-acid N-acetyltransferase|glutamate n-acetyltransferase	GLU + N-Acetylornithine <=> Ornithine + N-Acetyl-L-glutamate	cpd00023 + cpd00342 <=> cpd00064 + cpd00477	2.3.1.35	peg.1121	Amino Acids and Derivatives	Variable	R02282	ORNTAC	iAO358:rll_52|iAG612:rbs_478|iAF692:ORNTAC|iSB619:ORNTAC|iAbaylyiv4:GLUTAMATE-N-ACETYLTRANSFERASE-RXN|iND750:ORNTACim|iYO844:ORNTAC|iNJ661:ORNTAC|iJN746:ORNTAC	0.00	2.00	0.00	<=>	REVERSIBLE BY MM DELTAG
rxn01637	N2-Acetyl-L-ornithine:2-oxoglutarate aminotransferase|acetylornithine transaminase|acteylornithine transaminase, irreversible, mitochondrial|acetylornithine aminotransferase	2-Oxoglutarate + N-Acetylornithine <=> GLU + 2-Acetamido-5-oxopentanoate	cpd00024 + cpd00342 <=> cpd00023 + cpd00918	2.6.1.11	peg.1123	Amino Acids and Derivatives	Negative variable	R02283	ACOTA	iJR904:ACOTA|iAO358:rll_46|iAG612:rbs_476|iAF692:ACOTA|iSB619:ACOTA|iAF1260:ACOTA|iAbaylyiv4:ACETYLORNTRANSAM-RXN|iND750:ACOTAim|iYO844:ACOTA|iNJ661:ACOTA|iJN746:ACOTA	-1.00	0.35	-1.00	<=>	REVERSIBLE BY MM DELTAG
rxn01639	N-Formimino-L-glutamate formiminohydrolase|formimidoylglutamase	H2O + N-Formimino-L-glutamate <= GLU + Formamide	cpd00001 + cpd00344 <= cpd00023 + cpd00378	3.5.3.8	peg.3943	Amino Acids and Derivatives	Blocked	R02285	FGLU	iAG612:rbs_488|iYO844:FGLU|iSB619:FGLU	21.38	1.59	17.28	<=	IRREVERSIBLE BY DELTAG MINMAX
rxn01642	4-imidazolone-5-propanoate amidohydrolase|imidazolonepropionase	H2O + 4-Imidazolone-5-propanoate => N-Formimino-L-glutamate	cpd00001 + cpd02311 => cpd00344	3.5.2.7	peg.3942	Amino Acids and Derivatives	Blocked	R02288	IZPN	iAG612:rbs_74|iYO844:IZPN|iSB619:IZPN|iJN746:IZPN	-14.18	1.79	-14.18	=>	IRREVERSIBLE BY DELTAG MINMAX
rxn01643	L-Aspartate-4-semialdehyde:NADP+ oxidoreductase (phosphorylating)|aspartate-semialdehyde dehydrogenase|aspartate-semialdehyde dehydrogenase, irreversible|L-Aspartate-4-semialdehyde:NADP+ oxidoreductase (phosphorylating)|ASAD|aspartate-semialdehydedehydrogenase	Phosphate + TPN + L-Aspartic 4-semialdehyde <= TPNH + 4-Phospho-L-aspartate	cpd00009 + cpd00006 + cpd00346 <= cpd00005 + cpd01977	1.2.1.11	peg.1678	Amino Acids and Derivatives	Negative	R02291	ASAD	iJR904:ASAD|iAO358:rll_61|iAG612:rbs_75|iAF692:ASADi|iSB619:ASAD|iAF1260:ASAD|iIT341:ASAD|iAbaylyiv4:ASPARTATE-SEMIALDEHYDE-DEHYDROGENASE-RXN|iND750:ASADi|iYO844:ASAD|iNJ661:ASAD|iJN746:ASADi	-0.36	1.20	3.74	<=	IRREVERSIBLE BY POINTS
rxn01644	L-Aspartate-4-semialdehyde hydro-lyase (adding pyruvate and|cyclizing)|dihydrodipicolinate synthase|cyclizing)|DHDPS|dihydrodipicolinatesynthase	Pyruvate + L-Aspartic 4-semialdehyde => H+ + 2 H2O + Dihydrodipicolinate	cpd00020 + cpd00346 => cpd00067 + 2 cpd00001 + cpd02120	4.2.1.52	peg.1680	Amino Acids and Derivatives	Positive	R02292	DHDPS	iJR904:DHDPS|iAO358:rll_107|iAG612:rbs_378|iAF692:DHDPS|iSB619:DHDPS|iAF1260:DHDPS|iIT341:DHDPS|iAbaylyiv4:DIHYDRODIPICSYN-RXN|iYO844:DHDPS|iNJ661:DHDPS|iJN746:DHDPS	-30.86	1.71	-26.77	=>	IRREVERSIBLE BY DELTAG MINMAX
rxn01646	N-Ribosylnicotinamide:orthophosphate ribosyltransferase	Phosphate + N-Ribosylnicotinamide <=> Ribose 1-phosphate + NICO	cpd00009 + cpd02016 <=> cpd00475 + cpd00133	2.4.2.1	peg.2354|peg.1967	Cofactors, Vitamins, Prosthetic Groups, Pigments	Positive variable	R02294	RIOR	iYO844:RIOR	-1.36	1.03	-1.36	<=>	REVERSIBLE BY MM DELTAG
rxn01647	Nicotinate D-ribonucleoside:orthophosphate ribosyltransferase	Phosphate + Nicotinate D-ribonucleoside <=> Niacin + Ribose 1-phosphate	cpd00009 + cpd03471 <=> cpd00218 + cpd00475	2.4.2.1	peg.2354|peg.1967	Carbohydrates	Positive variable	R02295	NOT IN MODEL		-1.36	1.03	-1.36	<=>	REVERSIBLE BY MM DELTAG
rxn01648	Cytidine:orthophosphate alpha-D-ribosyltransferase|pyrimidine-nucleoside phosphorylase (cytosine)|pyrimidine-nucleoside phosphorylase	Phosphate + H+ + Cytidine <= Ribose 1-phosphate + Cytosine	cpd00009 + cpd00067 + cpd00367 <= cpd00475 + cpd00307	2.4.2.2	peg.3945	Nucleosides and Nucleotides	Blocked	R02296	PYNP1r	iAO358:rll_312|iYO844:PYNP1r|iPS189:PYNP1r|iSB619:PYNP1	1.58	0.97	1.58	<=>	REVERSIBLE BY MM DELTAG
rxn01649	Xanthosine:orthophosphate ribosyltransferase|purine-nucleoside phosphorylase (Xanthosine)|Xanthosine:orthophosphate ribosyltransferase|PUNP7|purine-nucleoside phosphorylase|purine-nucleosidephosphorylase-Xanthosine	Phosphate + H+ + Xanthosine <= XAN + Ribose 1-phosphate	cpd00009 + cpd00067 + cpd01217 <= cpd00309 + cpd00475	2.4.2.1	peg.2354|peg.1967	Carbohydrates	Blocked	R02297	PUNP7	iJR904:PUNP7|iAO358:rll_118|iAF1260:PUNP7|iIT341:PUNP7|iND750:PUNP7|iYO844:PUNP7|iNJ661:PUNP7|iPS189:PUNP7	1.58	0.97	1.58	<=>	REVERSIBLE BY MM DELTAG
rxn01653	5-Formyltetrahydrofolate cyclo-ligase (ADP-forming)|5-formethyltetrahydrofolate cyclo-ligase, mitochondrial|5-formethyltetrahydrofolate cyclo-ligase	ATP + Folinic acid => ADP + Phosphate + 5,10-Methenyltetrahydrofolate	cpd00002 + cpd02197 => cpd00008 + cpd00009 + cpd00347	6.3.3.2	peg.2493	Cofactors, Vitamins, Prosthetic Groups, Pigments	Blocked	R02301	NOT IN MODEL	iND750:FTHFCLm:FTHFCL|iNJ661:FTHFCL	-8.22	1.76	-12.32	=>	IRREVERSIBLE BY POINTS
rxn01664	2-Aminoadipate 6-semialdehyde	H+ + H2O + delta1-Piperideine-6-L-carboxylate <= 2-Aminoadipate 6-semialdehyde	cpd00067 + cpd00001 + cpd00352 <= cpd02522		SPONTANEOUS	Amino Acids and Derivatives	Blocked	R02317	NOT IN MODEL	iJN746:AADSACYCL	12.50	1.19	12.50	<=	IRREVERSIBLE BY DELTAG MINMAX
rxn01670	Nicotinamide ribonucleotide phosphohydrolase	H2O + NMN => Phosphate + H+ + N-Ribosylnicotinamide	cpd00001 + cpd00355 => cpd00009 + cpd00067 + cpd02016	3.1.3.5	peg.784|peg.733	Nucleosides and Nucleotides	Positive variable	R02323	NIRP	iYO844:NIRP	-2.32	0.74	-6.42	=>	IRREVERSIBLE BY POINTS
rxn01673	ATP:nucleoside-diphosphate phosphatransferase|nucleoside-diphosphate kinase (ATP:dCDP)|ATP:nucleoside-diphosphate phosphatransferase|NDPK7|nucleoside-diphosphatekinase-ATP-dCDP|dcdp kinase	ATP + dCDP <=> ADP + dCTP	cpd00002 + cpd00533 <=> cpd00008 + cpd00356	2.7.4.6	peg.2277	Nucleosides and Nucleotides	Variable	R02326	NDPK7	iJR904:NDPK7|iAO358:rll_505|iAG612:rbs_227|iAF692:NDPK7|iSB619:NDPK7|iAF1260:NDPK7|iIT341:NDPK7|iAbaylyiv4:DCDPKIN-RXN|iND750:NDPK7|iYO844:NDPK7|iPS189:NDPK7|iNJ661:NDPK7|iJN746:NDPK7	0.00	2.00	0.00	<=>	REVERSIBLE BY MM DELTAG
rxn01674	dCTP:uridine 5'-phosphotransferase	Uridine + dCTP <=> UMP + dCDP	cpd00249 + cpd00356 <=> cpd00091 + cpd00533	2.7.1.48	peg.2736	Nucleosides and Nucleotides	Variable	R02327	NOT IN MODEL		-4.50	0.24	-4.50	<=>	REVERSIBLE BY POINTS
rxn01675	dTTP:alpha-D-glucose-1-phosphate thymidylyltransferase|glucose-1-phosphate thymidylyltransferase	Cori ester + TTP <=> PPi + dTDPglucose	cpd00089 + cpd00357 <=> cpd00012 + cpd00626	2.7.7.24|2.7.7.33	peg.3789	Cell Wall and Capsule	Blocked	R02328	NOT IN MODEL	iJR904:G1PTT|iAbaylyiv4:DTDPGLUCOSEPP-RXN|iAO358:rll_400|iAF692:G1PTT|iNJ661:G1PTT|iAF1260:G1PTT	1.07	0.75	1.07	<=>	REVERSIBLE BY MM DELTAG
rxn01678	ATP:nucleoside-diphosphate phosphatransferase|nucleoside-diphosphate kinase (ATP:dUDP)|ATP:nucleoside-diphosphate phosphatransferase|NDPK6|nucleoside-diphosphatekinase-ATP-dUDP|dudp kinase	ATP + dUDP <=> ADP + dUTP	cpd00002 + cpd00978 <=> cpd00008 + cpd00358	2.7.4.6	peg.2277	Nucleosides and Nucleotides	Variable	R02331	NDPK6	iJR904:NDPK6|iAO358:rll_573|iAG612:rbs_286|iAF692:NDPK6|iSB619:NDPK6|iAF1260:NDPK6|iIT341:NDPK6|iAbaylyiv4:DUDPKIN-RXN|iND750:NDPK6|iYO844:NDPK6|iPS189:NDPK6|iNJ661:NDPK6|iJN746:NDPK6	0.00	2.00	0.00	<=>	REVERSIBLE BY MM DELTAG
rxn01679	dUTP:uridine 5'-phosphotransferase	Uridine + dUTP <=> UMP + dUDP	cpd00249 + cpd00358 <=> cpd00091 + cpd00978	2.7.1.48	peg.2736	Nucleosides and Nucleotides	Variable	R02332	NOT IN MODEL		-4.50	0.24	-4.50	<=>	REVERSIBLE BY POINTS
rxn01682	(1S,2R)-1-C-(indol-3-yl)glycerol 3-phosphate|D-glyceraldehyde-3-phosphate-lyase|tryptophan synthase (indoleglycerol phosphate)|D-glyceraldehyde-3-phosphate-lyase|TRPS3|tryptophansynthase-indoleglycerolphosphate	Indoleglycerol phosphate <=> Glyceraldehyde3-phosphate + indol	cpd02210 <=> cpd00102 + cpd00359	4.1.2.8|4.2.1.20	peg.2267+peg.2268	Amino Acids and Derivatives	Positive variable	R02340	NOT IN MODEL	iIT341:TRPS3|iJR904:TRPS3|iAG612:rbs_348|iAF692:TRPS3|iNJ661:TRPS3|iAF1260:TRPS3|iJN746:TRPS3r	2.78	0.53	-1.32	<=>	REVERSIBLE BY MM DELTAG
rxn01684	Purine nucleoside:orthophosphate ribosyltransferase|purine-nucleoside phosphorylase (nebularine)|purine-nucleoside:phosphate ribosyltransferase	Phosphate + H+ + Nebularine <=> Ribose 1-phosphate + Purine	cpd00009 + cpd00067 + cpd01197 <=> cpd00475 + cpd00360	2.4.2.1	peg.1967|peg.2354	Nucleosides and Nucleotides	Blocked	R02342|R08368	PUNP8	iYO844:PUNP8	1.58	0.97	1.58	<=>	REVERSIBLE BY MM DELTAG
rxn01704	Cytidine 3'-phosphate phosphohydrolase|3'-nucleotidase (CMP) (periplasm)|3'-nucleotidase (3'-cMP)	H2O + 3'-CMP => Phosphate + H+ + Cytidine	cpd00001 + cpd03454 => cpd00009 + cpd00067 + cpd00367	3.1.3.6	peg.784|peg.733	Nucleosides and Nucleotides	Blocked	R02370	3NUCLE3	iYO844:3NUCLE3|iAF1260:3NTD4pp	-2.32	0.74	-6.42	=>	IRREVERSIBLE BY POINTS
rxn01705	dCTP:cytidine 5'-phosphotransferase	dCTP + Cytidine <=> dCDP + CMP	cpd00356 + cpd00367 <=> cpd00533 + cpd00046	2.7.1.48	peg.2736	Nucleosides and Nucleotides	Variable	R02371	NOT IN MODEL		-4.50	0.24	-4.50	<=>	REVERSIBLE BY POINTS
rxn01706	dUTP:cytidine 5'-phosphotransferase	Cytidine + dUTP <=> CMP + dUDP	cpd00367 + cpd00358 <=> cpd00046 + cpd00978	2.7.1.48	peg.2736	Nucleosides and Nucleotides	Variable	R02372	NOT IN MODEL		-4.50	0.24	-4.50	<=>	REVERSIBLE BY POINTS
rxn01737	Raffinose fructohydrolase|invertase, cytoplasmic|Raffinose fructohydrolase|raffinose hydrolyzing enzyme	H2O + Melitose <=> Levulose + Melibiose	cpd00001 + cpd00382 <=> cpd00082 + cpd03198	3.2.1.26	peg.3809	Carbohydrates	Blocked	R02410	INVRTSc	iYO844:INVRTSc|iSB619:RAFH	-3.11	0.69	-7.21	<=>	REVERSIBLE BY POINTS
rxn01739	ATP:shikimate 3-phosphotransferase|shikimate kinase|ATP:shikimate 3-phosphotransferase|SHKK|shikimatekinase|shikimate-kinase	ATP + Shikimate <=> ADP + 3-phosphoshikimate	cpd00002 + cpd00383 <=> cpd00008 + cpd02030	2.7.1.71	peg.316	Amino Acids and Derivatives	Positive variable	R02412	SHKK	iJR904:SHKK|iAO358:rll_60|iAG612:rbs_189|iAF692:SHKK|iSB619:SHKK|iAF1260:SHKK|iIT341:SHKK|iAbaylyiv4:SHIKIMATE-KINASE-RXN|iND750:SHKK|iYO844:SHKK|iNJ661:SHKK|iJN746:SHKK	-4.50	0.24	-4.50	<=>	REVERSIBLE BY POINTS
rxn01740	Shikimate:NADP+ 5-oxidoreductase|shikimate dehydrogenase|shikimate dehdrogenase|Shikimate:NADP+ 5-oxidoreductase|SHK3Dr|shikimatedehydrogenase|shikimate 5-dehydrogenase	TPN + Shikimate <=> H+ + TPNH + 3-Dehydroshikimate	cpd00006 + cpd00383 <=> cpd00067 + cpd00005 + cpd01716	1.1.1.25|1.1.1.282	peg.2569	Amino Acids and Derivatives	Negative variable	R02413	SHK3D	iJR904:SHK3Dr|iAG612:rbs_59|iAF692:SHK3Dr|iSB619:SHK3Dr|iAF1260:SHK3Dr|iIT341:SHK3Dr|iAbaylyiv4:SHIKIMATE-5-DEHYDROGENASE-RXN|iND750:SHK3D|iYO844:SHK3D|iNJ661:SHK3Dr|iJN746:SHK3Dr	0.75	1.14	0.75	<=>	REVERSIBLE BY MM DELTAG
rxn01747	allantoate amidinohydrolase (decarboxylating)	2 H+ + H2O + Allantoate => CO2 + NH3 + Ureidoglycine	2 cpd00067 + cpd00001 + cpd00388 => cpd00011 + cpd00013 + cpd01419	3.5.3.9	peg.3259	Nucleosides and Nucleotides	Blocked	R02423	NOT IN MODEL	iAG612:rbs_138	2.73	1.30	-6.84	=>	IRREVERSIBLE BY POINTS
rxn01748	Allantoin amidohydrolase|allantoinase|allantoinase, reversible reaction|(S)(+)-Allantoin amidohydrolase	H2O + Allantoin <=> H+ + Allantoate	cpd00001 + cpd01092 <=> cpd00067 + cpd00388	3.5.2.5	peg.3247	Nucleosides and Nucleotides	Blocked	R02424|R02425	ALLTN	iJR904:ALLTN|iAG612:rbs_139|iYO844:ALLTN|iND750:ALLTNr|iAF1260:ALLTN	-3.72	1.49	-3.72	<=>	REVERSIBLE BY POINTS
rxn01750	CDPglucose 4,6-hydro-lyase	CDP-glucose => H2O + CDP-4-dehydro-6-deoxy-D-glucose	cpd00390 => cpd00001 + cpd00897	4.2.1.45	peg.728	Carbohydrates	Blocked	R02426	NOT IN MODEL		-13.90	0.68	-13.90	=>	IRREVERSIBLE BY DELTAG MINMAX
rxn01761	L-Rhamnose ketol-isomerase|L-rhamnose isomerase	L-Rhamnose <=> L-Rhamnulose	cpd00396 <=> cpd00642	5.3.1.14	peg.3121	Carbohydrates	Blocked	R02437	RMI	iJR904:RMI|iYO844:RMI|iAF1260:RMI	0.86	1.49	0.86	<=>	REVERSIBLE BY MM DELTAG
rxn01763	ATP:L-ribulose 5-phosphotransferase|L-ribulokinase (L-ribulose)|ATP:L-ribulose 5-phosphotransferase|L-ribulokinase (L-ribulose) (reversible)	ATP + L-Ribulose <=> ADP + L-Ribulose 5-phosphate	cpd00002 + cpd00397 <=> cpd00008 + cpd00808	2.7.1.16	peg.2882	Carbohydrates	Negative variable	R02439	RBLK1	iJR904:RBK_L1|iAG612:rbs_422|iYO844:RBLK1|iNJ661:RBK_L1r|iSB619:RBK_L1|iAF1260:RBK_L1	-4.55	1.19	-4.55	<=>	REVERSIBLE BY POINTS
rxn01775	D-Mannonate:NAD+ 5-oxidoreductase|Mannonate oxidoreductase|fructuronate reductase	NAD + D-Mannonate <=> H+ + NADH + D-Fructuronate	cpd00003 + cpd00403 <=> cpd00067 + cpd00004 + cpd00672	1.1.1.57	peg.1236	Carbohydrates	Blocked	R02454	MANAO	iJR904:MANAO|iAO358:rll_448|iAG612:rbs_250|iYO844:MANAO|iAF1260:MANAO	2.01	1.70	2.01	<=>	REVERSIBLE BY POINTS
rxn01790	(R)-Pantoate:NADP+ 2-oxidoreductase|2-dehydropantoate 2-reductase|2-dehydropantoate 2-reductase, mitochondrial|(R)-Pantoate:NADP+ 2-oxidoreductase|DPR|ketopantoate reductase|2-dehydropantoate2-reductase	TPN + Pantoate <=> H+ + TPNH + 2-Dehydropantoate	cpd00006 + cpd00408 <=> cpd00067 + cpd00005 + cpd00712	1.1.1.169	peg.1513|peg.1446	Cofactors, Vitamins, Prosthetic Groups, Pigments	Negative variable	R02472	DPR	iJR904:DPR|iAO358:rll_304|iAF692:DPR|iSB619:DPR|iAF1260:DPR|iIT341:DPR|iAbaylyiv4:2-DEHYDROPANTOATE-REDUCT-RXN|iND750:DPRm:DPR|iYO844:DPR|iNJ661:DPR|iJN746:DPR	6.22	1.10	6.22	<=>	REVERSIBLE BY POINTS
rxn01791	(R)-Pantoate:beta-alanine ligase (AMP-forming)|pantothenate synthase|(R)-Pantoate:beta-alanine ligase (AMP-forming)|PANTS|pantothenatesynthase|pantoate--beta-alanine ligase	ATP + beta-Alanine + Pantoate => PPi + AMP + PAN	cpd00002 + cpd00085 + cpd00408 => cpd00012 + cpd00018 + cpd00644	6.3.2.1	peg.2246	Cofactors, Vitamins, Prosthetic Groups, Pigments	Positive variable	R02473	PANTS	iJR904:PANTS|iAF692:PANTS|iSB619:PANTS|iAF1260:PANTS|iIT341:PANTS|iAbaylyiv4:PANTOATE-BETA-ALANINE-LIG-RXN|iND750:PANTS|iYO844:PANTS|iNJ661:PANTS|iJN746:PANTS	-7.78	0.88	-7.78	=>	IRREVERSIBLE BY POINTS
rxn01799	deoxyuridine:orthophosphate 2-deoxy-D-ribosyltransferase|deoxyuridine:orthophosphate ribosyltransferase|deoxyuridine phosphorylase|purine-nucleoside phosphatase (deoxyuridine)|deoxyuridine:orthophosphate ribosyltransferase|DURIPP|deoxyuridinephosphorylase	Phosphate + H+ + Deoxyuridine <=> deoxyribose-1-phosphate + Uracil	cpd00009 + cpd00067 + cpd00412 <=> cpd00509 + cpd00092	2.4.2.1|2.4.2.4|2.4.2.23|2.4.2.2	peg.2354|peg.1967	Nucleosides and Nucleotides	Variable	R02484	DURIPP	iJR904:DURIPP|iAF692:DURIPP|iSB619:DURIPP|iAF1260:DURIPP|iIT341:DURIPP|iND750:DURIPP|iYO844:DURIPP|iPS189:DURIPP|iNJ661:DURIPP	1.58	0.97	1.58	<=>	REVERSIBLE BY MM DELTAG
rxn01800	Deoxycytidine aminohydrolase|deoxycytidine deaminase|cytidine deaminase	H+ + H2O + Deoxycytidine => NH3 + Deoxyuridine	cpd00067 + cpd00001 + cpd00654 => cpd00013 + cpd00412	3.5.4.5|3.5.4.14	peg.2533	Nucleosides and Nucleotides	Positive variable	R02485	DCYTD	iJR904:DCYTD|iAO358:rll_84|iAG612:rbs_235|iAF1260:DCYTD|iND750:DCYTD|iYO844:DCYTD|iNJ661:DCYTD|iPS189:DCYTD	-5.14	1.46	-9.24	=>	IRREVERSIBLE BY POINTS
rxn01813	Trimetaphosphate hydrolase	H2O + Trimetaphosphate <=> H+ + Triphosphate	cpd00001 + cpd01622 <=> cpd00067 + cpd00421	3.6.1.2	GROWMATCH	Nucleosides and Nucleotides	Negative variable	R02504	TMPHi	iYO844:TMPHi	UNKNOWN	UNKNOWN	UNKNOWN	<=>	REVERSIBLE BY POINTS
rxn01816	O-Succinyl-L-homoserine succinate-lyase (adding cysteine)|O-succinylhomoserine lyase (L-cysteine)|O-Succinyl-L-homoserine succinate-lyase (adding cysteine)|O-succinylhomoserine lyase reversible|SHSL1r|cystathionine gamma-synthase|O-succinylhomoserinelyasereversible	H+ + Succinate + Cystathionine <=> L-Cysteine + O-Succinyl-L-homoserine	cpd00067 + cpd00036 + cpd00424 <=> cpd00084 + cpd00822	2.5.1.48	peg.1188	Amino Acids and Derivatives	Variable	R02508|R03260	SHSL1	iIT341:SHSL1r|iJR904:SHSL1|iAO358:rll_246:rll_247|iYO844:SHSL1|iND750:SHSL1|iNJ661:SHSL1r|iSB619:SHSL1|iAF1260:SHSL1|iJN746:SHSL1	7.82	1.07	7.82	<=>	REVERSIBLE BY POINTS
rxn01819	NG,NG-Dimethyl-L-arginine dimethylamidohydrolase|Nomega,Nomega'-dimethyl-L-arginine dimethylamidohydrolase	H2O + NG,NG-Dimethyl-L-arginine => Citrulline + (CH3)2NH	cpd00001 + cpd02279 => cpd00274 + cpd00425	3.5.3.18	peg.1304	Cofactors, Vitamins, Prosthetic Groups, Pigments	Blocked	R02513	NOT IN MODEL		-9.82	2.22	-13.92	=>	IRREVERSIBLE BY DELTAG MINMAX
rxn01834	(R)-S-Lactoylglutathione methylglyoxal-lyase (isomerizing)|lactoylglutathione lyase	(R)-S-Lactoylglutathione <=> GSH + Methylglyoxal	cpd02182 <=> cpd00042 + cpd00428	4.4.1.5	peg.716|peg.3842|peg.4092|peg.2397|peg.2696|peg.3271	Carbohydrates	Blocked	R02530	NOT IN MODEL	iJR904:LGTHL|iAbaylyiv4:GLYOXI-RXN|iND750:LGTHL|iAF1260:LGTHL	10.27	1.12	6.17	<=>	REVERSIBLE BY POINTS
rxn01843	2-phenylacetamide amidohydrolase|amidase|2-phenylacetamide amidohydrolase|AMID2	H+ + H2O + 2-Phenylacetamide <=> NH3 + PACT	cpd00067 + cpd00001 + cpd01647 <=> cpd00013 + cpd00430	3.5.1.4	peg.1359	Amino Acids and Derivatives	Blocked	R02540	NOT IN MODEL	iIT341:AMID2|iND750:AMID2	7.34	0.98	3.24	<=>	REVERSIBLE BY POINT DELTAG CONFLICT
rxn01847	meso-Tartaric acid:NAD+ oxidoreductase|tartrate dehydrogenase	NAD + meso-Tartrate <=> H+ + NADH + Oxaloglycolate	cpd00003 + cpd00432 <=> cpd00067 + cpd00004 + cpd02186	1.1.1.93	peg.401	Carbohydrates	Blocked	R02545	TARTRDH2	iYO844:TARTRDH2	6.22	1.10	6.22	<=>	REVERSIBLE BY POINTS
rxn01851	4-aminobutanal:NAD+ 1-oxidoreductase|4-aminobutyraldehyde:NAD+ oxidoreductase|Aminobutyraldehyde dehydrogenase|Aminobutyraldehyde dehydrogenase, mitochondrial|aminobutyraldehyde dehydrogenase	NAD + H2O + 4-Aminobutanal <=> 2 H+ + NADH + GABA	cpd00003 + cpd00001 + cpd00434 <=> 2 cpd00067 + cpd00004 + cpd00281	1.2.1.3|1.2.1.19	peg.735|peg.3801|peg.3991|peg.3888|peg.1936	Carbohydrates	Blocked	R02549	ABUTD	iJR904:ABUTD|iYO844:ABUTD|iND750:ABUTDm|iAF1260:ABUTD	-9.80	1.18	-9.80	<=>	REVERSIBLE BY POINTS
rxn01857	D-Altronate:NAD+ 3-oxidoreductase|tagaturonate reductase|fructuronate reductase	NAD + D-Altronate <=> H+ + NADH + D-Tagaturonate	cpd00003 + cpd00608 <=> cpd00067 + cpd00004 + cpd00437	1.1.1.58	peg.1239	Carbohydrates	Blocked	R02555	TAGUR	iJR904:TAGURr|iAO358:rll_449|iAG612:rbs_282|iYO844:TAGUR|iAF1260:TAGURr	2.01	1.70	2.01	<=>	REVERSIBLE BY POINTS
rxn01859	Deoxyadenosine:orthophosphate ribosyltransferase|purine-nucleoside phosphorylase (Deoxyadenosine)|Deoxyadenosine:orthophosphate ribosyltransferase|PUNP2|purine-nucleosidephosphorylase-Deoxyadenosine	Phosphate + H+ + Deoxyadenosine <=> deoxyribose-1-phosphate + Adenine	cpd00009 + cpd00067 + cpd00438 <=> cpd00509 + cpd00128	2.4.2.1|2.4.2.4	peg.2354|peg.1967	Nucleosides and Nucleotides	Variable	R02557	PUNP2	iJR904:PUNP2|iAG612:rbs_233|iSB619:PUNP2|iAF1260:PUNP2|iIT341:PUNP2|iND750:PUNP2|iYO844:PUNP2|iNJ661:PUNP2|iPS189:PUNP2	1.58	0.97	1.58	<=>	REVERSIBLE BY MM DELTAG
rxn01867	p-cumic alcohol:NAD+ oxidoreductase|betaine-aldehyde dehydrogenase	NAD + H2O + Betaine aldehyde <=> 2 H+ + NADH + BET	cpd00003 + cpd00001 + cpd00447 <=> 2 cpd00067 + cpd00004 + cpd00540	1.2.1.8	peg.3109	Amino Acids and Derivatives	Blocked	R02565	BADH	iJR904:BETALDHx|iAbaylyiv4:BADH-RXN|iYO844:BADH|iNJ661:BETALDHx|iSB619:BETALDHx|iAF1260:BETALDHx|iJN746:BETALDHx	-9.80	1.18	-9.80	<=>	REVERSIBLE BY POINTS
rxn01868	p-Cumic alcohol:NADP+ oxidoreductase|betaine-aldehyde dehydrogenase	TPN + H2O + Betaine aldehyde <=> 2 H+ + TPNH + BET	cpd00006 + cpd00001 + cpd00447 <=> 2 cpd00067 + cpd00005 + cpd00540	1.2.1.8	peg.3109	Amino Acids and Derivatives	Blocked	R02566	NOT IN MODEL	iJR904:BETALDHy|iSB619:BETALDHy|iAF1260:BETALDHy	-9.80	1.18	-9.80	<=>	REVERSIBLE BY POINTS
rxn01870	D-Fructose 1-phosphate D-glyceraldehyde-3-phosphate-lyase|D-Fructose 1-phosphate D-glyceraldehyde-3-phosphate-lyase|FBA2|D-Fructose1-phosphateD-glyceraldehyde-3-phosphate-lyase	Fructose 1-phosphate <=> Glycerone phosphate + D-Glyceraldehyde	cpd00802 <=> cpd00095 + cpd00448	4.1.2.13	peg.3719	Carbohydrates	Variable	R02568	FBA2	iIT341:FBA2|iAF692:FBA2|iYO844:FBA2|iND750:FBA2|iPS189:FBA2	4.31	1.23	0.21	<=>	REVERSIBLE BY MM DELTAG
rxn01871	acetyl-CoA:enzyme N6-(dihydrolipoyl)lysine S-acetyltransferase|pyruvate dehydrogenase (dihydrolipoamide) reversible|dihydrolipoamide acetyltransferase component of PDH complex	Acetyl-CoA + Dihydrolipoamide <=> CoA + S-Acetyldihydrolipoamide	cpd00022 + cpd00449 <=> cpd00010 + cpd00836	2.3.1.12	peg.1462	Carbohydrates	Variable	R02569	NOT IN MODEL	iAO358:rll_310|iNJ661:PDHbr|iJN746:PDHbr	0.00	2.00	0.00	<=>	REVERSIBLE BY MM DELTAG
rxn01872	succinyl-CoA:enzyme N6-(dihydrolipoyl)lysine S-succinyltransferase|oxoglutarate dehydrogenase (dihydrolipoamide S-succinyltransferase), mitochondrial|oxoglutarate dehydrogenase (dihydrolipoamide S-succinyltransferase)|oxoglutarate dehydrogenase (dihydrolipoamide S-succinyltransferase) reversible	Succinyl-CoA + Dihydrolipoamide <=> CoA + S-Succinyldihydrolipoamide	cpd00078 + cpd00449 <=> cpd00010 + cpd00860	2.3.1.61	peg.1941	Cofactors, Vitamins, Prosthetic Groups, Pigments	Negative variable	R02570	NOT IN MODEL	iND750:AKGDbm|iNJ661:AKGDb|iSB619:AKGDb|iJN746:AKGDbr	0.00	2.00	0.00	<=>	REVERSIBLE BY MM DELTAG
rxn01903	Phenethylamine:oxygen oxidoreductase (deaminating)|(copper-containing)|Phenethylamine oxidase	O2 + H2O + Phenethylamine => NH3 + H2O2 + Phenylacetaldehyde	cpd00007 + cpd00001 + cpd03161 => cpd00013 + cpd00025 + cpd00464	1.4.3.4|1.4.3.6	GROWMATCH	Amino Acids and Derivatives	Blocked	R02613	NOT IN MODEL	iJR904:PEAMNO|iNJ661:PEAMNO|iAF1260:PEAMNOpp	-24.02	1.04	-24.02	=>	IRREVERSIBLE BY DELTAG MINMAX
rxn01917	ATP:N-acetyl-L-glutamate 5-phosphotransferase|acetylglutamate kinase|acetylglutamate kinase, mitochondrial	ATP + H+ + N-Acetyl-L-glutamate <=> ADP + n-acetylglutamyl-phosphate	cpd00002 + cpd00067 + cpd00477 <=> cpd00008 + cpd02552	2.7.2.8	peg.1122	Amino Acids and Derivatives	Positive variable	R02649	ACGK	iJR904:ACGK|iAO358:rll_44|iAG612:rbs_186|iAF692:ACGK|iSB619:ACGK|iAF1260:ACGK|iAbaylyiv4:ACETYLGLUTKIN-RXN|iND750:ACGKm|iYO844:ACGK|iNJ661:ACGK|iJN746:ACGK	2.63	0.29	2.63	<=>	REVERSIBLE BY POINTS
rxn01923	2-Methylpropanoyl-CoA:oxygen 2,3-oxidoreductase|acyl-CoA dehydrogenase (isobutyryl-CoA)|acyl-CoA dehydrogenase (Isobutiryl-CoA)	O2 + 2 Isobutyryl-CoA => 2 H2O + 2 Methacrylyl-CoA	cpd00007 + 2 cpd00481 => 2 cpd00001 + 2 cpd02187	1.3.99.2	peg.2419	Amino Acids and Derivatives	Blocked	R02660	ACOAD19	iYO844:ACOAD19|iJN746:ACOADH2	-78.11	1.62	-69.92	=>	IRREVERSIBLE BY DELTAG MINMAX
rxn01925	2-methylpropanoyl-CoA:enzyme N6-(dihydrolipoyl)lysine|S-(2-methylpropanoyl)transferase	Isobutyryl-CoA + Dihydrolipoamide <=> CoA + S-(2-Methylpropanoyl)-dihydrolipoamide	cpd00481 + cpd00449 <=> cpd00010 + cpd02700	2.3.1.168	peg.2407	Cofactors, Vitamins, Prosthetic Groups, Pigments	Negative variable	R02662	NOT IN MODEL		0.00	2.00	0.00	<=>	REVERSIBLE BY MM DELTAG
rxn01945	4-hydroxyphenylacetate,NADH:oxygen oxidoreductase (3-hydroxylating)	H+ + NADH + O2 + 4-Hydroxyphenylacetate => NAD + H2O + Homoprotocatechuate	cpd00067 + cpd00004 + cpd00007 + cpd00489 => cpd00003 + cpd00001 + cpd00854	1.14.13.3	peg.1865	Metabolism of Aromatic Compounds	Blocked	R02698	NOT IN MODEL		-95.83	1.31	-87.63	=>	IRREVERSIBLE BY DELTAG MINMAX
rxn01961	Xanthosine 5'-phosphate phosphohydrolase|5'-nucleotidase (XMP)|nucleotidase|xmp nucleotidase	H2O + XMP => Phosphate + H+ + Xanthosine	cpd00001 + cpd00497 => cpd00009 + cpd00067 + cpd01217	3.1.3.5	peg.784|peg.733	Nucleosides and Nucleotides	Positive variable	R02719	NTD10	iJR904:NTD10|iAbaylyiv4:XMPXAN-RXN|iAO358:rll_295|iYO844:NTD10|iND750:NTD10|iNJ661:NTD10|iAF1260:NTD10:NTD10pp|iJN746:NTD10:NTD10pp	-2.32	0.74	-6.42	=>	IRREVERSIBLE BY POINTS
rxn01964	L-Serine hydro-lyase (adding indoleglycerol-phosphate)|tryptophan synthase (indoleglycerol phosphate)|L-Serine hydro-lyase (adding indoleglycerol-phosphate)|TRPS1|tryptophan synthase alpha chain|tryptophansynthase-indoleglycerolphosphate|tryptophan synthase	Serine + Indoleglycerol phosphate <=> Glyceraldehyde3-phosphate + H2O + Tryptophan	cpd00054 + cpd02210 <=> cpd00102 + cpd00001 + cpd00065	4.2.1.20	peg.2267+peg.2268	Amino Acids and Derivatives	Positive variable	R02722	TRPS1	iJR904:TRPS1|iAO358:rll_426|iAF692:TRPS1|iSB619:TRPS1|iAF1260:TRPS1|iIT341:TRPS1|iAbaylyiv4:TRYPSYN-RXN|iND750:TRPS1|iYO844:TRPS1|iNJ661:TRPS1|iJN746:TRPS1r	-9.17	0.60	-9.17	<=>	REVERSIBLE BY POINTS
rxn01966	alpha,alpha-Trehalose:orthophosphate beta-D-glucosyltransferase	Phosphate + H+ + TRHL <=> Glucose + beta-D-Glucose 1-phosphate	cpd00009 + cpd00067 + cpd00794 <=> cpd00027 + cpd00501	2.4.1.64	peg.3463	Carbohydrates	Blocked	R02727	NOT IN MODEL		-0.80	0.68	-0.80	<=>	REVERSIBLE BY MM DELTAG
rxn01967	beta-D-Glucose 1-phosphate 1,6-phosphomutase|b-phosphoglucomutase|beta-phosphoglucomutase	beta-D-Glucose 1-phosphate <=> beta-D-Glucose 6-phosphate	cpd00501 <=> cpd00863	5.4.2.6	peg.3461	Carbohydrates	Negative variable	R02728	PGMT_B	iAO358:rll_322|iYO844:PGMT_B	0.00	2.00	0.00	<=>	REVERSIBLE BY MM DELTAG
rxn01972	N6-Acetyl-LL-2,6-diaminoheptanedioate amidohydrolase|N6-acetyl-LL-2,6-diaminoheptanedioate amidohydrolase	H2O + N6-Acetyl-L-2,6-diaminopimelate <=> ACET + LL-2,6-Diaminopimelate	cpd00001 + cpd02685 <=> cpd00029 + cpd00504	3.5.1.47	peg.1421	Amino Acids and Derivatives	Positive	R02733	ADPDA	iAG612:rbs_477|iYO844:ADPDA	-2.00	0.98	-6.10	<=>	REVERSIBLE BY POINTS
rxn01973	N-Succinyl-LL-2,6-diaminoheptanedioate amidohydrolase|succinyl-diaminopimelate desuccinylase|dipeptidase|SDPDS|succinyl-diaminopimelatedesuccinylase	H2O + N-Succinyl-L-2,6-diaminopimelate <=> Succinate + LL-2,6-Diaminopimelate	cpd00001 + cpd02698 <=> cpd00036 + cpd00504	3.5.1.18	peg.2932|peg.3952	Amino Acids and Derivatives	Blocked	R02734	SDPDS	iJR904:SDPDS|iAO358:rll_315|iSB619:SDPDS|iAF1260:SDPDS|iIT341:SDPDS|iAbaylyiv4:SUCCDIAMINOPIMDESUCC-RXN|iYO844:SDPDS|iNJ661:SDPDS|iJN746:SDPDS	-0.46	0.85	-4.56	<=>	REVERSIBLE BY POINTS
rxn01974	LL-2,6-Diaminoheptanedioate 2-epimerase|diaminopimelate epimerase|epimerase|DAPE|diaminopimelateepimerase	LL-2,6-Diaminopimelate <=> meso-2,6-Diaminopimelate	cpd00504 <=> cpd00516	5.1.1.7	peg.3223	Amino Acids and Derivatives	Positive	R02735	DAPE	iJR904:DAPE|iAO358:rll_593|iAG612:rbs_411|iSB619:DAPE|iAF1260:DAPE|iIT341:DAPE|iAbaylyiv4:DIAMINOPIMEPIM-RXN|iYO844:DAPE|iNJ661:DAPE|iJN746:DAPE	0.00	2.00	0.00	<=>	REVERSIBLE BY MM DELTAG
rxn01977	alpha-D-Glucose 6-phosphate ketol-isomerase|Glucose-6-phosphate isomerase|glucose-6-phosphate isomerase	Robison ester <= beta-D-Glucose 6-phosphate	cpd00079 <= cpd00863	5.1.3.15|5.3.1.9	peg.3138	Carbohydrates	Negative variable	R02739	G6PI	iAO358:rll_320|iYO844:G6PI|iND750:G6PI|iPS189:G6PI|iJN746:G6PI	0.00	2.00	0.00	<=>	REVERSIBLE BY MM DELTAG
rxn01985	Deoxyinosine:orthophosphate ribosyltransferase|purine-nucleoside phosphorylase (Deoxyinosine)|Deoxyinosine:orthophosphate ribosyltransferase|PUNP6|purine-nucleosidephosphorylase-Deoxyinosine	Phosphate + H+ + Deoxyinosine <=> HYXN + deoxyribose-1-phosphate	cpd00009 + cpd00067 + cpd03279 <=> cpd00226 + cpd00509	2.4.2.1|2.4.2.4	peg.2354|peg.1967	Nucleosides and Nucleotides	Blocked	R02748	PUNP6	iJR904:PUNP6|iAG612:rbs_238|iAF1260:PUNP6|iIT341:PUNP6|iND750:PUNP6|iYO844:PUNP6|iNJ661:PUNP6|iPS189:PUNP6	1.58	0.97	1.58	<=>	REVERSIBLE BY MM DELTAG
rxn01986	2-Deoxy-D-ribose 1-phosphate 1,5-phosphomutase|phosphopentomutase 2 (deoxyribose)|phosphopentomutase (deoxyribose)|2-Deoxy-D-ribose 1-phosphate 1,5-phosphomutase|PPM2|phosphopentomutase|phosphopentomutase2-deoxyribose	deoxyribose-1-phosphate <=> deoxyribose-5-phosphate	cpd00509 <=> cpd00510	5.4.2.7	peg.2355	Carbohydrates	Variable	R02749	PPM2	iIT341:PPM2|iJR904:PPM2|iAO358:rll_111|iAG612:rbs_239|iYO844:PPM2|iSB619:PPM2|iAF1260:PPM2	0.00	2.00	0.00	<=>	REVERSIBLE BY MM DELTAG
rxn01987	Deoxyribokinase	ADP + deoxyribose-5-phosphate <=> ATP + Thyminose	cpd00008 + cpd00510 <=> cpd00002 + cpd01242	2.7.1.15	peg.3599	Carbohydrates	Blocked	R02750	DRBKr	iYO844:DRBKr|iND750:DRBK|iSB619:DRBK	4.50	0.24	4.50	<=>	REVERSIBLE BY POINTS
rxn01989	D-Glucarate hydro-lyase|glucarate dehydratase	D-Glucarate => H2O + 5-Dehydro-4-deoxy-D-glucarate	cpd00609 => cpd00001 + cpd00515	4.2.1.40	peg.250	Carbohydrates	Blocked	R02752	GLCRD	iJR904:GLCRD|iAbaylyiv4:GLUCARDEHYDRA-RXN|iYO844:GLCRD|iAF1260:GLCRD	-8.17	0.69	-8.17	=>	IRREVERSIBLE BY DELTAG MINMAX
rxn01997	dTDPglucose 4,6-hydro-lyase|dTDPglucose 4,6-dehydratase|dTDP-glucose 4,6-dehydratase|dtdp-glucose 4,6-dehydratase	dTDPglucose => H2O + dTDP-4-oxo-6-deoxy-D-glucose	cpd00626 => cpd00001 + cpd00521	4.2.1.46	peg.3788	Cell Wall and Capsule	Blocked	R02771|R06513	NOT IN MODEL	iJR904:TDPGDH|iAbaylyiv4:DTDPGLUCDEHYDRAT-RXN|iAO358:rll_401|iAF692:TDPGDH|iNJ661:TDPGDH|iAF1260:TDPGDH	-13.90	0.68	-13.90	=>	IRREVERSIBLE BY DELTAG MINMAX
rxn02005	trehalose transport via PEP:Pyr PTS|sucrose-specific PTS system IIBC component	PEP + TRHL[e] <=> Pyruvate + Trehalose 6-phosphate	cpd00061 + cpd00794[e] <=> cpd00020 + cpd00523	2.7.1.69	peg.1392+peg.1393+peg.780	Membrane Transport	Blocked		TREpts	iJR904:TREpts|iAO358:rll_480|iYO844:TREpts|iPS189:TREpts|iSB619:TREpts	-9.11	0.64	-9.11	<=>	REVERSIBLE BY POINTS
rxn02007	2,4,6/3,5-Pentahydroxycyclohexanone hydro-lyase	2-Inosose => H2O + DKDI	cpd00524 => cpd00001 + cpd02631	4.2.1.44	peg.3977	Carbohydrates	Blocked	R02782|R05659	NOT IN MODEL	iAG612:rbs_35	-7.83	0.82	-7.83	=>	IRREVERSIBLE BY DELTAG MINMAX
rxn02008	UDP-N-acetylmuramoyl-L-alanine:D-glutamate ligase(ADP-forming)|UDP-N-acetylmuramoyl-L-alanyl-D-glutamate synthetase|UDP-N-acetylmuramoyl-L-alanine:D-glutamate ligase(ADP-forming)|UAMAGS|UDP-N-acetylmuramoyl-L-alanyl-D-glutamatesynthetase|udp-n-acetylmuramoylalanine--d-glutamate ligase	ATP + D-Glutamate + UDP-N-acetylmuramoyl-L-alanine => ADP + Phosphate + H+ + UDP-N-acetylmuramoyl-L-alanyl-D-glutamate	cpd00002 + cpd00186 + cpd00890 => cpd00008 + cpd00009 + cpd00067 + cpd00525	6.3.2.9	peg.1522	Cell Wall and Capsule	Positive	R02783	UAMAGS	iIT341:UAMAGS|iJR904:UAMAGS|iAbaylyiv4:UDP-NACMURALA-GLU-LIG-RXN|iYO844:UAMAGS|iNJ661:UAMAGS|iSB619:UAMAGS|iAF1260:UAMAGS|iJN746:UAMAGS	-6.35	0.86	-6.35	=>	IRREVERSIBLE BY POINTS
rxn02011	UDP-N-acetylmuramoyl-L-alanyl-D-glutamate:meso-2,6-|diaminoheptanedioate ligase (ADP-forming)|UDP-N-acetylmuramoyl-L-alanyl-D-glutamyl-meso-2,6-diaminopimelate synthetase|udp-n-acetylmuramoylalanyl-d-glutamate--2,6-diaminopimelate ligase|UAAGDS|UDP-N-acetylmuramoyl-L-alanyl-D-glutamyl-meso-2-6-diaminopimelatesynthetase	ATP + meso-2,6-Diaminopimelate + UDP-N-acetylmuramoyl-L-alanyl-D-glutamate => ADP + Phosphate + H+ + UDP-N-acetylmuramoyl-L-alanyl-D-gamma-glutamyl-meso-2,6-diaminopimelate	cpd00002 + cpd00516 + cpd00525 => cpd00008 + cpd00009 + cpd00067 + cpd02964	6.3.2.13	peg.1520	Cell Wall and Capsule	Positive	R02788	UAAGDS	iIT341:UAAGDS|iJR904:UAAGDS|iAbaylyiv4:UDP-NACMURALGLDAPLIG-RXN|iYO844:UAAGDS|iNJ661:UAAGDS|iSB619:UAAGDS|iAF1260:UAAGDS|iJN746:UAAGDS	-6.35	0.86	-6.35	=>	IRREVERSIBLE BY POINTS
rxn02046	D-O-Phosphoserine phosphohydrolase|phosphoserine phosphatase (D-serine)|D-O-Phosphoserine phosphohydrolase|PSP_D|phosphoserinephosphatase-D-serine	H2O + D-O-Phosphoserine => Phosphate + H+ + D-Serine	cpd00001 + cpd01665 => cpd00009 + cpd00067 + cpd00550	3.1.3.3	peg.474	Amino Acids and Derivatives	Blocked	R02853	PSP_D	iIT341:PSP_D|iYO844:PSP_D	-2.32	0.74	-6.42	=>	IRREVERSIBLE BY POINTS
rxn02056	S-Adenosyl-L-methionine:uroporphyrin-III C-methyltransferase|sirohydrochlorin ferrochetalase|sirohydrochlorin ferrochelatase	2 H+ + Siroheme <=> Sirohydrochlorin + Fe2+	2 cpd00067 + cpd00557 <=> cpd03426 + cpd10515	4.99.1.4	peg.1564	Cofactors, Vitamins, Prosthetic Groups, Pigments	Blocked	R02864	NOT IN MODEL	iAbaylyiv4:SIROHEME-FERROCHELAT-RXN|iAF692:SHCHF|iNJ661:SHCHF|iSB619:SHCHF|iAF1260:SHCHF|iJN746:SHCHF	UNKNOWN	UNKNOWN	UNKNOWN	<=>	REVERSIBLE BY POINTS
rxn02061	S-Adenosylmethioninamine:putrescine 3-aminopropyltransferase|spermine synthase|S-Adenosylmethioninamine:putrescine 3-aminopropyltransferase|SPRMS|sperminesynthase|S-adenosylmethioninamine:spermidine 3-aminopropyltransferase	Spermidine + S-Adenosylmethioninamine <=> H+ + MTA + SPRM	cpd00264 + cpd00837 <=> cpd00067 + cpd00147 + cpd00558	2.5.1.16|2.5.1.22	peg.3756	Amino Acids and Derivatives	Blocked	R02869	SPRS	iIT341:SPRMS|iYO844:SPRS|iND750:SPRMS	-10.46	2.37	-10.46	<=>	REVERSIBLE BY POINTS
rxn02085	4,5-Dihydro-4-oxo-5-imidazolepropanoate hydro-lyase|urocanase	4-Imidazolone-5-propanoate <=> H2O + Urocanate	cpd02311 <=> cpd00001 + cpd00581	4.2.1.49	peg.3941	Amino Acids and Derivatives	Blocked	R02914	URCN	iAG612:rbs_588|iYO844:URCN|iSB619:URCN|iJN746:URCN	2.77	1.10	2.77	<=>	REVERSIBLE BY POINTS
rxn02112	(R,R)-Butane-2,3-diol:NAD+ oxidoreductase|(R,R)-butanediol dehydrogenase|(r,r)-butanediol dehydrogenase	NAD + BDOH <=> H+ + NADH + ACTN	cpd00003 + cpd01947 <=> cpd00067 + cpd00004 + cpd00361	1.1.1.4	peg.624	Carbohydrates	Negative variable	R02946	BTDD-RR	iAbaylyiv4:(R,R)-BUTANEDIOL-DEHYDROGENASE-RXN|iAO358:rll_80|iAG612:rbs_107|iYO844:BTDD-RR	3.76	1.08	3.76	<=>	REVERSIBLE BY POINTS
rxn02113	2-Acetolactate carboxy-lyase|(S)-2-Hydroxy-2-methyl-3-oxobutanoate carboxy-lyase|acetolactate decarboxylase	H+ + ALCTT => CO2 + ACTN	cpd00067 + cpd00668 => cpd00011 + cpd00361	4.1.1.5	peg.3607	Carbohydrates	Positive variable	R02947|R02948	ACLDC	iAO358:rll_15|iAG612:rbs_29|iAF692:ACLDC|iYO844:ACLDC|iSB619:ACLDC	-1.67	0.61	-7.13	=>	IRREVERSIBLE BY POINTS
rxn02155	ATP:nicotinamide-nucleotide adenylyltransferase|nicotinate-nucleotide adenylyltransferase|nicotinate-nucleotide adenylyltransferase, mitochondrial|ATP:nicotinamide-nucleotide adenylyltransferase|NNAT|nicotinate-nucleotideadenylyltransferase	ATP + Nicotinate ribonucleotide <=> PPi + Deamido-NAD	cpd00002 + cpd00873 <=> cpd00012 + cpd00638	2.7.7.1|2.7.7.18	peg.2567	Cofactors, Vitamins, Prosthetic Groups, Pigments	Positive	R03005	NNATr	iJR904:NNAT|iAO358:rll_478|iAF692:NNAT|iSB619:NNATr|iAF1260:NNATr|iIT341:NNAT|iAbaylyiv4:NICONUCADENYLYLTRAN-RXN|iND750:NNATm:NNAT|iYO844:NNATr|iPS189:NNATr|iNJ661:NNAT|iJN746:NNATr	1.07	0.75	1.07	<=>	REVERSIBLE BY MM DELTAG
rxn02159	L-Histidinol:NAD+ oxidoreductase|histidinol dehydrogenase	NAD + L-Histidinol <=> H+ + NADH + L-Histidinal	cpd00003 + cpd00641 <=> cpd00067 + cpd00004 + cpd01324	1.1.1.23	peg.3497	Amino Acids and Derivatives	Positive variable	R03012	NOT IN MODEL	iAbaylyiv4:HISTOLDEHYD-RXN|iAG612:rbs_404	5.22	1.07	5.22	<=>	REVERSIBLE BY POINTS
rxn02160	L-Histidinol-phosphate phosphohydrolase|histidinol-phosphatase|histidinol phosphatase	H2O + L-Histidinol phosphate => Phosphate + H+ + L-Histidinol	cpd00001 + cpd00807 => cpd00009 + cpd00067 + cpd00641	3.1.3.15	peg.2965	Amino Acids and Derivatives	Positive variable	R03013	HISTP	iJR904:HISTP|iAO358:rll_197|iAG612:rbs_405|iAF692:HISTP|iSB619:HISTP|iAF1260:HISTP|iAbaylyiv4:HISTIDPHOS-RXN|iND750:HISTP|iYO844:HISTP|iNJ661:HISTP|iJN746:HISTP	-2.32	0.74	-6.42	=>	IRREVERSIBLE BY POINTS
rxn02161	ATP:L-rhamnulose 1-phosphotransferase|rhamnulokinase	ATP + L-Rhamnulose <=> ADP + L-Rhamnulose 1-phosphate	cpd00002 + cpd00642 <=> cpd00008 + cpd00831	2.7.1.5	peg.3123	Carbohydrates	Blocked	R03014	RMK	iJR904:RMK|iYO844:RMK|iAF1260:RMK	-4.50	0.24	-4.50	<=>	REVERSIBLE BY POINTS
rxn02166	4-Nitrophenyl phosphate phosphohydrolase	H2O + 4-Nitrophenyl phosphate => Phosphate + H+ + PNP	cpd00001 + cpd02135 => cpd00009 + cpd00067 + cpd00646	3.1.3.1|3.1.3.2|3.1.3.41	peg.574	Cofactors, Vitamins, Prosthetic Groups, Pigments	Blocked	R03024	NOT IN MODEL		-2.32	0.74	-6.42	=>	IRREVERSIBLE BY POINTS
rxn02167	(S)-3-Hydroxybutanoyl-CoA hydro-lyase|3-hydroxyacyl-CoA dehydratase (3-hydroxybutanoyl-CoA)|crotonyl-coa hydratase	(S)-3-Hydroxybutyryl-CoA <=> H2O + Crotonyl-CoA	cpd00842 <=> cpd00001 + cpd00650	4.2.1.17	peg.1719|peg.2857	Fatty Acids and Lipids	Positive variable	R03026	ECOAH1	iAbaylyiv4:R9-RXN|iYO844:ECOAH1|iSB619:ECOAH1|iAF1260:ECOAH1|iJN746:ECOAH1	2.16	0.77	2.16	<=>	REVERSIBLE BY POINTS
rxn02175	ATP:pantetheine-4'-phosphate adenylyltransferase|pantetheine-phosphate adenylyltransferase|panthetheine-phosphate adenylyltransferase|ATP:pantetheine-4'-phosphate adenylyltransferase|PTPATi|pantetheine-phosphateadenylyltransferase	ATP + Phosphopantetheine <=> PPi + Dephospho-CoA	cpd00002 + cpd00834 <=> cpd00012 + cpd00655	2.7.7.3	peg.1504	Cofactors, Vitamins, Prosthetic Groups, Pigments	Positive	R03035	PTPAT	iJR904:PTPATi|iAO358:rll_219|iAF692:PTPATi|iSB619:PTPATi|iAF1260:PTPATi|iIT341:PTPATi|iAbaylyiv4:PANTEPADENYLYLTRAN-RXN|iND750:PTPATim:PTPATi|iYO844:PTPAT|iNJ661:PTPATi|iJN746:PTPAT	1.07	0.75	1.07	<=>	REVERSIBLE BY MM DELTAG
rxn02177	Isochorismate pyruvate-hydrolase|isochorismatase	H2O + Isochorismate => Pyruvate + 2,3-Dihydro-2,3-dihydroxybenzoate	cpd00001 + cpd00658 => cpd00020 + cpd02566	3.3.2.1	peg.3203|peg.507	Amino Acids and Derivatives	Blocked	R03037	ICHORT	iJR904:ICHORT|iAbaylyiv4:ISOCHORMAT-RXN|iYO844:ICHORT|iAF1260:ICHORT	-12.22	0.91	-16.32	=>	IRREVERSIBLE BY DELTAG MINMAX
rxn02185	2-Acetolactate pyruvate-lyase (carboxylating)|(S)-2-Acetolactate pyruvate-lyase (carboxylating)	TPP + ALCTT <=> 2-Hydroxyethyl-ThPP + Pyruvate	cpd00056 + cpd00668 <=> cpd03049 + cpd00020	2.2.1.6	peg.2833+peg.2834|peg.3608	Amino Acids and Derivatives	Variable	R03050|R04672	NOT IN MODEL		3.66	0.60	3.66	<=>	REVERSIBLE BY POINTS
rxn02186	2,3-Dihydroxy-3-methylbutanoate:NADP+ oxidoreductase (isomerizing)|ketol-acid reductoisomerase|(R)-2,3-Dihydroxy-3-methylbutanoate:NADP+ oxidoreductase|(isomerizing)|ketol-acid reductoisomerase (2,3-dihydroxy-3-methylbutanoate)|acetohydroxy acid isomeroreductase, mitochondrial|acetohydroxy acid isomeroreductase|(isomerizing)|KARA1i|acetohydroxyacidisomeroreductase	H+ + TPNH + ALCTT <=> TPN + 2,3-Dihydroxy-isovalerate	cpd00067 + cpd00005 + cpd00668 <=> cpd00006 + cpd02498	1.1.1.86	peg.2832	Amino Acids and Derivatives	Variable	R03051|R04439	KARA1	iJR904:KARA1i|iAO358:rll_208|iAF692:KARA1|iSB619:KARA1i|iAF1260:KARA1|iIT341:KARA1i|iAbaylyiv4:ACETOLACTREDUCTOISOM-RXN|iND750:KARA1im|iYO844:KARA1|iNJ661:KARA1i|iJN746:KARA1	-3.76	1.08	-3.76	<=>	REVERSIBLE BY POINTS
rxn02196	Cephalosporin-C acetylhdrolase	H2O + Cephalosporin C <=> H+ + ACET + Deacetylcephalosporin C	cpd00001 + cpd00679 <=> cpd00067 + cpd00029 + cpd01995	3.1.1.41	peg.319	Cofactors, Vitamins, Prosthetic Groups, Pigments	Blocked	R03062	NOT IN MODEL		-3.68	0.84	-7.78	<=>	REVERSIBLE BY POINTS
rxn02200	2-Amino-4-hydroxy-6-hydroxymethyl-7,8-dihydropteridine:4-|aminobenzoate|2-amino-4-hydroxydihydropteridine-6-methenyltransferase|dihydropteroate synthase, mitochondrial|2-amino-4-hydroxydihydropteridine-6-methenyltransferase|DHPS|dihydropteroatesynthase|dihydropteroate synthase	ABEE + 6-hydroxymethyl dihydropterin <=> H2O + Dihydropteroate	cpd00443 + cpd00954 <=> cpd00001 + cpd00683	2.5.1.15	peg.77	Cofactors, Vitamins, Prosthetic Groups, Pigments	Variable	R03066	NOT IN MODEL	iIT341:DHPS|iND750:DHPSm|iJN746:DHPS	-6.73	0.80	-2.63	<=>	REVERSIBLE BY POINTS
rxn02201	2-Amino-4-hydroxy-6-hydroxymethyl-7,8-dihydropteridine-|diphosphate:4-aminobenzoate|2-amino-4-hydroxydihydropteridine-6-methenyltransferase|fold, mitochondrial|dihydropteroate synthase|2-amino-4-hydroxydihydropteridine-6-methenyltransferase|FOLD3|dihydropteroatesynthase	ABEE + 7,8-Dihydropterin pyrophosphate => PPi + Dihydropteroate	cpd00443 + cpd02920 => cpd00012 + cpd00683	2.5.1.15	peg.77	Cofactors, Vitamins, Prosthetic Groups, Pigments	Positive variable	R03067	DHPS3	iJR904:DHPS2|iAO358:rll_148|iAF692:DHPS2|iSB619:DHPS2|iAF1260:DHPS2|iIT341:FOLD3|iAbaylyiv4:H2PTEROATESYNTH-RXN|iND750:FOLDm|iYO844:DHPS3|iNJ661:DHPS2:FOLD3|iJN746:FOLD3	-10.47	0.82	-10.47	=>	IRREVERSIBLE BY POINTS
rxn02212	2-Dehydro-3-deoxy-D-arabino-heptonate 7-phosphate phosphate-lyase|(cyclyzing)|3-dehydroquinate synthase|(cyclyzing)|DHQS|3-dehydroquinatesynthase	DAHP => Phosphate + H+ + 3-Dehydroquinate	cpd02857 => cpd00009 + cpd00067 + cpd00699	4.2.3.4	peg.2274	Amino Acids and Derivatives	Positive variable	R03083	DHQS	iJR904:DHQS|iAO358:rll_54|iAG612:rbs_31|iSB619:DHQS|iAF1260:DHQS|iIT341:DHQS|iAbaylyiv4:3-DEHYDROQUINATE-SYNTHASE-RXN|iND750:DHQS|iYO844:DHQS|iNJ661:DHQS|iJN746:DHQS	-16.93	1.13	-21.03	=>	IRREVERSIBLE BY DELTAG MINMAX
rxn02213	3-Dehydroquinate hydro-lyase|3-dehydroquinate dehydratase, irreversible|3-dehydroquinate dehydratase|3-Dehydroquinate hydro-lyase|DHQD|3-dehydroquinatedehydratase	3-Dehydroquinate => H2O + 3-Dehydroshikimate	cpd00699 => cpd00001 + cpd01716	4.2.1.10	peg.2312|peg.2451	Amino Acids and Derivatives	Positive variable	R03084	DHQD1	iJR904:DHQD|iAG612:rbs_58|iAF692:DHQD|iSB619:DHQD|iAF1260:DHQTi|iIT341:DHQD|iAbaylyiv4:3-DEHYDROQUINATE-DEHYDRATASE-RXN:3-DEHYDROQUINATE-DEHYDRATASE-CATABOLIC-RXN|iND750:DHQTi|iYO844:DHQD1|iNJ661:DHQD|iJN746:DHQD	-8.48	0.97	-8.48	=>	IRREVERSIBLE BY DELTAG MINMAX
rxn02222	Indole-3-acetamide amidohydrolase|amidase	H2O + Indole-3-acetamide => NH3 + Indoleacetate	cpd00001 + cpd01747 => cpd00013 + cpd00703	3.5.1.4	peg.1359	Amino Acids and Derivatives	Blocked	R03096	NOT IN MODEL	iND750:AMID3	-4.72	0.88	-8.82	=>	IRREVERSIBLE BY POINTS
rxn02264	Hydroxymethylbilane hydro-lyase(cyclizing)|uroporphyrinogen-III synthase|Hydroxymethylbilane hydro-lyase(cyclizing)|UPP3S|uroporphyrinogen-IIIsynthase|uroporphyrinogen-iii synthase	Hydroxymethylbilane <=> H2O + UroporphyrinogenIII	cpd00755 <=> cpd00001 + cpd00774	4.2.1.75	peg.2817|peg.329	Cofactors, Vitamins, Prosthetic Groups, Pigments	Blocked	R03165	UPP3S	iJR904:UPP3S|iAF692:UPP3S|iSB619:UPP3S|iAF1260:UPP3S|iIT341:UPP3S|iAbaylyiv4:UROGENIIISYN-RXN|iND750:UPP3S|iYO844:UPP3S|iNJ661:UPP3S|iJN746:UPP3S	UNKNOWN	UNKNOWN	UNKNOWN	<=>	REVERSIBLE BY POINTS
rxn02268	(S)-2-methylbutanoyl-CoA:oxygen 2,3-oxidoreductase|acyl-CoA dehydrogenase (2-methylbutnoyl-CoA)	O2 + 2 2-Methylbutyryl-CoA => 2 H2O + 2 Tiglyl-CoA	cpd00007 + 2 cpd00760 => 2 cpd00001 + 2 cpd02125	1.3.99.2	peg.2419	Amino Acids and Derivatives	Positive variable	R03170	ACOAD20	iYO844:ACOAD20	-76.79	1.57	-68.60	=>	IRREVERSIBLE BY DELTAG MINMAX
rxn02270	(S)-2-methylbutanoyl-CoA:acceptor 2,3-oxidoreductase|acyl-CoA dehydrogenase 2-Methyl-butanoyl-CoA	FAD + 2-Methylbutyryl-CoA <=> FADH2 + Tiglyl-CoA	cpd00015 + cpd00760 <=> cpd00982 + cpd02125	1.3.99.3|1.3.99.12	GROWMATCH	Amino Acids and Derivatives	Variable	R03172	NOT IN MODEL	iJN746:ACOADH1	11.44	1.84	11.44	<=>	REVERSIBLE BY POINTS
rxn02275	4-Guanidinobutanamide amidohydrolase|amidase	H2O + 4-Guanidinobutanamide => NH3 + 4-Guanidinobutanoate	cpd00001 + cpd01973 => cpd00013 + cpd00762	3.5.1.4	peg.1359	Cofactors, Vitamins, Prosthetic Groups, Pigments	Blocked	R03180	NOT IN MODEL	iND750:AMID	-4.72	0.88	-8.82	=>	IRREVERSIBLE BY POINTS
rxn02277	7,8-Diaminononanoate:carbon-dioxide cyclo-ligase|dethiobiotin synthase|7,8-Diaminononanoate:carbon-dioxide cyclo-ligase|DBTSr|dethiobiotinsynthase	ATP + CO2 + 7,8-Diaminononanoate => ADP + Phosphate + 3 H+ + Dethiobiotin	cpd00002 + cpd00011 + cpd00764 => cpd00008 + cpd00009 + 3 cpd00067 + cpd01311	6.3.3.3	peg.3024	Cofactors, Vitamins, Prosthetic Groups, Pigments	Blocked	R03182	DBTS	iJR904:DBTSr|iAF692:DBTSr|iSB619:DBTSr|iAF1260:DBTS|iIT341:DBTSr|iAbaylyiv4:DETHIOBIOTIN-SYN-RXN|iND750:DBTSr|iYO844:DBTS|iNJ661:DBTSr	-24.62	1.63	-23.26	=>	IRREVERSIBLE BY DELTAG MINMAX
rxn02285	UDP-N-acetylmuramate:NADP+ oxidoreductase|UDP-N-acetylenolpyruvoylglucosamine reductase|UDP-N-acetylmuramate:NADP+ oxidoreductase|UAPGR|UDP-N-acetylenolpyruvoylglucosaminereductase|udp-n-acetylmuramate dehydrogenase	TPN + UDP-MurNAc <= H+ + TPNH + UDP-N-acetylglucosamine enolpyruvate	cpd00006 + cpd00773 <= cpd00067 + cpd00005 + cpd02820	1.1.1.158	peg.1525	Cell Wall and Capsule	Negative	R03192	UAPGR	iJR904:UAPGR|iAO358:rll_262|iAF692:UAPGR|iSB619:UAPGR|iAF1260:UAPGR|iIT341:UAPGR|iAbaylyiv4:UDPNACETYLMURAMATEDEHYDROG-RXN|iYO844:UAPGR|iNJ661:UAPGR|iJN746:UAPGR	15.33	1.20	15.33	<=	IRREVERSIBLE BY DELTAG MINMAX
rxn02286	UDP-N-acetylmuramate:L-alanine ligase (ADP-forming)|UDP-N-acetylmuramoyl-L-alanine synthetase|UDP-N-acetylmuramate:L-alanine ligase (ADP-forming)|UAMAS|UDP-N-acetylmuramoyl-L-alaninesynthetase|udp-n-acetylmuramate--alanine ligase	ATP + ALA + UDP-MurNAc => ADP + Phosphate + H+ + UDP-N-acetylmuramoyl-L-alanine	cpd00002 + cpd00035 + cpd00773 => cpd00008 + cpd00009 + cpd00067 + cpd00890	6.3.2.8	peg.2982	Cell Wall and Capsule	Positive	R03193	UAMAS	iIT341:UAMAS|iJR904:UAMAS|iAbaylyiv4:UDP-NACMUR-ALA-LIG-RXN|iYO844:UAMAS|iNJ661:UAMAS|iSB619:UAMAS|iAF1260:UAMAS|iJN746:UAMAS	-6.35	0.86	-6.35	=>	IRREVERSIBLE BY POINTS
rxn02287	S-Adenosyl-L-methionine:uroporphyrin-III C-methyltransferase|uroporphyrinogen methyltransferase|uroporphyrinogen-iii c-methyltransferase	UroporphyrinogenIII + 2 SAM <=> 2 H+ + 2 S-Adenosylhomocysteine + Precorrin 2	cpd00774 + 2 cpd00017 <=> 2 cpd00067 + 2 cpd00019 + cpd01620	2.1.1.107	peg.329|peg.1563	Cofactors, Vitamins, Prosthetic Groups, Pigments	Blocked	R03194	NOT IN MODEL	iAbaylyiv4:UROPORIIIMETHYLTRANSA-RXN|iAF692:UPP3MT|iNJ661:UPP3MT|iSB619:UPP3MT|iAF1260:UPP3MT|iJN746:UPP3MT	UNKNOWN	UNKNOWN	UNKNOWN	<=>	REVERSIBLE BY POINTS
rxn02288	Uroporphyrinogen-III carboxy-lyase|uroporphyrinogen decarboxylase (uroporphyrinogen III)|Uroporphyrinogen-III carboxy-lyase|UPPDC1|uroporphyrinogendecarboxylase-uroporphyrinogenIII|uroporphyrinogen decarboxylase	4 H+ + UroporphyrinogenIII <=> 4 CO2 + CoproporphyrinogenIII	4 cpd00067 + cpd00774 <=> 4 cpd00011 + cpd02083	4.1.1.37	peg.1012	Cofactors, Vitamins, Prosthetic Groups, Pigments	Blocked	R03197	UPPDC1	iIT341:UPPDC1|iJR904:UPPDC1|iAbaylyiv4:UROGENDECARBOX-RXN|iYO844:UPPDC1|iND750:UPPDC1|iNJ661:UPPDC1|iSB619:UPPDC1|iAF1260:UPPDC1|iJN746:UPPDC1	UNKNOWN	UNKNOWN	UNKNOWN	<=>	REVERSIBLE BY POINT UNKNOWN DELTAG
rxn02296	6-Carboxyhyxanoate:CoA ligase (AMP-forming)|6-carboxyhexanoate-CoA ligase|6-Carboxyhyxanoate:CoA ligase (AMP-forming)|CHCOAL|6-carboxyhexanoate-CoAligase|6-carboxyhexanoate--coa ligase	ATP + H+ + CoA + Pimelate => PPi + AMP + Pimeloyl-CoA	cpd00002 + cpd00067 + cpd00010 + cpd01727 => cpd00012 + cpd00018 + cpd00782	6.2.1.14	peg.3027	Cofactors, Vitamins, Prosthetic Groups, Pigments	Blocked	R03209	CHCOAL	iIT341:CHCOAL|iAbaylyiv4:6-CARBOXYHEXANOATE--COA-LIGASE-RXN|iYO844:CHCOAL|iSB619:CHCOAL	-2.49	1.23	-2.49	=>	IRREVERSIBLE BY POINTS
rxn02297	6-Carboxyhexanoyl-CoA:L-alanine C-carboxyhexanoyltransferase|(decarboxylating)|8-amino-7-oxononanoate synthase|(decarboxylating)|AOXSr|8-amino-7-oxononanoatesynthase	H+ + ALA + Pimeloyl-CoA => CoA + CO2 + 8-Amino-7-oxononanoate	cpd00067 + cpd00035 + cpd00782 => cpd00010 + cpd00011 + cpd00800	2.3.1.47	peg.3025	Fatty Acids and Lipids	Blocked	R03210	AOXSir	iIT341:AOXSr|iJR904:AOXSr|iAbaylyiv4:7KAPSYN-RXN|iAF692:AOXSr|iYO844:AOXSir|iNJ661:AOXSr|iSB619:AOXSr|iAF1260:AOXSr	2.16	1.19	-3.31	=>	IRREVERSIBLE BY POINTS
rxn02304	Protoporphyrinogen-IX:oxygen oxidoreductase|protoporphyrinogen oxidase, mitochondrial	3 O2 + 2 ProtoporphyrinogenIX <=> 6 H2O + 2 Protoporphyrin	3 cpd00007 + 2 cpd00791 <=> 6 cpd00001 + 2 cpd01476	1.3.3.4	peg.1014	Cofactors, Vitamins, Prosthetic Groups, Pigments	Blocked	R03222	NOT IN MODEL	iND750:PPPGOm	UNKNOWN	UNKNOWN	UNKNOWN	<=>	REVERSIBLE BY POINTS
rxn02305	2-Methyl-4-amino-5-hydroxymethylpyrimidine-diphosphate:4-methyl-5-|(2-phosphoethyl)-thiazole|2-methyl-4-aminopyridine-5-methenyltransferase|thiamine-phosphate diphosphorylase|2-methyl-4-aminopyridine-5-methenyltransferase|TMPPP|thiamin-phosphate pyrophosphorylase|thiamine-phosphatediphosphorylase|thiamine-phosphate pyrophosphorylase	H+ + 4-Methyl-5--2-phosphoethyl-thiazole + 4-Amino-2-methyl-5-diphosphomethylpyrimidine <=> PPi + TMP	cpd00067 + cpd02654 + cpd02894 <=> cpd00012 + cpd00793	2.5.1.3	peg.3834|peg.1167|peg.878	Cofactors, Vitamins, Prosthetic Groups, Pigments	Blocked	R03223	TMPPP	iJR904:TMPPP|iAO358:rll_416|iAF692:TMPPP|iSB619:TMPPP|iAF1260:TMPPP|iIT341:TMPPP|iAbaylyiv4:THI-P-SYN-RXN|iND750:TMPPP|iYO844:TMPPP|iNJ661:TMPPP	-0.07	1.03	-0.07	<=>	REVERSIBLE BY MM DELTAG
rxn02312	S-Adenosyl-L-methionine:8-amino-7-oxononanoate aminotransferase|adenosylmethionine-8-amino-7-oxononanoate transaminase|S-Adenosyl-L-methionine:8-amino-7-oxononanoate aminotransferase|AMAOTr|adenosylmethionine-8-amino-7-oxononanoatetransaminase|adenosylmethionine--8-amino-7-oxononanoate aminotransferase	8-Amino-7-oxononanoate + SAM <=> 7,8-Diaminononanoate + S-Adenosyl-4-methylthio-2-oxobutanoate	cpd00800 + cpd00017 <=> cpd00764 + cpd02701	2.6.1.62	peg.3026	Cofactors, Vitamins, Prosthetic Groups, Pigments	Blocked	R03231	AMAOT	iJR904:AMAOTr|iAF692:AMAOTr|iSB619:AMAOTr|iAF1260:AMAOTr|iIT341:AMAOTr|iAbaylyiv4:DAPASYN-RXN|iND750:AMAOTr|iYO844:AMAOT|iNJ661:AMAOTr	2.46	0.18	2.46	<=>	REVERSIBLE BY POINTS
rxn02314	ATP:D-tagatose-6-phosphate 1-phosphotransferase|ATP:D-tagatose-6-phosphate 1-phosphotransferase|Phosphofructokinase|tagatose-6-phosphate kinase	ATP + D-Tagatose 6-phosphate <=> ADP + D-Tagatose 1,6-biphosphate	cpd00002 + cpd00805 <=> cpd00008 + cpd02371	2.7.1.11|2.7.1.56|2.7.1.144	peg.2922|peg.1441	Carbohydrates	Blocked	R03236	PFK_2	iJR904:PFK_2|iAO358:rll_220|iYO844:PFK_2|iND750:PFK_2|iSB619:PFK_2|iAF1260:PFK_2	-4.50	0.24	-4.50	<=>	REVERSIBLE BY POINTS
rxn02320	5-Amino-2-oxopentanoate:2-oxoglutarate aminotransferase|histidinol-phosphate transaminase|histidinol-phosphate aminotransferase|histidinol-phosphate transaminase reversible	2-Oxoglutarate + L-Histidinol phosphate <=> GLU + Imidazole-acetol phosphate	cpd00024 + cpd00807 <=> cpd00023 + cpd00930	2.6.1.9	peg.2266	Amino Acids and Derivatives	Negative variable	R03243	HSTPTr	iJR904:HSTPT|iAO358:rll_191|iAG612:rbs_346|iAF692:HSTPT|iSB619:HSTPT|iAF1260:HSTPT|iAbaylyiv4:HISTAMINOTRANS-RXN|iND750:HSTPT|iYO844:HSTPTr|iNJ661:HSTPT|iJN746:HSTPTr	-2.46	0.18	-2.46	<=>	REVERSIBLE BY POINTS
rxn02339	4-Hydroxy-L-glutamate:2-oxoglutarate aminotransferase|L-erythro-4-Hydroxyglutamate:2-oxoglutarate aminotransferase, peroxisomal|L-erythro-4-Hydroxyglutamate:2-oxoglutarate aminotransferase, mitochondrial|L-erythro-4-Hydroxyglutamate:2-oxoglutarate aminotransferase|4-Hydroxy-L-glutamate:2-oxoglutarate aminotransferase|EHGLAT|L-erythro-4-Hydroxyglutamate-2-oxoglutarateaminotransferase	2-Oxoglutarate + 4-Hydroxy-L-glutamate <=> GLU + 4-Hydroxy-2-oxoglutarate	cpd00024 + cpd01974 <=> cpd00023 + cpd00830	2.6.1.23	peg.3775|peg.2241	Amino Acids and Derivatives	Blocked	R03266|R05052	NOT IN MODEL	iIT341:EHGLAT|iND750:EHGLATp:EHGLATm:EHGLAT	0.00	2.00	0.00	<=>	REVERSIBLE BY MM DELTAG
rxn02341	N-[(R)-4'-Phosphopantothenoyl]-L-cysteine carboxy-lyase|phosphopantothenoylcysteine decarboxylase|N-[(R)-4'-Phosphopantothenoyl]-L-cysteine carboxy-lyase|PPCDC|phosphopantothenoylcysteinedecarboxylase	H+ + (R)-4'-Phosphopantothenoyl-L-cysteine => CO2 + Phosphopantetheine	cpd00067 + cpd02666 => cpd00011 + cpd00834	4.1.1.36	peg.1572	Cofactors, Vitamins, Prosthetic Groups, Pigments	Positive	R03269	PPCDC	iJR904:PPCDC|iAF692:PPCDC|iSB619:PPCDC|iAF1260:PPCDC|iIT341:PPCDC|iAbaylyiv4:P-PANTOCYSDECARB-RXN|iND750:PPCDC|iYO844:PPCDC|iNJ661:PPCDC|iJN746:PPCDC	-3.09	0.54	-8.55	=>	IRREVERSIBLE BY DELTAG MINMAX
rxn02342	2-(alpha-Hydroxyethyl)thiamine diphosphate:lipoamide|2-oxidoreductase(decarboxylating and acceptor-acetylating)	2-Hydroxyethyl-ThPP + Lipoamide <=> TPP + S-Acetyldihydrolipoamide	cpd03049 + cpd00213 <=> cpd00056 + cpd00836	1.2.4.1	peg.1460+peg.1461	Carbohydrates	Variable	R03270	NOT IN MODEL		-2.81	1.93	-2.81	<=>	REVERSIBLE BY POINTS
rxn02363	3-Hydroxyphenylacetate,NADH:oxygen oxidoreductase (3-hydroxylating)	H+ + NADH + O2 + 3-Hydroxyphenylacetate => NAD + H2O + Homoprotocatechuate	cpd00067 + cpd00004 + cpd00007 + cpd03320 => cpd00003 + cpd00001 + cpd00854	1.14.13.3	peg.1865	Metabolism of Aromatic Compounds	Blocked	R03299	NOT IN MODEL		-95.83	1.31	-87.63	=>	IRREVERSIBLE BY DELTAG MINMAX
rxn02373	L-Glutamate-5-semialdehyde:NADP+ 5-oxidoreductase (phosphorylationg)|glutamate-5-semialdehyde dehydrogenase	Phosphate + TPN + L-Glutamate5-semialdehyde <= TPNH + L-Glutamyl 5-phosphate	cpd00009 + cpd00006 + cpd00858 <= cpd00005 + cpd02097	1.2.1.41	peg.1315	Cofactors, Vitamins, Prosthetic Groups, Pigments	Negative variable	R03313	G5SD	iJR904:G5SD|iAO358:rll_335|iAG612:rbs_393|iAF1260:G5SD|iAbaylyiv4:GLUTSEMIALDEHYDROG-RXN|iND750:G5SD|iYO844:G5SD|iNJ661:G5SD|iJN746:G5SD	-0.36	1.20	3.74	<=	IRREVERSIBLE BY POINTS
rxn02374	L-glutamate 5-semialdehyde dehydratase (spontaneous)|L-glutamate 5-semialdehyde dehydratase, reversible, mitochondrial|L-glutamate 5-semialdehyde dehydratase, reversible|G5SADr|L-glutamate5-semialdehydedehydratase-reversible|l-glutamate 5-semialdehyde dehydratase	L-Glutamate5-semialdehyde => H+ + H2O + 1-Pyrroline-5-carboxylate	cpd00858 => cpd00067 + cpd00001 + cpd02431		SPONTANEOUS	Amino Acids and Derivatives	Positive variable	R03314	G5SADs	iJR904:G5SADs|iAG612:rbs_394|iAF692:G5SADr|iAF1260:G5SADs|iIT341:G5SADr|iAbaylyiv4:SPONTPRO-RXN|iND750:G5SADrm:G5SADr|iYO844:G5SADs|iNJ661:G5SADs|iJN746:G5SADr	-14.06	1.04	-14.06	=>	IRREVERSIBLE BY DELTAG MINMAX
rxn02376	3-Carboxy-1-hydroxypropyl-ThPP:lipoamde|2-oxidoreductase(decarboxylating and acceptor-succinylating)	Lipoamide + 3-Carboxy-1-hydroxypropyl-ThPP <=> TPP + S-Succinyldihydrolipoamide	cpd00213 + cpd03189 <=> cpd00056 + cpd00860	1.2.4.2	peg.1942	Carbohydrates	Positive variable	R03316	NOT IN MODEL		-2.81	1.93	-2.81	<=>	REVERSIBLE BY POINTS
rxn02380	beta-D-Glucose 6-phosphate ketol-isomerase|Glucose-6-phosphate isomerase|glucose-6-phosphate isomerase	beta-D-Glucose 6-phosphate <=> Neuberg ester	cpd00863 <=> cpd00072	5.3.1.9	peg.3138	Carbohydrates	Negative variable	R03321	NOT IN MODEL	iAbaylyiv4:PGLUCISOM-RXN|iND750:G6PI2	-0.89	0.61	-0.89	<=>	REVERSIBLE BY MM DELTAG
rxn02400	Nicotinate D-ribonucleotide phosphohydrolase	H2O + Nicotinate ribonucleotide => Phosphate + H+ + Nicotinate D-ribonucleoside	cpd00001 + cpd00873 => cpd00009 + cpd00067 + cpd03471	3.1.3.5	peg.784|peg.733	Nucleosides and Nucleotides	Positive variable	R03346	NOT IN MODEL		-2.32	0.74	-6.42	=>	IRREVERSIBLE BY POINTS
rxn02402	Nicotinate-nucleotide:pyrophosphate phosphoribosyltransferase|(carboxylating)|nicotinate-nucleotide diphosphorylase (carboxylating)|nicotinate-nucleotide diphosphorylase (carboxylating), mitochondrial|(carboxylating)|NNDPR|nicotinate-nucleotidediphosphorylase-carboxylating|nicotinate-nucleotide pyrophosphorylase (carboxylating)	PPi + CO2 + Nicotinate ribonucleotide <= 2 H+ + Quinolinate + PRPP	cpd00012 + cpd00011 + cpd00873 <= 2 cpd00067 + cpd02333 + cpd00103	2.4.2.19	peg.2789	Cofactors, Vitamins, Prosthetic Groups, Pigments	Negative variable	R03348	NNDPR	iIT341:NNDPR|iJR904:NNDPR|iAbaylyiv4:QUINOPRIBOTRANS-RXN|iAF692:NNDPR|iYO844:NNDPR|iND750:NNDPRm:NNDPR|iNJ661:NNDPR|iAF1260:NNDPR|iJN746:NNDPR	-0.08	1.37	5.38	<=	IRREVERSIBLE BY POINTS
rxn02417	myo-Inositol-hexakisphosphate 3-phosphohydrolase	H2O + Phytate => Phosphate + H+ + Inositol 1,2,4,5,6-pentakisphosphate	cpd00001 + cpd00885 => cpd00009 + cpd00067 + cpd02780	3.1.3.8|3.1.3.62	peg.1984	Cofactors, Vitamins, Prosthetic Groups, Pigments	Blocked	R03371	NOT IN MODEL		-2.32	0.74	-6.42	=>	IRREVERSIBLE BY POINTS
rxn02465	N-Acetyl-L-glutamate-5-semialdehyde:NADP+ 5-oxidoreductase|(phosphrylating)|N-acetyl-g-glutamyl-phosphate reductase|N-acetyl-g-glutamyl-phosphate reductase, irreversible, mitochondrial|N-acetyl-gamma-glutamyl-phosphate reductase|n-acetyl-gamma-glutamyl-phosphate reductase	Phosphate + TPN + 2-Acetamido-5-oxopentanoate <= TPNH + n-acetylglutamyl-phosphate	cpd00009 + cpd00006 + cpd00918 <= cpd00005 + cpd02552	1.2.1.38	peg.1120	Amino Acids and Derivatives	Negative variable	R03443	AGPR	iJR904:AGPR|iAO358:rll_45|iAG612:rbs_474|iAF692:AGPR|iSB619:AGPR|iAF1260:AGPR|iAbaylyiv4:N-ACETYLGLUTPREDUCT-RXN|iND750:AGPRim|iYO844:AGPR|iNJ661:AGPR|iJN746:AGPR	-0.36	1.20	3.74	<=	IRREVERSIBLE BY POINTS
rxn02473	D-erythro-1-(Imidazol-4-yl)glycerol 3-phosphate hydro-lyase|imidazoleglycerol-phosphate dehydratase	D-erythro-imidazol-glycerol-phosphate => H2O + Imidazole-acetol phosphate	cpd02843 => cpd00001 + cpd00930	4.2.1.19	peg.3496	Amino Acids and Derivatives	Positive variable	R03457	IGPDH	iJR904:IGPDH|iAO358:rll_190|iAG612:rbs_243|iAF692:IGPDH|iSB619:IGPDH|iAF1260:IGPDH|iAbaylyiv4:IMIDPHOSDEHYD-RXN|iND750:IGPDH|iYO844:IGPDH|iNJ661:IGPDH|iJN746:IGPDH	-10.63	0.67	-10.63	=>	IRREVERSIBLE BY DELTAG MINMAX
rxn02474	5-amino-6-(5-phosphoribitylamino)uracil:NADP+ 1'-oxidoreductase|5-amino-6-(5-phosphoribosylamino)uracil reductase|5-amino-6-(5-phosphoribitylamino)uracil:NADP+ 1'-oxidoreductase|APRAUR|5-amino-6--5-phosphoribosylaminouracilreductase|5-amino-6-(5- phosphoribosylamino)uracil reductase (htp reductase)	TPN + 5-Amino-6--5-phosphoribitylaminouracil <=> H+ + TPNH + 5-Amino-6--5-phosphoribosylaminouracil	cpd00006 + cpd02720 <=> cpd00067 + cpd00005 + cpd00931	1.1.1.193	peg.2332	Cofactors, Vitamins, Prosthetic Groups, Pigments	Negative variable	R03458	APRAUR	iJR904:APRAUR|iAO358:rll_398|iSB619:APRAUR|iAF1260:APRAUR|iIT341:APRAUR|iAbaylyiv4:RIBOFLAVINSYNREDUC-RXN|iND750:APRAUR|iYO844:APRAUR|iNJ661:APRAUR|iJN746:APRAUR	3.14	1.70	3.14	<=>	REVERSIBLE BY POINTS
rxn02475	2,5-Diamino-6-hydroxy-4-(5-phosphoribosylamino)-pyrimidine|2-aminohydrolase|diaminohydroxyphosphoribosylaminopyrimidine deaminase|2-aminohydrolase|DHPPDA|diaminohydroxyphosphoribosylaminopryrimidine deaminase (25drapp)|diaminohydroxyphosphoribosylaminopyrimidinedeaminase|diaminohydroxyphosphoribosylaminopyrimidine deaminase (riboflavin-specific deaminase)	H+ + H2O + 2,5-Diamino-6-(5'-phosphoribosylamino)-4-pyrimidineone => NH3 + 5-Amino-6--5-phosphoribosylaminouracil	cpd00067 + cpd00001 + cpd00957 => cpd00013 + cpd00931	3.5.4.26	peg.2332	Cofactors, Vitamins, Prosthetic Groups, Pigments	Positive variable	R03459	DHPPDA2	iJR904:DHPPDA2|iAO358:rll_397|iSB619:DHPPDA|iAF1260:DHPPDA2|iIT341:DHPPDA|iAbaylyiv4:RIBOFLAVINSYNDEAM-RXN|iND750:DHPPDA|iYO844:DHPPDA2|iNJ661:DHPPDA:DHPPDA2|iJN746:DHPPDA	-8.88	1.25	-12.98	=>	IRREVERSIBLE BY DELTAG MINMAX
rxn02476	Phosphoenolpyruvate:3-phosphoshikimate|5-O-(1-carboxyvinyl)-transferase|3-phosphoshikimate 1-carboxyvinyltransferase|3-phosphoshikimate 1-carboxyvinyltransferase, irreversible|5-O-(1-carboxyvinyl)-transferase|PSCVT|3-phosphoshikimate1-carboxyvinyltransferase	PEP + 3-phosphoshikimate <=> Phosphate + H+ + O5-(1-Carboxyvinyl)-3-phosphoshikimate	cpd00061 + cpd02030 <=> cpd00009 + cpd00067 + cpd00932	2.5.1.19	peg.2264	Amino Acids and Derivatives	Positive variable	R03460	PSCVT	iJR904:PSCVT|iAO358:rll_53|iAF692:PSCVT|iSB619:PSCVT|iAF1260:PSCVT|iIT341:PSCVT|iAbaylyiv4:2.5.1.19-RXN|iND750:PSCVTi|iYO844:PSCVT|iNJ661:PSCVT|iJN746:PSCVT	0.80	0.68	0.80	<=>	REVERSIBLE BY MM DELTAG
rxn02495	beta-D-Galactosyl-1,4-beta-D-glucosylceramide|N-acetylhexosaminohydrolase	H2O + GA2 <=> N-Acetyl-D-galactosamine + LacCer	cpd00001 + cpd03656 <=> cpd00832 + cpd00947	3.2.1.52	peg.3585	Cell Wall and Capsule	Blocked	R03492	NOT IN MODEL		-3.11	0.69	-7.21	<=>	REVERSIBLE BY POINTS
rxn02503	ATP:2-amino-4-hydroxy-6-hydroxymethyl-7,8-dihydropteridine|6'-pyrophosphotransferase|2-amino-4-hydroxy-6-hydroxymethyldihydropteridine diphosphokinase, mitochondrial|2-amino-4-hydroxy-6-hydroxymethyldihydropteridine diphosphokinase|6'-pyrophosphotransferase|HPPK|6-hydroxymethyl-dihydropterin pyrophosphokinase|GTP cyclohydrolase I / 2-amino-4-hydroxy-6-hydroxymethyldihydropteridine pyrophosphokina…	ATP + 6-hydroxymethyl dihydropterin <=> AMP + 7,8-Dihydropterin pyrophosphate	cpd00002 + cpd00954 <=> cpd00018 + cpd02920	2.7.6.3	peg.79	Cofactors, Vitamins, Prosthetic Groups, Pigments	Positive variable	R03503	HPPK	iJR904:HPPK2|iAO358:rll_147|iAF692:HPPK2|iSB619:HPPK2|iAF1260:HPPK2|iIT341:HPPK|iAbaylyiv4:H2PTERIDINEPYROPHOSPHOKIN-RXN|iND750:HPPKm|iYO844:HPPK|iNJ661:HPPK2:HPPK|iJN746:HPPK	-4.50	0.24	-4.50	<=>	REVERSIBLE BY POINTS
rxn02504	2-Amino-4-hydroxy-6-(D-erythro-1,2,3-trihydroxypropyl)-7,8-|dihydropteridine glycolaldehyde-lyase|dihydroneopterin aldolase, mitochondrial|dihydroneopterin aldolase|dihydropteridine glycolaldehyde-lyase|DHNPA|dihydroneopterinaldolase	Dihydroneopterin <=> Glycolaldehyde + 6-hydroxymethyl dihydropterin	cpd02961 <=> cpd00229 + cpd00954	4.1.2.25	peg.78	Cofactors, Vitamins, Prosthetic Groups, Pigments	Positive variable	R03504	DHNPA	iJR904:DHNPA2|iAO358:rll_142|iAF692:DHNPA2|iSB619:DHNPA2|iAF1260:DHNPA2|iIT341:DHNPA|iAbaylyiv4:H2NEOPTERINALDOL-RXN|iND750:DHNPAm|iYO844:DHNPA|iNJ661:DHNPA2:DHNPA|iJN746:DHNPA	2.56	0.38	-1.54	<=>	REVERSIBLE BY MM DELTAG
rxn02507	1-(2-Carboxyphenylamino)-1-deoxy-D-ribulose-5-phosphate|carboxy-lyase(cyclizing)|carboxy-lyase(cyclizing)|indole-3-glycerol-phosphate synthase|IGPS|indol-3-glycerol phosphate synthase|indole-3-glycerol-phosphatesynthase	H+ + 1-(2-carboxyphenylamino)-1-deoxyribulose 5-phosphate => H2O + CO2 + Indoleglycerol phosphate	cpd00067 + cpd00956 => cpd00001 + cpd00011 + cpd02210	4.1.1.48	peg.2270	Amino Acids and Derivatives	Positive variable	R03508	IGPS	iJR904:IGPS|iAO358:rll_428|iAG612:rbs_3|iAF692:IGPS|iSB619:IGPS|iAF1260:IGPS|iIT341:IGPS|iAbaylyiv4:IGPSYN-RXN|iND750:IGPS|iYO844:IGPS|iNJ661:IGPS|iJN746:IGPS	-14.46	1.83	-19.92	=>	IRREVERSIBLE BY DELTAG MINMAX
rxn02508	N-(5-Phospho-beta-D-ribosyl)anthranilate ketol-isomerase|N-(5-Phospho-beta-D-ribosyl)anthranilate ketol-isomerase|phosphoribosylanthranilate isomerase (irreversible)|phosphoribosylanthranilate isomerase|PRAIi|phosphorybosyl-anthranilate isomerase|phosphoribosylanthranilateisomerase-irreversible	N-5-phosphoribosyl-anthranilate <=> 1-(2-carboxyphenylamino)-1-deoxyribulose 5-phosphate	cpd02642 <=> cpd00956	5.3.1.24	peg.2269	Amino Acids and Derivatives	Positive variable	R03509	PRAI	iJR904:PRAIi|iAO358:rll_431|iAG612:rbs_473|iAF692:PRAIi|iSB619:PRAI|iAF1260:PRAIi|iIT341:PRAIi|iAbaylyiv4:PRAISOM-RXN|iND750:PRAIi|iYO844:PRAI|iNJ661:PRAIi|iJN746:PRAI	0.62	1.30	0.62	<=>	REVERSIBLE BY MM DELTAG
rxn02521	2',3'-Cyclic AMP 3'-nucleotidohydrolase|2',3'-cyclic-nucleotide phosphodiesterase (AMP) (periplasm)|2',3'-cyclic-nucleotide 2'-phosphodiesterase (2',3'-cyclc AMP)	H2O + 2',3'-Cyclic AMP => 3'-AMP	cpd00001 + cpd01570 => cpd00988	3.1.4.16	peg.784	Nucleosides and Nucleotides	Blocked	R03537	23CN2P1	iYO844:23CN2P1|iAF1260:23PDE7pp	-7.73	2.15	-7.73	=>	IRREVERSIBLE BY DELTAG MINMAX
rxn02522	2',3'-Cyclic UMP 3'-nucleotidohydrolase|2',3'-cyclic-nucleotide phosphodiesterase (UMP) (periplasm)|2',3'-cyclic-nucleotide 2'-phosphodiesterase (2',3'-cyclic UMP)	H2O + 2',3'-Cyclic UMP => 3'-UMP	cpd00001 + cpd01572 => cpd00989	3.1.4.16	peg.784	Nucleosides and Nucleotides	Blocked	R03538	23CN2P2	iYO844:23CN2P2|iAF1260:23PDE2pp	-7.73	2.15	-7.73	=>	IRREVERSIBLE BY DELTAG MINMAX
rxn02527		H+ + NADH + Butanal <=> NAD + 1-Butanol	cpd00067 + cpd00004 + cpd01011 <=> cpd00003 + cpd03662	1.1.1.-	peg.3139+peg.3140	Carbohydrates	Blocked	R03544	NOT IN MODEL		-5.22	1.07	-5.22	<=>	REVERSIBLE BY POINTS
rxn02596	a-galactosidase (stachyose)	H2O + Stachyose <=> Melitose + GALC	cpd00001 + cpd01133 <=> cpd00382 + cpd00108	3.2.1.22	peg.3033	Carbohydrates	Blocked	R03634	GALS4	iYO844:GALS4	-3.11	0.69	-7.21	<=>	REVERSIBLE BY POINTS
rxn02666	L-2-amino-3-oxobutanoate decarboxylation (spontaneous)	CO2 + Aminoacetone <= H+ + L-2-Amino-acetoacetate	cpd00011 + cpd01298 <= cpd00067 + cpd02211		SPONTANEOUS	Amino Acids and Derivatives	Blocked	R03758	NOT IN MODEL	iAF1260:AOBUTDs	3.09	0.54	8.55	<=	IRREVERSIBLE BY DELTAG MINMAX
rxn02680	Octanoyl-CoA:acetyl-CoA C-acyltransferase|3-ketoacyl-CoA thiolase|acetyl-CoA C-acetyltransferase (octanoyl-CoA), peroxisomal|acetyl-CoA C-acyltransferase (octanoyl-CoA)|Octanoyl-CoA:acetyl-CoA C-acyltransferase|acetyl-CoA C-acyltransferase (octanoyl-CoA) (r)|3oxoacyl-coa thiolase (c10:0)	Acetyl-CoA + Octanoyl-CoA <=> CoA + 3-Oxodecanoyl-CoA	cpd00022 + cpd01335 <=> cpd00010 + cpd03119	2.3.1.16	peg.3288|peg.1035|peg.2421	Fatty Acids and Lipids	Positive variable	R03778	ACACT4r	iAbaylyiv4:C10:0-3OXOCOA-THIOLASE-RXN|iYO844:ACACT4r|iND750:ACACT4p|iSB619:ACACT4r|iAF1260:KAT4|iJN746:KAT4	7.06	1.09	7.06	<=>	REVERSIBLE BY POINT DELTAG CONFLICT
rxn02727	(5-Glutamyl)-peptide:amino-acid 5-glutamyltransferase	H2O + Leukotriene C4 <=> GLU + LTD4	cpd00001 + cpd01465 <=> cpd00023 + cpd03540	2.3.2.2	peg.1845	Sulfur Metabolism	Blocked		NOT IN MODEL		-0.46	0.85	-4.56	<=>	REVERSIBLE BY POINTS
rxn02760	Sucrose 6-phosphate fructohydrolase|beta-fructofuranosidase	H2O + 6-Phosphosucrose <=> Levulose + Robison ester	cpd00001 + cpd01693 <=> cpd00082 + cpd00079	3.2.1.26	peg.3809	Carbohydrates	Blocked	R03921	FFSD	iJR904:FFSD|iAG612:rbs_336|iYO844:FFSD|iSB619:FFSDr|iAF1260:FFSD	-3.11	0.69	-7.21	<=>	REVERSIBLE BY POINTS
rxn02762	2',3'-Cyclic CMP 3'-nucleotidohydrolase|2',3'-cyclic-nucleotide phosphodiesterase (CMP) (periplasm)|2',3'-cyclic-nucleotide 2'-phosphodiesterase (2',3' cyclic CMP)	H2O + 2',3'-Cyclic CMP => 3'-CMP	cpd00001 + cpd01571 => cpd03454	3.1.4.16	peg.784	Nucleosides and Nucleotides	Blocked	R03929	23CN2P3	iYO844:23CN2P3|iAF1260:23PDE4pp	-7.73	2.15	-7.73	=>	IRREVERSIBLE BY DELTAG MINMAX
rxn02774	S-Adenosyl-L-methionine:uroporphyrin-III C-methyltransferase|sirohydrochlorin dehydrogenase (NAD)|precorrin-2 oxidase	NAD + Precorrin 2 <=> H+ + NADH + Sirohydrochlorin	cpd00003 + cpd01620 <=> cpd00067 + cpd00004 + cpd03426	1.3.1.76|2.1.1.107	peg.1565	Cofactors, Vitamins, Prosthetic Groups, Pigments	Blocked	R03947	NOT IN MODEL	iAbaylyiv4:DIMETHUROPORDEHYDROG-RXN|iAF692:SHCHD2|iNJ661:SHCHD2|iSB619:SHCHD2|iAF1260:SHCHD2|iJN746:SHCHD2	UNKNOWN	UNKNOWN	UNKNOWN	<=>	REVERSIBLE BY POINTS
rxn02789	2-Isopropylmalate hydro-lyase|2-isopropylmalate hydratase|3-isopropylmalate dehydratase small subunit	2-Isopropylmalate <=> H2O + 2-Isopropylmaleate	cpd01646 <=> cpd00001 + cpd01710	4.2.1.33	peg.2829|peg.2828	Amino Acids and Derivatives	Positive variable	R03968	IPPMIb	iJR904:IPPMIb|iAO358:rll_230|iAF692:IPPMIb|iYO844:IPPMIb|iND750:IPPMIb|iNJ661:IPPMIb|iSB619:IPPMIb|iAF1260:IPPMIb|iJN746:IPPMIb	1.47	0.90	1.47	<=>	REVERSIBLE BY MM DELTAG
rxn02791	(5-Glutamyl)-peptide:amino-acid 5-glutamyltransferase	GLU + L-3-Cyanoalanine <=> H2O + gamma-Glutamyl-beta-cyanoalanine	cpd00023 + cpd01651 <=> cpd00001 + cpd03407	2.3.2.2	peg.1845	Sulfur Metabolism	Blocked	R03970	NOT IN MODEL		0.46	0.85	4.56	<=>	REVERSIBLE BY POINTS
rxn02792	(5-Glutamyl)-peptide:amino-acid 5-glutamyltransferase	H+ + GLU + L-3-Cyanoalanine => H2O + CO2 + gamma-Glutamyl-3-aminopropiononitrile	cpd00067 + cpd00023 + cpd01651 => cpd00001 + cpd00011 + cpd03646	2.3.2.2	peg.1845	Amino Acids and Derivatives	Blocked	R03971	NOT IN MODEL		-2.63	1.02	-3.99	=>	IRREVERSIBLE BY POINTS
rxn02795	Glycochenodeoxycholate amidohydrolase	H2O + Glycochenodeoxycholate <=> Gly + Chenodiol	cpd00001 + cpd03247 <=> cpd00033 + cpd01663	3.5.1.24	peg.3959	Cofactors, Vitamins, Prosthetic Groups, Pigments	Blocked	R03975	NOT IN MODEL		-0.46	0.85	-4.56	<=>	REVERSIBLE BY POINTS
rxn02804	myristoyl-CoA:acetylCoA C-myristoyltransferase|acetyl-CoA C-acyltransferase (tetradecanoyl-CoA)|3-ketoacyl-CoA thiolase|acetul-CoA acyltransferase (tetradecanoyl-CoA), peroxisomal|myristoyl-CoA:acetylCoA C-myristoyltransferase|acetyl-CoA C-acyltransferase (tetradecanoyl-CoA) (r)|3oxoacyl-coa thiolase (c16:0)	Acetyl-CoA + Myristoyl-CoA <=> CoA + 3-Oxopalmitoyl-CoA	cpd00022 + cpd01695 <=> cpd00010 + cpd03114	2.3.1.16|2.3.1.155	peg.3288|peg.1035|peg.2421	Fatty Acids and Lipids	Positive variable	R03991	ACACT7r	iAbaylyiv4:2.3.1.155-RXN|iYO844:ACACT7r|iND750:ACACT7p|iSB619:ACACT7r|iAF1260:KAT7|iJN746:KAT7	7.06	1.09	7.06	<=>	REVERSIBLE BY POINT DELTAG CONFLICT
rxn02811	3-Isopropylmalate hydro-lyase|3-isopropylmalate dehydratase|3-isopropylmalate dehydratase large subunit	3-Isopropylmalate <=> H2O + 2-Isopropylmaleate	cpd02693 <=> cpd00001 + cpd01710	4.2.1.33	peg.2828+peg.2829	Amino Acids and Derivatives	Negative variable	R04001	IPPMIa	iJR904:IPPMIa|iAO358:rll_229|iAG612:rbs_37|iAF692:IPPMIa|iSB619:IPPMIa|iAF1260:IPPMIa|iND750:IPPMIa|iYO844:IPPMIa|iNJ661:IPPMIa|iJN746:IPPMIa	0.05	0.90	0.05	<=>	REVERSIBLE BY MM DELTAG
rxn02825	Acetyl-CoA:N-hydroxyarylamine O-acetyltransferase	Acetyl-CoA + N-Hydroxyarylamine => CoA + N-Acetoxyarylamine	cpd00022 + cpd01763 => cpd00010 + cpd01753	2.3.1.118	peg.3479	Carbohydrates	Blocked	R08386	NOT IN MODEL		-3.61	1.18	-3.61	=>	IRREVERSIBLE BY POINTS
rxn02831	O-Succinylbenzoate:CoA ligase (AMP-forming)|o-succinylbenzoate-CoA ligase|O-Succinylbenzoate:CoA ligase (AMP-forming)|SUCBZL|O-succinylbenzoic acid--CoA ligase|o-succinylbenzoate-CoAligase	ATP + H+ + CoA + Succinylbenzoate => PPi + AMP + Succinylbenzoyl-CoA	cpd00002 + cpd00067 + cpd00010 + cpd01772 => cpd00012 + cpd00018 + cpd02021	6.2.1.26	peg.3082	Cofactors, Vitamins, Prosthetic Groups, Pigments	Positive	R04030	SUCBZL	iIT341:SUCBZL|iJR904:SUCBZL|iAO358:rll_243|iYO844:SUCBZL|iNJ661:SUCBZL|iSB619:SUCBZL|iAF1260:SUCBZL	-2.49	1.23	-2.49	=>	IRREVERSIBLE BY POINTS
rxn02832	O-succinylbenzoate-CoA synthase|SUCBZS|O-succinylbenzoate-CoAsynthase	H2O + Succinylbenzoate <= SHCHC	cpd00001 + cpd01772 <= cpd03451	4.2.1.-	peg.3081	Cofactors, Vitamins, Prosthetic Groups, Pigments	Negative	R04031	SUCBZS	iIT341:SUCBZS|iJR904:SUCBZS|iAO358:rll_241|iYO844:SUCBZS|iNJ661:SUCBZS|iSB619:SUCBZS|iAF1260:SUCBZS	25.06	1.52	25.06	<=	IRREVERSIBLE BY DELTAG MINMAX
rxn02834	Phosphoribosyl-ATP pyrophosphohydrolase|phosphoribosyl-ATP pyrophosphatase|phosphoribosyl-atp pyrophosphatase	H2O + Phosphoribosyl-ATP => PPi + Phosphoribosyl-AMP	cpd00001 + cpd01775 => cpd00012 + cpd01777	3.6.1.31	peg.3492	Amino Acids and Derivatives	Positive variable	R04035	PRATPP	iJR904:PRATPP|iAO358:rll_195|iAG612:rbs_515|iAF692:PRATPP|iSB619:PRATPP|iAF1260:PRATPP|iAbaylyiv4:HISTPRATPHYD-RXN|iND750:PRATPP|iYO844:PRATPP|iNJ661:PRATPP|iJN746:PRATPP	-8.24	0.75	-12.34	=>	IRREVERSIBLE BY DELTAG MINMAX
rxn02835	1-(5-phospho-D-ribosyl)-AMP 1,6-hydrolase|phosphoribosyl-AMP cyclohydrolase|phosphoribosyl-amp cyclohydrolase	H2O + Phosphoribosyl-AMP <=> phosphoribosylformiminoaicar-phosphate	cpd00001 + cpd01777 <=> cpd02979	3.5.4.19	peg.3492	Cofactors, Vitamins, Prosthetic Groups, Pigments	Positive variable	R04037	PRAMPC	iJR904:PRAMPC|iAO358:rll_196|iAG612:rbs_514|iAF692:PRAMPC|iSB619:PRAMPC|iAF1260:PRAMPC|iAbaylyiv4:HISTCYCLOHYD-RXN|iND750:PRAMPC|iYO844:PRAMPC|iNJ661:PRAMPC|iJN746:PRAMPC	4.04	4.77	4.04	<=>	REVERSIBLE BY POINTS
rxn02853	Imidazole acetaldehyde:NAD+ oxidoreductase|aldehyde dehydrogenase (NAD)	NAD + H2O + Imidazole acetaldehyde <=> 2 H+ + NADH + 4-Imidazoleacetate	cpd00003 + cpd00001 + cpd03052 <=> 2 cpd00067 + cpd00004 + cpd01831	1.2.1.3	peg.735|peg.3801|peg.3991|peg.3888|peg.1936	Carbohydrates	Blocked	R04065	ALDD20x	iYO844:ALDD20x	-9.80	1.18	-9.80	<=>	REVERSIBLE BY POINTS
rxn02866	3-Methylbutanoyl-CoA:(acceptor) 2,3-oxidoreductase	Isovaleryl-CoA + FAD <= FADH2 + 3-Methylcrotonyl-CoA	cpd01882 + cpd00015 <= cpd00982 + cpd01966	1.3.99.3|1.3.99.10	peg.1830	Amino Acids and Derivatives	Negative variable	R04095	NOT IN MODEL	iAG612:rbs_361|iJN746:MBCOAi	11.44	1.84	11.44	<=>	REVERSIBLE BY POINTS
rxn02875	N-Acetylmuramoyl-Ala amidohydrolase|N-acetylmuramoyl-L-alanine amidase|N-Acetylmuramoyl-Ala amidohydrolase|AMAA|N-acetylmuramoyl-L-alanineamidase	H2O + N-Acetylmuramoyl-Ala <=> ALA + N-Acetyl-D-muramoate	cpd00001 + cpd01923 <=> cpd00035 + cpd03485	3.5.1.28	peg.2423|peg.2573|peg.2761|peg.3568|peg.153|peg.3115|peg.2147	Cell Wall and Capsule	Blocked	R04112	AMAA	iIT341:AMAA|iYO844:AMAA|iSB619:AMAA	-0.46	0.85	-4.56	<=>	REVERSIBLE BY POINTS
rxn02889	3-Methylcrotonoyl-CoA:carbon-dioxide ligase (ADP-forming)|methylcrotonoyl-CoA carboxylase	ATP + HCO3- + 3-Methylcrotonyl-CoA <=> ADP + Phosphate + H+ + 3-Methylglutaconyl-CoA	cpd00002 + cpd00242 + cpd01966 <=> cpd00008 + cpd00009 + cpd00067 + cpd02068	6.4.1.4	peg.1824+peg.1827+peg.1828	Amino Acids and Derivatives	Negative variable	R04138	NOT IN MODEL	iJN746:MCCC	-1.07	0.74	-1.07	<=>	REVERSIBLE BY MM DELTAG
rxn02894	ATP:S5-methyl-5-thio-D-ribose 1-phosphotransferase|5-methylthioribose kinase|ATP:S5-methyl-5-thio-D-ribose 1-phosphotransferase|MTRK|5-methylthioribosekinase	ATP + methylthioribose <=> ADP + methylthioribose-1-phosphate	cpd00002 + cpd01981 <=> cpd00008 + cpd02574	2.7.1.100	peg.1358	Amino Acids and Derivatives	Blocked	R04143	MTRK	iIT341:MTRK|iJR904:MTRK|iAG612:rbs_470|iYO844:MTRK|iSB619:MTRK|iAF1260:MTRK	-4.50	0.24	-4.50	<=>	REVERSIBLE BY POINTS
rxn02895	5-Phospho-D-ribosylamine:glycine ligase (ADP-forming)|phosphoribosylglycinamide synthase|phosphoribosylglycinamide synthetase|5-Phospho-D-ribosylamine:glycine ligase (ADP-forming)|PRAGSr|phosphoribosylamine-glycine ligase|phosphoribosylglycinamidesynthase|phosphoribosylamine--glycine ligase	ATP + Gly + 5-Phosphoribosylamine => ADP + Phosphate + H+ + GAR	cpd00002 + cpd00033 + cpd01982 => cpd00008 + cpd00009 + cpd00067 + cpd02394	6.3.4.13	peg.654	Nucleosides and Nucleotides	Positive variable	R04144	PRAGS	iJR904:PRAGSr|iAO358:rll_367|iAG612:rbs_166|iAF692:PRAGSr|iSB619:PRAGS|iAF1260:PRAGSr|iIT341:PRAGSr|iAbaylyiv4:GLYRIBONUCSYN-RXN|iND750:PRAGSr|iYO844:PRAGS|iNJ661:PRAGSr|iJN746:PRAGS	-6.35	0.86	-6.35	=>	IRREVERSIBLE BY POINTS
rxn02911	(S)-3-Hydroxydodecanoyl-CoA hydro-lyase|3-hydroxyacyl-CoA dehydratase (3-hydroxydodecanoyl-CoA)|3-hydroxyacyl-CoA dehydratase (3-hydroxydodecanoyl-CoA), peroxisomal|enoyl-coa hydratase (c12:0)	(S)-3-Hydroxydodecanoyl-CoA <=> H2O + (2E)-Dodecenoyl-CoA	cpd03116 <=> cpd00001 + cpd02060	4.2.1.17|4.2.1.74	peg.1719|peg.2857	Fatty Acids and Lipids	Positive variable	R04170	ECOAH5	iAbaylyiv4:C12:0-2ENOYLCOA-HYDRATASE-RXN|iYO844:ECOAH5|iND750:ECOAH5p|iSB619:ECOAH5|iAF1260:ECOAH5|iJN746:ECOAH5	2.16	0.77	2.16	<=>	REVERSIBLE BY POINTS
rxn02914	3-Phosphoserine:2-oxoglutarate aminotransferase|phosphoserine transaminase|3-phosphoserine aminotransferase|3-Phosphoserine:2-oxoglutarate aminotransferase|PSERT|phosphoserine aminotransferase|phosphoserinetransaminase|phosphoserine transaminase reversible	2-Oxoglutarate + phosphoserine <=> GLU + 3-Phosphonooxypyruvate	cpd00024 + cpd00738 <=> cpd00023 + cpd02069	2.6.1.52	peg.1002	Amino Acids and Derivatives	Negative variable	R04173	PSERTr	iJR904:PSERT|iAO358:rll_410|iAG612:rbs_71|iAF692:PSERT|iSB619:PSERT|iAF1260:PSERT|iIT341:PSERT|iAbaylyiv4:PSERTRANSAM-RXN|iND750:PSERT|iYO844:PSERTr|iNJ661:PSERT|iJN746:PSERTr	0.00	2.00	0.00	<=>	REVERSIBLE BY MM DELTAG
rxn02916	6-Amino-2-oxohexanoate cyclation	2-Oxo-6-aminocaproate => H+ + H2O + delta1-Piperideine-2-carboxylate	cpd02074 => cpd00067 + cpd00001 + cpd00922		SPONTANEOUS	Amino Acids and Derivatives	Blocked	R04175	NOT IN MODEL	iJN746:AOXHEXCYCL	-14.94	1.50	-14.94	=>	IRREVERSIBLE BY DELTAG MINMAX
rxn02929	2,3,4,5-Tetrahydrodipicolinate:NADP+ oxidoreductase|dihydrodipicolinate reductase (NADPH)|2,3,4,5-Tetrahydrodipicolinate:NADP+ oxidoreductase|DHDPRy|dihydrodipicolinatereductase-NADPH|dihydrodipicolinate reductase	TPN + tetrahydrodipicolinate <=> H+ + TPNH + Dihydrodipicolinate	cpd00006 + cpd02465 <=> cpd00067 + cpd00005 + cpd02120	1.3.1.26	peg.2253	Amino Acids and Derivatives	Negative	R04199	DHDPRy	iJR904:DHDPRy|iAG612:rbs_22|iAF692:DHDPRy|iSB619:DHDPRy|iAF1260:DHDPRy|iIT341:DHDPRy|iAbaylyiv4:DIHYDROPICRED-RXN|iYO844:DHDPRy|iNJ661:DHDPRy|iJN746:DHDPRy	1.01	1.27	1.01	<=>	REVERSIBLE BY MM DELTAG
rxn02933	(2S,3S)-3-hydroxy-2-methylbutanoyl-CoA:NAD+ oxidoreductase|3-hydroxyacyl-CoA dehydrogenase (2-Methylacetoacetyl-CoA)	NAD + 2-methyl-3-hydroxy-butyryl-CoA <=> H+ + NADH + 2-Methylacetoacetyl-CoA	cpd00003 + cpd02691 <=> cpd00067 + cpd00004 + cpd02124	1.1.1.35|1.1.1.178	peg.3289	Amino Acids and Derivatives	Variable	R04203	HACD8	iYO844:HACD8|iJN746:HACD9	3.76	1.08	3.76	<=>	REVERSIBLE BY POINTS
rxn02934	(2S,3S)-3-Hydroxy-2-methylbutanoyl-CoA hydro-liase|2-Methylprop-2-enoyl-CoA (2-Methylbut-2-enoyl-CoA)	2-methyl-3-hydroxy-butyryl-CoA <=> H2O + Tiglyl-CoA	cpd02691 <=> cpd00001 + cpd02125	4.2.1.17	peg.2857	Amino Acids and Derivatives	Variable	R04204	ECOAH9	iYO844:ECOAH9|iJN746:ECOAH9ir	1.60	0.79	1.60	<=>	REVERSIBLE BY MM DELTAG
rxn02937	2-(Formamido)-N1-(5-phosphoribosyl)acetamidine cyclo-ligase|(ADP-forming)|phosphoribosylaminoimidazole synthase|phosphoribosylaminoimidazole synthetase|(ADP-forming)|PRAIS|phosphoribosylaminoimidazolesynthase|phosphoribosylformylglycinamidine cyclo-ligase|phosphoribosyl-aminoimidazole synthetase	ATP + 5'-Phosphoribosylformylglycinamidine <=> ADP + Phosphate + H+ + AIR	cpd00002 + cpd02826 <=> cpd00008 + cpd00009 + cpd00067 + cpd02140	6.3.3.1	peg.651	Cofactors, Vitamins, Prosthetic Groups, Pigments	Positive variable	R04208	PRAIS	iJR904:PRAIS|iAO358:rll_374|iAG612:rbs_169|iAF692:PRAIS|iSB619:PRAIS|iAF1260:PRAIS|iIT341:PRAIS|iAbaylyiv4:AIRS-RXN|iND750:PRAIS|iYO844:PRAIS|iNJ661:PRAIS|iJN746:PRAIS	20.66	2.36	16.56	<=	IRREVERSIBLE BY DELTAG MINMAX
rxn02945	prephytoene diphosphate:geranylgeranyl-diphosphate|geranylgeranyltransferase	Prephytoene diphosphate => PPi + 15-cis-Phytoene	cpd02168 => cpd00012 + cpd03211	2.5.1.32	peg.1080	Cofactors, Vitamins, Prosthetic Groups, Pigments	Blocked	R04218	NOT IN MODEL		-3.66	2.29	-7.76	=>	IRREVERSIBLE BY POINTS
rxn02949	(S)-3-Hydroxyisobutyryl-CoA hydro-lyase|enoyl-CoA hydratase, bacterial|3-hydroxyacyl-CoA dehydratase (3-hydroxyisobutyryl-CoA) (mitochondria)	H2O + Methacrylyl-CoA <=> (S)-3-Hydroxyisobutyryl-CoA	cpd00001 + cpd02187 <=> cpd03572	4.2.1.17	peg.1719|peg.2857	Amino Acids and Derivatives	Blocked	R04224	ECOAH2c	iYO844:ECOAH2c|iJN746:ECOAH12	0.87	0.78	0.87	<=>	REVERSIBLE BY MM DELTAG
rxn02988	quinolinate synthase|QULNS|quinolinatesynthase|quinolinate synthetase a	Phosphate + H+ + 2 H2O + Quinolinate <= Glycerone phosphate + Iminoaspartate	cpd00009 + cpd00067 + 2 cpd00001 + cpd02333 <= cpd00095 + cpd03470		peg.2788	Cofactors, Vitamins, Prosthetic Groups, Pigments	Negative variable	R04292	QULNS	iIT341:QULNS|iJR904:QULNS|iAbaylyiv4:QUINOLINATE-SYNTHA-RXN|iAF692:QULNS|iYO844:QULNS|iND750:QULNS|iNJ661:QULNS|iAF1260:QULNS|iJN746:QULNS	10.39	2.38	10.39	<=	IRREVERSIBLE BY POINTS
rxn03004	10-Formyltetrahydrofolate:5'-phosphoribosylglycinamide|formyltransferase|phosphoribosylglycinamide formyltransferase|phosphoribosylglycinamide formyltransferase, irreversible|formyltransferase|GARFTi|phosphoribosylglycinamideformyltransferase-irreversible	10-Formyl-THF + GAR => H+ + N-Formyl-GAR + THF	cpd00201 + cpd02394 => cpd00067 + cpd02678 + cpd00087	2.1.2.2	peg.652	Nucleosides and Nucleotides	Positive variable	R04325	GARFTi	iJR904:GARFT|iAO358:rll_375|iAG612:rbs_8|iAF692:GARFT|iSB619:GARFT|iAF1260:GARFT|iIT341:GARFTi|iAbaylyiv4:GART-RXN|iND750:GARFTi|iYO844:GARFTi|iNJ661:GARFT|iJN746:GARFT	-6.68	1.55	-6.68	<=>	REVERSIBLE BY POINTS
rxn03012		L-2-Amino-6-oxopimelate => H+ + H2O + tetrahydrodipicolinate	cpd02414 => cpd00067 + cpd00001 + cpd02465		SPONTANEOUS	Amino Acids and Derivatives	Blocked	R04336	NOT IN MODEL		-16.74	1.36	-16.74	=>	IRREVERSIBLE BY DELTAG MINMAX
rxn03030	Acetyl-CoA:L-2,3,4,5-tetrahydrodipicolinate N2-acetyltransferase|Tetrahydrodipicolinate acetyltransferase	Acetyl-CoA + H2O + tetrahydrodipicolinate <=> CoA + L-2-Acetamido-6-oxopimelate	cpd00022 + cpd00001 + cpd02465 <=> cpd00010 + cpd03289	2.3.1.89	peg.1420	Amino Acids and Derivatives	Positive	R04364	APATi	iYO844:APATi	11.44	1.83	11.44	<=>	REVERSIBLE BY POINT DELTAG CONFLICT
rxn03043	5-Dehydro-4-deoxy-D-glucuronate ketol-isomerase	5-Dehydro-4-deoxy-D-glucuronate <=> 2,5-Diketo-3-deoxy-D-gluconate	cpd02508 <=> cpd02663	5.3.1.17	peg.2218	Carbohydrates	Blocked	R04383	DKI	iYO844:DKI	-1.46	0.30	-1.46	<=>	REVERSIBLE BY MM DELTAG
rxn03057	5-Methylthio-5-deoxy-D-ribose-1-phosphate ketol-isomerase|5-methylthioribose-1-phosphate isomerase|5-Methylthio-5-deoxy-D-ribose-1-phosphate ketol-isomerase|MTRI|5-methylthioribose-1-phosphateisomerase	methylthioribose-1-phosphate <=> methylthioribulose-1-phosphate	cpd02574 <=> cpd02791	5.3.1.23	peg.1357	Amino Acids and Derivatives	Blocked	R04420	MTRI	iIT341:MTRI|iJR904:MTRI|iAG612:rbs_471|iYO844:MTRI|iSB619:MTRI|iAF1260:MTRI	0.62	1.30	0.62	<=>	REVERSIBLE BY MM DELTAG
rxn03060	2-Hydroxybutane-1,2,3-tricarboxylate hydro-lyase|2-methylcitrate dehydratase	2-Methylcitrate <=> H2O + cis-2-Methylaconitate	cpd01501 <=> cpd00001 + cpd02597	4.2.1.79	peg.2417	Carbohydrates	Positive variable	R04424	NOT IN MODEL	iJR904:MCITD|iAbaylyiv4:2-METHYLCITRATE-DEHYDRATASE-RXN|iAG612:rbs_55|iAF1260:MCITD|iJN746:MCITD	0.91	1.11	0.91	<=>	REVERSIBLE BY MM DELTAG
rxn03061	(2S,3R)-3-Hydroxybutane-1,2,3-tricarboxylate hydro-lyase|2-methylisocitrate dehydratase|methyl-cis-aconitic acid hydratase	Methylisocitrate <=> H2O + cis-2-Methylaconitate	cpd02799 <=> cpd00001 + cpd02597	4.2.1.99	peg.1804	Carbohydrates	Negative variable	R04425	NOT IN MODEL	iJR904:MICITD|iAbaylyiv4:RXN0-311|iAG612:rbs_54|iAF1260:MICITD|iJN746:MICITDr	0.91	1.11	0.91	<=>	REVERSIBLE BY MM DELTAG
rxn03062	3-Isopropylmalate:NAD+ oxidoreductase|3-isopropylmalate dehydrogenase|3-isopropylmalate dehydrogenase reversible	NAD + 3-Isopropylmalate <=> H+ + NADH + 2-isopropyl-3-oxosuccinate	cpd00003 + cpd02693 <=> cpd00067 + cpd00004 + cpd02605	1.1.1.85	peg.2830	Amino Acids and Derivatives	Positive variable	R04426	IPMD	iJR904:IPMD|iAG612:rbs_63|iAF692:IPMD|iSB619:IPMD|iAF1260:IPMD|iND750:IPMD|iYO844:IPMD|iNJ661:IPMD|iJN746:IPMDr	6.22	1.10	6.22	<=>	REVERSIBLE BY POINTS
rxn03068	(R)-2,3-Dihydroxy-3-methylbutanoate:NADP+ oxidoreductase|(isomerizing)	TPN + 2,3-Dihydroxy-isovalerate <=> H+ + TPNH + 2-Oxo-3-hydroxyisovalerate	cpd00006 + cpd02498 <=> cpd00067 + cpd00005 + cpd02569	1.1.1.86	peg.2832	Amino Acids and Derivatives	Blocked	R04440	NOT IN MODEL		6.22	1.10	6.22	<=>	REVERSIBLE BY POINTS
rxn03071	L-1-Pyrroline-3-hydroxy-5-carboxylate:NAD+ oxidoreductase|L-1-pyrroline-3-hydroxy-5-carboxylate dehydrogenase, mitochondrial|3-hydroxy-1-pyrroline-5-carboxylate dehydrogenase|L-1-Pyrroline-3-hydroxy-5-carboxylate:NAD+ oxidoreductase|PHCD|L-1-pyrroline-3-hydroxy-5-carboxylatedehydrogenase	NAD + 2 H2O + L-1-Pyrroline-3-hydroxy-5-carboxylate <=> H+ + NADH + 4-Hydroxy-L-glutamate	cpd00003 + 2 cpd00001 + cpd02625 <=> cpd00067 + cpd00004 + cpd01974	1.5.1.12	peg.3784|peg.322	Amino Acids and Derivatives	Blocked	R04444	HP5CD	iIT341:PHCD|iYO844:HP5CD|iND750:PHCDm	6.05	1.72	6.05	<=>	REVERSIBLE BY POINTS
rxn03075	ATP:4-methyl-5-(2-hydroxyethyl)-thiazole 2-phosphotransferase|hydroxyethylthiazole kinase|ATP:4-methyl-5-(2-hydroxyethyl)-thiazole 2-phosphotransferase|HETZK|hydroxyethylthiazolekinase	ATP + 5-(2-Hydroxyethyl)-4-methylthiazole <=> ADP + 4-Methyl-5--2-phosphoethyl-thiazole	cpd00002 + cpd02636 <=> cpd00008 + cpd02654	2.7.1.50	peg.3835	Cofactors, Vitamins, Prosthetic Groups, Pigments	Blocked	R04448	HETZK	iJR904:HETZK|iAO358:rll_417|iAF692:HETZK|iSB619:HETZK|iAF1260:HETZK|iIT341:HETZK|iAbaylyiv4:THIAZOLSYN3-RXN|iND750:HETZK|iYO844:HETZK	-4.50	0.24	-4.50	<=>	REVERSIBLE BY POINTS
rxn03080	6,7-Dimethyl-8-(1-D-ribityl)lumazine:6,7-dimethyl-8-(1-D-ribityl)|lumazine 2,3-butanediyltransferase|riboflavin synthase|lumazine 2,3-butanediyltransferase|RBFSa|riboflavinsynthase|lumazine synthase	4--1-D-Ribitylamino-5-aminouracil + 3-4-dihydroxy-2-butanone4-phosphate <=> Phosphate + H+ + 2 H2O + 6-7-Dimethyl-8--1-D-ribityllumazine	cpd02882 + cpd11225 <=> cpd00009 + cpd00067 + 2 cpd00001 + cpd02656	2.5.1.9	peg.2329	Cofactors, Vitamins, Prosthetic Groups, Pigments	Positive variable	R04457	RBFSa	iJR904:RBFSa|iAF692:RBFSa|iSB619:RBFSa|iAF1260:RBFSa|iIT341:RBFSa|iAbaylyiv4:LUMAZINESYN-RXN|iND750:RBFSa|iYO844:RBFSa|iNJ661:RBFSa|iJN746:RBFSa	0.92	2.79	0.92	<=>	REVERSIBLE BY MM DELTAG
rxn03084	5'-Phosphoribosylformylglycinamide:L-glutamine amido-ligase|(ADP-forming)|phosphoribosylformylglycinamidine synthase|(ADP-forming)|PRFGS|phosphoribosylformylglycinamidinesynthase|phosphoribosylformylglycinamidine synthase II|phosphoribosylformylglycinamidine synthetase I	ATP + H2O + L-Glutamine + N-Formyl-GAR => ADP + Phosphate + H+ + GLU + 5'-Phosphoribosylformylglycinamidine	cpd00002 + cpd00001 + cpd00053 + cpd02678 => cpd00008 + cpd00009 + cpd00067 + cpd00023 + cpd02826	6.3.5.3	peg.647+peg.648+peg.649	Nucleosides and Nucleotides	Positive variable	R04463	PRFGS	iJR904:PRFGS|iAO358:rll_373:rll_376|iAG612:rbs_168|iAF692:PRFGS|iSB619:PRFGS|iAF1260:PRFGS|iIT341:PRFGS|iAbaylyiv4:FGAMSYN-RXN|iND750:PRFGS|iYO844:PRFGS|iNJ661:PRFGS|iJN746:PRFGS	-13.46	1.78	-17.56	=>	IRREVERSIBLE BY POINTS
rxn03086	Acetyl-L,L-diaminopimelate aminotransferase	2-Oxoglutarate + N6-Acetyl-L-2,6-diaminopimelate <=> GLU + L-2-Acetamido-6-oxopimelate	cpd00024 + cpd02685 <=> cpd00023 + cpd03289	2.6.1.-	peg.1402|peg.3143	Amino Acids and Derivatives	Negative	R04467	APTA1i	iYO844:APTA1i	0.00	2.00	0.00	<=>	REVERSIBLE BY MM DELTAG
rxn03094	Glycodeoxycholate amidohydrolase	H2O + Glycodeoxycholate <=> Gly + Deoxycholate	cpd00001 + cpd03245 <=> cpd00033 + cpd02733	3.5.1.24	peg.3959	Cofactors, Vitamins, Prosthetic Groups, Pigments	Blocked	R04486	NOT IN MODEL		-0.46	0.85	-4.56	<=>	REVERSIBLE BY POINTS
rxn03108	ATP:4-amino-2-methyl-5-phosphomethylpyrimidine phosphotransferase|phosphomethylpyrimidine kinase|ATP:4-amino-2-methyl-5-phosphomethylpyrimidine phosphotransferase|PMPK|phosphomethylpyrimidinekinase	ATP + 4-Amino-2-methyl-5-phosphomethylpyrimidine <=> ADP + 4-Amino-2-methyl-5-diphosphomethylpyrimidine	cpd00002 + cpd02775 <=> cpd00008 + cpd02894	2.7.4.7	peg.1172|peg.3807	Cofactors, Vitamins, Prosthetic Groups, Pigments	Blocked	R04509	PMPK	iJR904:PMPK|iAO358:rll_414:rll_415|iAF692:PMPK|iSB619:PMPK|iAF1260:PMPK|iIT341:PMPK|iAbaylyiv4:PYRIMSYN3-RXN|iND750:PMPK|iYO844:PMPK|iNJ661:PMPK|iJN746:PMPK	0.00	2.00	0.00	<=>	REVERSIBLE BY MM DELTAG
rxn03135	Imidazole-glycerol-3-phosphate synthase|amidotransferase|imidazole glycerol phosphate synthase	H+ + GLU + D-erythro-imidazol-glycerol-phosphate + AICAR <= L-Glutamine + phosphoribulosylformimino-AICAR-phosphate	cpd00067 + cpd00023 + cpd02843 + cpd02851 <= cpd00053 + cpd02991		peg.3493+peg.3495	Amino Acids and Derivatives	Negative variable	R04558	IG3PS	iJR904:IG3PS|iAO358:rll_194|iAG612:rbs_517|iAF692:IG3PS|iSB619:IG3PS|iAF1260:IG3PS|iAbaylyiv4:GLUTAMIDOTRANS-RXN|iND750:IG3PS|iYO844:IG3PS|iNJ661:IG3PS|iJN746:IG3PS	25.53	3.43	29.63	<=	IRREVERSIBLE BY DELTAG MINMAX
rxn03136	1-(5'-Phosphoribosyl)-5-amino-4-(N-succinocarboxamide)-imidazole|AMP-lyase|adenylosuccinate lyase|AMP-lyase|ADSL2r|adenylosuccinatelyase	SAICAR <=> Fumarate + AICAR	cpd02921 <=> cpd00106 + cpd02851	4.3.2.2	peg.645	Nucleosides and Nucleotides	Positive variable	R04559	ADSL2r	iJR904:ADSL2r|iAO358:rll_364|iAG612:rbs_80|iAF692:ADSL2|iSB619:ADSL2r|iAF1260:ADSL2r|iIT341:ADSL2r|iAbaylyiv4:AICARSYN-RXN|iND750:ADSL2r|iYO844:ADSL2r|iNJ661:ADSL2r|iJN746:ADSL2r	7.34	0.93	3.24	<=>	REVERSIBLE BY POINTS
rxn03137	10-Formyltetrahydrofolate:5'-phosphoribosyl-5-amino-4-|imidazolecarboxamide formyltransferase|phosphoribosylaminoimidazolecarboxamide formyltransferase|imidazolecarboxamide formyltransferase|AICART|phosphoribosylaminoimidazolecarboxamide formyltransferase / IMP cyclohydrolase|phosphoribosylaminoimidazolecarboxamideformyltransferase	10-Formyl-THF + AICAR <=> THF + FAICAR	cpd00201 + cpd02851 <=> cpd00087 + cpd02884	2.1.2.3	peg.653	Nucleosides and Nucleotides	Positive variable	R04560	AICART	iJR904:AICART|iAO358:rll_370|iAG612:rbs_9|iAF692:AICART|iSB619:AICART|iAF1260:AICART|iIT341:AICART|iAbaylyiv4:AICARTRANSFORM-RXN|iND750:AICART|iYO844:AICART|iNJ661:AICART|iJN746:AICART	-5.44	1.57	-5.44	<=>	REVERSIBLE BY POINTS
rxn03147	1-(5-Phosphoribosyl)-5-amino-4-carboxyimidazole:L-aspartate ligase|(ADP-forming)|phosphoribosylaminoimidazolesuccinocarboxamide synthase|(ADP-forming)|PRASCS|phosphoribosylaminoimidazolesuccinocarboxamidesynthase|phosphoribosylaminoimidazole-succinocarboxamide synthase|phosphoribosylaminoimidazole-succinocarboxamide synthetase	ATP + Aspartate + 5'-Phosphoribosyl-4-carboxy-5-aminoimidazole => ADP + Phosphate + 2 H+ + SAICAR	cpd00002 + cpd00041 + cpd02893 => cpd00008 + cpd00009 + 2 cpd00067 + cpd02921	6.3.2.6	peg.646	Nucleosides and Nucleotides	Positive variable	R04591	PRASCS	iJR904:PRASCS|iAO358:rll_366|iAG612:rbs_165|iAF692:PRASCS|iSB619:PRASCS|iAF1260:PRASCS|iIT341:PRASCS|iAbaylyiv4:SAICARSYN-RXN|iND750:PRASCS|iYO844:PRASCS|iNJ661:PRASCS|iJN746:PRASCS	-16.08	1.46	-16.08	=>	IRREVERSIBLE BY POINTS
rxn03164	UDP-N-acetylmuramoyl-L-alanyl-D-glutamyl-meso-2,6-|diaminoheptanedioate:D-alanyl-D-alanine ligase(ADP-forming)|UDP-N-acetylmuramoyl-L-alanyl-D-glutamyl-meso-2,6-diaminopimeloyl-D-alanyl-D-alanine synthetase|diaminoheptanedioate:D-alanyl-D-alanine ligase(ADP-forming)|UGMDDS|UDP-N-acetylmuramoyl-L-alanyl-D-glutamyl-meso-2-6-diaminopimeloyl-D-alanyl-D-alaninesynthetase|udp-n-acetylmuramoylalanyl-d-g…	ATP + UDP-N-acetylmuramoyl-L-alanyl-D-gamma-glutamyl-meso-2,6-diaminopimelate + D-Ala-D-Ala => ADP + Phosphate + H+ + UDP-N-acetylmuramoyl-L-alanyl-D-glutamyl-6-carboxy-L-lysyl-D-alanyl- D-alanine	cpd00002 + cpd02964 + cpd00731 => cpd00008 + cpd00009 + cpd00067 + cpd02968	6.3.2.10|6.3.2.15	peg.457	Cell Wall and Capsule	Positive	R04617	UGMDDS	iIT341:UGMDDS|iJR904:UGMDDS|iAbaylyiv4:UDP-NACMURALGLDAPAALIG-RXN|iYO844:UGMDDS|iNJ661:UGMDDS|iSB619:UGMDDS|iAF1260:UGMDDS|iJN746:UGMDDS	-6.35	0.86	-6.35	=>	IRREVERSIBLE BY POINTS
rxn03167	2-Amino-4-hydroxy-6-(erythro-1,2,3-trihydroxypropyl)|dihydropteridine triphosphate phosphohydrolase (alkaline optimum)|alkaline phosphatase (Dihydroneopterin)	3 H2O + 7,8-Dihydroneopterin 3'-triphosphate => 3 Phosphate + 3 H+ + Dihydroneopterin	3 cpd00001 + cpd02978 => 3 cpd00009 + 3 cpd00067 + cpd02961	3.1.3.1	peg.574|peg.941	Cofactors, Vitamins, Prosthetic Groups, Pigments	Positive variable	R04620	AKP1	iAO358:rll_610|iAF692:AKP1|iYO844:AKP1|iND750:AKP1|iSB619:AKP1	-15.95	2.14	-28.25	=>	IRREVERSIBLE BY DELTAG MINMAX
rxn03175	N-(5'-Phospho-D-ribosylformimino)-5-amino-1-|(5''-phospho-D-ribosyl)-4-imidazolecarboxamide ketol-isomerase|1-(5-phosphoribosyl)-5-[(5-phosphoribosylamino)methylideneamino)imidazole-4-carboxamide isomerase|1-(5-phosphoribosyl)-5-[(5-phosphoribosylamino)methylideneamino)imidazole-4-carboxamide isomerase (irreversible)|n-(5'-phospho-d-ribosylformimino)-5-amino-1-(5''-phosphoribosyl)-4- imidazole ca…	phosphoribosylformiminoaicar-phosphate <=> phosphoribulosylformimino-AICAR-phosphate	cpd02979 <=> cpd02991	5.3.1.16	peg.3494	Amino Acids and Derivatives	Positive variable	R04640	PRMICI	iJR904:PRMICIi|iAO358:rll_189|iAG612:rbs_516|iAF692:PRMICIi|iSB619:PRMICIi|iAF1260:PRMICI|iAbaylyiv4:PRIBFAICARPISOM-RXN|iND750:PRMICIi|iYO844:PRMICI|iNJ661:PRMICIi|iJN746:PRMICIi	0.62	1.30	0.62	<=>	REVERSIBLE BY MM DELTAG
rxn03194	(S)-2-Aceto-2-hydroxybutanoate pyruvate-lyase (carboxylating)	2-Hydroxyethyl-ThPP + 2-Oxobutyrate <=> TPP + 2-Aceto-2-hydroxybutanoate	cpd03049 + cpd00094 <=> cpd00056 + cpd00498	2.2.1.6	peg.2833+peg.2834	Amino Acids and Derivatives	Positive variable	R04673	NOT IN MODEL		-3.66	0.60	-3.66	<=>	REVERSIBLE BY POINTS
rxn03239	(S)-3-Hydroxyhexadecanoyl-CoA:NAD+ oxidoreductase|3-hydroxyacyl-CoA dehydrogenase (3-oxohexadecanoyl-CoA)|3-hydroxyacyl-CoA dehydrogenase (3-oxohexadecanoyl-CoA), peroxisomal|hydroxyacyl-coa dehydrogenase (c16:0)	NAD + (S)-3-Hydroxyhexadecanoyl-CoA <=> H+ + NADH + 3-Oxopalmitoyl-CoA	cpd00003 + cpd03113 <=> cpd00067 + cpd00004 + cpd03114	1.1.1.35|1.1.1.211	peg.3289	Fatty Acids and Lipids	Negative variable	R04737	HACD7	iAbaylyiv4:C16:0-3HYDROXYCOA-DEHYDROGENASE-RXN|iYO844:HACD7|iND750:HACD7p|iSB619:HACD7|iAF1260:HACD7i|iJN746:HACD7i	3.76	1.08	3.76	<=>	REVERSIBLE BY POINTS
rxn03240	(S)-3-Hydroxyhexadecanoyl-CoA hydro-lyase|3-hydroxyacyl-CoA dehydratase (3-hydroxyhexadecanoyl-CoA)|3-hydroxyacyl-CoA dehydratase (3-hydroxyhexadecanoyl-CoA), peroxisomal|enoyl-coa hydratase (c16:0)	(S)-3-Hydroxyhexadecanoyl-CoA <=> H2O + (2E)-Hexadecenoyl-CoA	cpd03113 <=> cpd00001 + cpd03126	4.2.1.17|4.2.1.74	peg.1719|peg.2857	Fatty Acids and Lipids	Positive variable	R04738	ECOAH7	iAbaylyiv4:C16:0-2ENOYLCOA-HYDRATASE-RXN|iYO844:ECOAH7|iND750:ECOAH7p|iSB619:ECOAH7|iAF1260:ECOAH7|iJN746:ECOAH7	2.16	0.77	2.16	<=>	REVERSIBLE BY POINTS
rxn03241	(S)-3-Hydroxytetradecanoyl-CoA hydro-lyase|3-hydroxyacyl-CoA dehydratase (3-hydroxytetradecanoyl-CoA)|3-hydroxyacyl-CoA dehydratase (3-hydroxytetradecanoyl-CoA), peroxisomal	(S)-3-Hydroxytetradecanoyl-CoA <=> H2O + (2E)-Tetradecenoyl-CoA	cpd03115 <=> cpd00001 + cpd03127	4.2.1.17|4.2.1.74	peg.1719|peg.2857	Fatty Acids and Lipids	Positive variable	R04740	ECOAH6	iYO844:ECOAH6|iND750:ECOAH6p|iSB619:ECOAH6|iAF1260:ECOAH6|iJN746:ECOAH6	2.16	0.77	2.16	<=>	REVERSIBLE BY POINTS
rxn03242	(S)-3-Hydroxydodecanoyl-CoA:NAD+ oxidoreductase|3-hydroxyacyl-CoA dehydrogenase (3-oxododecanoyl-CoA)|3-hydroxyacyl-CoA dehydrogenase (3-oxodecanoyl-CoA), peroxisomal|(S)-3-hydroxydodecanoyl-CoA:NAD+ oxidoreductase|3oxoacyl-coa thiolase (c10:0)	NAD + (S)-3-Hydroxydodecanoyl-CoA <=> H+ + NADH + 3-Oxododecanoyl-CoA	cpd00003 + cpd03116 <=> cpd00067 + cpd00004 + cpd03117	1.1.1.35|1.1.1.211	peg.3289	Carbohydrates	Negative variable	R04741	HACD5	iAbaylyiv4:C12:0-3HYDROXYCOA-DEHYDROGENASE-RXN|iYO844:HACD5|iND750:HACD5p|iSB619:HACD5|iAF1260:HACD5i|iJN746:HACD5i	3.76	1.08	3.76	<=>	REVERSIBLE BY POINTS
rxn03243	Decanoyl-CoA:acetyl-CoA C-acyltransferase|3-ketoacyl-CoA thiolase|acetyl-CoA C-acyltransferase (decanoyl-CoA), peroxisomal|acetyl-CoA C-acyltransferase (decanoyl-CoA)|Decanoyl-CoA:acetyl-CoA C-acyltransferase|acetyl-CoA C-acyltransferase (decanoyl-CoA) (r)|3oxoacyl-coa thiolase (c12:0)	Acetyl-CoA + Decanoyl-CoA <=> CoA + 3-Oxododecanoyl-CoA	cpd00022 + cpd03128 <=> cpd00010 + cpd03117	2.3.1.16	peg.3288|peg.1035|peg.2421	Fatty Acids and Lipids	Positive variable	R04742	ACACT5r	iAbaylyiv4:C12:0-3OXOCOA-THIOLASE-RXN|iYO844:ACACT5r|iND750:ACACT5p|iSB619:ACACT5r|iAF1260:KAT5|iJN746:KAT5	7.06	1.09	7.06	<=>	REVERSIBLE BY POINT DELTAG CONFLICT
rxn03244	(S)-Hydroxydecanoyl-CoA:NAD+ oxidoreductase|3-hydroxyacyl-CoA dehydrogenase (3-oxodecanoyl-CoA)|3-hydroxyacyl-CoA dehydrogenase (3-oxodecanoyl-CoA), peroxisomal|(S)-hydroxydecanoyl-CoA:NAD+ oxidoreductase|hydroxyacyl-coa dehydrogenase (c10:0)	NAD + (S)-Hydroxydecanoyl-CoA <=> H+ + NADH + 3-Oxodecanoyl-CoA	cpd00003 + cpd03118 <=> cpd00067 + cpd00004 + cpd03119	1.1.1.35|1.1.1.211	peg.3289	Fatty Acids and Lipids	Negative variable	R04743	HACD4	iAbaylyiv4:C10:0-3HYDROXYCOA-DEHYDROGENASE-RXN|iYO844:HACD4|iND750:HACD4p|iSB619:HACD4|iAF1260:HACD4i|iJN746:HACD4i	3.76	1.08	3.76	<=>	REVERSIBLE BY POINTS
rxn03245	(S)-Hydroxydecanoyl-CoA hydro-lyase|3-hydroxyacyl-CoA dehydratase (3-hydroxydecanoyl-CoA)|3-hydroxyacyl-CoA dehydratase (3-hydroxydecanoyl-CoA), peroxisomal|enoyl-coa hydratase (c10:0)	(S)-Hydroxydecanoyl-CoA <=> H2O + (2E)-Decenoyl-CoA	cpd03118 <=> cpd00001 + cpd03129	4.2.1.17|4.2.1.74	peg.1719|peg.2857	Fatty Acids and Lipids	Positive variable	R04744	ECOAH4	iAbaylyiv4:C10:0-2ENOYLCOA-HYDRATASE-RXN|iYO844:ECOAH4|iND750:ECOAH4p|iSB619:ECOAH4|iAF1260:ECOAH4|iJN746:ECOAH4	2.16	0.77	2.16	<=>	REVERSIBLE BY POINTS
rxn03246	(S)-Hydroxyoctanoyl-CoA:NAD+ oxidoreductase|3-hydroxyacyl-CoA dehydrogenase (3-oxooctanoyl-CoA)|(S)-hydroxyoctanoyl-CoA:NAD+ oxidoreductase|hydroxyacyl-coa dehydrogenase (c8:0)	NAD + (S)-Hydroxyoctanoyl-CoA <=> H+ + NADH + 3-Oxooctanoyl-CoA	cpd00003 + cpd03120 <=> cpd00067 + cpd00004 + cpd03121	1.1.1.35|1.1.1.211	peg.3289	Fatty Acids and Lipids	Negative variable	R04745	HACD3	iAbaylyiv4:C8:0-3HYDROXYCOA-DEHYDROGENASE-RXN|iYO844:HACD3|iSB619:HACD3|iAF1260:HACD3i|iJN746:HACD3i	3.76	1.08	3.76	<=>	REVERSIBLE BY POINTS
rxn03247	(S)-Hydroxyoctanoyl-CoA hydro-lyase|3-hydroxyacyl-CoA dehydratase (3-hydroxyoctanoyl-CoA)|enoyl-coa hydratase (c8:0)	(S)-Hydroxyoctanoyl-CoA <=> H2O + (2E)-Octenoyl-CoA	cpd03120 <=> cpd00001 + cpd03130	4.2.1.17|4.2.1.74	peg.1719|peg.2857	Fatty Acids and Lipids	Positive variable	R04746	ECOAH3	iAbaylyiv4:C8:0-2ENOYLCOA-HYDRATASE-RXN|iYO844:ECOAH3|iSB619:ECOAH3|iAF1260:ECOAH3|iJN746:ECOAH3	2.16	0.77	2.16	<=>	REVERSIBLE BY POINTS
rxn03248	Hexanoyl-CoA:acetyl-CoA C-acyltransferase|3-ketoacyl-CoA thiolase|acetyl-CoA C-acyltransferase (hexanoyl-CoA)|Hexanoyl-CoA:acetyl-CoA C-acyltransferase|acetyl-CoA C-acyltransferase (hexanoyl-CoA) (r)|3oxoacyl-coa thiolase (c8:0)	Acetyl-CoA + Hexanoyl-CoA <=> CoA + 3-Oxooctanoyl-CoA	cpd00022 + cpd03124 <=> cpd00010 + cpd03121	2.3.1.16	peg.3288|peg.1035|peg.2421	Fatty Acids and Lipids	Positive variable	R04747	ACACT3r	iAbaylyiv4:C8:0-3OXOCOA-THIOLASE-RXN|iYO844:ACACT3r|iSB619:ACACT3r|iAF1260:KAT3	7.06	1.09	7.06	<=>	REVERSIBLE BY POINT DELTAG CONFLICT
rxn03249	(S)-Hydroxyhexanoyl-CoA:NAD+ oxidoreductase|3-hydroxyacyl-CoA dehydrogenase (3-oxohexanoyl-CoA)|(S)-hydroxyhexanoyl-CoA:NAD+ oxidoreductase|hydroxyacyl-coa dehydrogenase (c6:0)	NAD + (S)-Hydroxyhexanoyl-CoA <=> H+ + NADH + 3-Oxohexanoyl-CoA	cpd00003 + cpd03122 <=> cpd00067 + cpd00004 + cpd03123	1.1.1.35|1.1.1.211	peg.3289	Fatty Acids and Lipids	Negative variable	R04748	HACD2	iAbaylyiv4:C6:0-3HYDROXYCOA-DEHYDROGENASE-RXN|iYO844:HACD2|iSB619:HACD2|iAF1260:HACD2i|iJN746:HACD2i	3.76	1.08	3.76	<=>	REVERSIBLE BY POINTS
rxn03250	(S)-Hydroxyhexanoyl-CoA hydro-lyase|3-hydroxyacyl-CoA dehydratase (3-hydroxyhexanoyl-CoA)|enoyl-coa hydratase (c6:0)	(S)-Hydroxyhexanoyl-CoA <=> H2O + (2E)-Hexenoyl-CoA	cpd03122 <=> cpd00001 + cpd03125	4.2.1.17|4.2.1.74	peg.1719|peg.2857	Fatty Acids and Lipids	Positive variable	R04749	ECOAH2	iAbaylyiv4:C6:0-2ENOYLCOA-HYDRATASE-RXN|iYO844:ECOAH2|iSB619:ECOAH2|iAF1260:ECOAH2|iJN746:ECOAH2	2.16	0.77	2.16	<=>	REVERSIBLE BY POINTS
rxn03393	Octaprenyl-hydroxybenzoate decarboxylase|OPHBDC|Octaprenyl-hydroxybenzoatedecarboxylase|octaprenyl-hydroxybenzoate decarboxylase	H+ + 3-Octaprenyl-4-hydroxybenzoate => CO2 + 2-Octaprenylphenol	cpd00067 + cpd03443 => cpd00011 + cpd03444	4.1.1.-	peg.364	Metabolism of Aromatic Compounds	Blocked	R04986	NOT IN MODEL	iIT341:OPHBDC|iJR904:OPHBDC|iAbaylyiv4:3-OCTAPRENYL-4-OHBENZOATE-DECARBOX-RXN|iAF1260:OPHBDC	-0.10	0.66	-5.56	=>	IRREVERSIBLE BY POINTS
rxn03406	Undecaprenyl-diphospho-N-acetylmuramoyl-(N-acetylglucosamine)-|L-alanyl-D-glutamyl-L-lysyl-D-alanyl-D-alanine:ammonia ligase|(ADP-forming)|(ADP-forming)|glutamine synthetase (uaaAgld)	ATP + NH3 + Undecaprenyl-diphospho-N-acetylmuramoyl-(N-acetylglucosamine)-L-alanyl-D-glutamyl-L-lysyl-D-alanyl-D-alanine => ADP + Phosphate + H+ + Undecaprenyl-diphospho-N-acetylmuramoyl-(N-acetylglucosamine)-L-alanyl-D-glutaminyl-L-lysyl-D-alanyl-D-alanine	cpd00002 + cpd00013 + cpd03487 => cpd00008 + cpd00009 + cpd00067 + cpd03488	6.3.1.2	peg.1750	Cell Wall and Capsule	Blocked	R05028	NOT IN MODEL	iNJ661:GLNSP1	-2.09	0.89	-2.09	=>	IRREVERSIBLE BY POINTS
rxn03407	Undecaprenyl-diphospho-N-acetylmuramoyl-(N-acetylglucosamine)-|L-alanyl-gamma-D-glutamyl-L-lysyl-D-alanyl-D-alanine|L-alanyl-gamma-D-glutamyl-L-lysyl-D-alanyl-D-alanine|glutamine synthetase (uaaGgla)	ATP + NH3 + Undecaprenyl-diphospho-N-acetylmuramoyl-(N-acetylglucosamine)-L-alanyl-gamma-D-glutamyl-L-lysyl-D-alanyl-D-alanine => ADP + Phosphate + H+ + Undecaprenyl-diphospho-N-acetylmuramoyl-(N-acetylglucosamine)-L-alanyl-D-isoglutaminyl-L-lysyl-D-alanyl-D-alanine	cpd00002 + cpd00013 + cpd03491 => cpd00008 + cpd00009 + cpd00067 + cpd03492	6.3.1.2	peg.1750	Cell Wall and Capsule	Blocked	R05030	NOT IN MODEL	iNJ661:GLNSP2	-2.09	0.89	-2.09	=>	IRREVERSIBLE BY POINTS
rxn03408	UDP-N-acetylglucosamine-N-acetylmuramyl-(pentapeptide)pyrophosphoryl-undecaprenol N-acetylglucosamine transferase|UAGPT3|UDP-N-acetylglucosamine-N-acetylmuramyl--pentapeptidepyrophosphoryl-undecaprenolN-acetylglucosaminetransferase|udp-n-acetylglucosamine:n-acetylmuramyl-(pentapeptide) pyrophosphoryl-undecaprenol n-acetylglucosamine transferase	UDP-N-acetylglucosamine + Undecaprenyl-diphospho-N-acetylmuramoyl-L-alanyl-D-glutamyl-meso-2,6-diaminopimeloyl-D-alanyl-D-alanine <=> UDP + Undecaprenyl-diphospho-N-acetylmuramoyl--N-acetylglucosamine-L-ala-D-glu-meso-2-6-diaminopimeloyl-D-ala-D-ala	cpd00037 + cpd03494 <=> cpd00014 + cpd03495	2.4.1.227	peg.1524	Cell Wall and Capsule	Positive	R05032	UAGPT3	iIT341:UAGPT3|iJR904:UAGPT3|iAbaylyiv4:NACGLCTRANS-RXN|iYO844:UAGPT3|iNJ661:UAGPT3|iSB619:UAGPT3|iAF1260:UAGPT3|iJN746:UAGPT3	-1.70	0.63	-1.70	<=>	REVERSIBLE BY MM DELTAG
rxn03409	Undecaprenyl-diphospho-N-acetylmuramoyl-(N-acetylglucosamine)-|L-alanyl-D-glutamyl-meso-2,6-diaminopimeloyl-D-alanyl-D-|alanine:ammonia ligase (ADP-forming)|alanine:ammonia ligase (ADP-forming)|glutamine synthetase (uaagmda)	ATP + NH3 + Undecaprenyl-diphospho-N-acetylmuramoyl--N-acetylglucosamine-L-ala-D-glu-meso-2-6-diaminopimeloyl-D-ala-D-ala => ADP + Phosphate + H+ + Undecaprenyl-diphospho-N-acetylmuramoyl-(N-acetylglucosamine)-L-alanyl-D-glutaminyl-meso-2,6-diaminopimeloyl-D-alanyl-D-alanine	cpd00002 + cpd00013 + cpd03495 => cpd00008 + cpd00009 + cpd00067 + cpd03496	6.3.1.2	peg.1750	Cell Wall and Capsule	Blocked	R05033	NOT IN MODEL	iNJ661:GLNSP3	-2.09	0.89	-2.09	=>	IRREVERSIBLE BY POINTS
rxn03424	L-erythro-4-Hydroxyglutamate:NAD+ oxidoreductase|L-4-hydroxyglutamate semialdehyde dehydrogenase, mitochondrial|_4HGLSD|L-4-hydroxyglutamatesemialdehydedehydrogenase-mitochondrial	2 H+ + NADH + 4-Hydroxy-L-glutamate <=> NAD + H2O + L-4-Hydroxyglutamatesemialdehyde	2 cpd00067 + cpd00004 + cpd01974 <=> cpd00003 + cpd00001 + cpd03530	1.5.1.12|1.5.99.8	peg.3784|peg.322	Amino Acids and Derivatives	Blocked	R05051	NOT IN MODEL	iIT341:_4HGLSD|iND750:4HGLSDm	9.80	1.18	9.80	<=>	REVERSIBLE BY POINTS
rxn03435	(R)-2,3-Dihydroxy-3-methylpentanoate:NADP+ oxidoreductase|(isomerizing)	TPN + 2,3-Dihydroxy-3-methylvalerate <=> H+ + TPNH + (R)-3-Hydroxy-3-methyl-2-oxopentanoate	cpd00006 + cpd02535 <=> cpd00067 + cpd00005 + cpd10162	1.1.1.86	peg.2832	Amino Acids and Derivatives	Variable	R05068	NOT IN MODEL		6.22	1.10	6.22	<=>	REVERSIBLE BY POINTS
rxn03436	(S)-2-Aceto-2-hydroxybutanoate:NADP+ oxidoreductase (isomerizing)	2-Aceto-2-hydroxybutanoate <=> (R)-3-Hydroxy-3-methyl-2-oxopentanoate	cpd00498 <=> cpd10162	1.1.1.86|5.4.99.3	peg.2832	Amino Acids and Derivatives	Variable	R05069	NOT IN MODEL		2.46	0.18	2.46	<=>	REVERSIBLE BY POINTS
rxn03437	(R)-2,3-Dihydroxy-3-methylpentanoate hydro-lyase|Dihydroxy-acid dehydratase (2,3-dihydroxy-3-methylpentanoate)|dihydroxy-acid dehydratase (2,3-dihydroxy-3-methylpentanoate), mitochondrial|dihydroxy-acid dehydratase	2,3-Dihydroxy-3-methylvalerate => H2O + 3MOP	cpd02535 => cpd00001 + cpd00508	4.2.1.9	peg.2193	Amino Acids and Derivatives	Positive variable	R05070	DHAD2	iJR904:DHAD2|iAO358:rll_211|iAG612:rbs_24|iAF692:DHAD2|iSB619:DHAD2|iAF1260:DHAD2|iAbaylyiv4:DIHYDROXYMETVALDEHYDRAT-RXN|iND750:DHAD2m|iYO844:DHAD2|iNJ661:DHAD2|iJN746:DHAD2	-6.75	0.68	-6.75	=>	IRREVERSIBLE BY DELTAG MINMAX
rxn03445	O-Phospho-4-hydroxy-L-threonine:2-oxoglutarate aminotransferase|phosphohydroxythreonine transaminase	2-Oxoglutarate + 4-(Phosphonooxy)-threonine <=> GLU + 2-Oxo-3-hydroxy-4-phosphobutanoate	cpd00024 + cpd03607 <=> cpd00023 + cpd03606	2.6.1.52	peg.1002	Cofactors, Vitamins, Prosthetic Groups, Pigments	Blocked	R05085	NOT IN MODEL	iJR904:OHPBAT|iAbaylyiv4:PSERTRANSAMPYR-RXN|iND750:OHPBAT|iNJ661:OHPBAT|iAF1260:OHPBAT|iJN746:OHPBAT	0.00	2.00	0.00	<=>	REVERSIBLE BY MM DELTAG
rxn03481	Arbutin 6-phosphate glucohydrolase|6-phospho-beta-glucosidase	H2O + Arbutin-6P <=> Quinol + beta-D-Glucose 6-phosphate	cpd00001 + cpd03697 <=> cpd00415 + cpd00863	3.2.1.86	peg.3861|peg.4017	Carbohydrates	Blocked	R05133	NOT IN MODEL	iAO358:rll_72	-3.11	0.69	-7.21	<=>	REVERSIBLE BY POINTS
rxn03482	Salicin 6-phosphate glucohydrolase|6-phospho-beta-glucosidase	H2O + Salicin-6P <=> beta-D-Glucose 6-phosphate + Saligenin	cpd00001 + cpd03698 <=> cpd00863 + cpd01553	3.2.1.86	peg.3861|peg.4017	Carbohydrates	Blocked	R05134	NOT IN MODEL	iAO358:rll_71	-3.11	0.69	-7.21	<=>	REVERSIBLE BY POINTS
rxn03483	2',3'-Cyclic GMP 3'-nucleotidohydrolase|2',3'-cyclic-nucleotide phosphodiesterase (GMP) (periplasm)|2',3'-cyclic-nucleotide 2'-phosphodiesterase (2',3' -cyclic GMP)	H2O + 2',3'-Cyclic GMP => Gp	cpd00001 + cpd03702 => cpd03701	3.1.4.16	peg.784	Nucleosides and Nucleotides	Blocked	R05135	23CN2P4	iYO844:23CN2P4|iAF1260:23PDE9pp	-7.73	2.15	-7.73	=>	IRREVERSIBLE BY DELTAG MINMAX
rxn03599	Chloroacetic acid halidohydrolase	H2O + Chloroacetic acid <=> H+ + Glycolate + HCl	cpd00001 + cpd04135 <=> cpd00067 + cpd00139 + cpd00099	3.8.1.2|3.8.1.3	peg.2897	Carbohydrates	Blocked	R05287	NOT IN MODEL		UNKNOWN	UNKNOWN	UNKNOWN	<=>	REVERSIBLE BY POINTS
rxn03638	Acetyl-CoA:D-glucosamine-1-phosphate N-acetyltransferase|glucosamine-1-phosphate N-acetyltransferase|Acetyl-CoA:D-glucosamine-1-phosphate N-acetyltransferase|G1PACT|acetyltransferase|glucosamine-1-phosphateN-acetyltransferase	Acetyl-CoA + D-Glucosamine1-phosphate => H+ + CoA + N-Acetyl-D-glucosamine1-phosphate	cpd00022 + cpd03671 => cpd00067 + cpd00010 + cpd02611	2.3.1.157	peg.50	Cell Wall and Capsule	Positive	R05332	G1PACTr	iJR904:G1PACT|iAO358:rll_161|iAF692:G1PACT|iSB619:G1PACT|iAF1260:G1PACT|iIT341:G1PACT|iAbaylyiv4:GLUCOSAMINE1PACETYL-RXN|iYO844:G1PACTr|iPS189:G1PACT|iNJ661:G1PACT|iJN746:G1PACT	-5.29	1.26	-5.29	=>	IRREVERSIBLE BY POINTS
rxn03643	D-arabino-3-Hexulose 6-phosphate formaldehyde-lyase	D-Ribulose5-phosphate + Methanal <=> D-arabino-6-Phospho-hex-3-ulose	cpd00171 + cpd00055 <=> cpd03583	4.1.2.-	peg.347	Carbohydrates	Negative variable	R05338	NOT IN MODEL		-5.22	0.54	-1.12	<=>	REVERSIBLE BY MM DELTAG
rxn03644		D-arabino-6-Phospho-hex-3-ulose <=> Neuberg ester	cpd03583 <=> cpd00072	5.-.-.-	peg.346	Carbohydrates	Negative variable	R05339	NOT IN MODEL		-1.75	1.29	-1.75	<=>	REVERSIBLE BY MM DELTAG
rxn03690	2-Hydroxy-5-methyl-cis,cis-muconate 2-Oxo-5-methyl-cis-muconate|isomerase|4-oxalocrotonate tautomerase (pXylene)	2-Hydroxy-5-methyl-cis,cis-muconate <=> 2-Oxo-5-methyl-cis-muconate	cpd04651 <=> cpd04652	5.3.2.-	peg.3760	Metabolism of Aromatic Compounds	Blocked	R05389	NOT IN MODEL	iJN746:4OT2	-4.39	0.98	-4.39	<=>	REVERSIBLE BY POINTS
rxn03838		H2O + Manninotriose <=> Melibiose + GALC	cpd00001 + cpd03200 <=> cpd03198 + cpd00108	3.2.1.22	peg.3033	Carbohydrates	Blocked	R05549	NOT IN MODEL		-3.11	0.69	-7.21	<=>	REVERSIBLE BY POINTS
rxn03839	AMID5|amidase	NH3 + Acrylate <= H2O + Acrylamide	cpd00013 + cpd00400 <= cpd00001 + cpd01150	3.5.1.4	peg.1359	Carbohydrates	Blocked	R05551	NOT IN MODEL	iIT341:AMID5	4.72	0.88	8.82	<=	IRREVERSIBLE BY POINTS
rxn03841	4-amino-4-deoxychorismate pyruvate-lyase|4-aminobenzoate synthase|4-amino-4-deoxychorismate pyruvate-lyase|ADCL|4-aminobenzoatesynthase|4-amino-4-deoxychorismate lyase	ADC => H+ + Pyruvate + ABEE	cpd08210 => cpd00067 + cpd00020 + cpd00443	4.1.3.38	peg.76	Cofactors, Vitamins, Prosthetic Groups, Pigments	Positive variable	R05553	ADCL	iIT341:ADCL|iJR904:ADCL|iAbaylyiv4:ADCLY-RXN|iYO844:ADCL|iND750:ADCL|iNJ661:ADCL|iSB619:ADCL|iAF1260:ADCL|iJN746:ADCL	-36.97	1.64	-41.07	=>	IRREVERSIBLE BY DELTAG MINMAX
rxn03842	Ureidoglycine aminohydrolase	H2O + Ureidoglycine <=> NH3 + Ureidoglycolate	cpd00001 + cpd01419 <=> cpd00013 + cpd00465	3.5.3.9	peg.3259	Nucleosides and Nucleotides	Blocked	R05554	NOT IN MODEL	iAG612:rbs_583	2.47	0.74	-1.63	<=>	REVERSIBLE BY MM DELTAG
rxn03852	UDP-N-acetyl-D-mannosamine:N-acetyl-beta-D-|glucosaminyldiphosphoundecaprenol|beta-1,4-N-acetylmannosaminyltransferase	UDP-N-acetyl-D-mannosamine + Undecaprenyl diphospho N-acetyl-glucosamine <=> UDP + N-Acetyl-beta-D-mannosaminyl-1,4-N-acetyl-D- glucosaminyldiphosphoundecaprenol	cpd00861 + cpd00946 <=> cpd00014 + cpd02967	2.4.1.187	peg.3582	Cell Wall and Capsule	Positive	R05566	NOT IN MODEL		-1.70	0.63	-1.70	<=>	REVERSIBLE BY MM DELTAG
rxn03856	Galactitol-1-phosphate:NAD oxidoreductase|Galactitol-1-phosphate dehydrogenase	NAD + Galactitol 1-phosphate <=> H+ + NADH + D-Tagatose 6-phosphate	cpd00003 + cpd03752 <=> cpd00067 + cpd00004 + cpd00805	1.1.1.251	GROWMATCH	Carbohydrates	Blocked	R05571	GLTPD	iJR904:GLTPD|iYO844:GLTPD|iAF1260:GLTPD	2.01	1.70	2.01	<=>	REVERSIBLE BY POINTS
rxn03869	Acylamide aminohydrolase	H2O + Benzamide => NH3 + Benzoate	cpd00001 + cpd06707 => cpd00013 + cpd00153	3.5.1.4	peg.1359	Metabolism of Aromatic Compounds	Blocked	R05590	NOT IN MODEL		-4.72	0.88	-8.82	=>	IRREVERSIBLE BY POINTS
rxn03884	2-dehydro-3-deoxy-D-gluconate-6-phosphate|D-glyceraldehyde-3-phosphate-lyase|2-dehydro-3-deoxy-phosphogluconate aldolase|D-glyceraldehyde-3-phosphate-lyase|EDA|2-dehydro-3-deoxyphosphogluconate aldolase|2-dehydro-3-deoxy-phosphogluconatealdolase	2-Keto-3-deoxy-6-phosphogluconate <=> Glyceraldehyde3-phosphate + Pyruvate	cpd02711 <=> cpd00102 + cpd00020	4.1.2.14	peg.2215	Carbohydrates	Negative variable	R05605	EDA	iIT341:EDA|iJR904:EDA|iAbaylyiv4:KDPGALDOL-RXN|iAO358:rll_217|iAG612:rbs_38|iYO844:EDA|iAF1260:EDA|iJN746:EDA	0.75	0.29	-3.35	<=>	REVERSIBLE BY POINTS
rxn03885	D-mannonate hydro-lyase|D-mannonate hydrolyase|D-mannonate dehydratase	D-Mannonate => H2O + 2-keto-3-deoxygluconate	cpd00403 => cpd00001 + cpd00176	4.2.1.8	peg.1235	Carbohydrates	Blocked	R05606	MNNH	iJR904:MNNH|iAO358:rll_447|iAG612:rbs_270|iYO844:MNNH|iAF1260:MNNH	-8.17	0.69	-8.17	=>	IRREVERSIBLE BY DELTAG MINMAX
rxn03887	D-galactarate hydro-lyase|galactarate dehydratase	D-Mucic acid => H2O + 5-Dehydro-4-deoxy-D-glucarate	cpd00652 => cpd00001 + cpd00515	4.2.1.42	peg.252	Carbohydrates	Blocked	R05608	GALCTD	iJR904:GALCTD|iAbaylyiv4:GALACTARDEHYDRA-RXN|iYO844:GALCTD|iAF1260:GALCTD	-8.17	0.69	-8.17	=>	IRREVERSIBLE BY DELTAG MINMAX
rxn03891	trans-hexaprenyltranstransferase	Isopentenyldiphosphate + all-trans-Hexaprenyl diphosphate => PPi + all-trans-Heptaprenyl diphosphate	cpd00113 + cpd00906 => cpd00012 + cpd02590	2.5.1.30	peg.2278+peg.2280	Cofactors, Vitamins, Prosthetic Groups, Pigments	Positive	R05612	HEXTT	iYO844:HEXTT|iSB619:HEXTT	-13.00	0.67	-13.00	=>	IRREVERSIBLE BY DELTAG MINMAX
rxn03892	PPTT|trans-pentaprenyltranstransferase	Isopentenyldiphosphate + pendp => PPi + all-trans-Hexaprenyl diphosphate	cpd00113 + cpd02591 => cpd00012 + cpd00906	2.5.1.33	peg.2278+peg.2280	Fatty Acids and Lipids	Positive	R05613	PPTT	iYO844:PPTT	-13.00	0.67	-13.00	=>	IRREVERSIBLE BY DELTAG MINMAX
rxn03901	Undecaprenyl-diphosphate phosphohydrolase|undecaprenyl-diphosphatase|undecaprenyl-diphosphatase (periplasm)|Undecaprenyl-diphosphate phosphohydrolase|UDCPDP|Undecaprenyl-diphosphatase	H2O + Undecaprenyldiphosphate => Phosphate + H+ + Undecaprenylphosphate	cpd00001 + cpd02229 => cpd00009 + cpd00067 + cpd00286	3.6.1.27	peg.3118	Cell Wall and Capsule	Positive	R05627	UDCPDP	iIT341:UDCPDP|iJR904:UDCPDP|iAbaylyiv4:UNDECAPRENYL-DIPHOSPHATASE-RXN|iAO358:rll_601|iYO844:UDCPDP|iNJ661:UDCPDP|iAF1260:UDCPDP:UDCPDPpp|iJN746:UDCPDP	-6.82	0.72	-10.92	=>	IRREVERSIBLE BY DELTAG MINMAX
rxn03904	UDPMurAc(oyl-L-Ala-D-gamma-Glu-L-Lys-D-Ala-D-Ala):undecaprenyl-|phosphate phospho-N-acetylmuramoyl-pentapeptide-transferase|phospho-N-acetylmuramoyl-pentapeptide-transferase (meso-2,6-diaminopimelate)|phosphate phospho-N-acetylmuramoyl-pentapeptide-transferase|PAPPT3|phospho-N-acetylmuramoyl-pentapeptide-transferase-meso-2-6-diaminopimelate|phospho-n-acetylmuramoyl-pentapeptide transferase	Undecaprenylphosphate + UDP-N-acetylmuramoyl-L-alanyl-D-glutamyl-6-carboxy-L-lysyl-D-alanyl- D-alanine <=> UMP + Undecaprenyl-diphospho-N-acetylmuramoyl-L-alanyl-D-glutamyl-meso-2,6-diaminopimeloyl-D-alanyl-D-alanine	cpd00286 + cpd02968 <=> cpd00091 + cpd03494	2.7.8.13	peg.1521	Cell Wall and Capsule	Positive	R05630	PAPPT3	iIT341:PAPPT3|iJR904:PAPPT3|iAbaylyiv4:PHOSNACMURPENTATRANS-RXN|iYO844:PAPPT3|iNJ661:PAPPT3|iSB619:PAPPT3|iAF1260:PAPPT3|iJN746:PAPPT3	0.00	2.00	0.00	<=>	REVERSIBLE BY MM DELTAG
rxn03906		2 H+ + NADH + O2 + 1-Hydroxy-2-naphthoate => NAD + H2O + CO2 + 1,2-Naphthalenediol	2 cpd00067 + cpd00004 + cpd00007 + cpd02045 => cpd00003 + cpd00001 + cpd00011 + cpd01932	1.14.13.1	peg.723	Metabolism of Aromatic Compounds	Blocked	R05632	NOT IN MODEL		-95.93	1.39	-93.19	=>	IRREVERSIBLE BY DELTAG MINMAX
rxn03907	CTP: 2-C-Methyl-D-erythritol 4-phosphate cytidylyltransferase|2-C-methyl-D-erythritol 4-phosphate cytidylyltransferase|CTP: 2-C-Methyl-D-erythritol 4-phosphate cytidylyltransferase|MEPCT|2-C-methyl-D-erythritol4-phosphatecytidylyltransferase|2-c-methyl-d-erythritol 4-phosphate cytidylyltransferase	CTP + 2-C-methyl-D-erythritol4-phosphate <=> PPi + 4--cytidine5-diphospho-2-C-methyl-D-erythritol	cpd00052 + cpd08286 <=> cpd00012 + cpd08287	2.7.7.60	peg.90	Cofactors, Vitamins, Prosthetic Groups, Pigments	Positive	R05633	MEPCT	iIT341:MEPCT|iJR904:MEPCT|iAbaylyiv4:RXN0-277|iYO844:MEPCT|iNJ661:MEPCT|iSB619:MEPCT|iAF1260:MEPCT|iJN746:MEPCT	1.07	0.75	1.07	<=>	REVERSIBLE BY MM DELTAG
rxn03908	ATP: 4-(Cytidine 5'-diphospho)-2-C-methyl-D-erythritol|2-phosphotransferase|4-(cytidine 5'-diphospho)-2-C-methyl-D-erythritol kinase|2-phosphotransferase|CDPMEK|4--cytidine5-diphospho-2-C-methyl-D-erythritolkinase|4-diphosphocytidyl-2-c-methyl-d-erythritol kinase	ATP + 4--cytidine5-diphospho-2-C-methyl-D-erythritol <=> ADP + 2-phospho-4--cytidine5-diphospho-2-C-methyl-D-erythritol	cpd00002 + cpd08287 <=> cpd00008 + cpd08288	2.7.1.148	peg.46	Cofactors, Vitamins, Prosthetic Groups, Pigments	Positive	R05634	CDPMEK	iIT341:CDPMEK|iJR904:CDPMEK|iAbaylyiv4:R142-RXN|iYO844:CDPMEK|iNJ661:CDPMEK|iSB619:CDPMEK|iAF1260:CDPMEK|iJN746:CDPMEK	-4.50	0.24	-4.50	<=>	REVERSIBLE BY POINTS
rxn03909	1-Deoxy-D-xylulose-5-phosphate pyruvate-lyase (carboxylating)|1-deoxy-D-xylulose 5-phosphate synthase|1-Deoxy-D-xylulose-5-phosphate pyruvate-lyase (carboxylating)|DXPS|1-deoxy-D-xylulose5-phosphatesynthase|1-deoxy-d-xylulose 5-phosphate synthase	H+ + Glyceraldehyde3-phosphate + Pyruvate => CO2 + 1-deoxy-D-xylulose5-phosphate	cpd00067 + cpd00102 + cpd00020 => cpd00011 + cpd08289	2.2.1.7	peg.2431	Cofactors, Vitamins, Prosthetic Groups, Pigments	Positive	R05636	DXPS	iIT341:DXPS|iJR904:DXPS|iAbaylyiv4:DXS-RXN|iYO844:DXPS|iPS189:DXPS|iNJ661:DXPS|iAF1260:DXPS|iJN746:DXPS	-8.11	0.60	-9.48	=>	IRREVERSIBLE BY POINTS
rxn03910	2-Phospho-4-(cytidine 5'-diphospho)-2-C-methyl-D-erythritol|CMP-lyase (cyclizing)|2-C-methyl-D-erythritol 2,4-cyclodiphosphate synthase|CMP-lyase (cyclizing)|MECDPS|2-C-methyl-D-erythritol2-4-cyclodiphosphatesynthase|2c-methyl-d-erythritol 2,4-cyclodiphosphate synthase	2-phospho-4--cytidine5-diphospho-2-C-methyl-D-erythritol <=> CMP + 2-C-methyl-D-erythritol2-4-cyclodiphosphate	cpd08288 <=> cpd00046 + cpd08301	4.6.1.12	peg.91	Cofactors, Vitamins, Prosthetic Groups, Pigments	Positive	R05637	MECDPS	iIT341:MECDPS|iJR904:MECDPS|iAbaylyiv4:RXN0-302|iYO844:MECDPS|iNJ661:MECDPS|iAF1260:MECDPS|iJN746:MECDPS	26.77	2.26	22.67	<=	IRREVERSIBLE BY DELTAG MINMAX
rxn03931		H2O + DKDI => H+ + DKH	cpd00001 + cpd02631 => cpd00067 + cpd04242		peg.3978	Carbohydrates	Blocked	R05660	NOT IN MODEL	iAG612:rbs_221	-10.90	1.13	-10.90	=>	IRREVERSIBLE BY DELTAG MINMAX
rxn03932	ATP:5-dehydro-2-deoxy-D-gluconate 6-phosphotransferase	ATP + DKH <=> ADP + DKHP	cpd00002 + cpd04242 <=> cpd00008 + cpd02721	2.7.1.92	peg.3979+peg.3980	Carbohydrates	Blocked	R05661	NOT IN MODEL	iAG612:rbs_32	-4.50	0.24	-4.50	<=>	REVERSIBLE BY POINTS
rxn03958	1-Deoxy-D-xylulose-5-phosphate isomeroreductase|1-deoxy-D-xylulose reductoisomerase|1-deoxy-D-xylulose-5-phosphate reductoisomerase|1-Deoxy-D-xylulose-5-phosphate isomeroreductase|DXPRIi|1-deoxy-D-xylulosereductoisomerase|1-deoxy-d-xylulose reductoisomerase	TPN + 2-C-methyl-D-erythritol4-phosphate <=> H+ + TPNH + 1-deoxy-D-xylulose5-phosphate	cpd00006 + cpd08286 <=> cpd00067 + cpd00005 + cpd08289	1.1.1.267	peg.1658	Cofactors, Vitamins, Prosthetic Groups, Pigments	Negative	R05688	DXPRIi	iIT341:DXPRIi|iJR904:DXPRIi|iAbaylyiv4:DXPREDISOM-RXN|iYO844:DXPRIi|iNJ661:DXPRIi|iAF1260:DXPRIi|iJN746:DXPRIi	5.18	1.12	5.18	<=>	REVERSIBLE BY POINTS
rxn03975	FMNH2:NADP+ oxidoreductase|FMN reductase|FMNH2:NADP+ oxidoreductase|NAD(P)H-flavin oxidoreductase|FLDO|FMN reductase (NADPH dependent)|NAD-PH-flavinoxidoreductase	TPN + FMNH2 <= H+ + TPNH + FMN	cpd00006 + cpd01270 <= cpd00067 + cpd00005 + cpd00050	1.5.1.29	peg.3816|peg.783|peg.566|peg.548|peg.1959	Cofactors, Vitamins, Prosthetic Groups, Pigments	Blocked	R05706	FMNRy	iIT341:FLDO|iYO844:FMNRy|iSB619:FLDO|iAF1260:FMNRx2|iJN746:FMNRx2	18.85	2.10	18.85	<=	IRREVERSIBLE BY DELTAG MINMAX
rxn03976	reduced-riboflavin:NADP+ oxidoreductase|flavin reductase	TPN + Reduced riboflavin <= H+ + TPNH + RIBF	cpd00006 + cpd00739 <= cpd00067 + cpd00005 + cpd00220	1.5.1.30	peg.3816|peg.783|peg.387|peg.566|peg.548|peg.1959	Cofactors, Vitamins, Prosthetic Groups, Pigments	Blocked	R05707	FLVR	iYO844:FLVR|iSB619:FLVR|iAF1260:FLVR	18.85	2.10	18.85	<=	IRREVERSIBLE BY DELTAG MINMAX
rxn03990	nitric oxide, NAD(P)H2:oxygen oxidoreductase|nitric oxide dioxygenase	NADH + 2 O2 + 2 NO <=> H+ + NAD + 2 Nitrate	cpd00004 + 2 cpd00007 + 2 cpd00418 <=> cpd00067 + cpd00003 + 2 cpd00209	1.14.12.17	peg.1306	Cofactors, Vitamins, Prosthetic Groups, Pigments	Positive variable	R05724	NOT IN MODEL	iAF1260:NODOx	UNKNOWN	2.27	UNKNOWN	<=>	REVERSIBLE BY POINTS
rxn03991	nitric oxide, NADPH2:oxygen oxidoreductase|nitric oxide dioxygenase	TPNH + 2 O2 + 2 NO <=> H+ + TPN + 2 Nitrate	cpd00005 + 2 cpd00007 + 2 cpd00418 <=> cpd00067 + cpd00006 + 2 cpd00209	1.14.12.17	peg.1306	Cofactors, Vitamins, Prosthetic Groups, Pigments	Positive variable	R05725	NOT IN MODEL	iAF1260:NODOy	UNKNOWN	2.27	UNKNOWN	<=>	REVERSIBLE BY POINTS
rxn04036	(R)-2-phospho-3-sulfolactate phosphohydrolase	H2O + (2R)-Phosphosulfolactate => Phosphate + H+ + (2R)-3-Sulfolactate	cpd00001 + cpd08366 => cpd00009 + cpd00067 + cpd08367	3.1.3.71	peg.1094	Sulfur Metabolism	Blocked	R05789	NOT IN MODEL		-2.32	0.74	-6.42	=>	IRREVERSIBLE BY POINTS
rxn04068	Glycocholate amidohydrolase	H2O + Glycocholate <=> Gly + Cholate	cpd00001 + cpd01318 <=> cpd00033 + cpd00526	3.5.1.24	peg.3959	Cofactors, Vitamins, Prosthetic Groups, Pigments	Blocked	R05835	NOT IN MODEL		-0.46	0.85	-4.56	<=>	REVERSIBLE BY POINTS
rxn04082	L-ribulose-5-phosphate 4-epimerase|L-ribulose-phosphate 4-epimerase	L-Ribulose 5-phosphate <=> D-Xylulose5-phosphate	cpd00808 <=> cpd00198	5.1.3.4	peg.2881	Carbohydrates	Negative variable	R05850	RBP4E	iJR904:RBP4E|iAG612:rbs_423|iYO844:RBP4E|iAF1260:RBP4E	0.00	2.00	0.00	<=>	REVERSIBLE BY MM DELTAG
rxn04092	D-alanine:oxygen oxidoreductase (deaminating)|D-amino acid oxidase|D-alanine:oxygen oxidoreductase (deaminating)|D-Alanine Oxidase	O2 + D-Ala + H2O => Pyruvate + NH3 + H2O2	cpd00007 + cpd00117 + cpd00001 => cpd00020 + cpd00013 + cpd00025	1.4.3.3|1.4.3.19	peg.1168	Cofactors, Vitamins, Prosthetic Groups, Pigments	Positive variable	R05861	DAMOX_ALA	iYO844:DAMOX_ALA|iNJ661:DALAOX	-23.02	1.06	-23.02	=>	IRREVERSIBLE BY DELTAG MINMAX
rxn04113	isopentenyl-diphosphate:NAD(P)+ oxidoreductase	H+ + TPNH + 1-Hydroxy-2-methyl-2-butenyl 4-diphosphate => TPN + H2O + Isopentenyldiphosphate	cpd00067 + cpd00005 + cpd08615 => cpd00006 + cpd00001 + cpd00113	1.17.1.2	peg.2520	Cofactors, Vitamins, Prosthetic Groups, Pigments	Positive variable	R05884	NOT IN MODEL		-16.86	1.23	-16.86	=>	IRREVERSIBLE BY DELTAG MINMAX
rxn04132		H2O + 5-Hydroxyisourate => CO2 + (R)-Allantoin	cpd00001 + cpd08625 => cpd00011 + cpd01567		SPONTANEOUS	Carbohydrates	Blocked	R06063	NOT IN MODEL		-39.34	3.68	-44.81	=>	IRREVERSIBLE BY DELTAG MINMAX
rxn04133		H2O + 5-Hydroxyisourate => CO2 + Allantoin	cpd00001 + cpd08625 => cpd00011 + cpd01092		SPONTANEOUS	Carbohydrates	Blocked	R06064	NOT IN MODEL		-39.34	3.68	-44.81	=>	IRREVERSIBLE BY DELTAG MINMAX
rxn04143	tartrate dehydrogenase	NAD + Tartrate <=> H+ + NADH + Oxaloglycolate	cpd00003 + cpd00666 <=> cpd00067 + cpd00004 + cpd02186	1.1.1.93	peg.401	Carbohydrates	Blocked	R06180	TARTRDH	iYO844:TARTRDH	6.22	1.10	6.22	<=>	REVERSIBLE BY POINTS
rxn04308	di-trans,poly-cis-Decaprenyl-diphosphate:isopentenyl-diphosphate|undecaprenylcistransferase|di-trans,poly-cis-Decaprenyl-diphosphate:isopentenyl-diphosphate undecaprenylcistransferase	7 Isopentenyldiphosphate + trans,trans,cis-Geranylgeranyl diphosphate => 7 PPi + Undecaprenyldiphosphate	7 cpd00113 + cpd08211 => 7 cpd00012 + cpd02229	2.5.1.31	peg.1656	Cofactors, Vitamins, Prosthetic Groups, Pigments	Blocked	R06447	IPDPUPT	iYO844:IPDPUPT	-91.00	4.68	-91.00	=>	IRREVERSIBLE BY DELTAG MINMAX
rxn04454		Isochorismate => Pyruvate + SALC	cpd00658 => cpd00020 + cpd00599	4.1.99.-	peg.1395	Cofactors, Vitamins, Prosthetic Groups, Pigments	Blocked	R06602	NOT IN MODEL		-35.73	1.59	-39.83	=>	IRREVERSIBLE BY DELTAG MINMAX
rxn04456		H+ + 5-Hydroxy-2-oxo-4-ureido-2,5-dihydro-1H-imidazole-5-carboxylate => CO2 + Allantoin	cpd00067 + cpd09027 => cpd00011 + cpd01092		SPONTANEOUS	Nucleosides and Nucleotides	Blocked	R06604	NOT IN MODEL		-14.55	1.20	-20.01	=>	IRREVERSIBLE BY DELTAG MINMAX
rxn04457		H+ + 5-Hydroxy-2-oxo-4-ureido-2,5-dihydro-1H-imidazole-5-carboxylate => CO2 + (R)-Allantoin	cpd00067 + cpd09027 => cpd00011 + cpd01567		SPONTANEOUS	Nucleosides and Nucleotides	Blocked	R06605	NOT IN MODEL		-14.55	1.20	-20.01	=>	IRREVERSIBLE BY DELTAG MINMAX
rxn04464	5,10-methylenetetrahydrofolate,FADH2:dUMP C-methyltransferase	5,10-Methylene-THF + dUMP + FADH2 <=> dTMP + THF + FAD	cpd00125 + cpd00299 + cpd00982 <=> cpd00298 + cpd00087 + cpd00015	2.1.1.148	GROWMATCH	Nucleosides and Nucleotides	Variable	R06613	NOT IN MODEL		-11.92	2.26	-11.92	<=>	REVERSIBLE BY POINTS
rxn04675	isochorismate:2-oxoglutarate:cyclodienyltransferase(decarboxylating,|pyruvate-forming)|2-succinyl-6-hydroxy-2,4-cyclohexadiene-1-carboxylate synthase|2-oxoglutarate decarboxylase / 2-succinyl-6-hydroxy-2,4-cyclohexadiene-1-carboxylate synthase	H+ + 2-Oxoglutarate + Isochorismate => CO2 + Pyruvate + SHCHC	cpd00067 + cpd00024 + cpd00658 => cpd00011 + cpd00020 + cpd03451	2.5.1.64	peg.3085	Cofactors, Vitamins, Prosthetic Groups, Pigments	Positive		2S6HCCi	iAO358:rll_242|iYO844:2S6HCCi	-29.50	0.89	-34.96	=>	IRREVERSIBLE BY DELTAG MINMAX
rxn04704	coproporphyrinogen-III:S-adenosyl-L-methionine|oxidoreductase(decarboxylating)|Oxygen Independent coproporphyrinogen-III oxidase	CoproporphyrinogenIII + 2 SAM <=> 2 CO2 + 2 Methionine + ProtoporphyrinogenIX + 2 5'-Deoxyadenosine	cpd02083 + 2 cpd00017 <=> 2 cpd00011 + 2 cpd00060 + cpd00791 + 2 cpd03091	1.3.99.22	peg.2553|peg.984	Cofactors, Vitamins, Prosthetic Groups, Pigments	Blocked	R06895	NOT IN MODEL	iAF1260:CPPPGO2|iJN746:CPPPGO2	UNKNOWN	UNKNOWN	UNKNOWN	<=>	REVERSIBLE BY POINT UNKNOWN DELTAG
rxn04712		Fumarate + 2-Methylnaphthalene => Naphthyl-2-methyl-succinic acid	cpd00106 + cpd09801 => cpd09818	4.1.99.-	peg.1395	Cofactors, Vitamins, Prosthetic Groups, Pigments	Blocked	R06903	NOT IN MODEL		-14.21	1.13	-10.11	=>	IRREVERSIBLE BY DELTAG MINMAX
rxn04724	salicylate,NADH:oxygen oxidoreductase|(1-hydroxylating,decarboxylating)	2 H+ + NADH + O2 + 3-Methylsalicylate => NAD + H2O + CO2 + 3-Methylcatechol	2 cpd00067 + cpd00004 + cpd00007 + cpd09791 => cpd00003 + cpd00001 + cpd00011 + cpd01871	1.14.13.1	peg.723	Metabolism of Aromatic Compounds	Blocked	R06915	NOT IN MODEL		-95.93	1.39	-93.19	=>	IRREVERSIBLE BY DELTAG MINMAX
rxn04745	salicylate,NADH:oxygen oxidoreductase|(1-hydroxylating,decarboxylating)	2 H+ + NADH + O2 + 4-Hydroxymethylsalicylate => NAD + H2O + CO2 + 4-Hydroxymethylcatechol	2 cpd00067 + cpd00004 + cpd00007 + cpd09812 => cpd00003 + cpd00001 + cpd00011 + cpd09813	1.14.13.1	peg.723	Metabolism of Aromatic Compounds	Blocked	R06936	NOT IN MODEL		-95.93	1.39	-93.19	=>	IRREVERSIBLE BY DELTAG MINMAX
rxn04748	salicylate,NADH:oxygen oxidoreductase|(1-hydroxylating,decarboxylating)	2 H+ + NADH + O2 + m-Cresotic acid => NAD + H2O + CO2 + 4-Methylcatechol	2 cpd00067 + cpd00004 + cpd00007 + cpd09806 => cpd00003 + cpd00001 + cpd00011 + cpd04117	1.14.13.1	peg.723	Metabolism of Aromatic Compounds	Blocked	R06939	NOT IN MODEL		-95.93	1.39	-93.19	=>	IRREVERSIBLE BY DELTAG MINMAX
rxn04750	(S)-3-hydroxyacyl-CoA:NAD+ oxidoreductase|3-hydroxyadipyl-coa dehydrogenase	NAD + (3S)-3-Hydroxyadipyl-CoA <=> H+ + NADH + 3-Oxoadipyl-CoA	cpd00003 + cpd09844 <=> cpd00067 + cpd00004 + cpd01507	1.1.1.35	peg.3289	Carbohydrates	Blocked	R06941	NOT IN MODEL	iAbaylyiv4:RXN0-2044	3.76	1.08	3.76	<=>	REVERSIBLE BY POINTS
rxn04783	glycinamide ribonucleotide transformylase|GAR transformylase-T|Phosphoribosylglycinamide formyltransferase 2|glycinamide ribonucleotide transformylase|GART|GARtransformylase-T|phosphoribosylglycinamide formyltransferase 2	ATP + FORM + GAR => ADP + Phosphate + H+ + N-Formyl-GAR	cpd00002 + cpd00047 + cpd02394 => cpd00008 + cpd00009 + cpd00067 + cpd02678	2.1.2.-|Undetermined	peg.224	Nucleosides and Nucleotides	Positive variable	R06974	GART	iIT341:GART|iJR904:GART|iAbaylyiv4:GARTRANSFORMYL2-RXN|iAG612:rbs_173|iYO844:GART|iAF1260:GART|iJN746:GART	-7.55	0.98	-7.55	=>	IRREVERSIBLE BY POINTS
rxn04820	(1R,2S)-naphthalene 1,2-oxide hydrolase	H2O + (1R,2S)-Naphthalene epoxide <=> 1,2-Dihydronaphthalene-1,2-diol	cpd00001 + cpd10483 <=> cpd03712	3.3.2.9	peg.858	Cofactors, Vitamins, Prosthetic Groups, Pigments	Blocked	R07013	NOT IN MODEL		0.37	2.48	0.37	<=>	REVERSIBLE BY MM DELTAG
rxn04821	(1S,2R)-naphthalene 1,2-oxide hydrolase	H2O + (1S,2R)-Naphthalene epoxide <=> 1,2-Dihydronaphthalene-1,2-diol	cpd00001 + cpd10484 <=> cpd03712	3.3.2.9	peg.858	Cell Wall and Capsule	Blocked	R07014	NOT IN MODEL		0.37	2.48	0.37	<=>	REVERSIBLE BY MM DELTAG
rxn04834	1-nitronaphthalene-5,6-oxide hydrolase	H2O + 1-Nitronaphthalene-5,6-oxide <=> 1,2-Dihydro-5-nitro-1,2-naphthalenediol	cpd00001 + cpd10497 <=> cpd10498	3.3.2.9	peg.858	Cofactors, Vitamins, Prosthetic Groups, Pigments	Blocked	R07027	NOT IN MODEL		0.37	2.48	0.37	<=>	REVERSIBLE BY MM DELTAG
rxn04885	benzo[a]pyrene-7,8-oxide hydrolase	H2O + Benzo[a]pyrene-7,8-oxide <=> Benzo[a]pyrene-7,8-diol	cpd00001 + cpd10547 <=> cpd10549	3.3.2.9	peg.858	Cofactors, Vitamins, Prosthetic Groups, Pigments	Blocked	R07082	NOT IN MODEL		0.37	2.48	0.37	<=>	REVERSIBLE BY MM DELTAG
rxn04996	dimethyallyl diphosphate:NADP+ oxidoreductase	TPN + H2O + DMAPP <= H+ + TPNH + 1-Hydroxy-2-methyl-2-butenyl 4-diphosphate	cpd00006 + cpd00001 + cpd00202 <= cpd00067 + cpd00005 + cpd08615	1.17.1.2	peg.2520	Cofactors, Vitamins, Prosthetic Groups, Pigments	Negative variable	R07219	NOT IN MODEL		16.20	1.17	16.20	<=	IRREVERSIBLE BY DELTAG MINMAX
rxn05023		H2O + 1,4-Dihydroxy-2-naphthoyl-CoA => H+ + CoA + 1,4-Dihydroxy-2-naphthoate	cpd00001 + cpd11217 => cpd00067 + cpd00010 + cpd02295	3.1.2.-	peg.3145|peg.3084	Cofactors, Vitamins, Prosthetic Groups, Pigments	Positive	R07262	NOT IN MODEL		-5.76	1.21	-9.86	=>	IRREVERSIBLE BY DELTAG MINMAX
rxn05024		H+ + Succinylbenzoyl-CoA => H2O + 1,4-Dihydroxy-2-naphthoyl-CoA	cpd00067 + cpd02021 => cpd00001 + cpd11217	4.1.3.36	peg.3083	Cofactors, Vitamins, Prosthetic Groups, Pigments	Positive	R07263	NOT IN MODEL		-8.52	2.00	-8.52	=>	IRREVERSIBLE BY DELTAG MINMAX
rxn05031	prephytoene diphosphate:geranylgeranyl-diphosphate|geranylgeranyltransferase	Prephytoene diphosphate => PPi + Phytoene	cpd02168 => cpd00012 + cpd03205	2.5.1.32	peg.1080	Cofactors, Vitamins, Prosthetic Groups, Pigments	Blocked	R07270	NOT IN MODEL		-3.66	2.29	-7.76	=>	IRREVERSIBLE BY POINTS
rxn05039	pyrimidine phosphatase|PMDPHT|pyrimidinephosphatase	H2O + 5-Amino-6--5-phosphoribitylaminouracil => Phosphate + H+ + 4--1-D-Ribitylamino-5-aminouracil	cpd00001 + cpd02720 => cpd00009 + cpd00067 + cpd02882	3.1.3.-	MANUAL	Cofactors, Vitamins, Prosthetic Groups, Pigments	Positive variable	R07280	PMDPHT	iJR904:PMDPHT|iAF692:PMDPHT|iSB619:PMDPHT|iAF1260:PMDPHT|iIT341:PMDPHT|iAbaylyiv4:RIBOPHOSPHAT-RXN|iND750:PMDPHT|iYO844:PMDPHT|iNJ661:PMDPHT|iJN746:PMDPHT	-2.32	0.74	-6.42	=>	IRREVERSIBLE BY POINTS
rxn05040	3,4-Dihydroxy-2-butanone 4-phosphate synthase|3,4-Dihydroxy-2-butanone-4-phosphate synthase|3,4-Dihydroxy-2-butanone-4-phosphate|3,4-Dihydroxy-2-butanone 4-phosphate synthase|DB4PS|3-4-Dihydroxy-2-butanone-4-phosphatesynthase|3,4-dihydroxy-2-butanone-4-phosphate synthase	D-Ribulose5-phosphate => H+ + FORM + 3-4-dihydroxy-2-butanone4-phosphate	cpd00171 => cpd00067 + cpd00047 + cpd11225		peg.2330	Cofactors, Vitamins, Prosthetic Groups, Pigments	Positive variable	R07281	DB4PS	iJR904:DB4PS|iAF692:DB4PS|iSB619:DB4PS|iAF1260:DB4PS|iIT341:DB4PS|iAbaylyiv4:DIOHBUTANONEPSYN-RXN|iND750:DB4PS|iYO844:DB4PS|iNJ661:DB4PS|iJN746:DB4PS	-20.78	0.60	-24.88	=>	IRREVERSIBLE BY DELTAG MINMAX
rxn05064	carbamate hydro-lyase	2 H+ + Carbamate <=> CO2 + NH3	2 cpd00067 + cpd01101 <=> cpd00011 + cpd00013	4.2.1.104	SPONTANEOUS	Carbohydrates	Blocked	R07316	NOT IN MODEL		3.53	0.87	-1.93	<=>	REVERSIBLE BY MM DELTAG
rxn05085	D-glucitol:NADP+ oxidoreductase	TPN + Sorbitol <=> H+ + TPNH + L-Sorbose	cpd00006 + cpd00588 <=> cpd00067 + cpd00005 + cpd00212	1.1.1.289	GROWMATCH	Carbohydrates	Positive variable	R07346	NOT IN MODEL		3.57	1.76	3.57	<=>	REVERSIBLE BY POINTS
rxn05088	5,6,7,8-tetrahydropteridine:NADPH+ oxidoreductase	TPN + Tetrahydropteridine <=> H+ + TPNH + Dihydropteridine	cpd00006 + cpd03361 <=> cpd00067 + cpd00005 + cpd03360	1.5.1.34	peg.783|peg.566|peg.548|peg.1959	Cofactors, Vitamins, Prosthetic Groups, Pigments	Blocked	R07355	NOT IN MODEL		-6.33	1.97	-6.33	<=>	REVERSIBLE BY POINTS
rxn05091	1,2-dihydroxy-5-(methylthio)pent-1-en-3-one:oxygen oxidoreductase|(formate- and CO-forming)|1,2-dihydroxy-3-keto-5-methylthiopentene dioxygenase (3-methylthiopropionate)	O2 + 1,2-dihydroxy-3-keto-5-methylthiopentene <=> FORM + CO + 3-Methylthiopropionate	cpd00007 + cpd11255 <=> cpd00047 + cpd00204 + cpd05191	1.13.11.53	peg.1364	Amino Acids and Derivatives	Blocked	R07363	DKMD3M	iYO844:DKMD3M	UNKNOWN	1.40	UNKNOWN	<=>	REVERSIBLE BY POINTS
rxn05092	1,2-dihydroxy-5-(methylthio)pent-1-en-3-one:oxygen oxidoreductase|(formate-forming)|(formate-forming)|1,2-dihydroxy-3-keto-5-methylthiopentene dioxygenase (2-keto-4-methylthiobutyrate)	O2 + 1,2-dihydroxy-3-keto-5-methylthiopentene => H+ + FORM + 4-methylthio 2-oxobutyrate	cpd00007 + cpd11255 => cpd00067 + cpd00047 + cpd00869	1.13.11.54	peg.1364	Amino Acids and Derivatives	Blocked	R07364	DKMD2K	iYO844:DKMD2K	-130.64	1.31	-126.54	=>	IRREVERSIBLE BY DELTAG MINMAX
rxn05104	S-Methyl-5-thio-D-ribulose-1-phosphate hydro-lyase|5-Methylthio-5-deoxy-D-ribulose 1-phosphate dehydratase|S-Methyl-5-thio-D-ribulose-1-phosphate hydro-lyase|MDRPDr|5-Methylthio-5-deoxy-D-ribulose1-phosphatedehydratase	methylthioribulose-1-phosphate => H2O + 2,3-diketo5-methylthio-1-phosphopentane	cpd02791 => cpd00001 + cpd11295	4.2.1.109	peg.1363	Amino Acids and Derivatives	Blocked	R07392	MDRPD	iIT341:MDRPDr|iJR904:MDRPD|iAG612:rbs_472|iYO844:MDRPD|iSB619:MDRPD|iAF1260:MDRPD	-8.17	0.69	-8.17	=>	IRREVERSIBLE BY DELTAG MINMAX
rxn05105	2,3-diketo-5-methylthiopentyl-1-phosphate enolase	2,3-diketo5-methylthio-1-phosphopentane <= H+ + 2-Hydroxy-3-keto-5-methylthiopentenyl-1-phosphate	cpd11295 <= cpd00067 + cpd11296	3.1.3.77	peg.1361	Amino Acids and Derivatives	Blocked	R07393	DM1PE	iAG612:rbs_25|iYO844:DM1PE	8.94	1.10	8.94	<=	IRREVERSIBLE BY DELTAG MINMAX
rxn05106	2-hydroxy-3-keto-5-methylthiopentenyl-1-phosphate phophatase	H2O + 2-Hydroxy-3-keto-5-methylthiopentenyl-1-phosphate => Phosphate + H+ + 1,2-dihydroxy-3-keto-5-methylthiopentene	cpd00001 + cpd11296 => cpd00009 + cpd00067 + cpd11255	3.1.3.77	peg.1362	Amino Acids and Derivatives	Blocked	R07394	HKM1PP	iYO844:HKM1PP	-2.32	0.74	-6.42	=>	IRREVERSIBLE BY POINTS
rxn05108	2-keto-4-methylthiobutyrate transamination|Aminotransferase	4-methylthio 2-oxobutyrate + GLU <=> 2-Oxoglutarate + Methionine	cpd00869 + cpd00023 <=> cpd00024 + cpd00060	2.6.1.5|2.6.1.57	peg.1360	Amino Acids and Derivatives	Blocked	R07396	NOT IN MODEL	iJR904:UNK3|iAO358:rll_583|iSB619:UNK3|iAF1260:UNK3|iJN746:UNK3	0.00	2.00	0.00	<=>	REVERSIBLE BY MM DELTAG
rxn05116		H+ + 2-Amino-3-oxo-4-phosphonooxybutyrate => CO2 + 3-Amino-2-oxopropyl phosphate	cpd00067 + cpd04539 => cpd00011 + cpd08449		SPONTANEOUS	Cofactors, Vitamins, Prosthetic Groups, Pigments	Blocked	R07406	NOT IN MODEL		-3.09	0.54	-8.55	=>	IRREVERSIBLE BY DELTAG MINMAX
rxn05145	Orthophosphate-ABC transport|PIabc|phosphate transport via ABC system|transport of phosphate [extraorganism-cytosol](secondary antiport)	ATP + Phosphate[e] + H2O <=> ADP + 2 Phosphate + H+	cpd00002 + cpd00009[e] + cpd00001 <=> cpd00008 + 2 cpd00009 + cpd00067	TC-3.A.1.7|3.A.1.7	peg.2499+peg.2500+peg.2501+peg.2502+peg.2503	Membrane Transport	Variable		PIabc	iJR904:PIabc|iAbaylyiv4:TRANS-RXN-PI-ABC|iAF692:PIabc|iYO844:PIabc|iPS189:PIabc|iNJ661:PIabc|iSB619:PIabc	-6.82	0.72	-10.92	<=>	REVERSIBLE BY POINT DELTAG CONFLICT
rxn05147	D-Glucose-ABC transport|D-glucose transport via ABC system	ATP + H2O + Glucose[e] => ADP + Phosphate + H+ + Glucose	cpd00002 + cpd00001 + cpd00027[e] => cpd00008 + cpd00009 + cpd00067 + cpd00027		peg.3157+peg.3158+peg.3159+peg.3160|peg.3030+peg.3031+peg.3032|peg.3261+peg.3264+peg.3265+peg.3266	Membrane Transport	Positive variable		NOT IN MODEL	iNJ661:GLCabc	-6.82	0.72	-10.92	=>	IRREVERSIBLE ABC TRANSPORTER
rxn05148	Heme-ABC transport|Heme transport via ABC system|HEMEti|HemetransportviaABCsystem	ATP + H2O + Heme[e] => ADP + Phosphate + H+ + Heme	cpd00002 + cpd00001 + cpd00028[e] => cpd00008 + cpd00009 + cpd00067 + cpd00028		peg.749+peg.750+peg.751+peg.752	Membrane Transport	Blocked		NOT IN MODEL	iIT341:HEMEti|iSB619:HEMEti	-6.82	0.72	-10.92	=>	IRREVERSIBLE ABC TRANSPORTER
rxn05149	Manganese-ABC transport|manganese transport via ABC system	ATP + H2O + Mn2+[e] => ADP + Phosphate + H+ + Mn2+	cpd00002 + cpd00001 + cpd00030[e] => cpd00008 + cpd00009 + cpd00067 + cpd00030	3.A.1.15	peg.3077+peg.3078+peg.3079+peg.3080	Membrane Transport	Blocked		MNabc	iAF692:MNabc|iYO844:MNabc|iPS189:MNabc|iSB619:MNabc	-6.82	0.72	-10.92	=>	IRREVERSIBLE BY DELTAG MINMAX
rxn05150	Zinc-ABC transport|ZN2abc2|zinc transport in via ABC system|zinc transport via ABC system	ATP + H2O + Zinc[e] => ADP + Phosphate + H+ + Zinc	cpd00002 + cpd00001 + cpd00034[e] => cpd00008 + cpd00009 + cpd00067 + cpd00034	TC-3.A.1.15|3.A.1.15	peg.286+peg.287+peg.288|peg.3355|peg.1387	Membrane Transport	Positive variable		ZN2abc2	iAF692:ZNabc|iYO844:ZN2abc2|iSB619:ZNabc	-6.82	0.72	-10.92	=>	IRREVERSIBLE BY DELTAG MINMAX
rxn05155	L-Glutamine-ABC transport|L-glutamine transport via ABC system|GLNabc|L-glutaminetransportviaABCsystem	ATP + H2O + L-Glutamine[e] => ADP + Phosphate + H+ + L-Glutamine	cpd00002 + cpd00001 + cpd00053[e] => cpd00008 + cpd00009 + cpd00067 + cpd00053	3.A.1.3	peg.2745+peg.2746+peg.2747+peg.2748	Membrane Transport	Positive variable		GLNabc	iIT341:GLNabc|iJR904:GLNabc|iYO844:GLNabc	-6.82	0.72	-10.92	=>	IRREVERSIBLE ABC TRANSPORTER
rxn05159	Choline-ABC transport|choline transport via ABC system	ATP + H2O + Choline[e] => ADP + Phosphate + H+ + Choline	cpd00002 + cpd00001 + cpd00098[e] => cpd00008 + cpd00009 + cpd00067 + cpd00098		peg.3376+peg.3377+peg.3378+peg.3379|peg.3386+peg.3387+peg.3388+peg.3389	Membrane Transport	Blocked		CHLabc	iJR904:CHLabc|iYO844:CHLabc|iNJ661:CHLabc|iSB619:CHLabc	-6.82	0.72	-10.92	=>	IRREVERSIBLE ABC TRANSPORTER
rxn05160	D-Ribose ABC transport|D-ribose transport via ABC system	ATP + H2O + D-Ribose[e] => ADP + Phosphate + H+ + D-Ribose	cpd00002 + cpd00001 + cpd00105[e] => cpd00008 + cpd00009 + cpd00067 + cpd00105	3.A.1.2	peg.3600+peg.3601+peg.3602+peg.3603|peg.3157+peg.3158+peg.3159+peg.3160|peg.3030+peg.3031+peg.3032|peg.3261+peg.3264+peg.3265+peg.3266	Membrane Transport	Positive variable		RIBabc	iJR904:RIBabc|iYO844:RIBabc|iPS189:RIBabc|iNJ661:RIBabc|iSB619:RIBabc	-6.82	0.72	-10.92	=>	IRREVERSIBLE ABC TRANSPORTER
rxn05162	D-Galactose ABC transport|D-galactose transport via ABC system	ATP + H2O + GALC[e] => ADP + Phosphate + H+ + GALC	cpd00002 + cpd00001 + cpd00108[e] => cpd00008 + cpd00009 + cpd00067 + cpd00108		peg.3157+peg.3158+peg.3159+peg.3160|peg.3030+peg.3031+peg.3032|peg.3261+peg.3264+peg.3265+peg.3266	Membrane Transport	Positive variable		NOT IN MODEL	iJR904:GALabc|iPS189:GALabc	-6.82	0.72	-10.92	=>	IRREVERSIBLE ABC TRANSPORTER
rxn05164	L-Histidine-ABC transport|L-histidine transport via ABC system|HISabc|L-histidinetransportviaABCsystem	ATP + H2O + L-Histidine[e] => ADP + Phosphate + H+ + L-Histidine	cpd00002 + cpd00001 + cpd00119[e] => cpd00008 + cpd00009 + cpd00067 + cpd00119		peg.2937+peg.2938+peg.2939+peg.2941	Membrane Transport	Positive variable		NOT IN MODEL	iIT341:HISabc|iJR904:HISabc|iSB619:HISabc	-6.82	0.72	-10.92	=>	IRREVERSIBLE ABC TRANSPORTER
rxn05167	D-Xylose-ABC transport|D-xylose transport via ABC system	ATP + H2O + Xylose[e] => ADP + Phosphate + H+ + Xylose	cpd00002 + cpd00001 + cpd00154[e] => cpd00008 + cpd00009 + cpd00067 + cpd00154		peg.3157+peg.3158+peg.3159+peg.3160|peg.3030+peg.3031+peg.3032|peg.3261+peg.3264+peg.3265+peg.3266	Membrane Transport	Positive variable		NOT IN MODEL	iJR904:XYLabc|iNJ661:XYLabc	-6.82	0.72	-10.92	=>	IRREVERSIBLE ABC TRANSPORTER
rxn05170	Maltose-ABC transport|maltose transport via ABC system	ATP + H2O + Maltose[e] => ADP + Phosphate + H+ + Maltose	cpd00002 + cpd00001 + cpd00179[e] => cpd00008 + cpd00009 + cpd00067 + cpd00179	3.A.1.1	peg.697+peg.698+peg.699|peg.711	Membrane Transport	Blocked		MALTabc	iJR904:MALTabc|iYO844:MALTabc|iNJ661:MALTabc|iSB619:MALTabc	-6.82	0.72	-10.92	=>	IRREVERSIBLE ABC TRANSPORTER
rxn05172	Taurine-ABC transport|taurine transport via ABC system|transport of taurine [extraorganism-cytosol](primary active atp)	ATP + H2O + Taurine[e] => ADP + Phosphate + H+ + Taurine	cpd00002 + cpd00001 + cpd00210[e] => cpd00008 + cpd00009 + cpd00067 + cpd00210	3.A.1.17	peg.882+peg.883+peg.884	Membrane Transport	Blocked		TAURabc	iJR904:TAURabc|iAbaylyiv4:TRANS-RXN-TAURINE|iYO844:TAURabc	-6.82	0.72	-10.92	=>	IRREVERSIBLE ABC TRANSPORTER
rxn05173	L-Arabinose-ABC transport|L-arabinose transport via ABC system	ATP + H2O + arabinose[e] => ADP + Phosphate + H+ + arabinose	cpd00002 + cpd00001 + cpd00224[e] => cpd00008 + cpd00009 + cpd00067 + cpd00224	3.A.1.2	peg.2876+peg.2877+peg.2878|peg.3030+peg.3031+peg.3032|peg.3157+peg.3158+peg.3159+peg.3160|peg.3261+peg.3264+peg.3265+peg.3266	Membrane Transport	Positive variable		ARBabc	iJR904:ARBabc|iYO844:ARBabc|iNJ661:ARBabc	-6.82	0.72	-10.92	=>	IRREVERSIBLE ABC TRANSPORTER
rxn05174	Nickel-ABC transport|nickel transport via ABC system|NIabc|nickeltransportviaABCsystem	ATP + H2O + Ni2+[e] => ADP + Phosphate + H+ + Ni2+	cpd00002 + cpd00001 + cpd00244[e] => cpd00008 + cpd00009 + cpd00067 + cpd00244		peg.1567	Membrane Transport	Blocked		NOT IN MODEL	iIT341:NIabc|iAF692:NIabc|iPS189:NIabc|iSB619:NIabc	-6.82	0.72	-10.92	=>	IRREVERSIBLE BY DELTAG MINMAX
rxn05177	Thiamin-ABC transport|thiamine transport via ABC system|THMabc|thiaminetransportviaABCsystem	ATP + H2O + THI[e] => ADP + Phosphate + H+ + THI	cpd00002 + cpd00001 + cpd00305[e] => cpd00008 + cpd00009 + cpd00067 + cpd00305		peg.1323+peg.1324+peg.1325+peg.1326	Membrane Transport	Blocked		NOT IN MODEL	iIT341:THMabc|iJR904:THMabc|iAF692:THMabc|iSB619:THMabc	-6.82	0.72	-10.92	=>	IRREVERSIBLE ABC TRANSPORTER
rxn05180	Carnitine-ABC transport|L-carnitine transport via ABC system	ATP + H2O + Carnitine[e] => ADP + Phosphate + H+ + Carnitine	cpd00002 + cpd00001 + cpd00266[e] => cpd00008 + cpd00009 + cpd00067 + cpd00266		peg.3386+peg.3387+peg.3388+peg.3389	Membrane Transport	Blocked		CRNabc	iYO844:CRNabc|iNJ661:CRNabc|iSB619:CRNabc	-6.82	0.72	-10.92	=>	IRREVERSIBLE ABC TRANSPORTER
rxn05181	Betaine-ABC transport|glycine betaine transport via ABC system|Glycine betaine transport via ABC system	ATP + H2O + BET[e] => ADP + Phosphate + H+ + BET	cpd00002 + cpd00001 + cpd00540[e] => cpd00008 + cpd00009 + cpd00067 + cpd00540	3.A.1.12	peg.299+peg.300+peg.301	Membrane Transport	Positive variable		GLYBabc	iJR904:GLYBabc|iAF692:GLYBabc|iYO844:GLYBabc|iNJ661:GLYBabc|iSB619:GLYBabc	-6.82	0.72	-10.92	=>	IRREVERSIBLE ABC TRANSPORTER
rxn05183	D-Methionine-ABC transport|D-methionine transport via ABC system|transport of d-methionine [extraorganism-cytosol](primary active atp)	ATP + H2O + D-Methionine[e] => ADP + Phosphate + H+ + D-Methionine	cpd00002 + cpd00001 + cpd00637[e] => cpd00008 + cpd00009 + cpd00067 + cpd00637		peg.3278+peg.3279+peg.3280|peg.907+peg.908+peg.911|peg.3044+peg.3045+peg.3048	Membrane Transport	Blocked		METDabc	iJR904:METDabc|iAbaylyiv4:TRANS-RXNIM-5753|iYO844:METDabc	-6.82	0.72	-10.92	=>	IRREVERSIBLE ABC TRANSPORTER
rxn05184	Choline ABC transport|choline sulfate transport in via ABC system	ATP + H2O + Choline sulfate[e] => ADP + Phosphate + H+ + Choline sulfate	cpd00002 + cpd00001 + cpd00681[e] => cpd00008 + cpd00009 + cpd00067 + cpd00681		peg.3376+peg.3377+peg.3378+peg.3379|peg.3386+peg.3387+peg.3388+peg.3389	Membrane Transport	Blocked		CHOLSabc	iYO844:CHOLSabc	-6.82	0.72	-10.92	=>	IRREVERSIBLE ABC TRANSPORTER
rxn05185	D-Allose ABC transport	ATP + H2O + D-Allose[e] => ADP + Phosphate + H+ + D-Allose	cpd00002 + cpd00001 + cpd01055[e] => cpd00008 + cpd00009 + cpd00067 + cpd01055		BIOLOGIN	Membrane Transport	Blocked		NOT IN MODEL		-6.82	0.72	-10.92	=>	IRREVERSIBLE ABC TRANSPORTER
rxn05187	Vitamin ABC transport	ATP + H2O + Vitamin B12[e] => ADP + Phosphate + H+ + Vitamin B12	cpd00002 + cpd00001 + cpd03424[e] => cpd00008 + cpd00009 + cpd00067 + cpd03424		peg.3322+peg.3323+peg.3324	Membrane Transport	Blocked		NOT IN MODEL		-6.82	0.72	-10.92	=>	IRREVERSIBLE BY DELTAG MINMAX
rxn05188	Ferrichrome ABC transport|ferrichrome transport via ABC system	ATP + H2O + Ferrichrome[e] => ADP + Phosphate + H+ + Ferrichrome	cpd00002 + cpd00001 + cpd03724[e] => cpd00008 + cpd00009 + cpd00067 + cpd03724		peg.3336+peg.3337+peg.3338+peg.3339	Membrane Transport	Blocked		FERRICHabc	iYO844:FERRICHabc	-6.82	0.72	-10.92	=>	IRREVERSIBLE ABC TRANSPORTER
rxn05192	Crotono-betaine ABC transport|Crotonobetaine transport in via ABC system	ATP + H2O + crotonobetaine[e] => ADP + Phosphate + H+ + crotonobetaine	cpd00002 + cpd00001 + cpd08305[e] => cpd00008 + cpd00009 + cpd00067 + cpd08305		peg.299+peg.300+peg.301	Membrane Transport	Blocked		CTBTabc	iYO844:CTBTabc	-6.82	0.72	-10.92	=>	IRREVERSIBLE ABC TRANSPORTER
rxn05193	Butyro-betaine ABC transport	ATP + H2O + Butyro-betaine[e] => ADP + Phosphate + H+ + Butyro-betaine	cpd00002 + cpd00001 + cpd08306[e] => cpd00008 + cpd00009 + cpd00067 + cpd08306		peg.299+peg.300+peg.301	Membrane Transport	Blocked		NOT IN MODEL		-6.82	0.72	-10.92	=>	IRREVERSIBLE ABC TRANSPORTER
rxn05194	2-(beta-D-Glucosyl)-sn-glycerol ABC transport	ATP + H2O + 2-(beta-D-Glucosyl)-sn-glycerol[e] => ADP + Phosphate + H+ + 2-(beta-D-Glucosyl)-sn-glycerol	cpd00002 + cpd00001 + cpd08376[e] => cpd00008 + cpd00009 + cpd00067 + cpd08376		peg.3157+peg.3158+peg.3159+peg.3160|peg.3030+peg.3031+peg.3032|peg.3261+peg.3264+peg.3265+peg.3266	Membrane Transport	Blocked		NOT IN MODEL		-6.82	0.72	-10.92	=>	IRREVERSIBLE ABC TRANSPORTER
rxn05195	Fe3+-ABC transport|iron (III) transport via ABC system	ATP + H2O + fe3[e] => ADP + Phosphate + H+ + fe3	cpd00002 + cpd00001 + cpd10516[e] => cpd00008 + cpd00009 + cpd00067 + cpd10516		peg.381+peg.382+peg.383+peg.384|peg.161+peg.162+peg.163	Membrane Transport	Positive variable		NOT IN MODEL	iAF692:FE3abc|iPS189:FE3abc|iNJ661:FE3abc	-6.82	0.72	-10.92	=>	IRREVERSIBLE BY DELTAG MINMAX
rxn05197	Uracil ion-coupled transport|uracil transport in/out via proton symport|uracil transport in via proton symport|uracil transport in via proton symport, reversible|URAt2|uracil permease|uraciltransportinviaprotonsymport	H+[e] + Uracil[e] <=> H+ + Uracil	cpd00067[e] + cpd00092[e] <=> cpd00067 + cpd00092	TC-2.A.40|2.A.40	peg.1550|peg.3654|peg.637|peg.3002	Membrane Transport	Variable		URAt6	iIT341:URAt2|iJR904:URAt2r:URAt2|iAO358:rll_388|iAG612:rbs_581|iYO844:URAt6|iND750:URAt2|iPS189:URAt2|iSB619:URAt2	0.00	2.00	0.00	<=>	REVERSIBLE BY POINTS
rxn05198	Cytidine ion-coupled transport|cytidine transport in via proton symport|cytidine transport in via proton symport, reversible|CYTDt2|cytidinetransportinviaprotonsymport	H+[e] + Cytidine[e] => H+ + Cytidine	cpd00067[e] + cpd00367[e] => cpd00067 + cpd00367		peg.3224|peg.3907|peg.3946	Membrane Transport	Blocked		CYTDt2	iIT341:CYTDt2|iJR904:CYTDt2:CYTDt2r|iAG612:rbs_217|iYO844:CYTDt2|iND750:CYTDt2|iNJ661:CYTDt2r	0.00	2.00	0.00	<=>	REVERSIBLE BY POINTS
rxn05199	Uridine ion-coupled transport|uridine transport in via proton symport|uridine transport in via proton symport, reversible|URIt2|uridinetransportinviaprotonsymport	H+[e] + Uridine[e] <=> H+ + Uridine	cpd00067[e] + cpd00249[e] <=> cpd00067 + cpd00249		peg.3224|peg.3907|peg.3946	Membrane Transport	Variable		URIt2	iIT341:URIt2|iJR904:URIt2:URIt2r|iAG612:rbs_587|iYO844:URIt2|iND750:URIt2	0.00	2.00	0.00	<=>	REVERSIBLE BY POINTS
rxn05200	Thymidine ion-coupled transport|thymidine transport in via proton symport|thymidine transport in via proton symport, reversible|THMDt2|thymidinetransportinviaprotonsymport	H+[e] + Thymidine[e] <=> H+ + Thymidine	cpd00067[e] + cpd00184[e] <=> cpd00067 + cpd00184		peg.3224|peg.3907|peg.3946	Membrane Transport	Variable		THMDt2	iIT341:THMDt2|iJR904:THMDt2:THMDt2r|iYO844:THMDt2|iND750:THMDt2|iPS189:THMDt2|iSB619:THMDt2	0.00	2.00	0.00	<=>	REVERSIBLE BY POINTS
rxn05201	Hypoxanthine ion-coupled transport|hypoxanthine transport in via proton symport|hypoxanthine reversible transport via proton symport	H+[e] + HYXN[e] <=> H+ + HYXN	cpd00067[e] + cpd00226[e] <=> cpd00067 + cpd00226		peg.3002|peg.637|peg.3249+peg.3250|peg.2211|peg.3799	Membrane Transport	Variable		HXANt2	iAO358:rll_544|iAG612:rbs_340:rbs_342|iYO844:HXANt2|iND750:HXANt2r	0.00	2.00	0.00	<=>	REVERSIBLE BY POINTS
rxn05202	Xanthine ion-coupled transport|xanthine transport in/out via proton symport|xanthine transport in via proton symport|XANt2|xanthine permease|xanthinetransportinviaprotonsymport	H+[e] + XAN[e] <=> H+ + XAN	cpd00067[e] + cpd00309[e] <=> cpd00067 + cpd00309	TC-2.A.40|2.A.40	peg.2211|peg.3249+peg.3250|peg.637|peg.3002|peg.3799	Membrane Transport	Blocked		XANt6	iIT341:XANt2|iJR904:XANt2|iAO358:rll_305|iAG612:rbs_592|iYO844:XANt6|iSB619:XANt2	0.00	2.00	0.00	<=>	REVERSIBLE BY POINTS
rxn05203	Guanine ion-coupled transport|guanine transport in via proton symport|guanine reversible transport via proton symport	H+[e] + GNN[e] <=> H+ + GNN	cpd00067[e] + cpd00207[e] <=> cpd00067 + cpd00207		peg.3876|peg.3654	Membrane Transport	Blocked		GUAt2	iJR904:GUAt2|iAO358:rll_540|iAG612:rbs_329|iYO844:GUAt2|iND750:GUAt2r|iSB619:GUAt2	0.00	2.00	0.00	<=>	REVERSIBLE BY POINTS
rxn05204	Guanosine ion-coupled transport|guanosine transport via proton symport|guanosine transport in via proton symport|GSNt2|guanosinetransportinviaprotonsymport	H+[e] + Guanosine[e] <=> H+ + Guanosine	cpd00067[e] + cpd00311[e] <=> cpd00067 + cpd00311		peg.3876|peg.3654	Membrane Transport	Negative variable		GSNt2r	iIT341:GSNt2|iJR904:GSNt2|iYO844:GSNt2r|iND750:GSNt2	0.00	2.00	0.00	<=>	REVERSIBLE BY POINTS
rxn05205	Deoxycytidine ion-coupled transport|deoxycytidine transport in via proton symport|DCYTt2|deoxycytidinetransportinviaprotonsymport	H+[e] + Deoxycytidine[e] <=> H+ + Deoxycytidine	cpd00067[e] + cpd00654[e] <=> cpd00067 + cpd00654		peg.3946|peg.3907|peg.3224	Membrane Transport	Variable		DCYTt2	iIT341:DCYTt2|iJR904:DCYTt2|iAG612:rbs_230|iYO844:DCYTt2|iND750:DCYTt2	0.00	2.00	0.00	<=>	REVERSIBLE BY POINTS
rxn05206	Potassium uptake|potassium transport via voltage-gated ion channel	K+[e] <=> K+	cpd00205[e] <=> cpd00205	1.A.1	peg.1423|peg.794	Membrane Transport	Variable		Kt7	iYO844:Kt7	0.00	2.00	0.00	<=>	REVERSIBLE BY POINTS
rxn05207	Na+/malate symporter	Na+[e] + MALA[e] <=> Na+ + MALA	cpd00971[e] + cpd00130[e] <=> cpd00971 + cpd00130		peg.3161|peg.2361	Membrane Transport	Variable		MALt4	iAG612:rbs_444:rbs_445|iYO844:MALt4	0.00	2.00	0.00	<=>	REVERSIBLE BY POINTS
rxn05209	Proton sodium antiport|sodium transport out via proton antiport|sodium proton antiporter (H:NA is 1:1)|NAt3_1|Na+/H(+) antiporter|sodiumprotonantiporter-H-NAis1-1	H+ + Na+[e] <=> H+[e] + Na+	cpd00067 + cpd00971[e] <=> cpd00067[e] + cpd00971		peg.3163+peg.3164+peg.3165+peg.3166+peg.3167+peg.3168+peg.3169	Membrane Transport	Variable		NAt3	iIT341:NAt3_1|iJR904:NAt3_1|iAO358:rll_273|iAF692:NAt3_1|iYO844:NAt3|iND750:NAt3_1|iNJ661:NAt3_1|iSB619:NAt3:NAt3_1	0.00	2.00	0.00	<=>	REVERSIBLE BY MM DELTAG
rxn05211	citrate uptake|citrate transport in/out via proton symport|citrate reversible transport via symport	H+[e] + Citrate[e] <= H+ + Citrate	cpd00067[e] + cpd00137[e] <= cpd00067 + cpd00137	TC-2.A.1.6|2.A.1.6	peg.2688|peg.3882	Membrane Transport	Negative variable		CITt6	iAG612:rbs_206|iYO844:CITt6|iND750:CITt2r	0.00	2.00	0.00	<=	IRREVERSIBLE BY DELTAG MINMAX
rxn05213	citrate-Ca2+:H+ symporter|citrate transport in via Ca complex	H+[e] + Citrate[e] + Ca2+[e] <=> H+ + Citrate + Ca2+	cpd00067[e] + cpd00137[e] + cpd00063[e] <=> cpd00067 + cpd00137 + cpd00063		peg.3911	Membrane Transport	Variable		CITt14	iYO844:CITt14	0.00	2.00	0.00	<=>	REVERSIBLE BY MM DELTAG
rxn05214	Citrate-Mg2+:H+ symporter|citrate transport in via Mg complex	H+[e] + Citrate[e] + Mg[e] <=> H+ + Citrate + Mg	cpd00067[e] + cpd00137[e] + cpd00254[e] <=> cpd00067 + cpd00137 + cpd00254		peg.761	Membrane Transport	Variable		CITt10	iYO844:CITt10	0.00	2.00	0.00	<=>	REVERSIBLE BY MM DELTAG
rxn05215	Sodium-alaninie symporter|Alanine-Sodium symporter|ALAt4|Alanine-Sodiumsymporter|transport of l-alanine [extraorganism-cytosol](secondary symport)	Na+[e] + ALA[e] <=> Na+ + ALA	cpd00971[e] + cpd00035[e] <=> cpd00971 + cpd00035		peg.2784	Membrane Transport	Variable		NOT IN MODEL	iIT341:ALAt4|iAbaylyiv4:TRANS-RXNIM-5847|iAF692:ALAt4r	0.00	2.00	0.00	<=>	REVERSIBLE BY POINTS
rxn05216	Na+ Glutamine symporter	Na+[e] + L-Glutamine[e] <=> Na+ + L-Glutamine	cpd00971[e] + cpd00053[e] <=> cpd00971 + cpd00053		peg.243	Membrane Transport	Negative variable		NOT IN MODEL		0.00	2.00	0.00	<=>	REVERSIBLE BY POINTS
rxn05217	Aspartate-H+ symport|L-aspartate transport in via proton symport|L-aspartate reversible transport via proton symport|ASPt2r|L-aspartatereversibletransportviaprotonsymport	H+[e] + Aspartate[e] <=> H+ + Aspartate	cpd00067[e] + cpd00041[e] <=> cpd00067 + cpd00041		peg.235	Membrane Transport	Variable		ASPt2	iIT341:ASPt2r|iJR904:ASPt2|iAO358:rll_523|iAG612:rbs_164|iYO844:ASPt2|iND750:ASPt2r|iNJ661:ASPt2r	0.00	2.00	0.00	<=>	REVERSIBLE BY MM DELTAG
rxn05219	L-Methionine ABC transport|L-methionine transport via ABC system|METabc|L-methioninetransportviaABCsystem|transport of l-methionine [extraorganism-cytosol](primary active atp)	ATP + H2O + Methionine[e] => ADP + Phosphate + H+ + Methionine	cpd00002 + cpd00001 + cpd00060[e] => cpd00008 + cpd00009 + cpd00067 + cpd00060		peg.3278+peg.3279+peg.3280|peg.907+peg.908+peg.911|peg.3044+peg.3045+peg.3048	Membrane Transport	Positive variable		METabc	iIT341:METabc|iJR904:METabc|iAbaylyiv4:TRANS-RXNIM-5742|iYO844:METabc|iNJ661:METabc|iSB619:METabc	-6.82	0.72	-10.92	=>	IRREVERSIBLE ABC TRANSPORTER
rxn05221	Na+:proline symport|Na+/Proline-L symporter|PROt4r|prolinetransporter|transport of l-proline [extraorganism-cytosol](secondary symport)	Na+[e] + L-Proline[e] <=> Na+ + L-Proline	cpd00971[e] + cpd00129[e] <=> cpd00971 + cpd00129		peg.667|peg.323	Membrane Transport	Variable		NOT IN MODEL	iIT341:PROt4r|iJR904:PROt4|iAbaylyiv4:TRANS-RXN-118|iSB619:PROt4	0.00	2.00	0.00	<=>	REVERSIBLE BY MM DELTAG
rxn05223	Biotin ABC transporter	ATP + H2O + BIOT[e] => ADP + Phosphate + H+ + BIOT	cpd00002 + cpd00001 + cpd00104[e] => cpd00008 + cpd00009 + cpd00067 + cpd00104		peg.1037|peg.3209	Membrane Transport	Blocked		NOT IN MODEL		-6.82	0.72	-10.92	=>	IRREVERSIBLE ABC TRANSPORTER
rxn05226	Glucose-phosphotransferase (PTS) system|D-glucose transport via PEP:Pyr PTS|mannitol-specific PTS system IIBC component|mannitol-specific PTS system IIA component|mannose-specific PTS system component IIAB|mannose-specific PTS system component IIC|mannose-specific PTS system component IID	Glucose[e] + PEP <=> Pyruvate + Robison ester	cpd00027[e] + cpd00061 <=> cpd00020 + cpd00079		peg.1391+peg.1392+peg.1393|peg.820+peg.1392+peg.1393|peg.168+peg.1392+peg.1393|peg.4018+peg.1392+peg.1393	Membrane Transport	Positive variable		GLCpts	iJR904:GLCpts|iAO358:rll_255:rll_258:rll_348:rll_353:rll_358|iYO844:GLCpts|iPS189:GLCpts|iSB619:GLCpts	-9.11	0.64	-9.11	<=>	REVERSIBLE BY POINTS
rxn05229	NCAIR synthetase and NCAIR mutase|phosphoribosylaminoimidazole carboxylase (ATP-dependent)	ATP + HCO3- + AIR => ADP + Phosphate + H+ + 5'-Phosphoribosyl-4-carboxy-5-aminoimidazole	cpd00002 + cpd00242 + cpd02140 => cpd00008 + cpd00009 + cpd00067 + cpd02893		peg.643+peg.644	Nucleosides and Nucleotides	Positive variable		NOT IN MODEL		-4.65	0.90	-4.65	=>	IRREVERSIBLE BY POINTS
rxn05231	Ribonucleotide reductase: ADP|2'-Deoxyadenosine 5'-diphosphate:oxidized-thioredoxin|2'-oxidoreductase|ribonucleoside-diphosphate reductase (ADP)|ribonucleoside-diphosphate reductase, nuclear|2'-oxidoreductase|RNDR1|ribonucleoside-diphosphate reductase alpha chain|ribonucleoside-diphosphate reductase beta chain|ribonucleoside-diphosphatereductase-ADP|adp reductase	ADP + trdrd => H2O + trdox + dADP	cpd00008 + cpd11421 => cpd00001 + cpd11420 + cpd00177	1.17.4.1	peg.1741+peg.1742+peg.1743	Nucleosides and Nucleotides	Positive variable	R02017	RNDR1	iJR904:RNDR1|iAO358:rll_283:rll_287|iAG612:rbs_537|iAF692:RNDR1|iSB619:RNDR1|iAF1260:RNDR1|iIT341:RNDR1|iAbaylyiv4:ADPREDUCT-RXN|iND750:RNDR1n:RNDR1|iYO844:RNDR1|iPS189:RNDR1|iNJ661:RNDR1|iJN746:RNDR1	-17.30	2.29	-17.30	=>	IRREVERSIBLE BY DELTAG MINMAX
rxn05233	Ribonucleotide reductase: GDP|2'-Deoxyguanosine 5'-diphosphate:oxidized-thioredoxin|2'-oxidoreductase|ribonucleoside-diphosphate reductase (GDP)|ribonucleoside-diphosphate reductase (GDP), nuclear|2'-oxidoreductase|RNDR2|ribonucleoside-diphosphate reductase alpha chain|ribonucleoside-diphosphate reductase beta chain|ribonucleoside-diphosphatereductase-GDP|gdp reductase	GDP + trdrd => H2O + trdox + dGDP	cpd00031 + cpd11421 => cpd00001 + cpd11420 + cpd00295	1.17.4.1	peg.1741+peg.1742+peg.1743	Nucleosides and Nucleotides	Positive	R02019	RNDR2	iJR904:RNDR2|iAO358:rll_284:rll_288|iAG612:rbs_539|iAF692:RNDR2|iSB619:RNDR2|iAF1260:RNDR2|iIT341:RNDR2|iAbaylyiv4:GDPREDUCT-RXN|iND750:RNDR2n:RNDR2|iYO844:RNDR2|iPS189:RNDR2|iNJ661:RNDR2|iJN746:RNDR2	-17.30	2.29	-17.30	=>	IRREVERSIBLE BY DELTAG MINMAX
rxn05237	Cysteine uptake|L-cysteine transport via ABC system|CYSabc|L-cysteinetransportviaABCsystem	ATP + H2O + L-Cysteine[e] => ADP + Phosphate + H+ + L-Cysteine	cpd00002 + cpd00001 + cpd00084[e] => cpd00008 + cpd00009 + cpd00067 + cpd00084		peg.3953+peg.3954+peg.3955	Membrane Transport	Blocked		CYSabc	iIT341:CYSabc|iJR904:CYSabc|iYO844:CYSabc|iSB619:CYSabc	-6.82	0.72	-10.92	=>	IRREVERSIBLE ABC TRANSPORTER
rxn05239	adenosine 3',5'-bisphosphate,sulfite:oxidized-thioredoxin oxidoreductase|adenosine 3',5'-bisphosphate,sulfite:oxidized-thioredoxin|oxidoreductase (3'-phosphoadenosine-5'-phosphosulfate -forming)|phosphoadenylyl-sulfate reductase (thioredoxin)|oxidoreductase (3'-phosphoadenosine-5'-phosphosulfate -forming)|Phosphoadenosine phosphosulfate reductase|PAPSR|phosphoadenylyl-sulfatereductase-thioredoxin	PAPS + trdrd => HSO3- + PAP + trdox	cpd00044 + cpd11421 => cpd00081 + cpd00045 + cpd11420	1.8.4.8	peg.1559|peg.1093	Amino Acids and Derivatives	Positive variable	R02021	PAPSR	iJR904:PAPSR|iAO358:rll_618|iAF692:PAPSR|iSB619:PAPSR|iAF1260:PAPSR|iIT341:PAPSR|iND750:PAPSR|iYO844:PAPSR|iNJ661:PAPR	-16.60	2.37	-20.70	=>	IRREVERSIBLE BY DELTAG MINMAX
rxn05243	Branched chain amino acid:H+ symporter (Leucine)|L-leucine transport in/out via proton symport|L-leucine reversible transport via proton symport	H+[e] + L-Leucine[e] <=> H+ + L-Leucine	cpd00067[e] + cpd00107[e] <=> cpd00067 + cpd00107		peg.2671+peg.2672+peg.2673|peg.2963	Membrane Transport	Variable		LEUt6	iJR904:LEUt2r|iAF692:LEUt2r|iYO844:LEUt6|iND750:LEUt2r|iPS189:LEUt6|iNJ661:LEUt2r|iSB619:LEUt2r	0.00	2.00	0.00	<=>	REVERSIBLE BY POINTS
rxn05244	Branched chain amino acid:H+ symporter (Isoleucine)|L-isoleucine transport in via proton symport|L-isoleucine reversible transport via proton symport	H+[e] + L-Isoleucine[e] <=> H+ + L-Isoleucine	cpd00067[e] + cpd00322[e] <=> cpd00067 + cpd00322		peg.2671+peg.2672+peg.2673|peg.2963	Membrane Transport	Variable		ILEt2	iJR904:ILEt2r|iAF692:ILEt2r|iYO844:ILEt2|iND750:ILEt2r|iPS189:ILEt2|iNJ661:ILEt2r|iSB619:ILEt2r	0.00	2.00	0.00	<=>	REVERSIBLE BY POINTS
rxn05247	FACOAL140(ISO)|fatty-acid--CoA ligase (Iso-C14:0)	ATP + H+ + CoA + fa1 => PPi + AMP + fa1coa	cpd00002 + cpd00067 + cpd00010 + cpd11430 => cpd00012 + cpd00018 + cpd11435	6.2.1.3	peg.1027|peg.2859|peg.1829|peg.1036|peg.1720|peg.417	Fatty Acids and Lipids	Blocked		NOT IN MODEL		-4.30	1.26	-4.30	=>	IRREVERSIBLE BY POINTS
rxn05248	FACOAL150(anteiso)|fatty-acid--CoA ligase (anteiso-C15:0)	ATP + H+ + CoA + fa4 => PPi + AMP + fa4coa	cpd00002 + cpd00067 + cpd00010 + cpd11438 => cpd00012 + cpd00018 + cpd11439	6.2.1.3	peg.1027|peg.2859|peg.1829|peg.1036|peg.1720|peg.417	Fatty Acids and Lipids	Blocked		NOT IN MODEL		-2.49	1.23	-2.49	=>	IRREVERSIBLE BY POINTS
rxn05249	FACOAL150(ISO)|fatty-acid--CoA ligase (Iso-C15:0)	ATP + H+ + CoA + fa3 => PPi + AMP + fa3coa	cpd00002 + cpd00067 + cpd00010 + cpd11436 => cpd00012 + cpd00018 + cpd11437	6.2.1.3	peg.1027|peg.2859|peg.1829|peg.1036|peg.1720|peg.417	Fatty Acids and Lipids	Blocked		NOT IN MODEL		-4.30	1.26	-4.30	=>	IRREVERSIBLE BY POINTS
rxn05250	FACOAL160(ISO)|fatty-acid--CoA ligase (Iso-C16:0)	ATP + H+ + CoA + fa6 => PPi + AMP + fa6coa	cpd00002 + cpd00067 + cpd00010 + cpd11440 => cpd00012 + cpd00018 + cpd11441	6.2.1.3	peg.1027|peg.2859|peg.1829|peg.1036|peg.1720|peg.417	Fatty Acids and Lipids	Blocked		NOT IN MODEL		-4.30	1.26	-4.30	=>	IRREVERSIBLE BY POINTS
rxn05251	FACOAL170(anteiso)|fatty-acid--CoA ligase (anteiso-C17:0)	ATP + H+ + CoA + fa12 => fa12coa + PPi + AMP	cpd00002 + cpd00067 + cpd00010 + cpd11433 => cpd11434 + cpd00012 + cpd00018	6.2.1.3	peg.1027|peg.2859|peg.1829|peg.1036|peg.1720|peg.417	Fatty Acids and Lipids	Blocked		NOT IN MODEL		-2.49	1.23	-2.49	=>	IRREVERSIBLE BY POINTS
rxn05252	FACOAL170(ISO)|fatty-acid--CoA ligase (Iso-C17:0)	ATP + H+ + CoA + fa11 => PPi + AMP + fa11coa	cpd00002 + cpd00067 + cpd00010 + cpd11431 => cpd00012 + cpd00018 + cpd11432	6.2.1.3	peg.1027|peg.2859|peg.1829|peg.1036|peg.1720|peg.417	Fatty Acids and Lipids	Blocked		NOT IN MODEL		-4.30	1.26	-4.30	=>	IRREVERSIBLE BY POINTS
rxn05255	FOLt|folate transport via proton simport	H+[e] + FOL[e] <=> H+ + FOL	cpd00067[e] + cpd00393[e] <=> cpd00067 + cpd00393		GROWMATCH	Membrane Transport	Variable		FOLt	iAO358:rll_534|iAF692:FOLt|iYO844:FOLt|iPS189:FOLt	0.00	2.00	0.00	<=>	REVERSIBLE BY POINTS
rxn05256	APSPTi|adenosine 5'-phosphosulfate reductase|AMP,sulfite:thioredoxin-disulfide|oxidoreductase(adenosine-5'-phosphosulfate-forming)|adenylylsulfate reductase|Adenylylsulfate (APS)reductase (aerobic)	trdrd + APS => AMP + HSO3- + trdox	cpd11421 + cpd00193 => cpd00018 + cpd00081 + cpd11420	1.8.4.10	peg.1559|peg.1093	Sulfur Metabolism	Positive variable	R07176	APSPTi	iAbaylyiv4:ADENYLYLSULFATE-REDUCTASE-RXN|iYO844:APSPTi|iJN746:APSR	-16.60	2.37	-20.70	=>	IRREVERSIBLE BY DELTAG MINMAX
rxn05266	AMMQT7|S-adenosylmethione:2-demthylmenaquinone methyltransferase (menaquinone 7)	TPNH + SAM + 2dmmq7 => TPN + S-Adenosylhomocysteine + mql7	cpd00005 + cpd00017 + cpd11425 => cpd00006 + cpd00019 + cpd11451		peg.2279	Cofactors, Vitamins, Prosthetic Groups, Pigments	Positive		AMMQT7	iYO844:AMMQT7	-40.95	3.70	-40.95	=>	IRREVERSIBLE BY DELTAG MINMAX
rxn05267	DHNAOT7|1,4-dihydroxy-2-naphthoate octaprenyltransferase	NAD + all-trans-Heptaprenyl diphosphate + 1,4-Dihydroxy-2-naphthoate => NADH + PPi + CO2 + 2dmmq7	cpd00003 + cpd02590 + cpd02295 => cpd00004 + cpd00012 + cpd00011 + cpd11425		peg.3854	Cofactors, Vitamins, Prosthetic Groups, Pigments	Positive		DHNAOT7	iYO844:DHNAOT7	3.30	2.90	-2.17	=>	IRREVERSIBLE BY POINTS
rxn05287	GGTT|geranylgeranyltranstransferase	Isopentenyldiphosphate + Geranylgeranyl diphosphate => PPi + pendp	cpd00113 + cpd00289 => cpd00012 + cpd02591		peg.2278+peg.2280	Fatty Acids and Lipids	Positive	R07475	GGTT	iYO844:GGTT	-13.00	0.67	-13.00	=>	IRREVERSIBLE BY DELTAG MINMAX
rxn05289	TRDR|thioredoxin reductase (NADPH)|NADPH:oxidized-thioredoxin oxidoreductase|thioredoxin reductase (NADPH), mitochondrial|thioredoxin reductase|thioredoxinreductase-NADPH|thioredoxin reductase (nadph)	H+ + TPNH + trdox <=> TPN + trdrd	cpd00067 + cpd00005 + cpd11420 <=> cpd00006 + cpd11421	1.8.1.9	peg.3217+peg.3485	Nucleosides and Nucleotides	Positive	R02016	TRDR	iJR904:TRDR|iAO358:rll_433:rll_434|iAG612:rbs_484:rbs_485:rbs_486|iAF692:TRDR|iSB619:TRDR|iAF1260:TRDR|iIT341:TRDR|iAbaylyiv4:THIOREDOXIN-REDUCT-NADPH-RXN|iND750:TRDRm:TRDR|iYO844:TRDR|iPS189:TRDR|iNJ661:TRDR|iJN746:TRDR	4.71	2.48	4.71	<=>	REVERSIBLE BY POINTS
rxn05292	FE3t4|iron (III) transport|EX_fe3_e	fe3[e] => fe3	cpd10516[e] => cpd10516		peg.3831+peg.3832	Membrane Transport	Positive variable		FE3t4	iYO844:FE3t4	0.00	2.00	0.00	=>	IRREVERSIBLE BY DELTAG MINMAX
rxn05294	DNA synthesis	0.6684 dCTP + 0.8807 TTP + 0.6692 dGTP + 0.884 dATP <=> 3.1023 PPi + DNA	0.6684 cpd00356 + 0.8807 cpd00357 + 0.6692 cpd00241 + 0.884 cpd00115 <=> 3.1023 cpd00012 + cpd11461		peg.1+peg.2902+peg.4050+peg.2239+peg.2926+peg.2525+peg.2901+peg.2+peg.19+peg.2559+peg.31+peg.663+peg.662+peg.1661+peg.1573+peg.4096+peg.7+peg.6+peg.2283+peg.1813+peg.1812+peg.1596+peg.1614+peg.2326+peg.2325+peg.606+peg.2055|peg.1+peg.2902+peg.4050+peg.2239+peg.2926+peg.2525+peg.2901+peg.2+peg.19+peg.2559+peg.31+peg.663+peg.662+peg.1661+peg.1573+peg.4096+peg.7+peg.6+peg.2283+peg.1813+peg.1812+peg.…	Macromolecular Synthesis	Positive		NOT IN MODEL		UNKNOWN	UNKNOWN	UNKNOWN	<=>	REVERSIBLE BY POINT UNKNOWN DELTAG
rxn05295	mRNA synthesis	0.7706 ATP + 0.5853 CTP + 0.9496 GTP + 0.6331 UTP <=> 2.9386 PPi + mRNA	0.7706 cpd00002 + 0.5853 cpd00052 + 0.9496 cpd00038 + 0.6331 cpd00062 <=> 2.9386 cpd00012 + cpd11462		peg.143+peg.107+peg.108+peg.2524+peg.2249+peg.893+peg.1595+peg.4111+peg.1605+peg.2752+peg.4047+peg.4046+peg.951+peg.1663	Macromolecular Synthesis	Positive		NOT IN MODEL		UNKNOWN	UNKNOWN	UNKNOWN	<=>	REVERSIBLE BY POINT UNKNOWN DELTAG
rxn05296	Protein synthesis (B. subtilis)	0.3653 Arginine + 0.4928 L-Glutamine + 0.4928 GLU + 0.5107 L-Isoleucine + 0.4091 Serine + 0.2801 Aspartate + 0.6114 Lysine + 0.1546 L-Histidine + 0.3041 L-Proline + 0.1073 L-Cysteine + 0.7723 Gly + 0.5051 ALA + 0.2145 Methionine + 0.1028 Tryptophan + 0.3329 L-Phenylalanine + 0.2097 Tyrosine + 0.6555 L-Leucine + 0.2801 L-Asparagine + 0.5807 L-Valine + 0.3526 threonine <=> Protein	0.3653 cpd00051 + 0.4928 cpd00053 + 0.4928 cpd00023 + 0.5107 cpd00322 + 0.4091 cpd00054 + 0.2801 cpd00041 + 0.6114 cpd00039 + 0.1546 cpd00119 + 0.3041 cpd00129 + 0.1073 cpd00084 + 0.7723 cpd00033 + 0.5051 cpd00035 + 0.2145 cpd00060 + 0.1028 cpd00065 + 0.3329 cpd00066 + 0.2097 cpd00069 + 0.6555 cpd00107 + 0.2801 cpd00132 + 0.5807 cpd00156 + 0.3526 cpd00161 <=> cpd11463		peg.103+peg.119+peg.116+peg.117+peg.128+peg.131+peg.4056+peg.104+peg.105+peg.149+peg.126+peg.135+peg.123+peg.144+peg.132+peg.1606+peg.2888+peg.2799+peg.121+peg.118+peg.127+peg.2797+peg.1584+peg.124+peg.134+peg.3714+peg.1510+peg.2494+peg.99+peg.4112+peg.2889+peg.140+peg.1652+peg.122+peg.2969+peg.133+peg.4097+peg.111+peg.130+peg.150+peg.115+peg.142+peg.110+peg.141+peg.129+peg.1671+peg.1601+peg.125+…	Macromolecular Synthesis	Positive		NOT IN MODEL		UNKNOWN	UNKNOWN	UNKNOWN	<=>	REVERSIBLE BY POINTS
rxn05297	GLUt2|L-glutamate transport in via proton symport|L-glutamate transport via proton symport, reversible|GLUt2r|L-glutamatetransportviaprotonsymport-reversible|L-glutamate transport in/out via proton symporter	H+[e] + GLU[e] <=> H+ + GLU	cpd00067[e] + cpd00023[e] <=> cpd00067 + cpd00023		peg.1022|peg.235	Membrane Transport	Variable		GLUt2	iJR904:GLUt2r|iAG612:rbs_310|iAF692:GLUt2r|iSB619:GLUt2:GLUt2r|iIT341:GLUt2r|iND750:GLUt2r|iYO844:GLUt2|iPS189:GLUt6|iNJ661:GLUt2r	0.00	2.00	0.00	<=>	REVERSIBLE BY MM DELTAG
rxn05298	GLUt4i|Na+/glutamate symport|transport of l-glutamate [extraorganism-cytosol](secondary symport)	Na+[e] + GLU[e] <=> Na+ + GLU	cpd00971[e] + cpd00023[e] <=> cpd00971 + cpd00023		peg.913|peg.1022	Membrane Transport	Variable		GLUt4i	iJR904:GLUt4|iAbaylyiv4:TRANS-RXN-122|iYO844:GLUt4i	0.00	2.00	0.00	<=>	REVERSIBLE BY MM DELTAG
rxn05299	HISt2|L-histidine transport in via proton symport|L-histidine reversible transport via proton symport	H+[e] + L-Histidine[e] <=> H+ + L-Histidine	cpd00067[e] + cpd00119[e] <=> cpd00067 + cpd00119		peg.3944	Membrane Transport	Variable		HISt2	iJR904:HISt2r|iYO844:HISt2|iND750:HISt2r|iPS189:HISt2|iNJ661:HISt2r	0.00	2.00	0.00	<=>	REVERSIBLE BY POINTS
rxn05300	THRt2|L-threonine transport in via proton symport|L-threonine reversible transport via proton symport|THRt2r|L-threoninereversibletransportviaprotonsymport	H+[e] + threonine[e] <=> H+ + threonine	cpd00067[e] + cpd00161[e] <=> cpd00067 + cpd00161		BIOLOGIN	Membrane Transport	Variable		THRt2	iIT341:THRt2r|iJR904:THRt2r|iAO358:rll_566|iYO844:THRt2|iND750:THRt2r|iNJ661:THRt2r|iSB619:THRt2	0.00	2.00	0.00	<=>	REVERSIBLE BY POINTS
rxn05301	TYRt6|L-tyrosine transport in/out via proton symport|L-tyrosine reversible transport via proton symport|TYRt2r|L-tyrosinereversibletransportviaprotonsymport|tyrosine peroxisomal transport via proton symport	H+[e] + Tyrosine[e] <=> H+ + Tyrosine	cpd00067[e] + cpd00069[e] <=> cpd00067 + cpd00069	TC-2.A.3.1|2.A.3.1	MANUAL	Membrane Transport	Variable		TYRt6	iJR904:TYRt2r|iAO358:rll_570|iSB619:TYRt2r|iIT341:TYRt2r|iND750:TYRt2r|iYO844:TYRt6|iNJ661:TYRt2r|iPS189:TYRt2	0.00	2.00	0.00	<=>	REVERSIBLE BY POINTS
rxn05303	ARGt2|L-arginine transport in via proton symport|L-arganine reversible transport via proton symport|ARGt2r|L-arganinereversibletransportviaprotonsymport	H+[e] + Arginine[e] => H+ + Arginine	cpd00067[e] + cpd00051[e] => cpd00067 + cpd00051		peg.3340|peg.3782|peg.4039	Membrane Transport	Positive variable		ARGt2	iIT341:ARGt2r|iYO844:ARGt2|iND750:ARGt2r|iPS189:ARGt2	0.00	2.00	0.00	=>	IRREVERSIBLE BY DELTAG MINMAX
rxn05304	CYSTabc|L-cystine transport via ABC system	ATP + H2O + L-Cystine[e] => ADP + Phosphate + H+ + L-Cystine	cpd00002 + cpd00001 + cpd00381[e] => cpd00008 + cpd00009 + cpd00067 + cpd00381	TC-3.A.1.3|3.A.1.3	peg.3953+peg.3954+peg.3955	Membrane Transport	Blocked		CYSTabc	iYO844:CYSTabc	-6.82	0.72	-10.92	=>	IRREVERSIBLE ABC TRANSPORTER
rxn05305	LYSt3r|L-lysine transport out via proton antiport reversible|L-lysine transport out via proton antiport	H+[e] + Lysine <=> H+ + Lysine[e]	cpd00067[e] + cpd00039 <=> cpd00067 + cpd00039[e]		peg.1086	Membrane Transport	Variable		LYSt3r	iAF692:LYSt3r|iYO844:LYSt3r|iPS189:LYSt3	0.00	2.00	0.00	<=>	REVERSIBLE BY MM DELTAG
rxn05307	SERt2|L-serine transport in via proton symport|L-serine reversible transport via proton symport|SERt2r|L-serinereversibletransportviaprotonsymport	H+[e] + Serine[e] <=> H+ + Serine	cpd00067[e] + cpd00054[e] <=> cpd00067 + cpd00054	TC-2.A.42|2.A.42	BIOLOGIN	Membrane Transport	Variable		SERt2	iIT341:SERt2r|iJR904:SERt2r|iAO358:rll_562|iYO844:SERt2|iND750:SERt2r|iPS189:SERt2|iNJ661:SERt2r	0.00	2.00	0.00	<=>	REVERSIBLE BY POINTS
rxn05308	PNTOt2|Pantothenate reversible transport via proton symport	H+[e] + PAN[e] <=> H+ + PAN	cpd00067[e] + cpd00644[e] <=> cpd00067 + cpd00644		peg.3829	Membrane Transport	Variable		PNTOt2	iAO358:rll_555|iAF692:PNTOt2|iYO844:PNTOt2|iND750:PNTOt2	0.00	2.00	0.00	<=>	REVERSIBLE BY MM DELTAG
rxn05310	NACUP|Nicotinic acid uptake	Niacin[e] <=> Niacin	cpd00218[e] <=> cpd00218		GROWMATCH	Membrane Transport	Variable		NACUP	iJR904:NACUP|iAF692:NACUP|iYO844:NACUP|iPS189:NACUP|iSB619:NACUP	0.00	2.00	0.00	<=>	REVERSIBLE BY POINTS
rxn05312	PIt6|phosphate transport in/out via proton symporter|phosphate reversible transport via symport|PIt2r|phosphate ABC transporter permease protein|phosphatereversibletransportviasymport	Phosphate[e] + H+[e] <= Phosphate + H+	cpd00009[e] + cpd00067[e] <= cpd00009 + cpd00067	TC-2.A.20|2.A.20	peg.1286	Membrane Transport	Negative variable		PIt6	iIT341:PIt2r|iJR904:PIt2r|iAO358:rll_340|iYO844:PIt6|iND750:PIt2r	0.00	2.00	0.00	<=	IRREVERSIBLE BY POINTS
rxn05313	PIt8|phosphate transport in via three Na+ symporter|phosphate transport in/out via three Na+ symporter	Phosphate[e] + 3 Na+[e] <=> Phosphate + 3 Na+	cpd00009[e] + 3 cpd00971[e] <=> cpd00009 + 3 cpd00971	TC-2.A.58|2.A.58	peg.2545	Membrane Transport	Variable		PIt8	iYO844:PIt8|iSB619:PIt7	0.00	2.00	0.00	<=>	REVERSIBLE BY POINT DELTAG CONFLICT
rxn05315	ZN2t4|zinc transport out via antiport	H+[e] + Zinc + K+[e] <=> H+ + Zinc[e] + K+	cpd00067[e] + cpd00034 + cpd00205[e] <=> cpd00067 + cpd00034[e] + cpd00205		peg.2667	Membrane Transport	Positive variable		ZN2t4	iYO844:ZN2t4|iPS189:ZN2t4	0.00	2.00	0.00	<=>	REVERSIBLE BY MM DELTAG
rxn05316	INSt2r|inosine transport in via proton symport|reversible|inosine transport in via proton symport, reversible	H+[e] + Inosine[e] <=> H+ + Inosine	cpd00067[e] + cpd00246[e] <=> cpd00067 + cpd00246		peg.3876|peg.3654	Membrane Transport	Variable		INSt2r	iJR904:INSt2:INSt2r|iYO844:INSt2r|iND750:INSt2	0.00	2.00	0.00	<=>	REVERSIBLE BY POINTS
rxn05317	DADNt2|deoxyadenosine transport in via proton symport|deoxyadenosinetransportinviaprotonsymport	H+[e] + Deoxyadenosine[e] <=> H+ + Deoxyadenosine	cpd00067[e] + cpd00438[e] <=> cpd00067 + cpd00438		peg.3876|peg.3654	Membrane Transport	Variable		DADNt2	iIT341:DADNt2|iJR904:DADNt2|iYO844:DADNt2|iND750:DADNt2	0.00	2.00	0.00	<=>	REVERSIBLE BY POINTS
rxn05318	ADNt2r|adenosine transport in via proton symport|reversible|adenosine transport in via proton symport, reversible|ADNt2|adenosinetransportinviaprotonsymport	H+[e] + Adenosine[e] <=> H+ + Adenosine	cpd00067[e] + cpd00182[e] <=> cpd00067 + cpd00182		peg.3876|peg.3654	Membrane Transport	Variable		ADNt2r	iIT341:ADNt2|iJR904:ADNt2:ADNt2r|iYO844:ADNt2r|iND750:ADNt2|iSB619:ADNt2	0.00	2.00	0.00	<=>	REVERSIBLE BY POINTS
rxn05319	H2Ot5|H2O transport via diffusion|H2Ot|EX_h2o_e|H2Otransportviadiffusion|transport of h2o [extraorganism-cytosol](passive)	H2O[e] <= H2O	cpd00001[e] <= cpd00001		SPONTANEOUS	Membrane Transport	Negative variable		H2Ot5	iJR904:H2Ot|iAF692:H2Ot|iSB619:H2Ot|iIT341:H2Ot|iAbaylyiv4:TRANS-RXN-WATER|iND750:H2Ot|iYO844:H2Ot5|iNJ661:H2Ot|iPS189:H2Ot5	0.00	2.00	0.00	<=	IRREVERSIBLE BY DELTAG MINMAX
rxn05322	Butyryl-[acyl-carrier protein]:malonyl-CoA|C-acyltransferase(decarboxylating, oxoacyl- and enoyl-reducing)|enoyl-[acyl-carrier-protein] reductase (NADH) (n-C4:0)|2enoyl-acp reductase (c4:0)	NAD + Butyryl-ACP <= H+ + NADH + But-2-enoyl-[acyl-carrier protein]	cpd00003 + cpd11464 <= cpd00067 + cpd00004 + cpd11465	1.3.1.9|2.3.1.86	peg.1173|peg.2682	Fatty Acids and Lipids	Negative variable	R04429	NOT IN MODEL	iAbaylyiv4:C4:0-2ENOYLACP-REDUCTASE-RXN|iAF1260:EAR40x	16.55	1.19	16.55	<=	IRREVERSIBLE BY DELTAG MINMAX
rxn05323	Tetradecanoyl-[acyl-carrier protein]:malonyl-CoA|C-acyltransferase(decarboxylating, oxoacyl- and enoyl-reducing)|enoyl-[acyl-carrier-protein] reductase (NADH) (n-C14:0)	NAD + Myristoyl-ACP <= H+ + NADH + (2E)-Tetradecenoyl-[acp]	cpd00003 + cpd11466 <= cpd00067 + cpd00004 + cpd11467	1.3.1.9|2.3.1.86	peg.1173|peg.2682	Fatty Acids and Lipids	Negative variable	R04966	NOT IN MODEL	iAF1260:EAR140x	16.55	1.19	16.55	<=	IRREVERSIBLE BY DELTAG MINMAX
rxn05324	Dodecanoyl-[acyl-carrier protein]:malonyl-CoA|C-acyltransferase(decarboxylating, oxoacyl- and enoyl-reducing)|enoyl-[acyl-carrier-protein] reductase (NADH) (n-C12:0)|2enoyl-acp reductase (c12:0)	NAD + Dodecanoyl-ACP <= H+ + NADH + (2E)-Dodecenoyl-[acp]	cpd00003 + cpd11468 <= cpd00067 + cpd00004 + cpd11469	1.3.1.9|2.3.1.86	peg.1173|peg.2682	Cell Wall and Capsule	Negative variable	R04724	NOT IN MODEL	iAbaylyiv4:C12:0-2ENOYLACP-REDUCTASE-RXN|iAF1260:EAR120x	16.55	1.19	16.55	<=	IRREVERSIBLE BY DELTAG MINMAX
rxn05325	Octanoyl-[acyl-carrier protein]:malonyl-CoA|C-acyltransferase(decarboxylating, oxoacyl- and enoyl-reducing)|enoyl-[acyl-carrier-protein] reductase (NADH) (n-C8:0)|2enoyl-acp reductase (c8:0)	NAD + Octanoyl-ACP <= H+ + NADH + (2E)-Octenoyl-[acp]	cpd00003 + cpd11470 <= cpd00067 + cpd00004 + cpd11471	1.3.1.9|2.3.1.86	peg.1173|peg.2682	Fatty Acids and Lipids	Negative variable	R04958	NOT IN MODEL	iAbaylyiv4:C8:0-2ENOYLACP-REDUCTASE-RXN|iAF1260:EAR80x	16.55	1.19	16.55	<=	IRREVERSIBLE BY DELTAG MINMAX
rxn05326	Hexanoyl-[acyl-carrier protein]:malonyl-CoA|C-acyltransferase(decarboxylating, oxoacyl- and enoyl-reducing)|enoyl-[acyl-carrier-protein] reductase (NADH) (n-C6:0)|2enoyl-acp reductase (c6:0)	Hexanoyl-ACP + NAD <= H+ + (2E)-Hexenoyl-[acp] + NADH	cpd11472 + cpd00003 <= cpd00067 + cpd11473 + cpd00004	1.3.1.9|2.3.1.86	peg.1173|peg.2682	Fatty Acids and Lipids	Negative variable	R04955	NOT IN MODEL	iAbaylyiv4:C6:0-2ENOYLACP-REDUCTASE-RXN|iAF1260:EAR60x	16.55	1.19	16.55	<=	IRREVERSIBLE BY DELTAG MINMAX
rxn05327	Decanoyl-[acyl-carrier protein]:malonyl-CoA|C-acyltransferase(decarboxylating, oxoacyl- and enoyl-reducing)|enoyl-[acyl-carrier-protein] reductase (NADH) (n-C10:0)|2enoyl-acp reductase (c10:0)	NAD + Decanoyl-ACP <= H+ + NADH + (2E)-Decenoyl-[acp]	cpd00003 + cpd11474 <= cpd00067 + cpd00004 + cpd11475	1.3.1.9|2.3.1.86	peg.1173|peg.2682	Fatty Acids and Lipids	Negative variable	R04961	NOT IN MODEL	iAbaylyiv4:C10:0-2ENOYLACP-REDUCTASE-RXN|iAF1260:EAR100x	16.55	1.19	16.55	<=	IRREVERSIBLE BY DELTAG MINMAX
rxn05328	Hexadecanoyl-[acyl-carrier protein]:malonyl-CoA|C-acyltransferase(decarboxylating, oxoacyl- and enoyl-reducing)|2enoyl-acp reductase (c16:0)	NAD + hexadecanoyl-acp <= H+ + NADH + (2E)-Hexadecenoyl-[acp]	cpd00003 + cpd11476 <= cpd00067 + cpd00004 + cpd11477	1.3.1.9|2.3.1.86	peg.1173|peg.2682	Fatty Acids and Lipids	Negative variable	R04969	NOT IN MODEL	iAbaylyiv4:C16:0-2ENOYLACP-REDUCTASE-RXN	16.55	1.19	16.55	<=	IRREVERSIBLE BY DELTAG MINMAX
rxn05329	(3R)-3-Hydroxybutanoyl-[acyl-carrier-protein] hydro-lyase|3hydroxyacyl-acp dehydratase (c4:0)	(R)-3-Hydroxybutanoyl-[acyl-carrier protein] <=> H2O + But-2-enoyl-[acyl-carrier protein]	cpd11478 <=> cpd00001 + cpd11465	4.2.1.58	peg.3644	Fatty Acids and Lipids	Positive variable	R04428	NOT IN MODEL	iAbaylyiv4:C4:0-3HYDROXYACP-DEHYDRATASE-RXN	2.16	0.77	2.16	<=>	REVERSIBLE BY POINTS
rxn05330	(3R)-3-Hydroxybutanoyl-[acyl-carrier-protein] hydro-lyase|3-hydroxyacyl-[acyl-carrier-protein] dehydratase (n-C6:0)|3hydroxyacyl-acp dehydratase (c6:0)	D-3-Hydroxyhexanoyl-[acp] <=> (2E)-Hexenoyl-[acp] + H2O	cpd11479 <=> cpd11473 + cpd00001	2.3.1.85|2.3.1.86|4.2.1.58	peg.3644	Fatty Acids and Lipids	Positive variable	R04954	NOT IN MODEL	iAbaylyiv4:C6:0-3HYDROXYACP-DEHYDRATASE-RXN|iAF1260:3HAD60|iJN746:3HAD60	2.16	0.77	2.16	<=>	REVERSIBLE BY POINTS
rxn05331	(3R)-3-Hydroxybutanoyl-[acyl-carrier-protein] hydro-lyase|3-hydroxyacyl-[acyl-carrier-protein] dehydratase (n-C12:0)|3hydroxyacyl-acp dehydratase (c12:0)	D-3-Hydroxydodecanoyl-[acp] <=> H2O + (2E)-Dodecenoyl-[acp]	cpd11480 <=> cpd00001 + cpd11469	2.3.1.85|2.3.1.86|4.2.1.58|4.2.1.60|4.2.1.61	peg.3644	Fatty Acids and Lipids	Positive variable	R04965	NOT IN MODEL	iAbaylyiv4:C12:0-3HYDROXYACP-DEHYDRATASE-RXN|iAF1260:3HAD120|iJN746:3HAD120	2.16	0.77	2.16	<=>	REVERSIBLE BY POINTS
rxn05332	(3R)-3-Hydroxypalmitoyl-[acyl-carrier-protein] hydro-lyase|3-hydroxyacyl-[acyl-carrier-protein] dehydratase (n-C16:0)|3hydroxyacyl-acp dehydratase (c16:0)	R-3-hydroxypalmitoyl-acyl-carrierprotein- <=> H2O + (2E)-Hexadecenoyl-[acp]	cpd11481 <=> cpd00001 + cpd11477	2.3.1.85|2.3.1.86|4.2.1.61	peg.3644	Fatty Acids and Lipids	Positive variable	R04544	NOT IN MODEL	iAbaylyiv4:C16:0-3HYDROXYACP-DEHYDRATASE-RXN|iAF1260:3HAD160|iJN746:3HAD160	2.16	0.77	2.16	<=>	REVERSIBLE BY POINTS
rxn05333	(3R)-3-Hydroxybutanoyl-[acyl-carrier-protein] hydro-lyase|3-hydroxyacyl-[acyl-carrier-protein] dehydratase (n-C10:0)|(3R)-3-Hydroxydecanoyl-[acyl-carrier protein] hydro-lyase|3hydroxyacyl-acp dehydratase (c10:0)	(R)-3-Hydroxydecanoyl-[acyl-carrier protein] <=> H2O + (2E)-Decenoyl-[acp]	cpd11482 <=> cpd00001 + cpd11475	2.3.1.85|2.3.1.86|4.2.1.58|4.2.1.60|4.2.1.61	peg.3644	Fatty Acids and Lipids	Positive variable	R04535	NOT IN MODEL	iAbaylyiv4:FABAUNSATDEHYDR-RXN|iAF1260:3HAD100|iJN746:3HAD100	2.16	0.77	2.16	<=>	REVERSIBLE BY POINTS
rxn05334	(3R)-3-Hydroxybutanoyl-[acyl-carrier-protein] hydro-lyase|(3R)-3-Hydroxyoctanoyl-[acyl-carrier-protein] hydro-lyase|3-hydroxyacyl-[acyl-carrier-protein] dehydratase (n-C8:0)|3hydroxyacyl-acp dehydratase (c8:0)	(R)-3-Hydroxyoctanoyl-[acyl-carrier protein] <=> H2O + (2E)-Octenoyl-[acp]	cpd11483 <=> cpd00001 + cpd11471	2.3.1.85|2.3.1.86|4.2.1.58|4.2.1.59|4.2.1.61	peg.3644	Fatty Acids and Lipids	Positive variable	R04537	NOT IN MODEL	iAbaylyiv4:C8:0-3HYDROXYACP-DEHYDRATASE-RXN|iAF1260:3HAD80|iJN746:3HAD80	2.16	0.77	2.16	<=>	REVERSIBLE BY POINTS
rxn05335	(3R)-3-Hydroxypalmitoyl-[acyl-carrier-protein] hydro-lyase|3-hydroxyacyl-[acyl-carrier-protein] dehydratase (n-C14:0)	HMA <=> (2E)-Tetradecenoyl-[acp] + H2O	cpd11484 <=> cpd11467 + cpd00001	2.3.1.85|2.3.1.86|4.2.1.61	peg.3644	Fatty Acids and Lipids	Positive variable	R04568	NOT IN MODEL	iAF1260:3HAD140|iJN746:3HAD140	2.16	0.77	2.16	<=>	REVERSIBLE BY POINTS
rxn05336	(3R)-3-Hydroxypalmitoyl-[acyl-carrier-protein]:NADP+ oxidoreductase|3-oxoacyl-[acyl-carrier-protein] reductase (n-C16:0)|3oxoacyl-acp reductase (c16:0)	TPN + R-3-hydroxypalmitoyl-acyl-carrierprotein- <=> H+ + TPNH + 3-oxohexadecanoyl-acp	cpd00006 + cpd11481 <=> cpd00067 + cpd00005 + cpd11485	1.1.1.100|2.3.1.85|2.3.1.86	peg.1593	Fatty Acids and Lipids	Negative variable	R04543	NOT IN MODEL	iAbaylyiv4:C16:0-3OXOACP-REDUCTASE-RXN|iAF1260:3OAR160|iJN746:3OAR160	3.76	1.08	3.76	<=>	REVERSIBLE BY POINTS
rxn05337	(3R)-3-Hydroxyhexanoyl-[acyl-carrier-protein]:NADP+ oxidoreductase|3-oxoacyl-[acyl-carrier-protein] reductase (n-C6:0)|3oxoacyl-acp reductase (c6:0)	TPN + D-3-Hydroxyhexanoyl-[acp] <=> H+ + TPNH + 3-Oxohexanoyl-[acp]	cpd00006 + cpd11479 <=> cpd00067 + cpd00005 + cpd11486	1.1.1.100|2.3.1.85|2.3.1.86	peg.1593	Fatty Acids and Lipids	Negative variable	R04953	NOT IN MODEL	iAbaylyiv4:C6:0-3OXOACP-REDUCTASE-RXN|iAF1260:3OAR60|iJN746:3OAR60	3.76	1.08	3.76	<=>	REVERSIBLE BY POINTS
rxn05338	(3R)-3-Hydroxydecanoyl-[acyl-carrier-protein]:NADP+ oxidoreductase|3-oxoacyl-[acyl-carrier-protein] reductase (n-C10:0)|3oxoacyl-acp reductase (c10:0)	TPN + (R)-3-Hydroxydecanoyl-[acyl-carrier protein] <=> H+ + TPNH + 3-oxodecanoyl-acp	cpd00006 + cpd11482 <=> cpd00067 + cpd00005 + cpd11487	1.1.1.100|2.3.1.85|2.3.1.86	peg.1593	Fatty Acids and Lipids	Negative variable	R04534	NOT IN MODEL	iAbaylyiv4:C10:0-3OXOACP-REDUCTASE-RXN|iAF1260:3OAR100|iJN746:3OAR100	3.76	1.08	3.76	<=>	REVERSIBLE BY POINTS
rxn05339	(3R)-3-Hydroxybutanoyl-[acyl-carrier protein]:NADP+ oxidoreductase|3oxoacyl-acp reductase (c4:0)	TPN + (R)-3-Hydroxybutanoyl-[acyl-carrier protein] <=> H+ + TPNH + Acetoacetyl-ACP	cpd00006 + cpd11478 <=> cpd00067 + cpd00005 + cpd11488	1.1.1.100|2.3.1.85|2.3.1.86	peg.1593	Fatty Acids and Lipids	Negative variable	R04533	NOT IN MODEL	iAbaylyiv4:C4:0-3OXOACP-REDUCTASE-RXN	3.76	1.08	3.76	<=>	REVERSIBLE BY POINTS
rxn05340	(3R)-3-Hydroxydodecanoyl-[acyl-carrier-protein]:NADP+ oxidoreductase|3-oxoacyl-[acyl-carrier-protein] reductase (n-C12:0)|3oxoacyl-acp reductase (c12:0)	TPN + D-3-Hydroxydodecanoyl-[acp] <=> H+ + TPNH + 3-oxododecanoyl-acp	cpd00006 + cpd11480 <=> cpd00067 + cpd00005 + cpd11489	1.1.1.100|2.3.1.85|2.3.1.86	peg.1593	Fatty Acids and Lipids	Negative variable	R04964	NOT IN MODEL	iAbaylyiv4:C12:0-3OXOACP-REDUCTASE-RXN|iAF1260:3OAR120|iJN746:3OAR120	3.76	1.08	3.76	<=>	REVERSIBLE BY POINTS
rxn05341	(3R)-3-Hydroxyoctanoyl-[acyl-carrier-protein]:NADP+ oxidoreductase|3-oxoacyl-[acyl-carrier-protein] reductase (n-C8:0)|3oxoacyl-acp reductase (c8:0)	TPN + (R)-3-Hydroxyoctanoyl-[acyl-carrier protein] <=> H+ + TPNH + 3-oxooctanoyl-acp	cpd00006 + cpd11483 <=> cpd00067 + cpd00005 + cpd11490	1.1.1.100|2.3.1.85|2.3.1.86	peg.1593	Fatty Acids and Lipids	Negative variable	R04536	NOT IN MODEL	iAbaylyiv4:C8:0-3OXOACP-REDUCTASE-RXN|iAF1260:3OAR80|iJN746:3OAR80	3.76	1.08	3.76	<=>	REVERSIBLE BY POINTS
rxn05342	(3R)-3-Hydroxytetradecanoyl-[acyl-carrier-protein]:NADP+|oxidoreductase|3-oxoacyl-[acyl-carrier-protein] reductase (n-C14:0)|3oxoacyl-acp reductase (c14:0)	TPN + HMA <=> H+ + TPNH + 3-oxotetradecanoyl-acp	cpd00006 + cpd11484 <=> cpd00067 + cpd00005 + cpd11491	1.1.1.100|2.3.1.85|2.3.1.86	peg.1593	Fatty Acids and Lipids	Negative variable	R04566	NOT IN MODEL	iAbaylyiv4:C14:0-3OXOACP-REDUCTASE-RXN|iAF1260:3OAR140|iJN746:3OAR140	3.76	1.08	3.76	<=>	REVERSIBLE BY POINTS
rxn05343	Octanoyl-[acyl-carrier protein]:malonyl-[acyl-carrier-protein]|C-acyltransferase (decarboxylating)|3-oxoacyl-[acyl-carrier-protein] synthase (n-C10:0)|3oxoacyl-acp synthase (c10:0)	H+ + Malonyl-acyl-carrierprotein- + Octanoyl-ACP => CO2 + ACP + 3-oxodecanoyl-acp	cpd00067 + cpd11492 + cpd11470 => cpd00011 + cpd11493 + cpd11487	2.3.1.41|2.3.1.85|2.3.1.86|2.3.1.179|2.3.1.180	peg.1134+peg.1135|peg.1017+peg.1135	Fatty Acids and Lipids	Positive variable	R04960	NOT IN MODEL	iAbaylyiv4:C10:0-3OXOACP-SYNTHASE-RXN|iAF1260:3OAS100	2.16	1.19	-3.31	=>	IRREVERSIBLE BY POINTS
rxn05344	Tetradecanoyl-[acyl-carrier protein]:malonyl-[acyl-carrier-protein]|C-acyltransferase (decarboxylating)|3-oxoacyl-[acyl-carrier-protein] synthase (n-C16:0)|3oxoacyl-acp synthase (c16:0)	H+ + Myristoyl-ACP + Malonyl-acyl-carrierprotein- => CO2 + ACP + 3-oxohexadecanoyl-acp	cpd00067 + cpd11466 + cpd11492 => cpd00011 + cpd11493 + cpd11485	2.3.1.41|2.3.1.85|2.3.1.86|2.3.1.179|2.3.1.180	peg.1134+peg.1135|peg.1017+peg.1135	Fatty Acids and Lipids	Positive variable	R04968	NOT IN MODEL	iAbaylyiv4:C16:0-3OXOACP-SYNTHASE-RXN|iAF1260:3OAS160|iJN746:3OAS160	2.16	1.19	-3.31	=>	IRREVERSIBLE BY POINTS
rxn05345	dodecanoyl-[acyl-carrier-protein]:malonyl-[acyl-carrier-protein]|C-acyltransferase (decarboxylating)|3-oxoacyl-[acyl-carrier-protein] synthase (n-C14:0)|3oxoacyl-acp synthase (c14:0)	H+ + Malonyl-acyl-carrierprotein- + Dodecanoyl-ACP => CO2 + ACP + 3-oxotetradecanoyl-acp	cpd00067 + cpd11492 + cpd11468 => cpd00011 + cpd11493 + cpd11491	2.3.1.41|2.3.1.85|2.3.1.86|2.3.1.179|2.3.1.180	peg.1134+peg.1135|peg.1017+peg.1135	Fatty Acids and Lipids	Positive variable	R04726	NOT IN MODEL	iAbaylyiv4:C14:0-3OXOACP-SYNTHASE-RXN|iAF1260:3OAS140|iJN746:3OAS140	2.16	1.19	-3.31	=>	IRREVERSIBLE BY POINTS
rxn05346	butyryl-[acyl-carrier protein]:malonyl-[acyl-carrier-protein]|C-acyltransferase (decarboxylating)|3-oxoacyl-[acyl-carrier-protein] synthase (n-C6:0)|3oxoacyl-acp synthase (c6:0)	H+ + Malonyl-acyl-carrierprotein- + Butyryl-ACP => CO2 + ACP + 3-Oxohexanoyl-[acp]	cpd00067 + cpd11492 + cpd11464 => cpd00011 + cpd11493 + cpd11486	2.3.1.41|2.3.1.85|2.3.1.86|2.3.1.179|2.3.1.180	peg.1134+peg.1135|peg.1017+peg.1135	Fatty Acids and Lipids	Positive variable	R04952	NOT IN MODEL	iAbaylyiv4:C6:0-3OXOACP-SYNTHASE-RXN|iAF1260:3OAS60	2.16	1.19	-3.31	=>	IRREVERSIBLE BY POINTS
rxn05347	Acyl-[acyl-carrier-protein]:malonyl-[acyl-carrier-protein]|C-acyltransferase (decarboxylating)|beta-ketoacyl-ACP synthase|b-ketoacyl synthase|KAS14|beta-ketoacyl-ACPsynthase|3oxoacyl-acp synthase (c4:0)	H+ + Malonyl-acyl-carrierprotein- + Acetyl-ACP => CO2 + ACP + Acetoacetyl-ACP	cpd00067 + cpd11492 + cpd11494 => cpd00011 + cpd11493 + cpd11488	2.3.1.41|2.3.1.85|2.3.1.86|2.3.1.179|2.3.1.180	peg.1134+peg.1135|peg.1017+peg.1135	Fatty Acids and Lipids	Positive variable	R04355	NOT IN MODEL	iIT341:KAS14|iJR904:KAS14|iAbaylyiv4:C4:0-3OXOACP-SYNTHASE-RXN|iSB619:KAS14|iAF1260:KAS14|iJN746:KAS14	2.16	1.19	-3.31	=>	IRREVERSIBLE BY POINTS
rxn05348	Decanoyl-[acyl-carrier protein]:malonyl-[acyl-carrier-protein]|C-acyltransferase (decarboxylating)|3-oxoacyl-[acyl-carrier-protein] synthase (n-C12:0)|3oxoacyl-acp synthase (c12:0)	H+ + Malonyl-acyl-carrierprotein- + Decanoyl-ACP => CO2 + ACP + 3-oxododecanoyl-acp	cpd00067 + cpd11492 + cpd11474 => cpd00011 + cpd11493 + cpd11489	2.3.1.41|2.3.1.85|2.3.1.86|2.3.1.179|2.3.1.180	peg.1134+peg.1135|peg.1017+peg.1135	Fatty Acids and Lipids	Positive variable	R04963	NOT IN MODEL	iAbaylyiv4:C12:0-3OXOACP-SYNTHASE-RXN|iAF1260:3OAS120	2.16	1.19	-3.31	=>	IRREVERSIBLE BY POINTS
rxn05349	acetyl-CoA:[acyl-carrier-protein] S-acetyltransferase|Acetyl-CoA ACP transacylase|Acetyl-CoA ACP transacylase, mitochondrial|ACOATA|Acetyl-CoAACPtransacylase	Acetyl-CoA + ACP <=> CoA + Acetyl-ACP	cpd00022 + cpd11493 <=> cpd00010 + cpd11494	2.3.1.38|2.3.1.41|2.3.1.85|2.3.1.86|2.3.1.179|2.3.1.180	peg.1134+peg.1135|peg.1017+peg.1135	Fatty Acids and Lipids	Positive variable	R01624	NOT IN MODEL	iIT341:ACOATA|iJR904:ACOATA|iAG612:rbs_109:rbs_110|iND750:ACOATAm:ACOATA|iSB619:ACOATA|iAF1260:ACOATA|iJN746:ACOATA	0.00	2.00	0.00	<=>	REVERSIBLE BY MM DELTAG
rxn05350	hexanoyl-[acyl-carrier protein]:malonyl-[acyl-carrier-protein]|C-acyltransferase (decarboxylating)|3-oxoacyl-[acyl-carrier-protein] synthase (n-C8:0)|3oxoacyl-acp synthase (c8:0)	H+ + Hexanoyl-ACP + Malonyl-acyl-carrierprotein- => CO2 + ACP + 3-oxooctanoyl-acp	cpd00067 + cpd11472 + cpd11492 => cpd00011 + cpd11493 + cpd11490	2.3.1.41|2.3.1.85|2.3.1.86|2.3.1.179|2.3.1.180	peg.1134+peg.1135|peg.1017+peg.1135	Fatty Acids and Lipids	Positive variable	R04957	NOT IN MODEL	iAbaylyiv4:C8:0-3OXOACP-SYNTHASE-RXN|iAF1260:3OAS80	2.16	1.19	-3.31	=>	IRREVERSIBLE BY POINTS
rxn05351	Tetradecanoyl-[acyl-carrier protein]:malonyl-CoA|C-acyltransferase(decarboxylating, oxoacyl- and enoyl-reducing and|thioester-hydrolysing)|enoyl-[acyl-carrier-protein] reductase (NADPH) (n-C14:0)	TPN + Myristoyl-ACP <= H+ + TPNH + (2E)-Tetradecenoyl-[acp]	cpd00006 + cpd11466 <= cpd00067 + cpd00005 + cpd11467	1.3.1.10|2.3.1.85	peg.864	Fatty Acids and Lipids	Negative variable	R04967	NOT IN MODEL	iAF1260:EAR140y|iJN746:EAR140y	16.55	1.19	16.55	<=	IRREVERSIBLE BY DELTAG MINMAX
rxn05352	Octanoyl-[acyl-carrier protein]:malonyl-CoA|C-acyltransferase(decarboxylating, oxoacyl- and enoyl-reducing and|thioester-hydrolysing)|enoyl-[acyl-carrier-protein] reductase (NADPH) (n-C8:0)	TPN + Octanoyl-ACP <= H+ + TPNH + (2E)-Octenoyl-[acp]	cpd00006 + cpd11470 <= cpd00067 + cpd00005 + cpd11471	1.3.1.10|2.3.1.85	peg.864	Fatty Acids and Lipids	Negative variable	R04959	NOT IN MODEL	iAF1260:EAR80y	16.55	1.19	16.55	<=	IRREVERSIBLE BY DELTAG MINMAX
rxn05353	Butyryl-[acyl-carrier protein]:malonyl-CoA|C-acyltransferase(decarboxylating, oxoacyl- and enoyl-reducing and|thioester-hydrolysing)|enoyl-[acyl-carrier-protein] reductase (NADPH) (n-C4:0)	TPN + Butyryl-ACP <= H+ + TPNH + But-2-enoyl-[acyl-carrier protein]	cpd00006 + cpd11464 <= cpd00067 + cpd00005 + cpd11465	1.3.1.10	peg.864	Fatty Acids and Lipids	Negative variable	R04430	NOT IN MODEL	iAF1260:EAR40y	16.55	1.19	16.55	<=	IRREVERSIBLE BY DELTAG MINMAX
rxn05354	Hexadecanoyl-[acyl-carrier protein:malonyl-CoA|C-acyltransferase(decarboxylating, oxoacyl- and enoyl-reducing and|thioester-hydrolysing)	TPN + hexadecanoyl-acp <= H+ + TPNH + (2E)-Hexadecenoyl-[acp]	cpd00006 + cpd11476 <= cpd00067 + cpd00005 + cpd11477	1.3.1.10|2.3.1.85	peg.864	Fatty Acids and Lipids	Negative variable	R04970	NOT IN MODEL		16.55	1.19	16.55	<=	IRREVERSIBLE BY DELTAG MINMAX
rxn05355	Dodecanoyl-[acyl-carrier protein]: malonyl-CoA|C-acyltransferase(decarboxylating, oxoacyl- and enoyl-reducing and|thioester-hydrolysing)|enoyl-[acyl-carrier-protein] reductase (NADPH) (n-C12:0)	TPN + Dodecanoyl-ACP <= H+ + TPNH + (2E)-Dodecenoyl-[acp]	cpd00006 + cpd11468 <= cpd00067 + cpd00005 + cpd11469	1.3.1.10|2.3.1.85	peg.864	Fatty Acids and Lipids	Negative variable	R04725	NOT IN MODEL	iAF1260:EAR120y|iJN746:EAR120y	16.55	1.19	16.55	<=	IRREVERSIBLE BY DELTAG MINMAX
rxn05356	Decanoyl-[acyl-carrier protein]:malonyl-CoA|C-acyltransferase(decarboxylating, oxoacyl- and enoyl-reducing and|thioester-hydrolysing)|enoyl-[acyl-carrier-protein] reductase (NADPH) (n-C10:0)	TPN + Decanoyl-ACP <= H+ + TPNH + (2E)-Decenoyl-[acp]	cpd00006 + cpd11474 <= cpd00067 + cpd00005 + cpd11475	1.3.1.10|2.3.1.85	peg.864	Fatty Acids and Lipids	Negative variable	R04962	NOT IN MODEL	iAF1260:EAR100y	16.55	1.19	16.55	<=	IRREVERSIBLE BY DELTAG MINMAX
rxn05357	Hexanoyl-[acyl-carrier protein]:oxoacyl- and enoyl-reducing and|thioester-hydrolysing)|enoyl-[acyl-carrier-protein] reductase (NADPH) (n-C6:0)	TPN + Hexanoyl-ACP <= H+ + TPNH + (2E)-Hexenoyl-[acp]	cpd00006 + cpd11472 <= cpd00067 + cpd00005 + cpd11473	1.3.1.10|2.3.1.85	peg.864	Fatty Acids and Lipids	Negative variable	R04956	NOT IN MODEL	iAF1260:EAR60y	16.55	1.19	16.55	<=	IRREVERSIBLE BY DELTAG MINMAX
rxn05358	2-methylbutanoyl-CoA:[acyl-carrier-protein] transferase	ACP + 2-Methylbutyryl-CoA <=> CoA + 2-methylbutyryl-ACP	cpd11493 + cpd00760 <=> cpd00010 + cpd11495	2.3.1.0	peg.1592	Fatty Acids and Lipids	Positive		NOT IN MODEL	iAG612:rbs_51:rbs_52	0.00	2.00	0.00	<=>	REVERSIBLE BY MM DELTAG
rxn05359	4-methyl-3-oxo-hexanoyl-ACP:malonyl-[acyl-carrier-protein] C-acyltransferase (decarboxylating)	H+ + Malonyl-acyl-carrierprotein- + 2-methylbutyryl-ACP => CO2 + ACP + 4-methyl-3-oxo-hexanoyl-ACP	cpd00067 + cpd11492 + cpd11495 => cpd00011 + cpd11493 + cpd11496	2.3.1.0	peg.1134+peg.1135|peg.1017+peg.1135	Fatty Acids and Lipids	Positive		NOT IN MODEL		2.16	1.19	-3.31	=>	IRREVERSIBLE BY POINTS
rxn05360	4-methyl-3-oxo-hexanoyl-ACP:NADP+ oxidoreductase	H+ + TPNH + 4-methyl-3-oxo-hexanoyl-ACP <=> TPN + 4-methyl-3-hydroxy-hexanoyl-ACP	cpd00067 + cpd00005 + cpd11496 <=> cpd00006 + cpd11497	1.1.1.0	peg.1593	Fatty Acids and Lipids	Positive		NOT IN MODEL		-3.76	1.08	-3.76	<=>	REVERSIBLE BY POINTS
rxn05361	4-methyl-3-hydroxy-hexanoyl-ACP hydro-lyase	4-methyl-3-hydroxy-hexanoyl-ACP <=> H2O + 4-methyl-trans-hex-2-enoyl-ACP	cpd11497 <=> cpd00001 + cpd11498	4.2.1.0	peg.3644	Fatty Acids and Lipids	Positive		NOT IN MODEL		2.16	0.77	2.16	<=>	REVERSIBLE BY POINTS
rxn05362	4-methyl-trans-hex-2-enoyl-ACP:NADP+ oxidoreductase (A-specific)	H+ + TPNH + 4-methyl-trans-hex-2-enoyl-ACP => TPN + 4-methyl-hexanoyl-ACP	cpd00067 + cpd00005 + cpd11498 => cpd00006 + cpd11499	1.3.1.0	peg.864	Fatty Acids and Lipids	Positive variable		NOT IN MODEL		-16.55	1.19	-16.55	=>	IRREVERSIBLE BY DELTAG MINMAX
rxn05363	4-methyl-hexanoyl-ACP:malonyl-[acyl-carrier-protein] C-acyltransferase (decarboxylating)	H+ + Malonyl-acyl-carrierprotein- + 4-methyl-hexanoyl-ACP => CO2 + ACP + 6-methyl-3-oxo-octanoyl-ACP	cpd00067 + cpd11492 + cpd11499 => cpd00011 + cpd11493 + cpd11500	2.3.1.0	peg.1134+peg.1135|peg.1017+peg.1135	Fatty Acids and Lipids	Positive		NOT IN MODEL		2.16	1.19	-3.31	=>	IRREVERSIBLE BY POINTS
rxn05364	6-methyl-3-oxo-octanoyl-ACP:NADP+ oxidoreductase	H+ + TPNH + 6-methyl-3-oxo-octanoyl-ACP <=> TPN + 6-methyl-3-hydroxy-octanoyl-ACP	cpd00067 + cpd00005 + cpd11500 <=> cpd00006 + cpd11501	1.1.1.0	peg.1593	Fatty Acids and Lipids	Positive		NOT IN MODEL		-3.76	1.08	-3.76	<=>	REVERSIBLE BY POINTS
rxn05365	6-methyl-3-hydroxy-octanoyl-ACP hydro-lyase	6-methyl-3-hydroxy-octanoyl-ACP <=> H2O + 6-methyl-trans-oct-2-enoyl-ACP	cpd11501 <=> cpd00001 + cpd11502	4.2.1.0	peg.3644	Fatty Acids and Lipids	Positive		NOT IN MODEL		2.16	0.77	2.16	<=>	REVERSIBLE BY POINTS
rxn05366	6-methyl-trans-oct-2-enoyl-ACP:NADP+ oxidoreductase (A-specific)	H+ + TPNH + 6-methyl-trans-oct-2-enoyl-ACP => TPN + 6-methyl-octanoyl-ACP	cpd00067 + cpd00005 + cpd11502 => cpd00006 + cpd11503	1.3.1.0	peg.864	Fatty Acids and Lipids	Positive variable		NOT IN MODEL		-16.55	1.19	-16.55	=>	IRREVERSIBLE BY DELTAG MINMAX
rxn05367	6-methyl-octanoyl-ACP:malonyl-[acyl-carrier-protein] C-acyltransferase (decarboxylating)	H+ + Malonyl-acyl-carrierprotein- + 6-methyl-octanoyl-ACP => CO2 + ACP + 8-methyl-3-oxo-decanoyl-ACP	cpd00067 + cpd11492 + cpd11503 => cpd00011 + cpd11493 + cpd11504	2.3.1.0	peg.1134+peg.1135|peg.1017+peg.1135	Fatty Acids and Lipids	Positive		NOT IN MODEL		2.16	1.19	-3.31	=>	IRREVERSIBLE BY POINTS
rxn05368	8-methyl-3-oxo-decanoyl-ACP:NADP+ oxidoreductase	H+ + TPNH + 8-methyl-3-oxo-decanoyl-ACP <=> TPN + 8-methyl-3-hydroxy-decanoyl-ACP	cpd00067 + cpd00005 + cpd11504 <=> cpd00006 + cpd11505	1.1.1.0	peg.1593	Fatty Acids and Lipids	Positive		NOT IN MODEL		-3.76	1.08	-3.76	<=>	REVERSIBLE BY POINTS
rxn05369	8-methyl-3-hydroxy-decanoyl-ACP hydro-lyase	8-methyl-3-hydroxy-decanoyl-ACP <=> H2O + 8-methyl-trans-dec-2-enoyl-ACP	cpd11505 <=> cpd00001 + cpd11506	4.2.1.0	peg.3644	Fatty Acids and Lipids	Positive		NOT IN MODEL		2.16	0.77	2.16	<=>	REVERSIBLE BY POINTS
rxn05370	8-methyl-trans-dec-2-enoyl-ACP:NADP+ oxidoreductase (A-specific)	H+ + TPNH + 8-methyl-trans-dec-2-enoyl-ACP => TPN + 8-methyl-decanoyl-ACP	cpd00067 + cpd00005 + cpd11506 => cpd00006 + cpd11507	1.3.1.0	peg.864	Fatty Acids and Lipids	Positive variable		NOT IN MODEL		-16.55	1.19	-16.55	=>	IRREVERSIBLE BY DELTAG MINMAX
rxn05371	8-methyl-decanoyl-ACP:malonyl-[acyl-carrier-protein] C-acyltransferase (decarboxylating)	H+ + Malonyl-acyl-carrierprotein- + 8-methyl-decanoyl-ACP => CO2 + ACP + 10-methyl-3-oxo-dodecanoyl-ACP	cpd00067 + cpd11492 + cpd11507 => cpd00011 + cpd11493 + cpd11508	2.3.1.0	peg.1134+peg.1135|peg.1017+peg.1135	Fatty Acids and Lipids	Positive		NOT IN MODEL		2.16	1.19	-3.31	=>	IRREVERSIBLE BY POINTS
rxn05372	10-methyl-3-oxo-dodecanoyl-ACP:NADP+ oxidoreductase	H+ + TPNH + 10-methyl-3-oxo-dodecanoyl-ACP <=> TPN + 10-methyl-3-hydroxy-dodecanoyl-ACP	cpd00067 + cpd00005 + cpd11508 <=> cpd00006 + cpd11509	1.1.1.0	peg.1593	Fatty Acids and Lipids	Positive		NOT IN MODEL		-3.76	1.08	-3.76	<=>	REVERSIBLE BY POINTS
rxn05373	10-methyl-3-hydroxy-dodecanoyl-ACP hydro-lyase	10-methyl-3-hydroxy-dodecanoyl-ACP <=> H2O + 10-methyl-trans-dodec-2-enoyl-ACP	cpd11509 <=> cpd00001 + cpd11510	4.2.1.0	peg.3644	Fatty Acids and Lipids	Positive		NOT IN MODEL		2.16	0.77	2.16	<=>	REVERSIBLE BY POINTS
rxn05374	10-methyl-trans-dodec-2-enoyl-ACP:NADP+ oxidoreductase (A-specific)	H+ + TPNH + 10-methyl-trans-dodec-2-enoyl-ACP => TPN + 10-methyl-dodecanoyl-ACP	cpd00067 + cpd00005 + cpd11510 => cpd00006 + cpd11511	1.3.1.0	peg.864	Fatty Acids and Lipids	Positive variable		NOT IN MODEL		-16.55	1.19	-16.55	=>	IRREVERSIBLE BY DELTAG MINMAX
rxn05375	10-methyl-dodecanoyl-ACP:malonyl-[acyl-carrier-protein] C-acyltransferase (decarboxylating)	H+ + Malonyl-acyl-carrierprotein- + 10-methyl-dodecanoyl-ACP => CO2 + ACP + 12-methyl-3-oxo-tetra-decanoyl-ACP	cpd00067 + cpd11492 + cpd11511 => cpd00011 + cpd11493 + cpd11512	2.3.1.0	peg.1134+peg.1135|peg.1017+peg.1135	Fatty Acids and Lipids	Positive		NOT IN MODEL		2.16	1.19	-3.31	=>	IRREVERSIBLE BY POINTS
rxn05376	12-methyl-3-oxo-tetra-decanoyl-ACP:NADP+ oxidoreductase	H+ + TPNH + 12-methyl-3-oxo-tetra-decanoyl-ACP <=> TPN + 12-methyl-3-hydroxy-tetra-decanoyl-ACP	cpd00067 + cpd00005 + cpd11512 <=> cpd00006 + cpd11513	1.1.1.0	peg.1593	Fatty Acids and Lipids	Positive		NOT IN MODEL		-3.76	1.08	-3.76	<=>	REVERSIBLE BY POINTS
rxn05377	12-methyl-3-hydroxy-tetra-decanoyl-ACP hydro-lyase	12-methyl-3-hydroxy-tetra-decanoyl-ACP <=> H2O + 12-methyl-trans-tetra-dec-2-enoyl-ACP	cpd11513 <=> cpd00001 + cpd11514	4.2.1.0	peg.3644	Fatty Acids and Lipids	Positive		NOT IN MODEL		2.16	0.77	2.16	<=>	REVERSIBLE BY POINTS
rxn05378	12-methyl-trans-tetra-dec-2-enoyl-ACP:NADP+ oxidoreductase (A-specific)	H+ + TPNH + 12-methyl-trans-tetra-dec-2-enoyl-ACP => TPN + 12-methyl-tetra-decanoyl-ACP	cpd00067 + cpd00005 + cpd11514 => cpd00006 + cpd11515	1.3.1.0	peg.864	Fatty Acids and Lipids	Positive variable		NOT IN MODEL		-16.55	1.19	-16.55	=>	IRREVERSIBLE BY DELTAG MINMAX
rxn05379	12-methyl-tetra-decanoyl-ACP:malonyl-[acyl-carrier-protein] C-acyltransferase (decarboxylating)	H+ + Malonyl-acyl-carrierprotein- + 12-methyl-tetra-decanoyl-ACP => CO2 + ACP + 14-methyl-3-oxo-hexa-decanoyl-ACP	cpd00067 + cpd11492 + cpd11515 => cpd00011 + cpd11493 + cpd11516	2.3.1.0	peg.1134+peg.1135|peg.1017+peg.1135	Fatty Acids and Lipids	Positive		NOT IN MODEL		2.16	1.19	-3.31	=>	IRREVERSIBLE BY POINTS
rxn05380	14-methyl-3-oxo-hexa-decanoyl-ACP:NADP+ oxidoreductase	H+ + TPNH + 14-methyl-3-oxo-hexa-decanoyl-ACP <=> TPN + 14-methyl-3-hydroxy-hexa-decanoyl-ACP	cpd00067 + cpd00005 + cpd11516 <=> cpd00006 + cpd11517	1.1.1.0	peg.1593	Fatty Acids and Lipids	Positive		NOT IN MODEL		-3.76	1.08	-3.76	<=>	REVERSIBLE BY POINTS
rxn05381	14-methyl-3-hydroxy-hexa-decanoyl-ACP hydro-lyase	14-methyl-3-hydroxy-hexa-decanoyl-ACP <=> H2O + 14-methyl-trans-hexa-dec-2-enoyl-ACP	cpd11517 <=> cpd00001 + cpd11518	4.2.1.0	peg.3644	Fatty Acids and Lipids	Positive		NOT IN MODEL		2.16	0.77	2.16	<=>	REVERSIBLE BY POINTS
rxn05382	14-methyl-trans-hexa-dec-2-enoyl-ACP:NADP+ oxidoreductase (A-specific)	H+ + TPNH + 14-methyl-trans-hexa-dec-2-enoyl-ACP => TPN + 14-methyl-hexa-decanoyl-ACP	cpd00067 + cpd00005 + cpd11518 => cpd00006 + cpd11519	1.3.1.0	peg.864	Fatty Acids and Lipids	Positive variable		NOT IN MODEL		-16.55	1.19	-16.55	=>	IRREVERSIBLE BY DELTAG MINMAX
rxn05383	3-methylbutanoyl-CoA:[acyl-carrier-protein] transferase	ACP + Isovaleryl-CoA <=> CoA + isovaleryl-ACP	cpd11493 + cpd01882 <=> cpd00010 + cpd11520	2.3.1.0	peg.1592	Fatty Acids and Lipids	Positive		NOT IN MODEL	iAG612:rbs_359:rbs_360	0.00	2.00	0.00	<=>	REVERSIBLE BY MM DELTAG
rxn05384	3-methylbutanoyl-ACP:malonyl-[acyl-carrier-protein] C-acyltransferase (decarboxylating)	H+ + isovaleryl-ACP + Malonyl-acyl-carrierprotein- => CO2 + ACP + 5-methyl-3-oxo-hexanoyl-ACP	cpd00067 + cpd11520 + cpd11492 => cpd00011 + cpd11493 + cpd11521	2.3.1.0	peg.1134+peg.1135|peg.1017+peg.1135	Fatty Acids and Lipids	Positive		NOT IN MODEL		2.16	1.19	-3.31	=>	IRREVERSIBLE BY POINTS
rxn05385	5-methyl-3-oxo-hexanoyl-ACP:NADP+ oxidoreductase	H+ + TPNH + 5-methyl-3-oxo-hexanoyl-ACP <=> TPN + 5-methyl-3-hydroxy-hexanoyl-ACP	cpd00067 + cpd00005 + cpd11521 <=> cpd00006 + cpd11522	1.1.1.0	peg.1593	Fatty Acids and Lipids	Positive		NOT IN MODEL		-3.76	1.08	-3.76	<=>	REVERSIBLE BY POINTS
rxn05386	5-methyl-3-hydroxy-hexanoyl-ACP hydro-lyase	5-methyl-3-hydroxy-hexanoyl-ACP <=> H2O + 5-methyl-trans-hex-2-enoyl-ACP	cpd11522 <=> cpd00001 + cpd11523	4.2.1.0	peg.3644	Fatty Acids and Lipids	Positive		NOT IN MODEL		2.16	0.77	2.16	<=>	REVERSIBLE BY POINTS
rxn05387	5-methyl-trans-hex-2-enoyl-ACP:NADP+ oxidoreductase (A-specific)	H+ + TPNH + 5-methyl-trans-hex-2-enoyl-ACP => TPN + 5-methyl-hexanoyl-ACP	cpd00067 + cpd00005 + cpd11523 => cpd00006 + cpd11524	1.3.1.0	peg.864	Fatty Acids and Lipids	Positive variable		NOT IN MODEL		-16.55	1.19	-16.55	=>	IRREVERSIBLE BY DELTAG MINMAX
rxn05388	5-methyl-hexanoyl-ACP:malonyl-[acyl-carrier-protein] C-acyltransferase (decarboxylating)	H+ + Malonyl-acyl-carrierprotein- + 5-methyl-hexanoyl-ACP => CO2 + ACP + 7-methyl-3-oxo-octanoyl-ACP	cpd00067 + cpd11492 + cpd11524 => cpd00011 + cpd11493 + cpd11525	2.3.1.0	peg.1134+peg.1135|peg.1017+peg.1135	Fatty Acids and Lipids	Positive		NOT IN MODEL		2.16	1.19	-3.31	=>	IRREVERSIBLE BY POINTS
rxn05389	7-methyl-3-oxo-octanoyl-ACP:NADP+ oxidoreductase	H+ + TPNH + 7-methyl-3-oxo-octanoyl-ACP <=> TPN + 7-methyl-3-hydroxy-octanoyl-ACP	cpd00067 + cpd00005 + cpd11525 <=> cpd00006 + cpd11526	1.1.1.0	peg.1593	Fatty Acids and Lipids	Positive		NOT IN MODEL		-3.76	1.08	-3.76	<=>	REVERSIBLE BY POINTS
rxn05390	7-methyl-3-hydroxy-octanoyl-ACP hydro-lyase	7-methyl-3-hydroxy-octanoyl-ACP <=> H2O + 7-methyl-trans-oct-2-enoyl-ACP	cpd11526 <=> cpd00001 + cpd11527	4.2.1.0	peg.3644	Fatty Acids and Lipids	Positive		NOT IN MODEL		2.16	0.77	2.16	<=>	REVERSIBLE BY POINTS
rxn05391	7-methyl-trans-oct-2-enoyl-ACP:NADP+ oxidoreductase (A-specific)	H+ + TPNH + 7-methyl-trans-oct-2-enoyl-ACP => TPN + 7-methyl-octanoyl-ACP	cpd00067 + cpd00005 + cpd11527 => cpd00006 + cpd11528	1.3.1.0	peg.864	Fatty Acids and Lipids	Positive variable		NOT IN MODEL		-16.55	1.19	-16.55	=>	IRREVERSIBLE BY DELTAG MINMAX
rxn05392	7-methyl-octanoyl-ACP:malonyl-[acyl-carrier-protein] C-acyltransferase (decarboxylating)	H+ + 7-methyl-octanoyl-ACP + Malonyl-acyl-carrierprotein- => CO2 + ACP + 9-methyl-3-oxo-decanoyl-ACP	cpd00067 + cpd11528 + cpd11492 => cpd00011 + cpd11493 + cpd11529	2.3.1.0	peg.1134+peg.1135|peg.1017+peg.1135	Fatty Acids and Lipids	Positive		NOT IN MODEL		2.16	1.19	-3.31	=>	IRREVERSIBLE BY POINTS
rxn05393	9-methyl-3-oxo-decanoyl-ACP:NADP+ oxidoreductase	H+ + TPNH + 9-methyl-3-oxo-decanoyl-ACP <=> TPN + 9-methyl-3-hydroxy-decanoyl-ACP	cpd00067 + cpd00005 + cpd11529 <=> cpd00006 + cpd11530	1.1.1.0	peg.1593	Fatty Acids and Lipids	Positive		NOT IN MODEL		-3.76	1.08	-3.76	<=>	REVERSIBLE BY POINTS
rxn05394	9-methyl-3-hydroxy-decanoyl-ACP hydro-lyase	9-methyl-3-hydroxy-decanoyl-ACP <=> H2O + 9-methyl-trans-dec-2-enoyl-ACP	cpd11530 <=> cpd00001 + cpd11531	4.2.1.0	peg.3644	Fatty Acids and Lipids	Positive		NOT IN MODEL		2.16	0.77	2.16	<=>	REVERSIBLE BY POINTS
rxn05395	9-methyl-trans-dec-2-enoyl-ACP:NADP+ oxidoreductase (A-specific)	H+ + TPNH + 9-methyl-trans-dec-2-enoyl-ACP => TPN + 9-methyl-decanoyl-ACP	cpd00067 + cpd00005 + cpd11531 => cpd00006 + cpd11532	1.3.1.0	peg.864	Fatty Acids and Lipids	Positive variable		NOT IN MODEL		-16.55	1.19	-16.55	=>	IRREVERSIBLE BY DELTAG MINMAX
rxn05396	9-methyl-decanoyl-ACP:malonyl-[acyl-carrier-protein] C-acyltransferase (decarboxylating)	H+ + 9-methyl-decanoyl-ACP + Malonyl-acyl-carrierprotein- => CO2 + ACP + 11-methyl-3-oxo-dodecanoyl-ACP	cpd00067 + cpd11532 + cpd11492 => cpd00011 + cpd11493 + cpd11533	2.3.1.0	peg.1134+peg.1135|peg.1017+peg.1135	Fatty Acids and Lipids	Positive		NOT IN MODEL		2.16	1.19	-3.31	=>	IRREVERSIBLE BY POINTS
rxn05397	11-methyl-3-oxo-dodecanoyl-ACP:NADP+ oxidoreductase	H+ + TPNH + 11-methyl-3-oxo-dodecanoyl-ACP <=> TPN + 11-methyl-3-hydroxy-dodecanoyl-ACP	cpd00067 + cpd00005 + cpd11533 <=> cpd00006 + cpd11534	1.1.1.0	peg.1593	Fatty Acids and Lipids	Positive		NOT IN MODEL		-3.76	1.08	-3.76	<=>	REVERSIBLE BY POINTS
rxn05398	11-methyl-3-hydroxy-dodecanoyl-ACP hydro-lyase	11-methyl-3-hydroxy-dodecanoyl-ACP <=> H2O + 11-methyl-trans-dodec-2-enoyl-ACP	cpd11534 <=> cpd00001 + cpd11535	4.2.1.0	peg.3644	Fatty Acids and Lipids	Positive		NOT IN MODEL		2.16	0.77	2.16	<=>	REVERSIBLE BY POINTS
rxn05399	11-methyl-trans-dodec-2-enoyl-ACP:NADP+ oxidoreductase (A-specific)	H+ + TPNH + 11-methyl-trans-dodec-2-enoyl-ACP => TPN + 11-methyl-dodecanoyl-ACP	cpd00067 + cpd00005 + cpd11535 => cpd00006 + cpd11536	1.3.1.0	peg.864	Fatty Acids and Lipids	Positive variable		NOT IN MODEL		-16.55	1.19	-16.55	=>	IRREVERSIBLE BY DELTAG MINMAX
rxn05400	11-methyl-dodecanoyl-ACP:malonyl-[acyl-carrier-protein] C-acyltransferase (decarboxylating)	H+ + Malonyl-acyl-carrierprotein- + 11-methyl-dodecanoyl-ACP => CO2 + ACP + 13-methyl-3-oxo-tetra-decanoyl-ACP	cpd00067 + cpd11492 + cpd11536 => cpd00011 + cpd11493 + cpd11537	2.3.1.0	peg.1134+peg.1135|peg.1017+peg.1135	Fatty Acids and Lipids	Positive		NOT IN MODEL		2.16	1.19	-3.31	=>	IRREVERSIBLE BY POINTS
rxn05401	13-methyl-3-oxo-tetra-decanoyl-ACP:NADP+ oxidoreductase	H+ + TPNH + 13-methyl-3-oxo-tetra-decanoyl-ACP <=> TPN + 13-methyl-3-hydroxy-tetra-decanoyl-ACP	cpd00067 + cpd00005 + cpd11537 <=> cpd00006 + cpd11538	1.1.1.0	peg.1593	Fatty Acids and Lipids	Positive		NOT IN MODEL		-3.76	1.08	-3.76	<=>	REVERSIBLE BY POINTS
[truncated: 547 more rows]
