# Supplementary material for: iBsu1103: a new genome-scale metabolic model of Bacillus subtilis based on SEED annotations
Source: Genome Biol. 2009 Jun 25;10(6):R69. doi: 10.1186/gb-2009-10-6-r69 (PMC2718503; doi:10.1186/gb-2009-10-6-r69)
Supplement: Additional data file 2 — The text files may be copied into any spreadsheet program of choice to visualize the data for the iBsu1103 model. [file gb-2009-10-6-r69-S2.zip › Table S3.txt]

REACTION ID	ASSOCIATED PEG
rxn00137	MANUAL OPEN PROBLEM REACTION
rxn00191	MANUAL OPEN PROBLEM REACTION
rxn00955	MANUAL OPEN PROBLEM REACTION
rxn01146	MANUAL OPEN PROBLEM REACTION
rxn05039	MANUAL OPEN PROBLEM REACTION
rxn05301	MANUAL OPEN PROBLEM REACTION
rxn05481	MANUAL OPEN PROBLEM REACTION
rxn05491	MANUAL OPEN PROBLEM REACTION
rxn05498	MANUAL OPEN PROBLEM REACTION
rxn05508	MANUAL OPEN PROBLEM REACTION
rxn05511	MANUAL OPEN PROBLEM REACTION
rxn05519	MANUAL OPEN PROBLEM REACTION
rxn05529	MANUAL OPEN PROBLEM REACTION
rxn05553	MANUAL OPEN PROBLEM REACTION
rxn05597	MANUAL OPEN PROBLEM REACTION
rxn05601	MANUAL OPEN PROBLEM REACTION
rxn05635	MANUAL OPEN PROBLEM REACTION
rxn05657	MANUAL OPEN PROBLEM REACTION
rxn06525	MANUAL OPEN PROBLEM REACTION
rxn06526	MANUAL OPEN PROBLEM REACTION
rxn09102	MANUAL OPEN PROBLEM REACTION
rxn09104	MANUAL OPEN PROBLEM REACTION
rxn09106	MANUAL OPEN PROBLEM REACTION
rxn10001	MANUAL OPEN PROBLEM REACTION
rxn10002	MANUAL OPEN PROBLEM REACTION
rxn10200	MANUAL OPEN PROBLEM REACTION
rxn10201	MANUAL OPEN PROBLEM REACTION
rxn10244	MANUAL OPEN PROBLEM REACTION
rxn10245	MANUAL OPEN PROBLEM REACTION
rxn10246	MANUAL OPEN PROBLEM REACTION
rxn10247	MANUAL OPEN PROBLEM REACTION
rxn10248	MANUAL OPEN PROBLEM REACTION
rxn10249	MANUAL OPEN PROBLEM REACTION
rxn10250	MANUAL OPEN PROBLEM REACTION
rxn10251	MANUAL OPEN PROBLEM REACTION
rxn10252	MANUAL OPEN PROBLEM REACTION
rxn10265	MANUAL OPEN PROBLEM REACTION
rxn10266	MANUAL OPEN PROBLEM REACTION
rxn10267	MANUAL OPEN PROBLEM REACTION
rxn10268	MANUAL OPEN PROBLEM REACTION
rxn10269	MANUAL OPEN PROBLEM REACTION
rxn10270	MANUAL OPEN PROBLEM REACTION
rxn10325	MANUAL OPEN PROBLEM REACTION
rxn10326	MANUAL OPEN PROBLEM REACTION
rxn10327	MANUAL OPEN PROBLEM REACTION
rxn10328	MANUAL OPEN PROBLEM REACTION
rxn10329	MANUAL OPEN PROBLEM REACTION
rxn10330	MANUAL OPEN PROBLEM REACTION
rxn10331	MANUAL OPEN PROBLEM REACTION
rxn10332	MANUAL OPEN PROBLEM REACTION
rxn10333	MANUAL OPEN PROBLEM REACTION
rxn05185	OPEN PROBLEM REACTION ADDED BASED ON BIOLOGIN DATA
rxn05300	OPEN PROBLEM REACTION ADDED BASED ON BIOLOGIN DATA
rxn05307	OPEN PROBLEM REACTION ADDED BASED ON BIOLOGIN DATA
rxn05469	OPEN PROBLEM REACTION ADDED BASED ON BIOLOGIN DATA
rxn05471	OPEN PROBLEM REACTION ADDED BASED ON BIOLOGIN DATA
rxn05473	OPEN PROBLEM REACTION ADDED BASED ON BIOLOGIN DATA
rxn05474	OPEN PROBLEM REACTION ADDED BASED ON BIOLOGIN DATA
rxn05476	OPEN PROBLEM REACTION ADDED BASED ON BIOLOGIN DATA
rxn05477	OPEN PROBLEM REACTION ADDED BASED ON BIOLOGIN DATA
rxn05478	OPEN PROBLEM REACTION ADDED BASED ON BIOLOGIN DATA
rxn05479	OPEN PROBLEM REACTION ADDED BASED ON BIOLOGIN DATA
rxn05480	OPEN PROBLEM REACTION ADDED BASED ON BIOLOGIN DATA
rxn05482	OPEN PROBLEM REACTION ADDED BASED ON BIOLOGIN DATA
rxn05483	OPEN PROBLEM REACTION ADDED BASED ON BIOLOGIN DATA
rxn05484	OPEN PROBLEM REACTION ADDED BASED ON BIOLOGIN DATA
rxn05486	OPEN PROBLEM REACTION ADDED BASED ON BIOLOGIN DATA
rxn05487	OPEN PROBLEM REACTION ADDED BASED ON BIOLOGIN DATA
rxn05488	OPEN PROBLEM REACTION ADDED BASED ON BIOLOGIN DATA
rxn05497	OPEN PROBLEM REACTION ADDED BASED ON BIOLOGIN DATA
rxn05499	OPEN PROBLEM REACTION ADDED BASED ON BIOLOGIN DATA
rxn05502	OPEN PROBLEM REACTION ADDED BASED ON BIOLOGIN DATA
rxn05525	OPEN PROBLEM REACTION ADDED BASED ON BIOLOGIN DATA
rxn05531	OPEN PROBLEM REACTION ADDED BASED ON BIOLOGIN DATA
rxn05532	OPEN PROBLEM REACTION ADDED BASED ON BIOLOGIN DATA
rxn05548	OPEN PROBLEM REACTION ADDED BASED ON BIOLOGIN DATA
rxn05554	OPEN PROBLEM REACTION ADDED BASED ON BIOLOGIN DATA
rxn05562	OPEN PROBLEM REACTION ADDED BASED ON BIOLOGIN DATA
rxn05563	OPEN PROBLEM REACTION ADDED BASED ON BIOLOGIN DATA
rxn05567	OPEN PROBLEM REACTION ADDED BASED ON BIOLOGIN DATA
rxn05568	OPEN PROBLEM REACTION ADDED BASED ON BIOLOGIN DATA
rxn05577	OPEN PROBLEM REACTION ADDED BASED ON BIOLOGIN DATA
rxn05580	OPEN PROBLEM REACTION ADDED BASED ON BIOLOGIN DATA
rxn05608	OPEN PROBLEM REACTION ADDED BASED ON BIOLOGIN DATA
rxn05609	OPEN PROBLEM REACTION ADDED BASED ON BIOLOGIN DATA
rxn05629	OPEN PROBLEM REACTION ADDED BASED ON BIOLOGIN DATA
rxn05630	OPEN PROBLEM REACTION ADDED BASED ON BIOLOGIN DATA
rxn05634	OPEN PROBLEM REACTION ADDED BASED ON BIOLOGIN DATA
rxn05639	OPEN PROBLEM REACTION ADDED BASED ON BIOLOGIN DATA
rxn05640	OPEN PROBLEM REACTION ADDED BASED ON BIOLOGIN DATA
rxn05643	OPEN PROBLEM REACTION ADDED BASED ON BIOLOGIN DATA
rxn05653	OPEN PROBLEM REACTION ADDED BASED ON BIOLOGIN DATA
rxn05661	OPEN PROBLEM REACTION ADDED BASED ON BIOLOGIN DATA
rxn05665	OPEN PROBLEM REACTION ADDED BASED ON BIOLOGIN DATA
rxn05667	OPEN PROBLEM REACTION ADDED BASED ON BIOLOGIN DATA
rxn05672	OPEN PROBLEM REACTION ADDED BASED ON BIOLOGIN DATA
rxn05674	OPEN PROBLEM REACTION ADDED BASED ON BIOLOGIN DATA
rxn05676	OPEN PROBLEM REACTION ADDED BASED ON BIOLOGIN DATA
rxn05679	OPEN PROBLEM REACTION ADDED BASED ON BIOLOGIN DATA
rxn05691	OPEN PROBLEM REACTION ADDED BASED ON BIOLOGIN DATA
rxn05694	OPEN PROBLEM REACTION ADDED BASED ON BIOLOGIN DATA
rxn05697	OPEN PROBLEM REACTION ADDED BASED ON BIOLOGIN DATA
rxn05699	OPEN PROBLEM REACTION ADDED BASED ON BIOLOGIN DATA
rxn05700	OPEN PROBLEM REACTION ADDED BASED ON BIOLOGIN DATA
rxn05714	OPEN PROBLEM REACTION ADDED BASED ON BIOLOGIN DATA
rxn05716	OPEN PROBLEM REACTION ADDED BASED ON BIOLOGIN DATA
rxn05717	OPEN PROBLEM REACTION ADDED BASED ON BIOLOGIN DATA
rxn05718	OPEN PROBLEM REACTION ADDED BASED ON BIOLOGIN DATA
rxn05721	OPEN PROBLEM REACTION ADDED BASED ON BIOLOGIN DATA
rxn05722	OPEN PROBLEM REACTION ADDED BASED ON BIOLOGIN DATA
rxn05724	OPEN PROBLEM REACTION ADDED BASED ON BIOLOGIN DATA
rxn05727	OPEN PROBLEM REACTION ADDED BASED ON BIOLOGIN DATA
rxn11395	OPEN PROBLEM REACTION ADDED BASED ON BIOLOGIN DATA
rxn11397	OPEN PROBLEM REACTION ADDED BASED ON BIOLOGIN DATA
rxn11398	OPEN PROBLEM REACTION ADDED BASED ON BIOLOGIN DATA
rxn11399	OPEN PROBLEM REACTION ADDED BASED ON BIOLOGIN DATA
rxn11400	OPEN PROBLEM REACTION ADDED BASED ON BIOLOGIN DATA
rxn11401	OPEN PROBLEM REACTION ADDED BASED ON BIOLOGIN DATA
rxn11402	OPEN PROBLEM REACTION ADDED BASED ON BIOLOGIN DATA
rxn11403	OPEN PROBLEM REACTION ADDED BASED ON BIOLOGIN DATA
rxn11404	OPEN PROBLEM REACTION ADDED BASED ON BIOLOGIN DATA
rxn11405	OPEN PROBLEM REACTION ADDED BASED ON BIOLOGIN DATA
rxn11407	OPEN PROBLEM REACTION ADDED BASED ON BIOLOGIN DATA
rxn12519	OPEN PROBLEM REACTION ADDED BASED ON BIOLOGIN DATA
rxn00062	SPONTANEOUS
rxn00734	SPONTANEOUS
rxn01208	SPONTANEOUS
rxn01521	SPONTANEOUS
rxn01664	SPONTANEOUS
rxn02374	SPONTANEOUS
rxn02666	SPONTANEOUS
rxn02916	SPONTANEOUS
rxn03012	SPONTANEOUS
rxn04132	SPONTANEOUS
rxn04133	SPONTANEOUS
rxn04456	SPONTANEOUS
rxn04457	SPONTANEOUS
rxn05064	SPONTANEOUS
rxn05116	SPONTANEOUS
rxn05319	SPONTANEOUS
rxn05467	SPONTANEOUS
rxn05468	SPONTANEOUS
rxn11921	SPONTANEOUS
rxn00141	GROWMATCH
rxn00327	GROWMATCH
rxn00396	GROWMATCH
rxn00430	GROWMATCH
rxn00490	GROWMATCH
rxn00538	GROWMATCH
rxn00539	GROWMATCH
rxn00542	GROWMATCH
rxn00582	GROWMATCH
rxn00751	GROWMATCH
rxn00762	GROWMATCH
rxn00787	GROWMATCH
rxn00877	GROWMATCH
rxn00892	GROWMATCH
rxn00897	GROWMATCH
rxn00916	GROWMATCH
rxn00980	GROWMATCH
rxn01152	GROWMATCH
rxn01290	GROWMATCH
rxn01322	GROWMATCH
rxn01813	GROWMATCH
rxn01903	GROWMATCH
rxn02270	GROWMATCH
rxn03856	GROWMATCH
rxn04464	GROWMATCH
rxn05085	GROWMATCH
rxn05255	GROWMATCH
rxn05310	GROWMATCH
rxn05472	GROWMATCH
rxn05678	GROWMATCH
rxn09212	GROWMATCH
rxn09907	GROWMATCH
rxn09925	GROWMATCH
rxn10541	GROWMATCH
rxn11408	GROWMATCH
