# Supplementary material for: iBsu1103: a new genome-scale metabolic model of Bacillus subtilis based on SEED annotations
Source: Genome Biol. 2009 Jun 25;10(6):R69. doi: 10.1186/gb-2009-10-6-r69 (PMC2718503; doi:10.1186/gb-2009-10-6-r69)
Supplement: Additional data file 2 — The text files may be copied into any spreadsheet program of choice to visualize the data for the iBsu1103 model. [file gb-2009-10-6-r69-S2.zip › Table S7.txt]

Unoptimized model						Gap filled model						Optimized model
False negatives	False positives	Correct negatives	Correct positives			False negatives	False positives	Correct negatives	Correct positives			False negatives	False positives	Correct negatives	Correct positives
101	39	258	1074			56	44	253	1119			56	33	264	1118
Run result	Experiment type	Media	Experiment ID	Reactions knocked out		Run result	Experiment type	Media	Experiment ID	Reactions knocked out		Run result	Experiment type	Media	Experiment ID	Reactions knocked out
Correct positive	Gene KO	ArgonneLBMedia	peg.1001	rxn05663		Correct positive	Gene KO	ArgonneLBMedia	peg.1001	rxn05663		Correct positive	Gene KO	ArgonneLBMedia	peg.1001	rxn05663
Correct positive	Gene KO	ArgonneLBMedia	peg.1002	rxn02914,rxn03445		Correct positive	Gene KO	ArgonneLBMedia	peg.1002	rxn02914,rxn03445		Correct positive	Gene KO	ArgonneLBMedia	peg.1002	rxn02914,rxn03445
Correct positive	Gene KO	ArgonneLBMedia	peg.1007			Correct positive	Gene KO	ArgonneLBMedia	peg.1007			Correct positive	Gene KO	ArgonneLBMedia	peg.1007
Correct positive	Gene KO	ArgonneLBMedia	peg.1012	rxn02288		Correct positive	Gene KO	ArgonneLBMedia	peg.1012	rxn02288		Correct positive	Gene KO	ArgonneLBMedia	peg.1012	rxn02288
Correct positive	Gene KO	ArgonneLBMedia	peg.1013	rxn00224		Correct positive	Gene KO	ArgonneLBMedia	peg.1013	rxn00224		Correct positive	Gene KO	ArgonneLBMedia	peg.1013	rxn00224
Correct positive	Gene KO	ArgonneLBMedia	peg.1014	rxn02304		Correct positive	Gene KO	ArgonneLBMedia	peg.1014	rxn02304		Correct positive	Gene KO	ArgonneLBMedia	peg.1014	rxn02304
Correct positive	Gene KO	ArgonneLBMedia	peg.1017			Correct positive	Gene KO	ArgonneLBMedia	peg.1017			Correct positive	Gene KO	ArgonneLBMedia	peg.1017
Correct positive	Gene KO	ArgonneLBMedia	peg.1022			Correct positive	Gene KO	ArgonneLBMedia	peg.1022			Correct positive	Gene KO	ArgonneLBMedia	peg.1022
Correct positive	Gene KO	ArgonneLBMedia	peg.1027			Correct positive	Gene KO	ArgonneLBMedia	peg.1027			Correct positive	Gene KO	ArgonneLBMedia	peg.1027
Correct positive	Gene KO	ArgonneLBMedia	peg.1032			Correct positive	Gene KO	ArgonneLBMedia	peg.1032			Correct positive	Gene KO	ArgonneLBMedia	peg.1032
Correct positive	Gene KO	ArgonneLBMedia	peg.1035			Correct positive	Gene KO	ArgonneLBMedia	peg.1035			Correct positive	Gene KO	ArgonneLBMedia	peg.1035
Correct positive	Gene KO	ArgonneLBMedia	peg.1036			Correct positive	Gene KO	ArgonneLBMedia	peg.1036			Correct positive	Gene KO	ArgonneLBMedia	peg.1036
Correct positive	Gene KO	ArgonneLBMedia	peg.1037			Correct positive	Gene KO	ArgonneLBMedia	peg.1037			Correct positive	Gene KO	ArgonneLBMedia	peg.1037
Correct positive	Gene KO	ArgonneLBMedia	peg.1052	rxn05611		Correct positive	Gene KO	ArgonneLBMedia	peg.1052	rxn05611		Correct positive	Gene KO	ArgonneLBMedia	peg.1052	rxn05611
Correct positive	Gene KO	ArgonneLBMedia	peg.1079			Correct positive	Gene KO	ArgonneLBMedia	peg.1079			Correct positive	Gene KO	ArgonneLBMedia	peg.1079
Correct positive	Gene KO	ArgonneLBMedia	peg.1080	rxn05031,rxn01489,rxn02945		Correct positive	Gene KO	ArgonneLBMedia	peg.1080	rxn05031,rxn01489,rxn02945		Correct positive	Gene KO	ArgonneLBMedia	peg.1080	rxn05031,rxn01489,rxn02945
Correct positive	Gene KO	ArgonneLBMedia	peg.1084			Correct positive	Gene KO	ArgonneLBMedia	peg.1084			Correct positive	Gene KO	ArgonneLBMedia	peg.1084
Correct positive	Gene KO	ArgonneLBMedia	peg.1086	rxn05305		Correct positive	Gene KO	ArgonneLBMedia	peg.1086	rxn05305		Correct positive	Gene KO	ArgonneLBMedia	peg.1086	rxn05305
Correct positive	Gene KO	ArgonneLBMedia	peg.1091			Correct positive	Gene KO	ArgonneLBMedia	peg.1091			Correct positive	Gene KO	ArgonneLBMedia	peg.1091
Correct positive	Gene KO	ArgonneLBMedia	peg.1092			Correct positive	Gene KO	ArgonneLBMedia	peg.1092			Correct positive	Gene KO	ArgonneLBMedia	peg.1092
Correct positive	Gene KO	ArgonneLBMedia	peg.1093			Correct positive	Gene KO	ArgonneLBMedia	peg.1093			Correct positive	Gene KO	ArgonneLBMedia	peg.1093
Correct positive	Gene KO	ArgonneLBMedia	peg.1094	rxn04036		Correct positive	Gene KO	ArgonneLBMedia	peg.1094	rxn04036		Correct positive	Gene KO	ArgonneLBMedia	peg.1094	rxn04036
Correct positive	Gene KO	ArgonneLBMedia	peg.1095	rxn07307		Correct positive	Gene KO	ArgonneLBMedia	peg.1095	rxn07307		Correct positive	Gene KO	ArgonneLBMedia	peg.1095	rxn07307
Correct positive	Gene KO	ArgonneLBMedia	peg.1101	rxn00910		Correct positive	Gene KO	ArgonneLBMedia	peg.1101	rxn00910		Correct positive	Gene KO	ArgonneLBMedia	peg.1101	rxn00910
Correct positive	Gene KO	ArgonneLBMedia	peg.1120	rxn02465		Correct positive	Gene KO	ArgonneLBMedia	peg.1120	rxn02465		Correct positive	Gene KO	ArgonneLBMedia	peg.1120	rxn02465
Correct positive	Gene KO	ArgonneLBMedia	peg.1121	rxn00192,rxn01636		Correct positive	Gene KO	ArgonneLBMedia	peg.1121	rxn00192,rxn01636		Correct positive	Gene KO	ArgonneLBMedia	peg.1121	rxn00192,rxn01636
Correct positive	Gene KO	ArgonneLBMedia	peg.1122	rxn01917		Correct positive	Gene KO	ArgonneLBMedia	peg.1122	rxn01917		Correct positive	Gene KO	ArgonneLBMedia	peg.1122	rxn01917
Correct positive	Gene KO	ArgonneLBMedia	peg.1123	rxn01637		Correct positive	Gene KO	ArgonneLBMedia	peg.1123	rxn01637		Correct positive	Gene KO	ArgonneLBMedia	peg.1123	rxn01637
Correct positive	Gene KO	ArgonneLBMedia	peg.1124			Correct positive	Gene KO	ArgonneLBMedia	peg.1124			Correct positive	Gene KO	ArgonneLBMedia	peg.1124
Correct positive	Gene KO	ArgonneLBMedia	peg.1125			Correct positive	Gene KO	ArgonneLBMedia	peg.1125			Correct positive	Gene KO	ArgonneLBMedia	peg.1125
Correct positive	Gene KO	ArgonneLBMedia	peg.1126	rxn01019		Correct positive	Gene KO	ArgonneLBMedia	peg.1126	rxn01019		Correct positive	Gene KO	ArgonneLBMedia	peg.1126	rxn01019
Correct positive	Gene KO	ArgonneLBMedia	peg.1134			Correct positive	Gene KO	ArgonneLBMedia	peg.1134			Correct positive	Gene KO	ArgonneLBMedia	peg.1134
Correct positive	Gene KO	ArgonneLBMedia	peg.1151			Correct positive	Gene KO	ArgonneLBMedia	peg.1151			Correct positive	Gene KO	ArgonneLBMedia	peg.1151
Correct positive	Gene KO	ArgonneLBMedia	peg.1159	rxn00065		Correct positive	Gene KO	ArgonneLBMedia	peg.1159	rxn00065		Correct positive	Gene KO	ArgonneLBMedia	peg.1159	rxn00065
Correct positive	Gene KO	ArgonneLBMedia	peg.1161			Correct positive	Gene KO	ArgonneLBMedia	peg.1161			Correct positive	Gene KO	ArgonneLBMedia	peg.1161
Correct positive	Gene KO	ArgonneLBMedia	peg.1166	rxn01537		Correct positive	Gene KO	ArgonneLBMedia	peg.1166	rxn01537		Correct positive	Gene KO	ArgonneLBMedia	peg.1166	rxn01537
Correct positive	Gene KO	ArgonneLBMedia	peg.1167			Correct positive	Gene KO	ArgonneLBMedia	peg.1167			Correct positive	Gene KO	ArgonneLBMedia	peg.1167
Correct positive	Gene KO	ArgonneLBMedia	peg.1168	rxn04092,rxn00269		Correct positive	Gene KO	ArgonneLBMedia	peg.1168	rxn04092,rxn00269		Correct positive	Gene KO	ArgonneLBMedia	peg.1168	rxn04092,rxn00269
Correct positive	Gene KO	ArgonneLBMedia	peg.1172			Correct positive	Gene KO	ArgonneLBMedia	peg.1172			Correct positive	Gene KO	ArgonneLBMedia	peg.1172
Correct positive	Gene KO	ArgonneLBMedia	peg.1173			Correct positive	Gene KO	ArgonneLBMedia	peg.1173			Correct positive	Gene KO	ArgonneLBMedia	peg.1173
Correct positive	Gene KO	ArgonneLBMedia	peg.1188	rxn00740,rxn01816		Correct positive	Gene KO	ArgonneLBMedia	peg.1188	rxn00740,rxn01816		Correct positive	Gene KO	ArgonneLBMedia	peg.1188	rxn00740,rxn01816
Correct positive	Gene KO	ArgonneLBMedia	peg.1189	rxn00950,rxn00566		Correct positive	Gene KO	ArgonneLBMedia	peg.1189	rxn00950,rxn00566		Correct positive	Gene KO	ArgonneLBMedia	peg.1189	rxn00950,rxn00566
Correct positive	Gene KO	ArgonneLBMedia	peg.1202	rxn05610		Correct positive	Gene KO	ArgonneLBMedia	peg.1202	rxn05610		Correct positive	Gene KO	ArgonneLBMedia	peg.1202	rxn05610
Correct positive	Gene KO	ArgonneLBMedia	peg.1203			Correct positive	Gene KO	ArgonneLBMedia	peg.1203			Correct positive	Gene KO	ArgonneLBMedia	peg.1203
Correct positive	Gene KO	ArgonneLBMedia	peg.1209			Correct positive	Gene KO	ArgonneLBMedia	peg.1209			Correct positive	Gene KO	ArgonneLBMedia	peg.1209
Correct positive	Gene KO	ArgonneLBMedia	peg.1230			Correct positive	Gene KO	ArgonneLBMedia	peg.1230			Correct positive	Gene KO	ArgonneLBMedia	peg.1230
Correct positive	Gene KO	ArgonneLBMedia	peg.1231	rxn01457,rxn01080		Correct positive	Gene KO	ArgonneLBMedia	peg.1231	rxn01457,rxn01080		Correct positive	Gene KO	ArgonneLBMedia	peg.1231	rxn01457,rxn01080
Correct positive	Gene KO	ArgonneLBMedia	peg.1232	rxn05612		Correct positive	Gene KO	ArgonneLBMedia	peg.1232	rxn05612		Correct positive	Gene KO	ArgonneLBMedia	peg.1232	rxn05612
Correct positive	Gene KO	ArgonneLBMedia	peg.1233			Correct positive	Gene KO	ArgonneLBMedia	peg.1233			Correct positive	Gene KO	ArgonneLBMedia	peg.1233
Correct positive	Gene KO	ArgonneLBMedia	peg.1235	rxn03885		Correct positive	Gene KO	ArgonneLBMedia	peg.1235	rxn03885		Correct positive	Gene KO	ArgonneLBMedia	peg.1235	rxn03885
Correct positive	Gene KO	ArgonneLBMedia	peg.1236	rxn01775		Correct positive	Gene KO	ArgonneLBMedia	peg.1236	rxn01775		Correct positive	Gene KO	ArgonneLBMedia	peg.1236	rxn01775
Correct positive	Gene KO	ArgonneLBMedia	peg.1237	rxn05574,rxn05673		Correct positive	Gene KO	ArgonneLBMedia	peg.1237	rxn05574,rxn05673		Correct positive	Gene KO	ArgonneLBMedia	peg.1237	rxn05574,rxn05673
Correct positive	Gene KO	ArgonneLBMedia	peg.1239	rxn01857		Correct positive	Gene KO	ArgonneLBMedia	peg.1239	rxn01857		Correct positive	Gene KO	ArgonneLBMedia	peg.1239	rxn01857
Correct positive	Gene KO	ArgonneLBMedia	peg.1240	rxn01122		Correct positive	Gene KO	ArgonneLBMedia	peg.1240	rxn01122		Correct positive	Gene KO	ArgonneLBMedia	peg.1240	rxn01122
Correct positive	Gene KO	ArgonneLBMedia	peg.1286	rxn05312		Correct positive	Gene KO	ArgonneLBMedia	peg.1286	rxn05312		Correct positive	Gene KO	ArgonneLBMedia	peg.1286	rxn05312
Correct positive	Gene KO	ArgonneLBMedia	peg.1293			Correct positive	Gene KO	ArgonneLBMedia	peg.1293			Correct positive	Gene KO	ArgonneLBMedia	peg.1293
Correct positive	Gene KO	ArgonneLBMedia	peg.1294	rxn07466		Correct positive	Gene KO	ArgonneLBMedia	peg.1294	rxn07466		Correct positive	Gene KO	ArgonneLBMedia	peg.1294	rxn07466
Correct positive	Gene KO	ArgonneLBMedia	peg.1295	rxn05536,rxn05544,rxn05534,rxn05539,rxn05541,rxn05547,rxn05546,rxn05537,rxn05542,rxn05535,rxn05543,rxn05533,rxn05545,rxn05538,rxn05540		Correct positive	Gene KO	ArgonneLBMedia	peg.1295	rxn05536,rxn05544,rxn05534,rxn05539,rxn05541,rxn05547,rxn05546,rxn05537,rxn05542,rxn05535,rxn05543,rxn05533,rxn05545,rxn05538,rxn05540		Correct positive	Gene KO	ArgonneLBMedia	peg.1295	rxn05536,rxn05544,rxn05534,rxn05539,rxn05541,rxn05547,rxn05546,rxn05537,rxn05542,rxn05535,rxn05543,rxn05533,rxn05545,rxn05538,rxn05540
Correct positive	Gene KO	ArgonneLBMedia	peg.1296	rxn05536,rxn05544,rxn05534,rxn05539,rxn05541,rxn05547,rxn05546,rxn05537,rxn05542,rxn05535,rxn05543,rxn05533,rxn05545,rxn05538,rxn05540		Correct positive	Gene KO	ArgonneLBMedia	peg.1296	rxn05536,rxn05544,rxn05534,rxn05539,rxn05541,rxn05547,rxn05546,rxn05537,rxn05542,rxn05535,rxn05543,rxn05533,rxn05545,rxn05538,rxn05540		Correct positive	Gene KO	ArgonneLBMedia	peg.1296	rxn05536,rxn05544,rxn05534,rxn05539,rxn05541,rxn05547,rxn05546,rxn05537,rxn05542,rxn05535,rxn05543,rxn05533,rxn05545,rxn05538,rxn05540
Correct positive	Gene KO	ArgonneLBMedia	peg.1297	rxn05536,rxn05544,rxn05534,rxn05539,rxn05541,rxn05547,rxn05546,rxn05537,rxn05542,rxn05535,rxn05543,rxn05533,rxn05545,rxn05538,rxn05540		Correct positive	Gene KO	ArgonneLBMedia	peg.1297	rxn05536,rxn05544,rxn05534,rxn05539,rxn05541,rxn05547,rxn05546,rxn05537,rxn05542,rxn05535,rxn05543,rxn05533,rxn05545,rxn05538,rxn05540		Correct positive	Gene KO	ArgonneLBMedia	peg.1297	rxn05536,rxn05544,rxn05534,rxn05539,rxn05541,rxn05547,rxn05546,rxn05537,rxn05542,rxn05535,rxn05543,rxn05533,rxn05545,rxn05538,rxn05540
Correct positive	Gene KO	ArgonneLBMedia	peg.1298	rxn05536,rxn05544,rxn05534,rxn05539,rxn05541,rxn05547,rxn05546,rxn05537,rxn05542,rxn05535,rxn05543,rxn05533,rxn05545,rxn05538,rxn05540		Correct positive	Gene KO	ArgonneLBMedia	peg.1298	rxn05536,rxn05544,rxn05534,rxn05539,rxn05541,rxn05547,rxn05546,rxn05537,rxn05542,rxn05535,rxn05543,rxn05533,rxn05545,rxn05538,rxn05540		Correct positive	Gene KO	ArgonneLBMedia	peg.1298	rxn05536,rxn05544,rxn05534,rxn05539,rxn05541,rxn05547,rxn05546,rxn05537,rxn05542,rxn05535,rxn05543,rxn05533,rxn05545,rxn05538,rxn05540
Correct positive	Gene KO	ArgonneLBMedia	peg.1300	rxn08100		Correct positive	Gene KO	ArgonneLBMedia	peg.1300	rxn08100		Correct positive	Gene KO	ArgonneLBMedia	peg.1300	rxn08100
Correct positive	Gene KO	ArgonneLBMedia	peg.1303	rxn01476		Correct positive	Gene KO	ArgonneLBMedia	peg.1303	rxn01476		Correct positive	Gene KO	ArgonneLBMedia	peg.1303	rxn01476
Correct positive	Gene KO	ArgonneLBMedia	peg.1304	rxn01819		Correct positive	Gene KO	ArgonneLBMedia	peg.1304	rxn01819		Correct positive	Gene KO	ArgonneLBMedia	peg.1304	rxn01819
Correct positive	Gene KO	ArgonneLBMedia	peg.1306	rxn03991,rxn03990		Correct positive	Gene KO	ArgonneLBMedia	peg.1306	rxn03991,rxn03990		Correct positive	Gene KO	ArgonneLBMedia	peg.1306	rxn03991,rxn03990
Correct positive	Gene KO	ArgonneLBMedia	peg.1313	rxn00691		Correct positive	Gene KO	ArgonneLBMedia	peg.1313	rxn00691		Correct positive	Gene KO	ArgonneLBMedia	peg.1313	rxn00691
Correct positive	Gene KO	ArgonneLBMedia	peg.1314			Correct positive	Gene KO	ArgonneLBMedia	peg.1314			Correct positive	Gene KO	ArgonneLBMedia	peg.1314
Correct positive	Gene KO	ArgonneLBMedia	peg.1315	rxn02373		Correct positive	Gene KO	ArgonneLBMedia	peg.1315	rxn02373		Correct positive	Gene KO	ArgonneLBMedia	peg.1315	rxn02373
Correct positive	Gene KO	ArgonneLBMedia	peg.1319	rxn01225		Correct positive	Gene KO	ArgonneLBMedia	peg.1319	rxn01225		Correct positive	Gene KO	ArgonneLBMedia	peg.1319	rxn01225
Correct positive	Gene KO	ArgonneLBMedia	peg.1320			Correct positive	Gene KO	ArgonneLBMedia	peg.1320			Correct positive	Gene KO	ArgonneLBMedia	peg.1320
Correct positive	Gene KO	ArgonneLBMedia	peg.1323	rxn05177		Correct positive	Gene KO	ArgonneLBMedia	peg.1323	rxn05177		Correct positive	Gene KO	ArgonneLBMedia	peg.1323	rxn05177
Correct positive	Gene KO	ArgonneLBMedia	peg.1324	rxn05177		Correct positive	Gene KO	ArgonneLBMedia	peg.1324	rxn05177		Correct positive	Gene KO	ArgonneLBMedia	peg.1324	rxn05177
Correct positive	Gene KO	ArgonneLBMedia	peg.1325	rxn05177		Correct positive	Gene KO	ArgonneLBMedia	peg.1325	rxn05177		Correct positive	Gene KO	ArgonneLBMedia	peg.1325	rxn05177
Correct positive	Gene KO	ArgonneLBMedia	peg.1326	rxn05177		Correct positive	Gene KO	ArgonneLBMedia	peg.1326	rxn05177		Correct positive	Gene KO	ArgonneLBMedia	peg.1326	rxn05177
Correct positive	Gene KO	ArgonneLBMedia	peg.1332			Correct positive	Gene KO	ArgonneLBMedia	peg.1332			Correct positive	Gene KO	ArgonneLBMedia	peg.1332
False negative	Gene KO	ArgonneLBMedia	peg.1337	rxn10283,rxn10286,rxn10288,rxn10281,rxn10280,rxn10285,rxn10287,rxn10282,rxn10284		False negative	Gene KO	ArgonneLBMedia	peg.1337	rxn10283,rxn10286,rxn10288,rxn10281,rxn10280,rxn10285,rxn10287,rxn10282,rxn10284		False negative	Gene KO	ArgonneLBMedia	peg.1337	rxn10283,rxn10286,rxn10288,rxn10281,rxn10280,rxn10285,rxn10287,rxn10282,rxn10284
Correct positive	Gene KO	ArgonneLBMedia	peg.1342			Correct positive	Gene KO	ArgonneLBMedia	peg.1342			Correct positive	Gene KO	ArgonneLBMedia	peg.1342
Correct positive	Gene KO	ArgonneLBMedia	peg.1352			Correct positive	Gene KO	ArgonneLBMedia	peg.1352			Correct positive	Gene KO	ArgonneLBMedia	peg.1352
Correct positive	Gene KO	ArgonneLBMedia	peg.1357	rxn03057		Correct positive	Gene KO	ArgonneLBMedia	peg.1357	rxn03057		Correct positive	Gene KO	ArgonneLBMedia	peg.1357	rxn03057
Correct positive	Gene KO	ArgonneLBMedia	peg.1358	rxn02894		Correct positive	Gene KO	ArgonneLBMedia	peg.1358	rxn02894		Correct positive	Gene KO	ArgonneLBMedia	peg.1358	rxn02894
Correct positive	Gene KO	ArgonneLBMedia	peg.1359	rxn02222,rxn02275,rxn01843,rxn03869,rxn00231,rxn03839		Correct positive	Gene KO	ArgonneLBMedia	peg.1359	rxn02222,rxn02275,rxn01843,rxn03869,rxn00231,rxn03839		Correct positive	Gene KO	ArgonneLBMedia	peg.1359	rxn02222,rxn02275,rxn01843,rxn03869,rxn00231,rxn03839
Correct positive	Gene KO	ArgonneLBMedia	peg.1360	rxn05108		Correct positive	Gene KO	ArgonneLBMedia	peg.1360	rxn05108		Correct positive	Gene KO	ArgonneLBMedia	peg.1360	rxn05108
Correct positive	Gene KO	ArgonneLBMedia	peg.1361	rxn05105		Correct positive	Gene KO	ArgonneLBMedia	peg.1361	rxn05105		Correct positive	Gene KO	ArgonneLBMedia	peg.1361	rxn05105
Correct positive	Gene KO	ArgonneLBMedia	peg.1362	rxn05106		Correct positive	Gene KO	ArgonneLBMedia	peg.1362	rxn05106		Correct positive	Gene KO	ArgonneLBMedia	peg.1362	rxn05106
Correct positive	Gene KO	ArgonneLBMedia	peg.1363	rxn05104		Correct positive	Gene KO	ArgonneLBMedia	peg.1363	rxn05104		Correct positive	Gene KO	ArgonneLBMedia	peg.1363	rxn05104
Correct positive	Gene KO	ArgonneLBMedia	peg.1364	rxn05092,rxn05091		Correct positive	Gene KO	ArgonneLBMedia	peg.1364	rxn05092,rxn05091		Correct positive	Gene KO	ArgonneLBMedia	peg.1364	rxn05092,rxn05091
Correct positive	Gene KO	ArgonneLBMedia	peg.1387			Correct positive	Gene KO	ArgonneLBMedia	peg.1387			Correct positive	Gene KO	ArgonneLBMedia	peg.1387
Correct positive	Gene KO	ArgonneLBMedia	peg.1391			Correct positive	Gene KO	ArgonneLBMedia	peg.1391			Correct positive	Gene KO	ArgonneLBMedia	peg.1391
Correct positive	Gene KO	ArgonneLBMedia	peg.1392	rxn05569,rxn05226,rxn05560,rxn05485,rxn05647,rxn02005,rxn05610,rxn05655,rxn05617,rxn05607,rxn05501		Correct positive	Gene KO	ArgonneLBMedia	peg.1392	rxn05569,rxn05226,rxn05560,rxn05485,rxn05647,rxn02005,rxn05610,rxn05655,rxn05617,rxn05607,rxn05501		Correct positive	Gene KO	ArgonneLBMedia	peg.1392	rxn05569,rxn05226,rxn05560,rxn05485,rxn05647,rxn02005,rxn05610,rxn05655,rxn05617,rxn05607,rxn05501
Correct positive	Gene KO	ArgonneLBMedia	peg.1393	rxn05569,rxn05226,rxn05485,rxn05647,rxn02005,rxn05610,rxn05655,rxn05617,rxn05607,rxn05501		Correct positive	Gene KO	ArgonneLBMedia	peg.1393	rxn05569,rxn05226,rxn05485,rxn05647,rxn02005,rxn05610,rxn05655,rxn05617,rxn05607,rxn05501		Correct positive	Gene KO	ArgonneLBMedia	peg.1393	rxn05569,rxn05226,rxn05485,rxn05647,rxn02005,rxn05610,rxn05655,rxn05617,rxn05607,rxn05501
Correct positive	Gene KO	ArgonneLBMedia	peg.1395	rxn04454,rxn04712		Correct positive	Gene KO	ArgonneLBMedia	peg.1395	rxn04454,rxn04712		Correct positive	Gene KO	ArgonneLBMedia	peg.1395	rxn04454,rxn04712
Correct positive	Gene KO	ArgonneLBMedia	peg.1398	rxn01281,rxn01280		Correct positive	Gene KO	ArgonneLBMedia	peg.1398	rxn01281,rxn01280		Correct positive	Gene KO	ArgonneLBMedia	peg.1398	rxn01281,rxn01280
Correct positive	Gene KO	ArgonneLBMedia	peg.14			Correct positive	Gene KO	ArgonneLBMedia	peg.14			Correct positive	Gene KO	ArgonneLBMedia	peg.14
Correct positive	Gene KO	ArgonneLBMedia	peg.1402			Correct positive	Gene KO	ArgonneLBMedia	peg.1402			Correct positive	Gene KO	ArgonneLBMedia	peg.1402
Correct positive	Gene KO	ArgonneLBMedia	peg.1423			Correct positive	Gene KO	ArgonneLBMedia	peg.1423			Correct positive	Gene KO	ArgonneLBMedia	peg.1423
Correct positive	Gene KO	ArgonneLBMedia	peg.1441	rxn01492		Correct positive	Gene KO	ArgonneLBMedia	peg.1441	rxn01492		Correct positive	Gene KO	ArgonneLBMedia	peg.1441	rxn01492
Correct positive	Gene KO	ArgonneLBMedia	peg.1442			Correct positive	Gene KO	ArgonneLBMedia	peg.1442			Correct positive	Gene KO	ArgonneLBMedia	peg.1442
Correct positive	Gene KO	ArgonneLBMedia	peg.1446			Correct positive	Gene KO	ArgonneLBMedia	peg.1446			Correct positive	Gene KO	ArgonneLBMedia	peg.1446
Correct positive	Gene KO	ArgonneLBMedia	peg.1453			Correct positive	Gene KO	ArgonneLBMedia	peg.1453			Correct positive	Gene KO	ArgonneLBMedia	peg.1453
Correct positive	Gene KO	ArgonneLBMedia	peg.1454			Correct positive	Gene KO	ArgonneLBMedia	peg.1454			Correct positive	Gene KO	ArgonneLBMedia	peg.1454
Correct positive	Gene KO	ArgonneLBMedia	peg.1458			Correct positive	Gene KO	ArgonneLBMedia	peg.1458			Correct positive	Gene KO	ArgonneLBMedia	peg.1458
Correct positive	Gene KO	ArgonneLBMedia	peg.1461	rxn02342		Correct positive	Gene KO	ArgonneLBMedia	peg.1461	rxn02342		Correct positive	Gene KO	ArgonneLBMedia	peg.1461	rxn02342
Correct positive	Gene KO	ArgonneLBMedia	peg.1462	rxn01871		Correct positive	Gene KO	ArgonneLBMedia	peg.1462	rxn01871		Correct positive	Gene KO	ArgonneLBMedia	peg.1462	rxn01871
Correct positive	Gene KO	ArgonneLBMedia	peg.1463			Correct positive	Gene KO	ArgonneLBMedia	peg.1463			Correct positive	Gene KO	ArgonneLBMedia	peg.1463
Correct positive	Gene KO	ArgonneLBMedia	peg.1465			Correct positive	Gene KO	ArgonneLBMedia	peg.1465			Correct positive	Gene KO	ArgonneLBMedia	peg.1465
Correct positive	Gene KO	ArgonneLBMedia	peg.1469	rxn00883,rxn00881,rxn00882		Correct positive	Gene KO	ArgonneLBMedia	peg.1469	rxn00883,rxn00881,rxn00882		Correct positive	Gene KO	ArgonneLBMedia	peg.1469	rxn00883,rxn00881,rxn00882
Correct positive	Gene KO	ArgonneLBMedia	peg.1485			Correct positive	Gene KO	ArgonneLBMedia	peg.1485			Correct positive	Gene KO	ArgonneLBMedia	peg.1485
Correct positive	Gene KO	ArgonneLBMedia	peg.1488	rxn00250		Correct positive	Gene KO	ArgonneLBMedia	peg.1488	rxn00250		Correct positive	Gene KO	ArgonneLBMedia	peg.1488	rxn00250
Correct positive	Gene KO	ArgonneLBMedia	peg.1489	rxn10048		Correct positive	Gene KO	ArgonneLBMedia	peg.1489	rxn10048		Correct positive	Gene KO	ArgonneLBMedia	peg.1489	rxn10048
Correct positive	Gene KO	ArgonneLBMedia	peg.1490			Correct positive	Gene KO	ArgonneLBMedia	peg.1490			Correct positive	Gene KO	ArgonneLBMedia	peg.1490
Correct positive	Gene KO	ArgonneLBMedia	peg.1491	rxn10043		Correct positive	Gene KO	ArgonneLBMedia	peg.1491	rxn10043		Correct positive	Gene KO	ArgonneLBMedia	peg.1491	rxn10043
Correct positive	Gene KO	ArgonneLBMedia	peg.1492	rxn10043		Correct positive	Gene KO	ArgonneLBMedia	peg.1492	rxn10043		Correct positive	Gene KO	ArgonneLBMedia	peg.1492	rxn10043
Correct positive	Gene KO	ArgonneLBMedia	peg.1493	rxn10043		Correct positive	Gene KO	ArgonneLBMedia	peg.1493	rxn10043		Correct positive	Gene KO	ArgonneLBMedia	peg.1493	rxn10043
Correct positive	Gene KO	ArgonneLBMedia	peg.1494	rxn10043		Correct positive	Gene KO	ArgonneLBMedia	peg.1494	rxn10043		Correct positive	Gene KO	ArgonneLBMedia	peg.1494	rxn10043
Correct positive	Gene KO	ArgonneLBMedia	peg.15			Correct positive	Gene KO	ArgonneLBMedia	peg.15			Correct positive	Gene KO	ArgonneLBMedia	peg.15
False negative	Gene KO	ArgonneLBMedia	peg.1504	rxn02175		False negative	Gene KO	ArgonneLBMedia	peg.1504	rxn02175		False negative	Gene KO	ArgonneLBMedia	peg.1504	rxn02175
Correct positive	Gene KO	ArgonneLBMedia	peg.1513			Correct positive	Gene KO	ArgonneLBMedia	peg.1513			Correct positive	Gene KO	ArgonneLBMedia	peg.1513
Correct positive	Gene KO	ArgonneLBMedia	peg.153			Correct positive	Gene KO	ArgonneLBMedia	peg.153			Correct positive	Gene KO	ArgonneLBMedia	peg.153
Correct positive	Gene KO	ArgonneLBMedia	peg.1537			Correct positive	Gene KO	ArgonneLBMedia	peg.1537			Correct positive	Gene KO	ArgonneLBMedia	peg.1537
Correct positive	Gene KO	ArgonneLBMedia	peg.1549			Correct positive	Gene KO	ArgonneLBMedia	peg.1549			Correct positive	Gene KO	ArgonneLBMedia	peg.1549
Correct positive	Gene KO	ArgonneLBMedia	peg.1550			Correct positive	Gene KO	ArgonneLBMedia	peg.1550			Correct positive	Gene KO	ArgonneLBMedia	peg.1550
Correct positive	Gene KO	ArgonneLBMedia	peg.1551	rxn01018		Correct positive	Gene KO	ArgonneLBMedia	peg.1551	rxn01018		Correct positive	Gene KO	ArgonneLBMedia	peg.1551	rxn01018
Correct positive	Gene KO	ArgonneLBMedia	peg.1552	rxn01465		Correct positive	Gene KO	ArgonneLBMedia	peg.1552	rxn01465		Correct positive	Gene KO	ArgonneLBMedia	peg.1552	rxn01465
Correct positive	Gene KO	ArgonneLBMedia	peg.1553			Correct positive	Gene KO	ArgonneLBMedia	peg.1553			Correct positive	Gene KO	ArgonneLBMedia	peg.1553
Correct positive	Gene KO	ArgonneLBMedia	peg.1554			Correct positive	Gene KO	ArgonneLBMedia	peg.1554			Correct positive	Gene KO	ArgonneLBMedia	peg.1554
Correct positive	Gene KO	ArgonneLBMedia	peg.1555	rxn01360		Correct positive	Gene KO	ArgonneLBMedia	peg.1555	rxn01360		Correct positive	Gene KO	ArgonneLBMedia	peg.1555	rxn01360
Correct positive	Gene KO	ArgonneLBMedia	peg.1556	rxn01360		Correct positive	Gene KO	ArgonneLBMedia	peg.1556	rxn01360		Correct positive	Gene KO	ArgonneLBMedia	peg.1556	rxn01360
Correct positive	Gene KO	ArgonneLBMedia	peg.1557	rxn00710		Correct positive	Gene KO	ArgonneLBMedia	peg.1557	rxn00710		Correct positive	Gene KO	ArgonneLBMedia	peg.1557	rxn00710
Correct positive	Gene KO	ArgonneLBMedia	peg.1558	rxn01362		Correct positive	Gene KO	ArgonneLBMedia	peg.1558	rxn01362		Correct positive	Gene KO	ArgonneLBMedia	peg.1558	rxn01362
Correct positive	Gene KO	ArgonneLBMedia	peg.1559			Correct positive	Gene KO	ArgonneLBMedia	peg.1559			Correct positive	Gene KO	ArgonneLBMedia	peg.1559
Correct positive	Gene KO	ArgonneLBMedia	peg.1560			Correct positive	Gene KO	ArgonneLBMedia	peg.1560			Correct positive	Gene KO	ArgonneLBMedia	peg.1560
Correct positive	Gene KO	ArgonneLBMedia	peg.1561			Correct positive	Gene KO	ArgonneLBMedia	peg.1561			Correct positive	Gene KO	ArgonneLBMedia	peg.1561
Correct positive	Gene KO	ArgonneLBMedia	peg.1562			Correct positive	Gene KO	ArgonneLBMedia	peg.1562			Correct positive	Gene KO	ArgonneLBMedia	peg.1562
Correct positive	Gene KO	ArgonneLBMedia	peg.1563			Correct positive	Gene KO	ArgonneLBMedia	peg.1563			Correct positive	Gene KO	ArgonneLBMedia	peg.1563
Correct positive	Gene KO	ArgonneLBMedia	peg.1564	rxn02056		Correct positive	Gene KO	ArgonneLBMedia	peg.1564	rxn02056		Correct positive	Gene KO	ArgonneLBMedia	peg.1564	rxn02056
Correct positive	Gene KO	ArgonneLBMedia	peg.1565	rxn02774		Correct positive	Gene KO	ArgonneLBMedia	peg.1565	rxn02774		Correct positive	Gene KO	ArgonneLBMedia	peg.1565	rxn02774
Correct positive	Gene KO	ArgonneLBMedia	peg.1567	rxn05513,rxn05174		Correct positive	Gene KO	ArgonneLBMedia	peg.1567	rxn05513,rxn05174		Correct positive	Gene KO	ArgonneLBMedia	peg.1567	rxn05513,rxn05174
False negative	Gene KO	ArgonneLBMedia	peg.1572	rxn02341,rxn09177		False negative	Gene KO	ArgonneLBMedia	peg.1572	rxn02341,rxn09177		False negative	Gene KO	ArgonneLBMedia	peg.1572	rxn02341,rxn09177
Correct positive	Gene KO	ArgonneLBMedia	peg.1574			Correct positive	Gene KO	ArgonneLBMedia	peg.1574			Correct positive	Gene KO	ArgonneLBMedia	peg.1574
Correct positive	Gene KO	ArgonneLBMedia	peg.158			Correct positive	Gene KO	ArgonneLBMedia	peg.158			Correct positive	Gene KO	ArgonneLBMedia	peg.158
Correct positive	Gene KO	ArgonneLBMedia	peg.1581	rxn01116		Correct positive	Gene KO	ArgonneLBMedia	peg.1581	rxn01116		Correct positive	Gene KO	ArgonneLBMedia	peg.1581	rxn01116
Correct positive	Gene KO	ArgonneLBMedia	peg.1582	rxn00440		Correct positive	Gene KO	ArgonneLBMedia	peg.1582	rxn00440		Correct positive	Gene KO	ArgonneLBMedia	peg.1582	rxn00440
Correct positive	Gene KO	ArgonneLBMedia	peg.1587	rxn00165		Correct positive	Gene KO	ArgonneLBMedia	peg.1587	rxn00165		Correct positive	Gene KO	ArgonneLBMedia	peg.1587	rxn00165
Correct positive	Gene KO	ArgonneLBMedia	peg.1588	rxn00165		Correct positive	Gene KO	ArgonneLBMedia	peg.1588	rxn00165		Correct positive	Gene KO	ArgonneLBMedia	peg.1588	rxn00165
Correct positive	Gene KO	ArgonneLBMedia	peg.161			Correct positive	Gene KO	ArgonneLBMedia	peg.161			Correct positive	Gene KO	ArgonneLBMedia	peg.161
Correct positive	Gene KO	ArgonneLBMedia	peg.1611	rxn00285		Correct positive	Gene KO	ArgonneLBMedia	peg.1611	rxn00285		Correct positive	Gene KO	ArgonneLBMedia	peg.1611	rxn00285
Correct positive	Gene KO	ArgonneLBMedia	peg.1612	rxn00285		Correct positive	Gene KO	ArgonneLBMedia	peg.1612	rxn00285		Correct positive	Gene KO	ArgonneLBMedia	peg.1612	rxn00285
Correct positive	Gene KO	ArgonneLBMedia	peg.162			Correct positive	Gene KO	ArgonneLBMedia	peg.162			Correct positive	Gene KO	ArgonneLBMedia	peg.162
Correct positive	Gene KO	ArgonneLBMedia	peg.163			Correct positive	Gene KO	ArgonneLBMedia	peg.163			Correct positive	Gene KO	ArgonneLBMedia	peg.163
False negative	Gene KO	ArgonneLBMedia	peg.1654	rxn00119		False negative	Gene KO	ArgonneLBMedia	peg.1654	rxn00119		False negative	Gene KO	ArgonneLBMedia	peg.1654	rxn00119
Correct positive	Gene KO	ArgonneLBMedia	peg.1656	rxn04308		Correct positive	Gene KO	ArgonneLBMedia	peg.1656	rxn04308		Correct positive	Gene KO	ArgonneLBMedia	peg.1656	rxn04308
Correct positive	Gene KO	ArgonneLBMedia	peg.166	rxn00016		Correct positive	Gene KO	ArgonneLBMedia	peg.166	rxn00016		Correct positive	Gene KO	ArgonneLBMedia	peg.166	rxn00016
Correct positive	Gene KO	ArgonneLBMedia	peg.167			Correct positive	Gene KO	ArgonneLBMedia	peg.167			Correct positive	Gene KO	ArgonneLBMedia	peg.167
Correct positive	Gene KO	ArgonneLBMedia	peg.1670	rxn00122		Correct positive	Gene KO	ArgonneLBMedia	peg.1670	rxn00122		Correct positive	Gene KO	ArgonneLBMedia	peg.1670	rxn00122
Correct positive	Gene KO	ArgonneLBMedia	peg.1676			Correct positive	Gene KO	ArgonneLBMedia	peg.1676			Correct positive	Gene KO	ArgonneLBMedia	peg.1676
Correct positive	Gene KO	ArgonneLBMedia	peg.1677			Correct positive	Gene KO	ArgonneLBMedia	peg.1677			Correct positive	Gene KO	ArgonneLBMedia	peg.1677
Correct positive	Gene KO	ArgonneLBMedia	peg.1679			Correct positive	Gene KO	ArgonneLBMedia	peg.1679			Correct positive	Gene KO	ArgonneLBMedia	peg.1679
Correct positive	Gene KO	ArgonneLBMedia	peg.168			Correct positive	Gene KO	ArgonneLBMedia	peg.168			Correct positive	Gene KO	ArgonneLBMedia	peg.168
Correct positive	Gene KO	ArgonneLBMedia	peg.1698			Correct positive	Gene KO	ArgonneLBMedia	peg.1698			Correct positive	Gene KO	ArgonneLBMedia	peg.1698
Correct positive	Gene KO	ArgonneLBMedia	peg.17			Correct positive	Gene KO	ArgonneLBMedia	peg.17			Correct positive	Gene KO	ArgonneLBMedia	peg.17
Correct positive	Gene KO	ArgonneLBMedia	peg.1702	rxn01068		Correct positive	Gene KO	ArgonneLBMedia	peg.1702	rxn01068		Correct positive	Gene KO	ArgonneLBMedia	peg.1702	rxn01068
Correct positive	Gene KO	ArgonneLBMedia	peg.1703	rxn00274		Correct positive	Gene KO	ArgonneLBMedia	peg.1703	rxn00274		Correct positive	Gene KO	ArgonneLBMedia	peg.1703	rxn00274
Correct positive	Gene KO	ArgonneLBMedia	peg.1711			Correct positive	Gene KO	ArgonneLBMedia	peg.1711			Correct positive	Gene KO	ArgonneLBMedia	peg.1711
Correct positive	Gene KO	ArgonneLBMedia	peg.1717	rxn01454		Correct positive	Gene KO	ArgonneLBMedia	peg.1717	rxn01454		Correct positive	Gene KO	ArgonneLBMedia	peg.1717	rxn01454
Correct positive	Gene KO	ArgonneLBMedia	peg.1719			Correct positive	Gene KO	ArgonneLBMedia	peg.1719			Correct positive	Gene KO	ArgonneLBMedia	peg.1719
Correct positive	Gene KO	ArgonneLBMedia	peg.1720			Correct positive	Gene KO	ArgonneLBMedia	peg.1720			Correct positive	Gene KO	ArgonneLBMedia	peg.1720
Correct positive	Gene KO	ArgonneLBMedia	peg.1750	rxn00187,rxn03409,rxn03407,rxn03406		Correct positive	Gene KO	ArgonneLBMedia	peg.1750	rxn00187,rxn03409,rxn03407,rxn03406		Correct positive	Gene KO	ArgonneLBMedia	peg.1750	rxn00187,rxn03409,rxn03407,rxn03406
Correct positive	Gene KO	ArgonneLBMedia	peg.1761	rxn05671		Correct positive	Gene KO	ArgonneLBMedia	peg.1761	rxn05671		Correct positive	Gene KO	ArgonneLBMedia	peg.1761	rxn05671
Correct positive	Gene KO	ArgonneLBMedia	peg.1764	rxn01044,rxn00223		Correct positive	Gene KO	ArgonneLBMedia	peg.1764	rxn01044,rxn00223		Correct positive	Gene KO	ArgonneLBMedia	peg.1764	rxn01044,rxn00223
Correct positive	Gene KO	ArgonneLBMedia	peg.1765	rxn01199		Correct positive	Gene KO	ArgonneLBMedia	peg.1765	rxn01199		Correct positive	Gene KO	ArgonneLBMedia	peg.1765	rxn01199
Correct positive	Gene KO	ArgonneLBMedia	peg.1770			Correct positive	Gene KO	ArgonneLBMedia	peg.1770			Correct positive	Gene KO	ArgonneLBMedia	peg.1770
Correct positive	Gene KO	ArgonneLBMedia	peg.1772			Correct positive	Gene KO	ArgonneLBMedia	peg.1772			Correct positive	Gene KO	ArgonneLBMedia	peg.1772
Correct positive	Gene KO	ArgonneLBMedia	peg.1804	rxn00973,rxn03061,rxn00974,rxn01388		Correct positive	Gene KO	ArgonneLBMedia	peg.1804	rxn00973,rxn03061,rxn00974,rxn01388		Correct positive	Gene KO	ArgonneLBMedia	peg.1804	rxn00973,rxn03061,rxn00974,rxn01388
Correct positive	Gene KO	ArgonneLBMedia	peg.1807	rxn00965		Correct positive	Gene KO	ArgonneLBMedia	peg.1807	rxn00965		Correct positive	Gene KO	ArgonneLBMedia	peg.1807	rxn00965
Correct positive	Gene KO	ArgonneLBMedia	peg.1821			Correct positive	Gene KO	ArgonneLBMedia	peg.1821			Correct positive	Gene KO	ArgonneLBMedia	peg.1821
Correct positive	Gene KO	ArgonneLBMedia	peg.1824	rxn02889		Correct positive	Gene KO	ArgonneLBMedia	peg.1824	rxn02889		Correct positive	Gene KO	ArgonneLBMedia	peg.1824	rxn02889
Correct positive	Gene KO	ArgonneLBMedia	peg.1825	rxn01504		Correct positive	Gene KO	ArgonneLBMedia	peg.1825	rxn01504		Correct positive	Gene KO	ArgonneLBMedia	peg.1825	rxn01504
Correct positive	Gene KO	ArgonneLBMedia	peg.1826	rxn00991		Correct positive	Gene KO	ArgonneLBMedia	peg.1826	rxn00991		Correct positive	Gene KO	ArgonneLBMedia	peg.1826	rxn00991
Correct positive	Gene KO	ArgonneLBMedia	peg.1827	rxn02889		Correct positive	Gene KO	ArgonneLBMedia	peg.1827	rxn02889		Correct positive	Gene KO	ArgonneLBMedia	peg.1827	rxn02889
Correct positive	Gene KO	ArgonneLBMedia	peg.1828	rxn02889		Correct positive	Gene KO	ArgonneLBMedia	peg.1828	rxn02889		Correct positive	Gene KO	ArgonneLBMedia	peg.1828	rxn02889
Correct positive	Gene KO	ArgonneLBMedia	peg.1829	rxn00988		Correct positive	Gene KO	ArgonneLBMedia	peg.1829	rxn00988		Correct positive	Gene KO	ArgonneLBMedia	peg.1829	rxn00988
Correct positive	Gene KO	ArgonneLBMedia	peg.1830	rxn02866		Correct positive	Gene KO	ArgonneLBMedia	peg.1830	rxn02866		Correct positive	Gene KO	ArgonneLBMedia	peg.1830	rxn02866
Correct positive	Gene KO	ArgonneLBMedia	peg.1845	rxn02791,rxn02727,rxn02792		Correct positive	Gene KO	ArgonneLBMedia	peg.1845	rxn02791,rxn02727,rxn02792		Correct positive	Gene KO	ArgonneLBMedia	peg.1845	rxn02791,rxn02727,rxn02792
Correct positive	Gene KO	ArgonneLBMedia	peg.1847			Correct positive	Gene KO	ArgonneLBMedia	peg.1847			Correct positive	Gene KO	ArgonneLBMedia	peg.1847
Correct positive	Gene KO	ArgonneLBMedia	peg.1848	rxn00085		Correct positive	Gene KO	ArgonneLBMedia	peg.1848	rxn00085		Correct positive	Gene KO	ArgonneLBMedia	peg.1848	rxn00085
Correct positive	Gene KO	ArgonneLBMedia	peg.1849	rxn00085		Correct positive	Gene KO	ArgonneLBMedia	peg.1849	rxn00085		Correct positive	Gene KO	ArgonneLBMedia	peg.1849	rxn00085
Correct positive	Gene KO	ArgonneLBMedia	peg.1851			Correct positive	Gene KO	ArgonneLBMedia	peg.1851			Correct positive	Gene KO	ArgonneLBMedia	peg.1851
Correct positive	Gene KO	ArgonneLBMedia	peg.1852			Correct positive	Gene KO	ArgonneLBMedia	peg.1852			Correct positive	Gene KO	ArgonneLBMedia	peg.1852
Correct positive	Gene KO	ArgonneLBMedia	peg.1858			Correct positive	Gene KO	ArgonneLBMedia	peg.1858			Correct positive	Gene KO	ArgonneLBMedia	peg.1858
Correct positive	Gene KO	ArgonneLBMedia	peg.1860	rxn01011,rxn01013		Correct positive	Gene KO	ArgonneLBMedia	peg.1860	rxn01011,rxn01013		Correct positive	Gene KO	ArgonneLBMedia	peg.1860	rxn01011,rxn01013
Correct positive	Gene KO	ArgonneLBMedia	peg.1865	rxn01945,rxn02363		Correct positive	Gene KO	ArgonneLBMedia	peg.1865	rxn01945,rxn02363		Correct positive	Gene KO	ArgonneLBMedia	peg.1865	rxn01945,rxn02363
Correct positive	Gene KO	ArgonneLBMedia	peg.1870			Correct positive	Gene KO	ArgonneLBMedia	peg.1870			Correct positive	Gene KO	ArgonneLBMedia	peg.1870
Correct positive	Gene KO	ArgonneLBMedia	peg.1883			Correct positive	Gene KO	ArgonneLBMedia	peg.1883			Correct positive	Gene KO	ArgonneLBMedia	peg.1883
Correct positive	Gene KO	ArgonneLBMedia	peg.1886	rxn00147		Correct positive	Gene KO	ArgonneLBMedia	peg.1886	rxn00147		Correct positive	Gene KO	ArgonneLBMedia	peg.1886	rxn00147
Correct positive	Gene KO	ArgonneLBMedia	peg.1936			Correct positive	Gene KO	ArgonneLBMedia	peg.1936			Correct positive	Gene KO	ArgonneLBMedia	peg.1936
Correct positive	Gene KO	ArgonneLBMedia	peg.1938			Correct positive	Gene KO	ArgonneLBMedia	peg.1938			Correct positive	Gene KO	ArgonneLBMedia	peg.1938
Correct positive	Gene KO	ArgonneLBMedia	peg.1942	rxn00441,rxn02376		Correct positive	Gene KO	ArgonneLBMedia	peg.1942	rxn00441,rxn02376		Correct positive	Gene KO	ArgonneLBMedia	peg.1942	rxn00441,rxn02376
Correct positive	Gene KO	ArgonneLBMedia	peg.1945			Correct positive	Gene KO	ArgonneLBMedia	peg.1945			Correct positive	Gene KO	ArgonneLBMedia	peg.1945
Correct positive	Gene KO	ArgonneLBMedia	peg.1956			Correct positive	Gene KO	ArgonneLBMedia	peg.1956			Correct positive	Gene KO	ArgonneLBMedia	peg.1956
Correct positive	Gene KO	ArgonneLBMedia	peg.1959			Correct positive	Gene KO	ArgonneLBMedia	peg.1959			Correct positive	Gene KO	ArgonneLBMedia	peg.1959
Correct positive	Gene KO	ArgonneLBMedia	peg.1967			Correct positive	Gene KO	ArgonneLBMedia	peg.1967			Correct positive	Gene KO	ArgonneLBMedia	peg.1967
Correct positive	Gene KO	ArgonneLBMedia	peg.1973	rxn00321		Correct positive	Gene KO	ArgonneLBMedia	peg.1973	rxn00321		Correct positive	Gene KO	ArgonneLBMedia	peg.1973	rxn00321
Correct positive	Gene KO	ArgonneLBMedia	peg.1975			Correct positive	Gene KO	ArgonneLBMedia	peg.1975			Correct positive	Gene KO	ArgonneLBMedia	peg.1975
Correct positive	Gene KO	ArgonneLBMedia	peg.1976	rxn00875		Correct positive	Gene KO	ArgonneLBMedia	peg.1976	rxn00875		Correct positive	Gene KO	ArgonneLBMedia	peg.1976	rxn00875
Correct positive	Gene KO	ArgonneLBMedia	peg.1977	rxn00875		Correct positive	Gene KO	ArgonneLBMedia	peg.1977	rxn00875		Correct positive	Gene KO	ArgonneLBMedia	peg.1977	rxn00875
Correct positive	Gene KO	ArgonneLBMedia	peg.1984	rxn02417		Correct positive	Gene KO	ArgonneLBMedia	peg.1984	rxn02417		Correct positive	Gene KO	ArgonneLBMedia	peg.1984	rxn02417
Correct positive	Gene KO	ArgonneLBMedia	peg.1985	rxn00215		Correct positive	Gene KO	ArgonneLBMedia	peg.1985	rxn00215		Correct positive	Gene KO	ArgonneLBMedia	peg.1985	rxn00215
Correct positive	Gene KO	ArgonneLBMedia	peg.2006			Correct positive	Gene KO	ArgonneLBMedia	peg.2006			Correct positive	Gene KO	ArgonneLBMedia	peg.2006
Correct positive	Gene KO	ArgonneLBMedia	peg.2055			Correct positive	Gene KO	ArgonneLBMedia	peg.2055			Correct positive	Gene KO	ArgonneLBMedia	peg.2055
Correct positive	Gene KO	ArgonneLBMedia	peg.210			Correct positive	Gene KO	ArgonneLBMedia	peg.210			Correct positive	Gene KO	ArgonneLBMedia	peg.210
Correct positive	Gene KO	ArgonneLBMedia	peg.214			Correct positive	Gene KO	ArgonneLBMedia	peg.214			Correct positive	Gene KO	ArgonneLBMedia	peg.214
Correct positive	Gene KO	ArgonneLBMedia	peg.2147			Correct positive	Gene KO	ArgonneLBMedia	peg.2147			Correct positive	Gene KO	ArgonneLBMedia	peg.2147
Correct positive	Gene KO	ArgonneLBMedia	peg.215	rxn05578		Correct positive	Gene KO	ArgonneLBMedia	peg.215	rxn05578		Correct positive	Gene KO	ArgonneLBMedia	peg.215	rxn05578
Correct positive	Gene KO	ArgonneLBMedia	peg.2174	rxn09940		Correct positive	Gene KO	ArgonneLBMedia	peg.2174	rxn09940		Correct positive	Gene KO	ArgonneLBMedia	peg.2174	rxn09940
Correct positive	Gene KO	ArgonneLBMedia	peg.2175	rxn06077		Correct positive	Gene KO	ArgonneLBMedia	peg.2175	rxn06077		Correct positive	Gene KO	ArgonneLBMedia	peg.2175	rxn06077
Correct positive	Gene KO	ArgonneLBMedia	peg.2183	rxn00737		Correct positive	Gene KO	ArgonneLBMedia	peg.2183	rxn00737		Correct positive	Gene KO	ArgonneLBMedia	peg.2183	rxn00737
Correct positive	Gene KO	ArgonneLBMedia	peg.2188			Correct positive	Gene KO	ArgonneLBMedia	peg.2188			Correct positive	Gene KO	ArgonneLBMedia	peg.2188
Correct positive	Gene KO	ArgonneLBMedia	peg.2193	rxn03437,rxn09889,rxn00898		Correct positive	Gene KO	ArgonneLBMedia	peg.2193	rxn03437,rxn09889,rxn00898		Correct positive	Gene KO	ArgonneLBMedia	peg.2193	rxn03437,rxn09889,rxn00898
Correct positive	Gene KO	ArgonneLBMedia	peg.2196	rxn00205		Correct positive	Gene KO	ArgonneLBMedia	peg.2196	rxn00205		Correct positive	Gene KO	ArgonneLBMedia	peg.2196	rxn00205
Correct positive	Gene KO	ArgonneLBMedia	peg.2197	rxn01304		Correct positive	Gene KO	ArgonneLBMedia	peg.2197	rxn01304		Correct positive	Gene KO	ArgonneLBMedia	peg.2197	rxn01304
False negative	Gene KO	ArgonneLBMedia	peg.2198	rxn10279,rxn10277,rxn10272,rxn10278,rxn10275,rxn10273,rxn10271,rxn10276,rxn10274		False negative	Gene KO	ArgonneLBMedia	peg.2198	rxn10279,rxn10277,rxn10272,rxn10278,rxn10275,rxn10273,rxn10271,rxn10276,rxn10274		False negative	Gene KO	ArgonneLBMedia	peg.2198	rxn10279,rxn10277,rxn10272,rxn10278,rxn10275,rxn10273,rxn10271,rxn10276,rxn10274
Correct positive	Gene KO	ArgonneLBMedia	peg.2211			Correct positive	Gene KO	ArgonneLBMedia	peg.2211			Correct positive	Gene KO	ArgonneLBMedia	peg.2211
Correct positive	Gene KO	ArgonneLBMedia	peg.2212			Correct positive	Gene KO	ArgonneLBMedia	peg.2212			Correct positive	Gene KO	ArgonneLBMedia	peg.2212
Correct positive	Gene KO	ArgonneLBMedia	peg.2214	rxn05681		Correct positive	Gene KO	ArgonneLBMedia	peg.2214	rxn05681		Correct positive	Gene KO	ArgonneLBMedia	peg.2214	rxn05681
Correct positive	Gene KO	ArgonneLBMedia	peg.2215	rxn03884,rxn00328		Correct positive	Gene KO	ArgonneLBMedia	peg.2215	rxn03884,rxn00328		Correct positive	Gene KO	ArgonneLBMedia	peg.2215	rxn03884,rxn00328
Correct positive	Gene KO	ArgonneLBMedia	peg.2216	rxn01123		Correct positive	Gene KO	ArgonneLBMedia	peg.2216	rxn01123		Correct positive	Gene KO	ArgonneLBMedia	peg.2216	rxn01123
Correct positive	Gene KO	ArgonneLBMedia	peg.2218	rxn03043		Correct positive	Gene KO	ArgonneLBMedia	peg.2218	rxn03043		Correct positive	Gene KO	ArgonneLBMedia	peg.2218	rxn03043
Correct positive	Gene KO	ArgonneLBMedia	peg.2219	rxn01124		Correct positive	Gene KO	ArgonneLBMedia	peg.2219	rxn01124		Correct positive	Gene KO	ArgonneLBMedia	peg.2219	rxn01124
Correct positive	Gene KO	ArgonneLBMedia	peg.224	rxn04783		Correct positive	Gene KO	ArgonneLBMedia	peg.224	rxn04783		Correct positive	Gene KO	ArgonneLBMedia	peg.224	rxn04783
Correct positive	Gene KO	ArgonneLBMedia	peg.2241			Correct positive	Gene KO	ArgonneLBMedia	peg.2241			Correct positive	Gene KO	ArgonneLBMedia	peg.2241
Correct positive	Gene KO	ArgonneLBMedia	peg.2245	rxn00346		Correct positive	Gene KO	ArgonneLBMedia	peg.2245	rxn00346		Correct positive	Gene KO	ArgonneLBMedia	peg.2245	rxn00346
Correct positive	Gene KO	ArgonneLBMedia	peg.2246	rxn01791		Correct positive	Gene KO	ArgonneLBMedia	peg.2246	rxn01791		Correct positive	Gene KO	ArgonneLBMedia	peg.2246	rxn01791
Correct positive	Gene KO	ArgonneLBMedia	peg.2247	rxn00912		Correct positive	Gene KO	ArgonneLBMedia	peg.2247	rxn00912		Correct positive	Gene KO	ArgonneLBMedia	peg.2247	rxn00912
Correct positive	Gene KO	ArgonneLBMedia	peg.2252	rxn00748		Correct positive	Gene KO	ArgonneLBMedia	peg.2252	rxn00748		Correct positive	Gene KO	ArgonneLBMedia	peg.2252	rxn00748
Correct positive	Gene KO	ArgonneLBMedia	peg.2258	rxn10044		Correct positive	Gene KO	ArgonneLBMedia	peg.2258	rxn10044		Correct positive	Gene KO	ArgonneLBMedia	peg.2258	rxn10044
Correct positive	Gene KO	ArgonneLBMedia	peg.2259	rxn10044		Correct positive	Gene KO	ArgonneLBMedia	peg.2259	rxn10044		Correct positive	Gene KO	ArgonneLBMedia	peg.2259	rxn10044
Correct positive	Gene KO	ArgonneLBMedia	peg.2260	rxn10044		Correct positive	Gene KO	ArgonneLBMedia	peg.2260	rxn10044		Correct positive	Gene KO	ArgonneLBMedia	peg.2260	rxn10044
Correct positive	Gene KO	ArgonneLBMedia	peg.2264	rxn02476		Correct positive	Gene KO	ArgonneLBMedia	peg.2264	rxn02476		Correct positive	Gene KO	ArgonneLBMedia	peg.2264	rxn02476
Correct positive	Gene KO	ArgonneLBMedia	peg.2265	rxn01268		Correct positive	Gene KO	ArgonneLBMedia	peg.2265	rxn01268		Correct positive	Gene KO	ArgonneLBMedia	peg.2265	rxn01268
Correct positive	Gene KO	ArgonneLBMedia	peg.2266	rxn02320,rxn01270		Correct positive	Gene KO	ArgonneLBMedia	peg.2266	rxn02320,rxn01270		Correct positive	Gene KO	ArgonneLBMedia	peg.2266	rxn02320,rxn01270
Correct positive	Gene KO	ArgonneLBMedia	peg.2267	rxn01682,rxn01964,rxn00474		Correct positive	Gene KO	ArgonneLBMedia	peg.2267	rxn01682,rxn01964,rxn00474		Correct positive	Gene KO	ArgonneLBMedia	peg.2267	rxn01682,rxn01964,rxn00474
Correct positive	Gene KO	ArgonneLBMedia	peg.2268	rxn01682,rxn01964,rxn00474		Correct positive	Gene KO	ArgonneLBMedia	peg.2268	rxn01682,rxn01964,rxn00474		Correct positive	Gene KO	ArgonneLBMedia	peg.2268	rxn01682,rxn01964,rxn00474
Correct positive	Gene KO	ArgonneLBMedia	peg.2269	rxn02508		Correct positive	Gene KO	ArgonneLBMedia	peg.2269	rxn02508		Correct positive	Gene KO	ArgonneLBMedia	peg.2269	rxn02508
Correct positive	Gene KO	ArgonneLBMedia	peg.2270	rxn02507		Correct positive	Gene KO	ArgonneLBMedia	peg.2270	rxn02507		Correct positive	Gene KO	ArgonneLBMedia	peg.2270	rxn02507
Correct positive	Gene KO	ArgonneLBMedia	peg.2271	rxn00791		Correct positive	Gene KO	ArgonneLBMedia	peg.2271	rxn00791		Correct positive	Gene KO	ArgonneLBMedia	peg.2271	rxn00791
Correct positive	Gene KO	ArgonneLBMedia	peg.2272	rxn00727,rxn00726		Correct positive	Gene KO	ArgonneLBMedia	peg.2272	rxn00727,rxn00726		Correct positive	Gene KO	ArgonneLBMedia	peg.2272	rxn00727,rxn00726
Correct positive	Gene KO	ArgonneLBMedia	peg.2273			Correct positive	Gene KO	ArgonneLBMedia	peg.2273			Correct positive	Gene KO	ArgonneLBMedia	peg.2273
Correct positive	Gene KO	ArgonneLBMedia	peg.2274	rxn02212		Correct positive	Gene KO	ArgonneLBMedia	peg.2274	rxn02212		Correct positive	Gene KO	ArgonneLBMedia	peg.2274	rxn02212
Correct positive	Gene KO	ArgonneLBMedia	peg.2275	rxn01255		Correct positive	Gene KO	ArgonneLBMedia	peg.2275	rxn01255		Correct positive	Gene KO	ArgonneLBMedia	peg.2275	rxn01255
Correct positive	Gene KO	ArgonneLBMedia	peg.2277	rxn00515,rxn01678,rxn00117,rxn00839,rxn00409,rxn01512,rxn01673,rxn01353,rxn00237		Correct positive	Gene KO	ArgonneLBMedia	peg.2277	rxn00515,rxn01678,rxn00117,rxn00839,rxn00409,rxn01512,rxn01673,rxn01353,rxn00237		Correct positive	Gene KO	ArgonneLBMedia	peg.2277	rxn00515,rxn01678,rxn00117,rxn00839,rxn00409,rxn01512,rxn01673,rxn01353,rxn00237
False negative	Gene KO	ArgonneLBMedia	peg.228	rxn09206,rxn10227,rxn10230,rxn09208,rxn10226,rxn10228,rxn09210,rxn10231,rxn10229		False negative	Gene KO	ArgonneLBMedia	peg.228	rxn09206,rxn10227,rxn10230,rxn09208,rxn10226,rxn10228,rxn09210,rxn10231,rxn10229		False negative	Gene KO	ArgonneLBMedia	peg.228	rxn09206,rxn10227,rxn10230,rxn09208,rxn10226,rxn10228,rxn09210,rxn10231,rxn10229
Correct positive	Gene KO	ArgonneLBMedia	peg.2282			Correct positive	Gene KO	ArgonneLBMedia	peg.2282			Correct positive	Gene KO	ArgonneLBMedia	peg.2282
Correct positive	Gene KO	ArgonneLBMedia	peg.2291	rxn00830		Correct positive	Gene KO	ArgonneLBMedia	peg.2291	rxn00830		Correct positive	Gene KO	ArgonneLBMedia	peg.2291	rxn00830
False negative	Gene KO	ArgonneLBMedia	peg.230	rxn10233,rxn09200,rxn10232,rxn09202,rxn10237,rxn10235,rxn10234,rxn09198,rxn10236		False negative	Gene KO	ArgonneLBMedia	peg.230	rxn10233,rxn09200,rxn10232,rxn09202,rxn10237,rxn10235,rxn10234,rxn09198,rxn10236		False negative	Gene KO	ArgonneLBMedia	peg.230	rxn10233,rxn09200,rxn10232,rxn09202,rxn10237,rxn10235,rxn10234,rxn09198,rxn10236
Correct positive	Gene KO	ArgonneLBMedia	peg.2300			Correct positive	Gene KO	ArgonneLBMedia	peg.2300			Correct positive	Gene KO	ArgonneLBMedia	peg.2300
Correct positive	Gene KO	ArgonneLBMedia	peg.2309	rxn05645		Correct positive	Gene KO	ArgonneLBMedia	peg.2309	rxn05645		Correct positive	Gene KO	ArgonneLBMedia	peg.2309	rxn05645
Correct positive	Gene KO	ArgonneLBMedia	peg.2311	rxn01101		Correct positive	Gene KO	ArgonneLBMedia	peg.2311	rxn01101		Correct positive	Gene KO	ArgonneLBMedia	peg.2311	rxn01101
Correct positive	Gene KO	ArgonneLBMedia	peg.2312			Correct positive	Gene KO	ArgonneLBMedia	peg.2312			Correct positive	Gene KO	ArgonneLBMedia	peg.2312
Correct positive	Gene KO	ArgonneLBMedia	peg.2328			Correct positive	Gene KO	ArgonneLBMedia	peg.2328			Correct positive	Gene KO	ArgonneLBMedia	peg.2328
Correct positive	Gene KO	ArgonneLBMedia	peg.2329	rxn03080		Correct positive	Gene KO	ArgonneLBMedia	peg.2329	rxn03080		Correct positive	Gene KO	ArgonneLBMedia	peg.2329	rxn03080
Correct positive	Gene KO	ArgonneLBMedia	peg.2330	rxn00300,rxn05040		Correct positive	Gene KO	ArgonneLBMedia	peg.2330	rxn00300,rxn05040		Correct positive	Gene KO	ArgonneLBMedia	peg.2330	rxn00300,rxn05040
Correct positive	Gene KO	ArgonneLBMedia	peg.2331			Correct positive	Gene KO	ArgonneLBMedia	peg.2331			Correct positive	Gene KO	ArgonneLBMedia	peg.2331
Correct positive	Gene KO	ArgonneLBMedia	peg.2332	rxn02474,rxn02475		Correct positive	Gene KO	ArgonneLBMedia	peg.2332	rxn02474,rxn02475		Correct positive	Gene KO	ArgonneLBMedia	peg.2332	rxn02474,rxn02475
Correct positive	Gene KO	ArgonneLBMedia	peg.2343	rxn00313		Correct positive	Gene KO	ArgonneLBMedia	peg.2343	rxn00313		Correct positive	Gene KO	ArgonneLBMedia	peg.2343	rxn00313
Correct positive	Gene KO	ArgonneLBMedia	peg.235	rxn05217		Correct positive	Gene KO	ArgonneLBMedia	peg.235	rxn05217		Correct positive	Gene KO	ArgonneLBMedia	peg.235	rxn05217
Correct positive	Gene KO	ArgonneLBMedia	peg.2354			Correct positive	Gene KO	ArgonneLBMedia	peg.2354			Correct positive	Gene KO	ArgonneLBMedia	peg.2354
Correct positive	Gene KO	ArgonneLBMedia	peg.2355	rxn01986,rxn00778		Correct positive	Gene KO	ArgonneLBMedia	peg.2355	rxn01986,rxn00778		Correct positive	Gene KO	ArgonneLBMedia	peg.2355	rxn01986,rxn00778
Correct positive	Gene KO	ArgonneLBMedia	peg.236	rxn05569		Correct positive	Gene KO	ArgonneLBMedia	peg.236	rxn05569		Correct positive	Gene KO	ArgonneLBMedia	peg.236	rxn05569
Correct positive	Gene KO	ArgonneLBMedia	peg.2360			Correct positive	Gene KO	ArgonneLBMedia	peg.2360			Correct positive	Gene KO	ArgonneLBMedia	peg.2360
Correct positive	Gene KO	ArgonneLBMedia	peg.2361			Correct positive	Gene KO	ArgonneLBMedia	peg.2361			Correct positive	Gene KO	ArgonneLBMedia	peg.2361
Correct positive	Gene KO	ArgonneLBMedia	peg.2362	rxn00347		Correct positive	Gene KO	ArgonneLBMedia	peg.2362	rxn00347		Correct positive	Gene KO	ArgonneLBMedia	peg.2362	rxn00347
Correct positive	Gene KO	ArgonneLBMedia	peg.2363			Correct positive	Gene KO	ArgonneLBMedia	peg.2363			Correct positive	Gene KO	ArgonneLBMedia	peg.2363
Correct positive	Gene KO	ArgonneLBMedia	peg.2366	rxn00775		Correct positive	Gene KO	ArgonneLBMedia	peg.2366	rxn00775		Correct positive	Gene KO	ArgonneLBMedia	peg.2366	rxn00775
Correct positive	Gene KO	ArgonneLBMedia	peg.237			Correct positive	Gene KO	ArgonneLBMedia	peg.237			Correct positive	Gene KO	ArgonneLBMedia	peg.237
Correct positive	Gene KO	ArgonneLBMedia	peg.2381			Correct positive	Gene KO	ArgonneLBMedia	peg.2381			Correct positive	Gene KO	ArgonneLBMedia	peg.2381
Correct positive	Gene KO	ArgonneLBMedia	peg.2382	rxn00166		Correct positive	Gene KO	ArgonneLBMedia	peg.2382	rxn00166		Correct positive	Gene KO	ArgonneLBMedia	peg.2382	rxn00166
Correct positive	Gene KO	ArgonneLBMedia	peg.2385			Correct positive	Gene KO	ArgonneLBMedia	peg.2385			Correct positive	Gene KO	ArgonneLBMedia	peg.2385
Correct positive	Gene KO	ArgonneLBMedia	peg.2390	rxn00604		Correct positive	Gene KO	ArgonneLBMedia	peg.2390	rxn00604		Correct positive	Gene KO	ArgonneLBMedia	peg.2390	rxn00604
Correct positive	Gene KO	ArgonneLBMedia	peg.2391			Correct positive	Gene KO	ArgonneLBMedia	peg.2391			Correct positive	Gene KO	ArgonneLBMedia	peg.2391
Correct positive	Gene KO	ArgonneLBMedia	peg.2395			Correct positive	Gene KO	ArgonneLBMedia	peg.2395			Correct positive	Gene KO	ArgonneLBMedia	peg.2395
Correct positive	Gene KO	ArgonneLBMedia	peg.2396	rxn01355		Correct positive	Gene KO	ArgonneLBMedia	peg.2396	rxn01355		Correct positive	Gene KO	ArgonneLBMedia	peg.2396	rxn01355
Correct positive	Gene KO	ArgonneLBMedia	peg.2397			Correct positive	Gene KO	ArgonneLBMedia	peg.2397			Correct positive	Gene KO	ArgonneLBMedia	peg.2397
Correct positive	Gene KO	ArgonneLBMedia	peg.240			Correct positive	Gene KO	ArgonneLBMedia	peg.240			Correct positive	Gene KO	ArgonneLBMedia	peg.240
False negative	Gene KO	ArgonneLBMedia	peg.2407	rxn01925,rxn06335,rxn06586		Correct positive	Gene KO	ArgonneLBMedia	peg.2407	rxn01925,rxn06335,rxn06586		Correct positive	Gene KO	ArgonneLBMedia	peg.2407	rxn01925,rxn06335,rxn06586
False negative	Gene KO	ArgonneLBMedia	peg.2408	rxn07431,rxn07430,rxn07435,rxn07434,rxn07432,rxn07433		Correct positive	Gene KO	ArgonneLBMedia	peg.2408	rxn07431,rxn07430,rxn07435,rxn07434,rxn07432,rxn07433		Correct positive	Gene KO	ArgonneLBMedia	peg.2408	rxn07431,rxn07430,rxn07435,rxn07434,rxn07432,rxn07433
False negative	Gene KO	ArgonneLBMedia	peg.2409	rxn07431,rxn07430,rxn07435,rxn07434,rxn07432,rxn07433		Correct positive	Gene KO	ArgonneLBMedia	peg.2409	rxn07431,rxn07430,rxn07435,rxn07434,rxn07432,rxn07433		Correct positive	Gene KO	ArgonneLBMedia	peg.2409	rxn07431,rxn07430,rxn07435,rxn07434,rxn07432,rxn07433
Correct positive	Gene KO	ArgonneLBMedia	peg.2410			Correct positive	Gene KO	ArgonneLBMedia	peg.2410			Correct positive	Gene KO	ArgonneLBMedia	peg.2410
Correct positive	Gene KO	ArgonneLBMedia	peg.2411	rxn01236		Correct positive	Gene KO	ArgonneLBMedia	peg.2411	rxn01236		Correct positive	Gene KO	ArgonneLBMedia	peg.2411	rxn01236
Correct positive	Gene KO	ArgonneLBMedia	peg.2412	rxn01573,rxn00804,rxn01045		Correct positive	Gene KO	ArgonneLBMedia	peg.2412	rxn01573,rxn00804,rxn01045		Correct positive	Gene KO	ArgonneLBMedia	peg.2412	rxn01573,rxn00804,rxn01045
Correct positive	Gene KO	ArgonneLBMedia	peg.2413	rxn00871		Correct positive	Gene KO	ArgonneLBMedia	peg.2413	rxn00871		Correct positive	Gene KO	ArgonneLBMedia	peg.2413	rxn00871
Correct positive	Gene KO	ArgonneLBMedia	peg.2416	rxn00289		Correct positive	Gene KO	ArgonneLBMedia	peg.2416	rxn00289		Correct positive	Gene KO	ArgonneLBMedia	peg.2416	rxn00289
Correct positive	Gene KO	ArgonneLBMedia	peg.2417	rxn03060		Correct positive	Gene KO	ArgonneLBMedia	peg.2417	rxn03060		Correct positive	Gene KO	ArgonneLBMedia	peg.2417	rxn03060
Correct positive	Gene KO	ArgonneLBMedia	peg.2418	rxn00679		Correct positive	Gene KO	ArgonneLBMedia	peg.2418	rxn00679		Correct positive	Gene KO	ArgonneLBMedia	peg.2418	rxn00679
Correct positive	Gene KO	ArgonneLBMedia	peg.2419	rxn01923,rxn02268		Correct positive	Gene KO	ArgonneLBMedia	peg.2419	rxn01923,rxn02268		Correct positive	Gene KO	ArgonneLBMedia	peg.2419	rxn01923,rxn02268
Correct positive	Gene KO	ArgonneLBMedia	peg.242	rxn00452		Correct positive	Gene KO	ArgonneLBMedia	peg.242	rxn00452		Correct positive	Gene KO	ArgonneLBMedia	peg.242	rxn00452
Correct positive	Gene KO	ArgonneLBMedia	peg.2420	rxn01452		Correct positive	Gene KO	ArgonneLBMedia	peg.2420	rxn01452		Correct positive	Gene KO	ArgonneLBMedia	peg.2420	rxn01452
Correct positive	Gene KO	ArgonneLBMedia	peg.2421			Correct positive	Gene KO	ArgonneLBMedia	peg.2421			Correct positive	Gene KO	ArgonneLBMedia	peg.2421
Correct positive	Gene KO	ArgonneLBMedia	peg.2422			Correct positive	Gene KO	ArgonneLBMedia	peg.2422			Correct positive	Gene KO	ArgonneLBMedia	peg.2422
Correct positive	Gene KO	ArgonneLBMedia	peg.2423			Correct positive	Gene KO	ArgonneLBMedia	peg.2423			Correct positive	Gene KO	ArgonneLBMedia	peg.2423
Correct positive	Gene KO	ArgonneLBMedia	peg.243	rxn05216		Correct positive	Gene KO	ArgonneLBMedia	peg.243	rxn05216		Correct positive	Gene KO	ArgonneLBMedia	peg.243	rxn05216
Correct positive	Gene KO	ArgonneLBMedia	peg.244			Correct positive	Gene KO	ArgonneLBMedia	peg.244			Correct positive	Gene KO	ArgonneLBMedia	peg.244
Correct positive	Gene KO	ArgonneLBMedia	peg.2451			Correct positive	Gene KO	ArgonneLBMedia	peg.2451			Correct positive	Gene KO	ArgonneLBMedia	peg.2451
Correct positive	Gene KO	ArgonneLBMedia	peg.2457	rxn07584,rxn07585		Correct positive	Gene KO	ArgonneLBMedia	peg.2457	rxn07584,rxn07585		Correct positive	Gene KO	ArgonneLBMedia	peg.2457	rxn07584,rxn07585
Correct positive	Gene KO	ArgonneLBMedia	peg.2459	rxn00908		Correct positive	Gene KO	ArgonneLBMedia	peg.2459	rxn00908		Correct positive	Gene KO	ArgonneLBMedia	peg.2459	rxn00908
Correct positive	Gene KO	ArgonneLBMedia	peg.2460	rxn00908		Correct positive	Gene KO	ArgonneLBMedia	peg.2460	rxn00908		Correct positive	Gene KO	ArgonneLBMedia	peg.2460	rxn00908
Correct positive	Gene KO	ArgonneLBMedia	peg.2461	rxn00908		Correct positive	Gene KO	ArgonneLBMedia	peg.2461	rxn00908		Correct positive	Gene KO	ArgonneLBMedia	peg.2461	rxn00908
Correct positive	Gene KO	ArgonneLBMedia	peg.247	rxn01634		Correct positive	Gene KO	ArgonneLBMedia	peg.247	rxn01634		Correct positive	Gene KO	ArgonneLBMedia	peg.247	rxn01634
Correct positive	Gene KO	ArgonneLBMedia	peg.2478			Correct positive	Gene KO	ArgonneLBMedia	peg.2478			Correct positive	Gene KO	ArgonneLBMedia	peg.2478
Correct positive	Gene KO	ArgonneLBMedia	peg.248	rxn00196		Correct positive	Gene KO	ArgonneLBMedia	peg.248	rxn00196		Correct positive	Gene KO	ArgonneLBMedia	peg.248	rxn00196
Correct positive	Gene KO	ArgonneLBMedia	peg.2481			Correct positive	Gene KO	ArgonneLBMedia	peg.2481			Correct positive	Gene KO	ArgonneLBMedia	peg.2481
Correct positive	Gene KO	ArgonneLBMedia	peg.2483			Correct positive	Gene KO	ArgonneLBMedia	peg.2483			Correct positive	Gene KO	ArgonneLBMedia	peg.2483
Correct positive	Gene KO	ArgonneLBMedia	peg.2489	rxn00216		Correct positive	Gene KO	ArgonneLBMedia	peg.2489	rxn00216		Correct positive	Gene KO	ArgonneLBMedia	peg.2489	rxn00216
Correct positive	Gene KO	ArgonneLBMedia	peg.249	rxn05572,rxn05565		Correct positive	Gene KO	ArgonneLBMedia	peg.249	rxn05572,rxn05565		Correct positive	Gene KO	ArgonneLBMedia	peg.249	rxn05572,rxn05565
Correct positive	Gene KO	ArgonneLBMedia	peg.2493	rxn01653		Correct positive	Gene KO	ArgonneLBMedia	peg.2493	rxn01653		Correct positive	Gene KO	ArgonneLBMedia	peg.2493	rxn01653
Correct positive	Gene KO	ArgonneLBMedia	peg.2499	rxn05145		Correct positive	Gene KO	ArgonneLBMedia	peg.2499	rxn05145		Correct positive	Gene KO	ArgonneLBMedia	peg.2499	rxn05145
Correct positive	Gene KO	ArgonneLBMedia	peg.250	rxn07845,rxn01989		Correct positive	Gene KO	ArgonneLBMedia	peg.250	rxn07845,rxn01989		Correct positive	Gene KO	ArgonneLBMedia	peg.250	rxn07845,rxn01989
Correct positive	Gene KO	ArgonneLBMedia	peg.2500	rxn05145		Correct positive	Gene KO	ArgonneLBMedia	peg.2500	rxn05145		Correct positive	Gene KO	ArgonneLBMedia	peg.2500	rxn05145
Correct positive	Gene KO	ArgonneLBMedia	peg.2501	rxn05145		Correct positive	Gene KO	ArgonneLBMedia	peg.2501	rxn05145		Correct positive	Gene KO	ArgonneLBMedia	peg.2501	rxn05145
Correct positive	Gene KO	ArgonneLBMedia	peg.2502	rxn05145		Correct positive	Gene KO	ArgonneLBMedia	peg.2502	rxn05145		Correct positive	Gene KO	ArgonneLBMedia	peg.2502	rxn05145
Correct positive	Gene KO	ArgonneLBMedia	peg.2503	rxn05145		Correct positive	Gene KO	ArgonneLBMedia	peg.2503	rxn05145		Correct positive	Gene KO	ArgonneLBMedia	peg.2503	rxn05145
Correct positive	Gene KO	ArgonneLBMedia	peg.2504			Correct positive	Gene KO	ArgonneLBMedia	peg.2504			Correct positive	Gene KO	ArgonneLBMedia	peg.2504
Correct positive	Gene KO	ArgonneLBMedia	peg.2506			Correct positive	Gene KO	ArgonneLBMedia	peg.2506			Correct positive	Gene KO	ArgonneLBMedia	peg.2506
Correct positive	Gene KO	ArgonneLBMedia	peg.252	rxn03887		Correct positive	Gene KO	ArgonneLBMedia	peg.252	rxn03887		Correct positive	Gene KO	ArgonneLBMedia	peg.252	rxn03887
Correct positive	Gene KO	ArgonneLBMedia	peg.2533	rxn01800,rxn01368		Correct positive	Gene KO	ArgonneLBMedia	peg.2533	rxn01800,rxn01368		Correct positive	Gene KO	ArgonneLBMedia	peg.2533	rxn01800
False negative	Gene KO	ArgonneLBMedia	peg.2534	rxn10243,rxn08297,rxn10241,rxn09065,rxn08299,rxn10255,rxn10240,rxn10253,rxn10239,rxn09063,rxn10258,rxn10242,rxn10256,rxn10257,rxn10238,rxn10254,rxn08295,rxn09067		False negative	Gene KO	ArgonneLBMedia	peg.2534	rxn10243,rxn08297,rxn10241,rxn09065,rxn08299,rxn10255,rxn10240,rxn10253,rxn10239,rxn09063,rxn10258,rxn10242,rxn10256,rxn10257,rxn10238,rxn10254,rxn08295,rxn09067		False negative	Gene KO	ArgonneLBMedia	peg.2534	rxn10243,rxn08297,rxn10241,rxn09065,rxn08299,rxn10255,rxn10240,rxn10253,rxn10239,rxn09063,rxn10258,rxn10242,rxn10256,rxn10257,rxn10238,rxn10254,rxn08295,rxn09067
Correct positive	Gene KO	ArgonneLBMedia	peg.2545	rxn05313		Correct positive	Gene KO	ArgonneLBMedia	peg.2545	rxn05313		Correct positive	Gene KO	ArgonneLBMedia	peg.2545	rxn05313
Correct positive	Gene KO	ArgonneLBMedia	peg.2553			Correct positive	Gene KO	ArgonneLBMedia	peg.2553			Correct positive	Gene KO	ArgonneLBMedia	peg.2553
Correct positive	Gene KO	ArgonneLBMedia	peg.2561	rxn10054,rxn01217		Correct positive	Gene KO	ArgonneLBMedia	peg.2561	rxn10054,rxn01217		Correct positive	Gene KO	ArgonneLBMedia	peg.2561	rxn01217
Correct positive	Gene KO	ArgonneLBMedia	peg.2569	rxn01740		Correct positive	Gene KO	ArgonneLBMedia	peg.2569	rxn01740		Correct positive	Gene KO	ArgonneLBMedia	peg.2569	rxn01740
Correct positive	Gene KO	ArgonneLBMedia	peg.2573			Correct positive	Gene KO	ArgonneLBMedia	peg.2573			Correct positive	Gene KO	ArgonneLBMedia	peg.2573
Correct positive	Gene KO	ArgonneLBMedia	peg.2580			Correct positive	Gene KO	ArgonneLBMedia	peg.2580			Correct positive	Gene KO	ArgonneLBMedia	peg.2580
Correct positive	Gene KO	ArgonneLBMedia	peg.2581			Correct positive	Gene KO	ArgonneLBMedia	peg.2581			Correct positive	Gene KO	ArgonneLBMedia	peg.2581
Correct positive	Gene KO	ArgonneLBMedia	peg.2662	rxn09264,rxn09949		Correct positive	Gene KO	ArgonneLBMedia	peg.2662	rxn09264,rxn09949		Correct positive	Gene KO	ArgonneLBMedia	peg.2662	rxn09264,rxn09949
Correct positive	Gene KO	ArgonneLBMedia	peg.2666			Correct positive	Gene KO	ArgonneLBMedia	peg.2666			Correct positive	Gene KO	ArgonneLBMedia	peg.2666
Correct positive	Gene KO	ArgonneLBMedia	peg.2667	rxn05315,rxn05517		Correct positive	Gene KO	ArgonneLBMedia	peg.2667	rxn05315,rxn05517		Correct positive	Gene KO	ArgonneLBMedia	peg.2667	rxn05315,rxn05517
Correct positive	Gene KO	ArgonneLBMedia	peg.2671			Correct positive	Gene KO	ArgonneLBMedia	peg.2671			Correct positive	Gene KO	ArgonneLBMedia	peg.2671
Correct positive	Gene KO	ArgonneLBMedia	peg.2672			Correct positive	Gene KO	ArgonneLBMedia	peg.2672			Correct positive	Gene KO	ArgonneLBMedia	peg.2672
Correct positive	Gene KO	ArgonneLBMedia	peg.2673			Correct positive	Gene KO	ArgonneLBMedia	peg.2673			Correct positive	Gene KO	ArgonneLBMedia	peg.2673
Correct positive	Gene KO	ArgonneLBMedia	peg.2681	rxn00418		Correct positive	Gene KO	ArgonneLBMedia	peg.2681	rxn00418		Correct positive	Gene KO	ArgonneLBMedia	peg.2681	rxn00418
Correct positive	Gene KO	ArgonneLBMedia	peg.2682			Correct positive	Gene KO	ArgonneLBMedia	peg.2682			Correct positive	Gene KO	ArgonneLBMedia	peg.2682
Correct positive	Gene KO	ArgonneLBMedia	peg.2688			Correct positive	Gene KO	ArgonneLBMedia	peg.2688			Correct positive	Gene KO	ArgonneLBMedia	peg.2688
Correct positive	Gene KO	ArgonneLBMedia	peg.2696			Correct positive	Gene KO	ArgonneLBMedia	peg.2696			Correct positive	Gene KO	ArgonneLBMedia	peg.2696
Correct positive	Gene KO	ArgonneLBMedia	peg.27			Correct positive	Gene KO	ArgonneLBMedia	peg.27			Correct positive	Gene KO	ArgonneLBMedia	peg.27
Correct positive	Gene KO	ArgonneLBMedia	peg.270			Correct positive	Gene KO	ArgonneLBMedia	peg.270			Correct positive	Gene KO	ArgonneLBMedia	peg.270
Correct positive	Gene KO	ArgonneLBMedia	peg.2704			Correct positive	Gene KO	ArgonneLBMedia	peg.2704			Correct positive	Gene KO	ArgonneLBMedia	peg.2704
Correct positive	Gene KO	ArgonneLBMedia	peg.2707	rxn05560		Correct positive	Gene KO	ArgonneLBMedia	peg.2707	rxn05560		Correct positive	Gene KO	ArgonneLBMedia	peg.2707	rxn05560
Correct positive	Gene KO	ArgonneLBMedia	peg.2708			Correct positive	Gene KO	ArgonneLBMedia	peg.2708			Correct positive	Gene KO	ArgonneLBMedia	peg.2708
Correct positive	Gene KO	ArgonneLBMedia	peg.2709			Correct positive	Gene KO	ArgonneLBMedia	peg.2709			Correct positive	Gene KO	ArgonneLBMedia	peg.2709
Correct positive	Gene KO	ArgonneLBMedia	peg.2710			Correct positive	Gene KO	ArgonneLBMedia	peg.2710			Correct positive	Gene KO	ArgonneLBMedia	peg.2710
Correct positive	Gene KO	ArgonneLBMedia	peg.2712			Correct positive	Gene KO	ArgonneLBMedia	peg.2712			Correct positive	Gene KO	ArgonneLBMedia	peg.2712
Correct positive	Gene KO	ArgonneLBMedia	peg.2723			Correct positive	Gene KO	ArgonneLBMedia	peg.2723			Correct positive	Gene KO	ArgonneLBMedia	peg.2723
Correct positive	Gene KO	ArgonneLBMedia	peg.2728	rxn00742		Correct positive	Gene KO	ArgonneLBMedia	peg.2728	rxn00742		Correct positive	Gene KO	ArgonneLBMedia	peg.2728	rxn00742
Correct positive	Gene KO	ArgonneLBMedia	peg.2729	rxn00953		Correct positive	Gene KO	ArgonneLBMedia	peg.2729	rxn00953		Correct positive	Gene KO	ArgonneLBMedia	peg.2729	rxn00953
False negative	Gene KO	ArgonneLBMedia	peg.2730	rxn00143,rxn01021		Correct positive	Gene KO	ArgonneLBMedia	peg.2730	rxn00143,rxn01021		Correct positive	Gene KO	ArgonneLBMedia	peg.2730	rxn00143,rxn01021
Correct positive	Gene KO	ArgonneLBMedia	peg.2736	rxn01674,rxn00369,rxn01370,rxn01706,rxn00715,rxn00712,rxn01128,rxn01679,rxn01129,rxn01516,rxn00709,rxn00368,rxn00365,rxn01705,rxn01515,rxn00713,rxn00707,rxn01510		Correct positive	Gene KO	ArgonneLBMedia	peg.2736	rxn01674,rxn00369,rxn01370,rxn01706,rxn00715,rxn00712,rxn01128,rxn01679,rxn01129,rxn01516,rxn00709,rxn00368,rxn00365,rxn01705,rxn01515,rxn00713,rxn00707,rxn01510		Correct positive	Gene KO	ArgonneLBMedia	peg.2736	rxn01674,rxn00369,rxn01370,rxn01706,rxn00715,rxn00712,rxn01128,rxn01679,rxn01129,rxn01516,rxn00709,rxn00368,rxn00365,rxn01705,rxn01515,rxn00713,rxn00707,rxn01510
Correct positive	Gene KO	ArgonneLBMedia	peg.2745	rxn05155		Correct positive	Gene KO	ArgonneLBMedia	peg.2745	rxn05155		Correct positive	Gene KO	ArgonneLBMedia	peg.2745	rxn05155
Correct positive	Gene KO	ArgonneLBMedia	peg.2746	rxn05155		Correct positive	Gene KO	ArgonneLBMedia	peg.2746	rxn05155		Correct positive	Gene KO	ArgonneLBMedia	peg.2746	rxn05155
Correct positive	Gene KO	ArgonneLBMedia	peg.2747	rxn05155		Correct positive	Gene KO	ArgonneLBMedia	peg.2747	rxn05155		Correct positive	Gene KO	ArgonneLBMedia	peg.2747	rxn05155
Correct positive	Gene KO	ArgonneLBMedia	peg.2748	rxn05155		Correct positive	Gene KO	ArgonneLBMedia	peg.2748	rxn05155		Correct positive	Gene KO	ArgonneLBMedia	peg.2748	rxn05155
Correct positive	Gene KO	ArgonneLBMedia	peg.276	rxn05622		Correct positive	Gene KO	ArgonneLBMedia	peg.276	rxn05622		Correct positive	Gene KO	ArgonneLBMedia	peg.276	rxn05622
Correct positive	Gene KO	ArgonneLBMedia	peg.2761			Correct positive	Gene KO	ArgonneLBMedia	peg.2761			Correct positive	Gene KO	ArgonneLBMedia	peg.2761
Correct positive	Gene KO	ArgonneLBMedia	peg.2763			Correct positive	Gene KO	ArgonneLBMedia	peg.2763			Correct positive	Gene KO	ArgonneLBMedia	peg.2763
Correct positive	Gene KO	ArgonneLBMedia	peg.2764	rxn00139		Correct positive	Gene KO	ArgonneLBMedia	peg.2764	rxn00139		Correct positive	Gene KO	ArgonneLBMedia	peg.2764	rxn00139
Correct positive	Gene KO	ArgonneLBMedia	peg.277	rxn05622		Correct positive	Gene KO	ArgonneLBMedia	peg.277	rxn05622		Correct positive	Gene KO	ArgonneLBMedia	peg.277	rxn05622
Correct positive	Gene KO	ArgonneLBMedia	peg.2779			Correct positive	Gene KO	ArgonneLBMedia	peg.2779			Correct positive	Gene KO	ArgonneLBMedia	peg.2779
Correct positive	Gene KO	ArgonneLBMedia	peg.2784	rxn05215		Correct positive	Gene KO	ArgonneLBMedia	peg.2784	rxn05215		Correct positive	Gene KO	ArgonneLBMedia	peg.2784	rxn05215
Correct positive	Gene KO	ArgonneLBMedia	peg.2788	rxn02988		Correct positive	Gene KO	ArgonneLBMedia	peg.2788	rxn02988		Correct positive	Gene KO	ArgonneLBMedia	peg.2788	rxn02988
Correct positive	Gene KO	ArgonneLBMedia	peg.2789	rxn02402		Correct positive	Gene KO	ArgonneLBMedia	peg.2789	rxn02402		Correct positive	Gene KO	ArgonneLBMedia	peg.2789	rxn02402
Correct positive	Gene KO	ArgonneLBMedia	peg.2790	rxn00338		Correct positive	Gene KO	ArgonneLBMedia	peg.2790	rxn00338		Correct positive	Gene KO	ArgonneLBMedia	peg.2790	rxn00338
False negative	Gene KO	ArgonneLBMedia	peg.2793	rxn01000		Correct positive	Gene KO	ArgonneLBMedia	peg.2793	rxn01000		Correct positive	Gene KO	ArgonneLBMedia	peg.2793	rxn01000
Correct positive	Gene KO	ArgonneLBMedia	peg.2794			Correct positive	Gene KO	ArgonneLBMedia	peg.2794			Correct positive	Gene KO	ArgonneLBMedia	peg.2794
False negative	Gene KO	ArgonneLBMedia	peg.2811	rxn00689,rxn01603,rxn01210		Correct positive	Gene KO	ArgonneLBMedia	peg.2811	rxn00689,rxn01603,rxn01210		Correct positive	Gene KO	ArgonneLBMedia	peg.2811	rxn00689,rxn01603,rxn01210
Correct positive	Gene KO	ArgonneLBMedia	peg.2815			Correct positive	Gene KO	ArgonneLBMedia	peg.2815			Correct positive	Gene KO	ArgonneLBMedia	peg.2815
Correct positive	Gene KO	ArgonneLBMedia	peg.2816	rxn00029		Correct positive	Gene KO	ArgonneLBMedia	peg.2816	rxn00029		Correct positive	Gene KO	ArgonneLBMedia	peg.2816	rxn00029
Correct positive	Gene KO	ArgonneLBMedia	peg.2817			Correct positive	Gene KO	ArgonneLBMedia	peg.2817			Correct positive	Gene KO	ArgonneLBMedia	peg.2817
Correct positive	Gene KO	ArgonneLBMedia	peg.2818	rxn00060		Correct positive	Gene KO	ArgonneLBMedia	peg.2818	rxn00060		Correct positive	Gene KO	ArgonneLBMedia	peg.2818	rxn00060
Correct positive	Gene KO	ArgonneLBMedia	peg.282	rxn08775		Correct positive	Gene KO	ArgonneLBMedia	peg.282	rxn08775		Correct positive	Gene KO	ArgonneLBMedia	peg.282	rxn08775
Correct positive	Gene KO	ArgonneLBMedia	peg.2820	rxn06591		Correct positive	Gene KO	ArgonneLBMedia	peg.2820	rxn06591		Correct positive	Gene KO	ArgonneLBMedia	peg.2820	rxn06591
Correct positive	Gene KO	ArgonneLBMedia	peg.2828	rxn02811		Correct positive	Gene KO	ArgonneLBMedia	peg.2828	rxn02811		Correct positive	Gene KO	ArgonneLBMedia	peg.2828	rxn02811
Correct positive	Gene KO	ArgonneLBMedia	peg.2829	rxn02811		Correct positive	Gene KO	ArgonneLBMedia	peg.2829	rxn02811		Correct positive	Gene KO	ArgonneLBMedia	peg.2829	rxn02811
Correct positive	Gene KO	ArgonneLBMedia	peg.2830	rxn03062		Correct positive	Gene KO	ArgonneLBMedia	peg.2830	rxn03062		Correct positive	Gene KO	ArgonneLBMedia	peg.2830	rxn03062
Correct positive	Gene KO	ArgonneLBMedia	peg.2831	rxn00902		Correct positive	Gene KO	ArgonneLBMedia	peg.2831	rxn00902		Correct positive	Gene KO	ArgonneLBMedia	peg.2831	rxn00902
Correct positive	Gene KO	ArgonneLBMedia	peg.2832	rxn08764,rxn03436,rxn03068,rxn02186,rxn03435		Correct positive	Gene KO	ArgonneLBMedia	peg.2832	rxn08764,rxn03436,rxn03068,rxn02186,rxn03435		Correct positive	Gene KO	ArgonneLBMedia	peg.2832	rxn08764,rxn03436,rxn03068,rxn02186,rxn03435
Correct positive	Gene KO	ArgonneLBMedia	peg.2833	rxn03194		Correct positive	Gene KO	ArgonneLBMedia	peg.2833	rxn03194		Correct positive	Gene KO	ArgonneLBMedia	peg.2833	rxn03194
Correct positive	Gene KO	ArgonneLBMedia	peg.2834	rxn03194		Correct positive	Gene KO	ArgonneLBMedia	peg.2834	rxn03194		Correct positive	Gene KO	ArgonneLBMedia	peg.2834	rxn03194
Correct positive	Gene KO	ArgonneLBMedia	peg.2839	rxn09012,rxn00513,rxn09011		Correct positive	Gene KO	ArgonneLBMedia	peg.2839	rxn09012,rxn00513,rxn09011		Correct positive	Gene KO	ArgonneLBMedia	peg.2839	rxn09012,rxn00513,rxn09011
Correct positive	Gene KO	ArgonneLBMedia	peg.284			Correct positive	Gene KO	ArgonneLBMedia	peg.284			Correct positive	Gene KO	ArgonneLBMedia	peg.284
Correct positive	Gene KO	ArgonneLBMedia	peg.2846	rxn00288		Correct positive	Gene KO	ArgonneLBMedia	peg.2846	rxn00288		Correct positive	Gene KO	ArgonneLBMedia	peg.2846	rxn00288
Correct positive	Gene KO	ArgonneLBMedia	peg.2847	rxn00288		Correct positive	Gene KO	ArgonneLBMedia	peg.2847	rxn00288		Correct positive	Gene KO	ArgonneLBMedia	peg.2847	rxn00288
Correct positive	Gene KO	ArgonneLBMedia	peg.2848	rxn00288		Correct positive	Gene KO	ArgonneLBMedia	peg.2848	rxn00288		Correct positive	Gene KO	ArgonneLBMedia	peg.2848	rxn00288
Correct positive	Gene KO	ArgonneLBMedia	peg.285			Correct positive	Gene KO	ArgonneLBMedia	peg.285			Correct positive	Gene KO	ArgonneLBMedia	peg.285
Correct positive	Gene KO	ArgonneLBMedia	peg.2850			Correct positive	Gene KO	ArgonneLBMedia	peg.2850			Correct positive	Gene KO	ArgonneLBMedia	peg.2850
Correct positive	Gene KO	ArgonneLBMedia	peg.2854			Correct positive	Gene KO	ArgonneLBMedia	peg.2854			Correct positive	Gene KO	ArgonneLBMedia	peg.2854
Correct positive	Gene KO	ArgonneLBMedia	peg.2857	rxn02934		Correct positive	Gene KO	ArgonneLBMedia	peg.2857	rxn02934		Correct positive	Gene KO	ArgonneLBMedia	peg.2857	rxn02934
Correct positive	Gene KO	ArgonneLBMedia	peg.2859			Correct positive	Gene KO	ArgonneLBMedia	peg.2859			Correct positive	Gene KO	ArgonneLBMedia	peg.2859
Correct positive	Gene KO	ArgonneLBMedia	peg.286			Correct positive	Gene KO	ArgonneLBMedia	peg.286			Correct positive	Gene KO	ArgonneLBMedia	peg.286
Correct positive	Gene KO	ArgonneLBMedia	peg.287			Correct positive	Gene KO	ArgonneLBMedia	peg.287			Correct positive	Gene KO	ArgonneLBMedia	peg.287
Correct positive	Gene KO	ArgonneLBMedia	peg.2871	rxn00333		Correct positive	Gene KO	ArgonneLBMedia	peg.2871	rxn00333		Correct positive	Gene KO	ArgonneLBMedia	peg.2871	rxn00333
Correct positive	Gene KO	ArgonneLBMedia	peg.2872	rxn00333		Correct positive	Gene KO	ArgonneLBMedia	peg.2872	rxn00333		Correct positive	Gene KO	ArgonneLBMedia	peg.2872	rxn00333
Correct positive	Gene KO	ArgonneLBMedia	peg.2875			Correct positive	Gene KO	ArgonneLBMedia	peg.2875			Correct positive	Gene KO	ArgonneLBMedia	peg.2875
Correct positive	Gene KO	ArgonneLBMedia	peg.2876			Correct positive	Gene KO	ArgonneLBMedia	peg.2876			Correct positive	Gene KO	ArgonneLBMedia	peg.2876
Correct positive	Gene KO	ArgonneLBMedia	peg.2877			Correct positive	Gene KO	ArgonneLBMedia	peg.2877			Correct positive	Gene KO	ArgonneLBMedia	peg.2877
Correct positive	Gene KO	ArgonneLBMedia	peg.2878			Correct positive	Gene KO	ArgonneLBMedia	peg.2878			Correct positive	Gene KO	ArgonneLBMedia	peg.2878
Correct positive	Gene KO	ArgonneLBMedia	peg.288			Correct positive	Gene KO	ArgonneLBMedia	peg.288			Correct positive	Gene KO	ArgonneLBMedia	peg.288
Correct positive	Gene KO	ArgonneLBMedia	peg.2881	rxn04082		Correct positive	Gene KO	ArgonneLBMedia	peg.2881	rxn04082		Correct positive	Gene KO	ArgonneLBMedia	peg.2881	rxn04082
Correct positive	Gene KO	ArgonneLBMedia	peg.2882	rxn01763,rxn01114		Correct positive	Gene KO	ArgonneLBMedia	peg.2882	rxn01763,rxn01114		Correct positive	Gene KO	ArgonneLBMedia	peg.2882	rxn01763,rxn01114
Correct positive	Gene KO	ArgonneLBMedia	peg.2883	rxn01292		Correct positive	Gene KO	ArgonneLBMedia	peg.2883	rxn01292		Correct positive	Gene KO	ArgonneLBMedia	peg.2883	rxn01292
Correct positive	Gene KO	ArgonneLBMedia	peg.2897	rxn03599		Correct positive	Gene KO	ArgonneLBMedia	peg.2897	rxn03599		Correct positive	Gene KO	ArgonneLBMedia	peg.2897	rxn03599
Correct positive	Gene KO	ArgonneLBMedia	peg.2898			Correct positive	Gene KO	ArgonneLBMedia	peg.2898			Correct positive	Gene KO	ArgonneLBMedia	peg.2898
Correct positive	Gene KO	ArgonneLBMedia	peg.2904	rxn00127		Correct positive	Gene KO	ArgonneLBMedia	peg.2904	rxn00127		Correct positive	Gene KO	ArgonneLBMedia	peg.2904	rxn00127
Correct positive	Gene KO	ArgonneLBMedia	peg.2905	rxn00782		Correct positive	Gene KO	ArgonneLBMedia	peg.2905	rxn00782		Correct positive	Gene KO	ArgonneLBMedia	peg.2905	rxn00782
Correct positive	Gene KO	ArgonneLBMedia	peg.2915			Correct positive	Gene KO	ArgonneLBMedia	peg.2915			Correct positive	Gene KO	ArgonneLBMedia	peg.2915
Correct positive	Gene KO	ArgonneLBMedia	peg.2916	rxn01387,rxn00199		Correct positive	Gene KO	ArgonneLBMedia	peg.2916	rxn01387,rxn00199		Correct positive	Gene KO	ArgonneLBMedia	peg.2916	rxn01387,rxn00199
Correct positive	Gene KO	ArgonneLBMedia	peg.2917			Correct positive	Gene KO	ArgonneLBMedia	peg.2917			Correct positive	Gene KO	ArgonneLBMedia	peg.2917
Correct positive	Gene KO	ArgonneLBMedia	peg.2921	rxn00148		Correct positive	Gene KO	ArgonneLBMedia	peg.2921	rxn00148		Correct positive	Gene KO	ArgonneLBMedia	peg.2921	rxn00148
Correct positive	Gene KO	ArgonneLBMedia	peg.2925	rxn00161		Correct positive	Gene KO	ArgonneLBMedia	peg.2925	rxn00161		Correct positive	Gene KO	ArgonneLBMedia	peg.2925	rxn00161
Correct positive	Gene KO	ArgonneLBMedia	peg.2932			Correct positive	Gene KO	ArgonneLBMedia	peg.2932			Correct positive	Gene KO	ArgonneLBMedia	peg.2932
Correct positive	Gene KO	ArgonneLBMedia	peg.2933			Correct positive	Gene KO	ArgonneLBMedia	peg.2933			Correct positive	Gene KO	ArgonneLBMedia	peg.2933
Correct positive	Gene KO	ArgonneLBMedia	peg.2937	rxn05164		Correct positive	Gene KO	ArgonneLBMedia	peg.2937	rxn05164		Correct positive	Gene KO	ArgonneLBMedia	peg.2937	rxn05164
Correct positive	Gene KO	ArgonneLBMedia	peg.2938	rxn05164		Correct positive	Gene KO	ArgonneLBMedia	peg.2938	rxn05164		Correct positive	Gene KO	ArgonneLBMedia	peg.2938	rxn05164
Correct positive	Gene KO	ArgonneLBMedia	peg.2939	rxn05164		Correct positive	Gene KO	ArgonneLBMedia	peg.2939	rxn05164		Correct positive	Gene KO	ArgonneLBMedia	peg.2939	rxn05164
Correct positive	Gene KO	ArgonneLBMedia	peg.2941	rxn05164		Correct positive	Gene KO	ArgonneLBMedia	peg.2941	rxn05164		Correct positive	Gene KO	ArgonneLBMedia	peg.2941	rxn05164
Correct positive	Gene KO	ArgonneLBMedia	peg.2947	rxn00802		Correct positive	Gene KO	ArgonneLBMedia	peg.2947	rxn00802		Correct positive	Gene KO	ArgonneLBMedia	peg.2947	rxn00802
Correct positive	Gene KO	ArgonneLBMedia	peg.2948	rxn01434		Correct positive	Gene KO	ArgonneLBMedia	peg.2948	rxn01434		Correct positive	Gene KO	ArgonneLBMedia	peg.2948	rxn01434
Correct positive	Gene KO	ArgonneLBMedia	peg.2950	rxn00225,rxn00985		Correct positive	Gene KO	ArgonneLBMedia	peg.2950	rxn00225,rxn00985		Correct positive	Gene KO	ArgonneLBMedia	peg.2950	rxn00225,rxn00985
Correct positive	Gene KO	ArgonneLBMedia	peg.2959			Correct positive	Gene KO	ArgonneLBMedia	peg.2959			Correct positive	Gene KO	ArgonneLBMedia	peg.2959
Correct positive	Gene KO	ArgonneLBMedia	peg.2963			Correct positive	Gene KO	ArgonneLBMedia	peg.2963			Correct positive	Gene KO	ArgonneLBMedia	peg.2963
Correct positive	Gene KO	ArgonneLBMedia	peg.2965	rxn02160		Correct positive	Gene KO	ArgonneLBMedia	peg.2965	rxn02160		Correct positive	Gene KO	ArgonneLBMedia	peg.2965	rxn02160
Correct positive	Gene KO	ArgonneLBMedia	peg.2971			Correct positive	Gene KO	ArgonneLBMedia	peg.2971			Correct positive	Gene KO	ArgonneLBMedia	peg.2971
Correct positive	Gene KO	ArgonneLBMedia	peg.2978	rxn01332		Correct positive	Gene KO	ArgonneLBMedia	peg.2978	rxn01332		Correct positive	Gene KO	ArgonneLBMedia	peg.2978	rxn01332
Correct positive	Gene KO	ArgonneLBMedia	peg.299	rxn05181,rxn05570,rxn05192,rxn05193,rxn05504,rxn10073,rxn10862,rxn10072		Correct positive	Gene KO	ArgonneLBMedia	peg.299	rxn05181,rxn05570,rxn05192,rxn05193,rxn05504,rxn10073,rxn10862,rxn10072		Correct positive	Gene KO	ArgonneLBMedia	peg.299	rxn05181,rxn05570,rxn05192,rxn05193,rxn05504,rxn10073,rxn10862,rxn10072
Correct positive	Gene KO	ArgonneLBMedia	peg.2991			Correct positive	Gene KO	ArgonneLBMedia	peg.2991			Correct positive	Gene KO	ArgonneLBMedia	peg.2991
Correct positive	Gene KO	ArgonneLBMedia	peg.300	rxn05181,rxn05570,rxn05192,rxn05193,rxn05504,rxn10073,rxn10862,rxn10072		Correct positive	Gene KO	ArgonneLBMedia	peg.300	rxn05181,rxn05570,rxn05192,rxn05193,rxn05504,rxn10073,rxn10862,rxn10072		Correct positive	Gene KO	ArgonneLBMedia	peg.300	rxn05181,rxn05570,rxn05192,rxn05193,rxn05504,rxn10073,rxn10862,rxn10072
Correct positive	Gene KO	ArgonneLBMedia	peg.3000			Correct positive	Gene KO	ArgonneLBMedia	peg.3000			Correct positive	Gene KO	ArgonneLBMedia	peg.3000
Correct positive	Gene KO	ArgonneLBMedia	peg.3002			Correct positive	Gene KO	ArgonneLBMedia	peg.3002			Correct positive	Gene KO	ArgonneLBMedia	peg.3002
Correct positive	Gene KO	ArgonneLBMedia	peg.301	rxn05181,rxn05570,rxn05192,rxn05193,rxn05504,rxn10073,rxn10862,rxn10072		Correct positive	Gene KO	ArgonneLBMedia	peg.301	rxn05181,rxn05570,rxn05192,rxn05193,rxn05504,rxn10073,rxn10862,rxn10072		Correct positive	Gene KO	ArgonneLBMedia	peg.301	rxn05181,rxn05570,rxn05192,rxn05193,rxn05504,rxn10073,rxn10862,rxn10072
Correct positive	Gene KO	ArgonneLBMedia	peg.3010	rxn05505,rxn05579		Correct positive	Gene KO	ArgonneLBMedia	peg.3010	rxn05505,rxn05579		Correct positive	Gene KO	ArgonneLBMedia	peg.3010	rxn05505,rxn05579
Correct positive	Gene KO	ArgonneLBMedia	peg.3023	rxn08180		Correct positive	Gene KO	ArgonneLBMedia	peg.3023	rxn08180		Correct positive	Gene KO	ArgonneLBMedia	peg.3023	rxn08180
Correct positive	Gene KO	ArgonneLBMedia	peg.3024	rxn02277		Correct positive	Gene KO	ArgonneLBMedia	peg.3024	rxn02277		Correct positive	Gene KO	ArgonneLBMedia	peg.3024	rxn02277
Correct positive	Gene KO	ArgonneLBMedia	peg.3025	rxn02297		Correct positive	Gene KO	ArgonneLBMedia	peg.3025	rxn02297		Correct positive	Gene KO	ArgonneLBMedia	peg.3025	rxn02297
Correct positive	Gene KO	ArgonneLBMedia	peg.3026	rxn02312		Correct positive	Gene KO	ArgonneLBMedia	peg.3026	rxn02312		Correct positive	Gene KO	ArgonneLBMedia	peg.3026	rxn02312
Correct positive	Gene KO	ArgonneLBMedia	peg.3027	rxn02296		Correct positive	Gene KO	ArgonneLBMedia	peg.3027	rxn02296		Correct positive	Gene KO	ArgonneLBMedia	peg.3027	rxn02296
Correct positive	Gene KO	ArgonneLBMedia	peg.3030			Correct positive	Gene KO	ArgonneLBMedia	peg.3030			Correct positive	Gene KO	ArgonneLBMedia	peg.3030
Correct positive	Gene KO	ArgonneLBMedia	peg.3031			Correct positive	Gene KO	ArgonneLBMedia	peg.3031			Correct positive	Gene KO	ArgonneLBMedia	peg.3031
Correct positive	Gene KO	ArgonneLBMedia	peg.3032			Correct positive	Gene KO	ArgonneLBMedia	peg.3032			Correct positive	Gene KO	ArgonneLBMedia	peg.3032
Correct positive	Gene KO	ArgonneLBMedia	peg.3033	rxn00818,rxn03838,rxn00817,rxn02596		Correct positive	Gene KO	ArgonneLBMedia	peg.3033	rxn00818,rxn03838,rxn00817,rxn02596		Correct positive	Gene KO	ArgonneLBMedia	peg.3033	rxn00818,rxn03838,rxn00817,rxn02596
Correct positive	Gene KO	ArgonneLBMedia	peg.3044			Correct positive	Gene KO	ArgonneLBMedia	peg.3044			Correct positive	Gene KO	ArgonneLBMedia	peg.3044
Correct positive	Gene KO	ArgonneLBMedia	peg.3045			Correct positive	Gene KO	ArgonneLBMedia	peg.3045			Correct positive	Gene KO	ArgonneLBMedia	peg.3045
Correct positive	Gene KO	ArgonneLBMedia	peg.3048			Correct positive	Gene KO	ArgonneLBMedia	peg.3048			Correct positive	Gene KO	ArgonneLBMedia	peg.3048
Correct positive	Gene KO	ArgonneLBMedia	peg.3057			Correct positive	Gene KO	ArgonneLBMedia	peg.3057			Correct positive	Gene KO	ArgonneLBMedia	peg.3057
Correct positive	Gene KO	ArgonneLBMedia	peg.3059	rxn00247		Correct positive	Gene KO	ArgonneLBMedia	peg.3059	rxn00247		Correct positive	Gene KO	ArgonneLBMedia	peg.3059	rxn00247
Correct positive	Gene KO	ArgonneLBMedia	peg.306	rxn00499		Correct positive	Gene KO	ArgonneLBMedia	peg.306	rxn00499		Correct positive	Gene KO	ArgonneLBMedia	peg.306	rxn00499
Correct positive	Gene KO	ArgonneLBMedia	peg.307			Correct positive	Gene KO	ArgonneLBMedia	peg.307			Correct positive	Gene KO	ArgonneLBMedia	peg.307
Correct positive	Gene KO	ArgonneLBMedia	peg.3070	rxn05958		Correct positive	Gene KO	ArgonneLBMedia	peg.3070	rxn05958		Correct positive	Gene KO	ArgonneLBMedia	peg.3070	rxn05958
Correct positive	Gene KO	ArgonneLBMedia	peg.3072			Correct positive	Gene KO	ArgonneLBMedia	peg.3072			Correct positive	Gene KO	ArgonneLBMedia	peg.3072
Correct positive	Gene KO	ArgonneLBMedia	peg.3074			Correct positive	Gene KO	ArgonneLBMedia	peg.3074			Correct positive	Gene KO	ArgonneLBMedia	peg.3074
Correct positive	Gene KO	ArgonneLBMedia	peg.3075			Correct positive	Gene KO	ArgonneLBMedia	peg.3075			Correct positive	Gene KO	ArgonneLBMedia	peg.3075
Correct positive	Gene KO	ArgonneLBMedia	peg.3077	rxn05149		Correct positive	Gene KO	ArgonneLBMedia	peg.3077	rxn05149		Correct positive	Gene KO	ArgonneLBMedia	peg.3077	rxn05149
Correct positive	Gene KO	ArgonneLBMedia	peg.3078	rxn05149		Correct positive	Gene KO	ArgonneLBMedia	peg.3078	rxn05149		Correct positive	Gene KO	ArgonneLBMedia	peg.3078	rxn05149
Correct positive	Gene KO	ArgonneLBMedia	peg.3079	rxn05149		Correct positive	Gene KO	ArgonneLBMedia	peg.3079	rxn05149		Correct positive	Gene KO	ArgonneLBMedia	peg.3079	rxn05149
Correct positive	Gene KO	ArgonneLBMedia	peg.308	rxn05641		Correct positive	Gene KO	ArgonneLBMedia	peg.308	rxn05641		Correct positive	Gene KO	ArgonneLBMedia	peg.308	rxn05641
Correct positive	Gene KO	ArgonneLBMedia	peg.3080	rxn05149		Correct positive	Gene KO	ArgonneLBMedia	peg.3080	rxn05149		Correct positive	Gene KO	ArgonneLBMedia	peg.3080	rxn05149
Correct positive	Gene KO	ArgonneLBMedia	peg.3084	rxn11703		Correct positive	Gene KO	ArgonneLBMedia	peg.3084	rxn11703		Correct positive	Gene KO	ArgonneLBMedia	peg.3084	rxn11703
Correct positive	Gene KO	ArgonneLBMedia	peg.3086			Correct positive	Gene KO	ArgonneLBMedia	peg.3086			Correct positive	Gene KO	ArgonneLBMedia	peg.3086
Correct positive	Gene KO	ArgonneLBMedia	peg.3088			Correct positive	Gene KO	ArgonneLBMedia	peg.3088			Correct positive	Gene KO	ArgonneLBMedia	peg.3088
Correct positive	Gene KO	ArgonneLBMedia	peg.3089			Correct positive	Gene KO	ArgonneLBMedia	peg.3089			Correct positive	Gene KO	ArgonneLBMedia	peg.3089
Correct positive	Gene KO	ArgonneLBMedia	peg.3090	rxn01010		Correct positive	Gene KO	ArgonneLBMedia	peg.3090	rxn01010		Correct positive	Gene KO	ArgonneLBMedia	peg.3090	rxn01010
Correct positive	Gene KO	ArgonneLBMedia	peg.3097	rxn05740		Correct positive	Gene KO	ArgonneLBMedia	peg.3097	rxn05740		Correct positive	Gene KO	ArgonneLBMedia	peg.3097	rxn05740
Correct positive	Gene KO	ArgonneLBMedia	peg.3098	rxn08615		Correct positive	Gene KO	ArgonneLBMedia	peg.3098	rxn08615		Correct positive	Gene KO	ArgonneLBMedia	peg.3098	rxn08615
Correct positive	Gene KO	ArgonneLBMedia	peg.3099	rxn00695		Correct positive	Gene KO	ArgonneLBMedia	peg.3099	rxn00695		Correct positive	Gene KO	ArgonneLBMedia	peg.3099	rxn00695
Correct positive	Gene KO	ArgonneLBMedia	peg.3100	rxn00695		Correct positive	Gene KO	ArgonneLBMedia	peg.3100	rxn00695		Correct positive	Gene KO	ArgonneLBMedia	peg.3100	rxn00695
Correct positive	Gene KO	ArgonneLBMedia	peg.3101	rxn09399		Correct positive	Gene KO	ArgonneLBMedia	peg.3101	rxn09399		Correct positive	Gene KO	ArgonneLBMedia	peg.3101	rxn09399
Correct positive	Gene KO	ArgonneLBMedia	peg.3108	rxn10062		Correct positive	Gene KO	ArgonneLBMedia	peg.3108	rxn10062		Correct positive	Gene KO	ArgonneLBMedia	peg.3108	rxn10062
Correct positive	Gene KO	ArgonneLBMedia	peg.3109	rxn01868,rxn01867		Correct positive	Gene KO	ArgonneLBMedia	peg.3109	rxn01868,rxn01867		Correct positive	Gene KO	ArgonneLBMedia	peg.3109	rxn01868,rxn01867
Correct positive	Gene KO	ArgonneLBMedia	peg.3112			Correct positive	Gene KO	ArgonneLBMedia	peg.3112			Correct positive	Gene KO	ArgonneLBMedia	peg.3112
Correct positive	Gene KO	ArgonneLBMedia	peg.3113			Correct positive	Gene KO	ArgonneLBMedia	peg.3113			Correct positive	Gene KO	ArgonneLBMedia	peg.3113
Correct positive	Gene KO	ArgonneLBMedia	peg.3115			Correct positive	Gene KO	ArgonneLBMedia	peg.3115			Correct positive	Gene KO	ArgonneLBMedia	peg.3115
False negative	Gene KO	ArgonneLBMedia	peg.3118	rxn03901		False negative	Gene KO	ArgonneLBMedia	peg.3118	rxn03901		False negative	Gene KO	ArgonneLBMedia	peg.3118	rxn03901
Correct positive	Gene KO	ArgonneLBMedia	peg.3121	rxn01761		Correct positive	Gene KO	ArgonneLBMedia	peg.3121	rxn01761		Correct positive	Gene KO	ArgonneLBMedia	peg.3121	rxn01761
Correct positive	Gene KO	ArgonneLBMedia	peg.3123	rxn01390,rxn02161		Correct positive	Gene KO	ArgonneLBMedia	peg.3123	rxn01390,rxn02161		Correct positive	Gene KO	ArgonneLBMedia	peg.3123	rxn01390,rxn02161
Correct positive	Gene KO	ArgonneLBMedia	peg.3125	rxn01053,rxn01621		Correct positive	Gene KO	ArgonneLBMedia	peg.3125	rxn01053,rxn01621		Correct positive	Gene KO	ArgonneLBMedia	peg.3125	rxn01053,rxn01621
Correct positive	Gene KO	ArgonneLBMedia	peg.3132	rxn00575,rxn00022		Correct positive	Gene KO	ArgonneLBMedia	peg.3132	rxn00575,rxn00022		Correct positive	Gene KO	ArgonneLBMedia	peg.3132	rxn00575,rxn00022
Correct positive	Gene KO	ArgonneLBMedia	peg.3138	rxn00558,rxn02380,rxn01977		Correct positive	Gene KO	ArgonneLBMedia	peg.3138	rxn00558,rxn02380,rxn01977		Correct positive	Gene KO	ArgonneLBMedia	peg.3138	rxn00558,rxn02380,rxn01977
Correct positive	Gene KO	ArgonneLBMedia	peg.3139	rxn02527		Correct positive	Gene KO	ArgonneLBMedia	peg.3139	rxn02527		Correct positive	Gene KO	ArgonneLBMedia	peg.3139	rxn02527
Correct positive	Gene KO	ArgonneLBMedia	peg.3140	rxn02527		Correct positive	Gene KO	ArgonneLBMedia	peg.3140	rxn02527		Correct positive	Gene KO	ArgonneLBMedia	peg.3140	rxn02527
Correct positive	Gene KO	ArgonneLBMedia	peg.3143			Correct positive	Gene KO	ArgonneLBMedia	peg.3143			Correct positive	Gene KO	ArgonneLBMedia	peg.3143
Correct positive	Gene KO	ArgonneLBMedia	peg.3145			Correct positive	Gene KO	ArgonneLBMedia	peg.3145			Correct positive	Gene KO	ArgonneLBMedia	peg.3145
Correct positive	Gene KO	ArgonneLBMedia	peg.3157			Correct positive	Gene KO	ArgonneLBMedia	peg.3157			Correct positive	Gene KO	ArgonneLBMedia	peg.3157
Correct positive	Gene KO	ArgonneLBMedia	peg.3158			Correct positive	Gene KO	ArgonneLBMedia	peg.3158			Correct positive	Gene KO	ArgonneLBMedia	peg.3158
Correct positive	Gene KO	ArgonneLBMedia	peg.3159			Correct positive	Gene KO	ArgonneLBMedia	peg.3159			Correct positive	Gene KO	ArgonneLBMedia	peg.3159
Correct positive	Gene KO	ArgonneLBMedia	peg.316	rxn01739		Correct positive	Gene KO	ArgonneLBMedia	peg.316	rxn01739		Correct positive	Gene KO	ArgonneLBMedia	peg.316	rxn01739
Correct positive	Gene KO	ArgonneLBMedia	peg.3160			Correct positive	Gene KO	ArgonneLBMedia	peg.3160			Correct positive	Gene KO	ArgonneLBMedia	peg.3160
Correct positive	Gene KO	ArgonneLBMedia	peg.3161			Correct positive	Gene KO	ArgonneLBMedia	peg.3161			Correct positive	Gene KO	ArgonneLBMedia	peg.3161
Correct positive	Gene KO	ArgonneLBMedia	peg.3167	rxn05209		Correct positive	Gene KO	ArgonneLBMedia	peg.3167	rxn05209		Correct positive	Gene KO	ArgonneLBMedia	peg.3167	rxn05209
Correct positive	Gene KO	ArgonneLBMedia	peg.3169	rxn05209		Correct positive	Gene KO	ArgonneLBMedia	peg.3169	rxn05209		Correct positive	Gene KO	ArgonneLBMedia	peg.3169	rxn05209
Correct positive	Gene KO	ArgonneLBMedia	peg.3179			Correct positive	Gene KO	ArgonneLBMedia	peg.3179			Correct positive	Gene KO	ArgonneLBMedia	peg.3179
Correct positive	Gene KO	ArgonneLBMedia	peg.319	rxn02196		Correct positive	Gene KO	ArgonneLBMedia	peg.319	rxn02196		Correct positive	Gene KO	ArgonneLBMedia	peg.319	rxn02196
Correct positive	Gene KO	ArgonneLBMedia	peg.3196	rxn00278		Correct positive	Gene KO	ArgonneLBMedia	peg.3196	rxn00278		Correct positive	Gene KO	ArgonneLBMedia	peg.3196	rxn00278
Correct positive	Gene KO	ArgonneLBMedia	peg.3203			Correct positive	Gene KO	ArgonneLBMedia	peg.3203			Correct positive	Gene KO	ArgonneLBMedia	peg.3203
Correct positive	Gene KO	ArgonneLBMedia	peg.3204	rxn01093		Correct positive	Gene KO	ArgonneLBMedia	peg.3204	rxn01093		Correct positive	Gene KO	ArgonneLBMedia	peg.3204	rxn01093
Correct positive	Gene KO	ArgonneLBMedia	peg.3205			Correct positive	Gene KO	ArgonneLBMedia	peg.3205			Correct positive	Gene KO	ArgonneLBMedia	peg.3205
Correct positive	Gene KO	ArgonneLBMedia	peg.3206	rxn01094		Correct positive	Gene KO	ArgonneLBMedia	peg.3206	rxn01094		Correct positive	Gene KO	ArgonneLBMedia	peg.3206	rxn01094
Correct positive	Gene KO	ArgonneLBMedia	peg.3209			Correct positive	Gene KO	ArgonneLBMedia	peg.3209			Correct positive	Gene KO	ArgonneLBMedia	peg.3209
Correct positive	Gene KO	ArgonneLBMedia	peg.321			Correct positive	Gene KO	ArgonneLBMedia	peg.321			Correct positive	Gene KO	ArgonneLBMedia	peg.321
Correct positive	Gene KO	ArgonneLBMedia	peg.3216			Correct positive	Gene KO	ArgonneLBMedia	peg.3216			Correct positive	Gene KO	ArgonneLBMedia	peg.3216
Correct positive	Gene KO	ArgonneLBMedia	peg.3219	rxn00837		Correct positive	Gene KO	ArgonneLBMedia	peg.3219	rxn00837		Correct positive	Gene KO	ArgonneLBMedia	peg.3219	rxn00837
Correct positive	Gene KO	ArgonneLBMedia	peg.322			Correct positive	Gene KO	ArgonneLBMedia	peg.322			Correct positive	Gene KO	ArgonneLBMedia	peg.322
Correct positive	Gene KO	ArgonneLBMedia	peg.3224			Correct positive	Gene KO	ArgonneLBMedia	peg.3224			Correct positive	Gene KO	ArgonneLBMedia	peg.3224
Correct positive	Gene KO	ArgonneLBMedia	peg.3226			Correct positive	Gene KO	ArgonneLBMedia	peg.3226			Correct positive	Gene KO	ArgonneLBMedia	peg.3226
Correct positive	Gene KO	ArgonneLBMedia	peg.323			Correct positive	Gene KO	ArgonneLBMedia	peg.323			Correct positive	Gene KO	ArgonneLBMedia	peg.323
Correct positive	Gene KO	ArgonneLBMedia	peg.3230	rxn01300		Correct positive	Gene KO	ArgonneLBMedia	peg.3230	rxn01300		Correct positive	Gene KO	ArgonneLBMedia	peg.3230	rxn01300
Correct positive	Gene KO	ArgonneLBMedia	peg.3231	rxn01069		Correct positive	Gene KO	ArgonneLBMedia	peg.3231	rxn01069		Correct positive	Gene KO	ArgonneLBMedia	peg.3231	rxn01069
Correct positive	Gene KO	ArgonneLBMedia	peg.3232	rxn01302,rxn01301		Correct positive	Gene KO	ArgonneLBMedia	peg.3232	rxn01302,rxn01301		Correct positive	Gene KO	ArgonneLBMedia	peg.3232	rxn01302,rxn01301
Correct positive	Gene KO	ArgonneLBMedia	peg.3243	rxn00212,rxn09348,rxn09355,rxn09340,rxn09341		Correct positive	Gene KO	ArgonneLBMedia	peg.3243	rxn00212,rxn09348,rxn09355,rxn09340,rxn09341		Correct positive	Gene KO	ArgonneLBMedia	peg.3243	rxn00212,rxn09348,rxn09355,rxn09340,rxn09341
Correct positive	Gene KO	ArgonneLBMedia	peg.3247	rxn01748		Correct positive	Gene KO	ArgonneLBMedia	peg.3247	rxn01748		Correct positive	Gene KO	ArgonneLBMedia	peg.3247	rxn01748
Correct positive	Gene KO	ArgonneLBMedia	peg.3249	rxn05636		Correct positive	Gene KO	ArgonneLBMedia	peg.3249	rxn05636		Correct positive	Gene KO	ArgonneLBMedia	peg.3249	rxn05636
Correct positive	Gene KO	ArgonneLBMedia	peg.3250	rxn05636		Correct positive	Gene KO	ArgonneLBMedia	peg.3250	rxn05636		Correct positive	Gene KO	ArgonneLBMedia	peg.3250	rxn05636
Correct positive	Gene KO	ArgonneLBMedia	peg.3251	rxn01523		Correct positive	Gene KO	ArgonneLBMedia	peg.3251	rxn01523		Correct positive	Gene KO	ArgonneLBMedia	peg.3251	rxn01523
Correct positive	Gene KO	ArgonneLBMedia	peg.3253	rxn01297,rxn01522		Correct positive	Gene KO	ArgonneLBMedia	peg.3253	rxn01297,rxn01522		Correct positive	Gene KO	ArgonneLBMedia	peg.3253	rxn01297,rxn01522
Correct positive	Gene KO	ArgonneLBMedia	peg.3254	rxn01297,rxn01522		Correct positive	Gene KO	ArgonneLBMedia	peg.3254	rxn01297,rxn01522		Correct positive	Gene KO	ArgonneLBMedia	peg.3254	rxn01297,rxn01522
Correct positive	Gene KO	ArgonneLBMedia	peg.3255	rxn01297,rxn01522		Correct positive	Gene KO	ArgonneLBMedia	peg.3255	rxn01297,rxn01522		Correct positive	Gene KO	ArgonneLBMedia	peg.3255	rxn01297,rxn01522
Correct positive	Gene KO	ArgonneLBMedia	peg.3258	rxn00272,rxn00422		Correct positive	Gene KO	ArgonneLBMedia	peg.3258	rxn00272,rxn00422		Correct positive	Gene KO	ArgonneLBMedia	peg.3258	rxn00272,rxn00422
Correct positive	Gene KO	ArgonneLBMedia	peg.3259	rxn01747,rxn03842		Correct positive	Gene KO	ArgonneLBMedia	peg.3259	rxn01747,rxn03842		Correct positive	Gene KO	ArgonneLBMedia	peg.3259	rxn01747,rxn03842
Correct positive	Gene KO	ArgonneLBMedia	peg.3261			Correct positive	Gene KO	ArgonneLBMedia	peg.3261			Correct positive	Gene KO	ArgonneLBMedia	peg.3261
Correct positive	Gene KO	ArgonneLBMedia	peg.3264			Correct positive	Gene KO	ArgonneLBMedia	peg.3264			Correct positive	Gene KO	ArgonneLBMedia	peg.3264
Correct positive	Gene KO	ArgonneLBMedia	peg.3265			Correct positive	Gene KO	ArgonneLBMedia	peg.3265			Correct positive	Gene KO	ArgonneLBMedia	peg.3265
Correct positive	Gene KO	ArgonneLBMedia	peg.3266			Correct positive	Gene KO	ArgonneLBMedia	peg.3266			Correct positive	Gene KO	ArgonneLBMedia	peg.3266
Correct positive	Gene KO	ArgonneLBMedia	peg.3267	rxn11511		Correct positive	Gene KO	ArgonneLBMedia	peg.3267	rxn11511		Correct positive	Gene KO	ArgonneLBMedia	peg.3267	rxn11511
Correct positive	Gene KO	ArgonneLBMedia	peg.3271			Correct positive	Gene KO	ArgonneLBMedia	peg.3271			Correct positive	Gene KO	ArgonneLBMedia	peg.3271
Correct positive	Gene KO	ArgonneLBMedia	peg.3278			Correct positive	Gene KO	ArgonneLBMedia	peg.3278			Correct positive	Gene KO	ArgonneLBMedia	peg.3278
Correct positive	Gene KO	ArgonneLBMedia	peg.3279			Correct positive	Gene KO	ArgonneLBMedia	peg.3279			Correct positive	Gene KO	ArgonneLBMedia	peg.3279
Correct positive	Gene KO	ArgonneLBMedia	peg.3280			Correct positive	Gene KO	ArgonneLBMedia	peg.3280			Correct positive	Gene KO	ArgonneLBMedia	peg.3280
Correct positive	Gene KO	ArgonneLBMedia	peg.3285	rxn00908		Correct positive	Gene KO	ArgonneLBMedia	peg.3285	rxn00908		Correct positive	Gene KO	ArgonneLBMedia	peg.3285	rxn00908
Correct positive	Gene KO	ArgonneLBMedia	peg.3286			Correct positive	Gene KO	ArgonneLBMedia	peg.3286			Correct positive	Gene KO	ArgonneLBMedia	peg.3286
Correct positive	Gene KO	ArgonneLBMedia	peg.3287			Correct positive	Gene KO	ArgonneLBMedia	peg.3287			Correct positive	Gene KO	ArgonneLBMedia	peg.3287
Correct positive	Gene KO	ArgonneLBMedia	peg.3288			Correct positive	Gene KO	ArgonneLBMedia	peg.3288			Correct positive	Gene KO	ArgonneLBMedia	peg.3288
Correct positive	Gene KO	ArgonneLBMedia	peg.3289	rxn01451,rxn02933,rxn03239,rxn03246,rxn04750,rxn03242,rxn03244,rxn03249,rxn06777		Correct positive	Gene KO	ArgonneLBMedia	peg.3289	rxn01451,rxn02933,rxn03239,rxn03246,rxn04750,rxn03242,rxn03244,rxn03249,rxn06777		Correct positive	Gene KO	ArgonneLBMedia	peg.3289	rxn01451,rxn02933,rxn03239,rxn03246,rxn04750,rxn03242,rxn03244,rxn03249,rxn06777
Correct positive	Gene KO	ArgonneLBMedia	peg.329			Correct positive	Gene KO	ArgonneLBMedia	peg.329			Correct positive	Gene KO	ArgonneLBMedia	peg.329
Correct positive	Gene KO	ArgonneLBMedia	peg.3290	rxn09188		Correct positive	Gene KO	ArgonneLBMedia	peg.3290	rxn09188		Correct positive	Gene KO	ArgonneLBMedia	peg.3290	rxn09188
Correct positive	Gene KO	ArgonneLBMedia	peg.3299			Correct positive	Gene KO	ArgonneLBMedia	peg.3299			Correct positive	Gene KO	ArgonneLBMedia	peg.3299
Correct positive	Gene KO	ArgonneLBMedia	peg.330	rxn00569,rxn00568		Correct positive	Gene KO	ArgonneLBMedia	peg.330	rxn00569,rxn00568		Correct positive	Gene KO	ArgonneLBMedia	peg.330	rxn00569,rxn00568
Correct positive	Gene KO	ArgonneLBMedia	peg.331	rxn00569,rxn00568		Correct positive	Gene KO	ArgonneLBMedia	peg.331	rxn00569,rxn00568		Correct positive	Gene KO	ArgonneLBMedia	peg.331	rxn00569,rxn00568
Correct positive	Gene KO	ArgonneLBMedia	peg.3310	rxn00799		Correct positive	Gene KO	ArgonneLBMedia	peg.3310	rxn00799		Correct positive	Gene KO	ArgonneLBMedia	peg.3310	rxn00799
Correct positive	Gene KO	ArgonneLBMedia	peg.332	rxn00569,rxn00568		Correct positive	Gene KO	ArgonneLBMedia	peg.332	rxn00569,rxn00568		Correct positive	Gene KO	ArgonneLBMedia	peg.332	rxn00569,rxn00568
Correct positive	Gene KO	ArgonneLBMedia	peg.3322	rxn05187,rxn05515		Correct positive	Gene KO	ArgonneLBMedia	peg.3322	rxn05187,rxn05515		Correct positive	Gene KO	ArgonneLBMedia	peg.3322	rxn05187,rxn05515
Correct positive	Gene KO	ArgonneLBMedia	peg.3323	rxn05187,rxn05515		Correct positive	Gene KO	ArgonneLBMedia	peg.3323	rxn05187,rxn05515		Correct positive	Gene KO	ArgonneLBMedia	peg.3323	rxn05187,rxn05515
Correct positive	Gene KO	ArgonneLBMedia	peg.3324	rxn05187,rxn05515		Correct positive	Gene KO	ArgonneLBMedia	peg.3324	rxn05187,rxn05515		Correct positive	Gene KO	ArgonneLBMedia	peg.3324	rxn05187,rxn05515
Correct positive	Gene KO	ArgonneLBMedia	peg.3326	rxn01107		Correct positive	Gene KO	ArgonneLBMedia	peg.3326	rxn01107		Correct positive	Gene KO	ArgonneLBMedia	peg.3326	rxn01107
Correct positive	Gene KO	ArgonneLBMedia	peg.333	rxn00569,rxn00568		Correct positive	Gene KO	ArgonneLBMedia	peg.333	rxn00569,rxn00568		Correct positive	Gene KO	ArgonneLBMedia	peg.333	rxn00569,rxn00568
Correct positive	Gene KO	ArgonneLBMedia	peg.3330			Correct positive	Gene KO	ArgonneLBMedia	peg.3330			Correct positive	Gene KO	ArgonneLBMedia	peg.3330
Correct positive	Gene KO	ArgonneLBMedia	peg.3336	rxn05188,rxn05558		Correct positive	Gene KO	ArgonneLBMedia	peg.3336	rxn05188,rxn05558		Correct positive	Gene KO	ArgonneLBMedia	peg.3336	rxn05188,rxn05558
Correct positive	Gene KO	ArgonneLBMedia	peg.3337	rxn05188,rxn05558		Correct positive	Gene KO	ArgonneLBMedia	peg.3337	rxn05188,rxn05558		Correct positive	Gene KO	ArgonneLBMedia	peg.3337	rxn05188,rxn05558
Correct positive	Gene KO	ArgonneLBMedia	peg.3338	rxn05188,rxn05558		Correct positive	Gene KO	ArgonneLBMedia	peg.3338	rxn05188,rxn05558		Correct positive	Gene KO	ArgonneLBMedia	peg.3338	rxn05188,rxn05558
Correct positive	Gene KO	ArgonneLBMedia	peg.3339	rxn05188,rxn05558		Correct positive	Gene KO	ArgonneLBMedia	peg.3339	rxn05188,rxn05558		Correct positive	Gene KO	ArgonneLBMedia	peg.3339	rxn05188,rxn05558
Correct positive	Gene KO	ArgonneLBMedia	peg.334			Correct positive	Gene KO	ArgonneLBMedia	peg.334			Correct positive	Gene KO	ArgonneLBMedia	peg.334
Correct positive	Gene KO	ArgonneLBMedia	peg.3340	rxn05628		Correct positive	Gene KO	ArgonneLBMedia	peg.3340	rxn05628		Correct positive	Gene KO	ArgonneLBMedia	peg.3340	rxn05628
Correct positive	Gene KO	ArgonneLBMedia	peg.3343	rxn05619		Correct positive	Gene KO	ArgonneLBMedia	peg.3343	rxn05619		Correct positive	Gene KO	ArgonneLBMedia	peg.3343	rxn05619
Correct positive	Gene KO	ArgonneLBMedia	peg.3344	rxn05619		Correct positive	Gene KO	ArgonneLBMedia	peg.3344	rxn05619		Correct positive	Gene KO	ArgonneLBMedia	peg.3344	rxn05619
Correct positive	Gene KO	ArgonneLBMedia	peg.3345	rxn05619		Correct positive	Gene KO	ArgonneLBMedia	peg.3345	rxn05619		Correct positive	Gene KO	ArgonneLBMedia	peg.3345	rxn05619
Correct positive	Gene KO	ArgonneLBMedia	peg.3349	rxn00623		Correct positive	Gene KO	ArgonneLBMedia	peg.3349	rxn00623		Correct positive	Gene KO	ArgonneLBMedia	peg.3349	rxn00623
Correct positive	Gene KO	ArgonneLBMedia	peg.335			Correct positive	Gene KO	ArgonneLBMedia	peg.335			Correct positive	Gene KO	ArgonneLBMedia	peg.335
Correct positive	Gene KO	ArgonneLBMedia	peg.3350	rxn00623		Correct positive	Gene KO	ArgonneLBMedia	peg.3350	rxn00623		Correct positive	Gene KO	ArgonneLBMedia	peg.3350	rxn00623
Correct positive	Gene KO	ArgonneLBMedia	peg.3355			Correct positive	Gene KO	ArgonneLBMedia	peg.3355			Correct positive	Gene KO	ArgonneLBMedia	peg.3355
Correct positive	Gene KO	ArgonneLBMedia	peg.3356			Correct positive	Gene KO	ArgonneLBMedia	peg.3356			Correct positive	Gene KO	ArgonneLBMedia	peg.3356
Correct positive	Gene KO	ArgonneLBMedia	peg.3376			Correct positive	Gene KO	ArgonneLBMedia	peg.3376			Correct positive	Gene KO	ArgonneLBMedia	peg.3376
Correct positive	Gene KO	ArgonneLBMedia	peg.3377			Correct positive	Gene KO	ArgonneLBMedia	peg.3377			Correct positive	Gene KO	ArgonneLBMedia	peg.3377
Correct positive	Gene KO	ArgonneLBMedia	peg.3378			Correct positive	Gene KO	ArgonneLBMedia	peg.3378			Correct positive	Gene KO	ArgonneLBMedia	peg.3378
Correct positive	Gene KO	ArgonneLBMedia	peg.3379			Correct positive	Gene KO	ArgonneLBMedia	peg.3379			Correct positive	Gene KO	ArgonneLBMedia	peg.3379
Correct positive	Gene KO	ArgonneLBMedia	peg.3386	rxn05550,rxn05180		Correct positive	Gene KO	ArgonneLBMedia	peg.3386	rxn05550,rxn05180		Correct positive	Gene KO	ArgonneLBMedia	peg.3386	rxn05550,rxn05180
Correct positive	Gene KO	ArgonneLBMedia	peg.3387	rxn05550,rxn05180		Correct positive	Gene KO	ArgonneLBMedia	peg.3387	rxn05550,rxn05180		Correct positive	Gene KO	ArgonneLBMedia	peg.3387	rxn05550,rxn05180
Correct positive	Gene KO	ArgonneLBMedia	peg.3388	rxn05550,rxn05180		Correct positive	Gene KO	ArgonneLBMedia	peg.3388	rxn05550,rxn05180		Correct positive	Gene KO	ArgonneLBMedia	peg.3388	rxn05550,rxn05180
Correct positive	Gene KO	ArgonneLBMedia	peg.3389	rxn05550,rxn05180		Correct positive	Gene KO	ArgonneLBMedia	peg.3389	rxn05550,rxn05180		Correct positive	Gene KO	ArgonneLBMedia	peg.3389	rxn05550,rxn05180
Correct positive	Gene KO	ArgonneLBMedia	peg.3400	rxn00781		Correct positive	Gene KO	ArgonneLBMedia	peg.3400	rxn00781		Correct positive	Gene KO	ArgonneLBMedia	peg.3400	rxn00781
Correct positive	Gene KO	ArgonneLBMedia	peg.3402	rxn05566,rxn05500		Correct positive	Gene KO	ArgonneLBMedia	peg.3402	rxn05566,rxn05500		Correct positive	Gene KO	ArgonneLBMedia	peg.3402	rxn05566,rxn05500
Correct positive	Gene KO	ArgonneLBMedia	peg.3419			Correct positive	Gene KO	ArgonneLBMedia	peg.3419			Correct positive	Gene KO	ArgonneLBMedia	peg.3419
Correct positive	Gene KO	ArgonneLBMedia	peg.342			Correct positive	Gene KO	ArgonneLBMedia	peg.342			Correct positive	Gene KO	ArgonneLBMedia	peg.342
Correct positive	Gene KO	ArgonneLBMedia	peg.3425			Correct positive	Gene KO	ArgonneLBMedia	peg.3425			Correct positive	Gene KO	ArgonneLBMedia	peg.3425
Correct positive	Gene KO	ArgonneLBMedia	peg.346	rxn03644		Correct positive	Gene KO	ArgonneLBMedia	peg.346	rxn03644		Correct positive	Gene KO	ArgonneLBMedia	peg.346	rxn03644
Correct positive	Gene KO	ArgonneLBMedia	peg.3461	rxn01967		Correct positive	Gene KO	ArgonneLBMedia	peg.3461	rxn01967		Correct positive	Gene KO	ArgonneLBMedia	peg.3461	rxn01967
Correct positive	Gene KO	ArgonneLBMedia	peg.3462	rxn09989		Correct positive	Gene KO	ArgonneLBMedia	peg.3462	rxn09989		Correct positive	Gene KO	ArgonneLBMedia	peg.3462	rxn09989
Correct positive	Gene KO	ArgonneLBMedia	peg.3463	rxn01966,rxn01132		Correct positive	Gene KO	ArgonneLBMedia	peg.3463	rxn01966,rxn01132		Correct positive	Gene KO	ArgonneLBMedia	peg.3463	rxn01966,rxn01132
Correct positive	Gene KO	ArgonneLBMedia	peg.347	rxn03643		Correct positive	Gene KO	ArgonneLBMedia	peg.347	rxn03643		Correct positive	Gene KO	ArgonneLBMedia	peg.347	rxn03643
Correct positive	Gene KO	ArgonneLBMedia	peg.3470			Correct positive	Gene KO	ArgonneLBMedia	peg.3470			Correct positive	Gene KO	ArgonneLBMedia	peg.3470
Correct positive	Gene KO	ArgonneLBMedia	peg.3472			Correct positive	Gene KO	ArgonneLBMedia	peg.3472			Correct positive	Gene KO	ArgonneLBMedia	peg.3472
Correct positive	Gene KO	ArgonneLBMedia	peg.3473			Correct positive	Gene KO	ArgonneLBMedia	peg.3473			Correct positive	Gene KO	ArgonneLBMedia	peg.3473
Correct positive	Gene KO	ArgonneLBMedia	peg.3474	rxn00512,rxn00324		Correct positive	Gene KO	ArgonneLBMedia	peg.3474	rxn00512,rxn00324		Correct positive	Gene KO	ArgonneLBMedia	peg.3474	rxn00512,rxn00324
Correct positive	Gene KO	ArgonneLBMedia	peg.3479	rxn02825		Correct positive	Gene KO	ArgonneLBMedia	peg.3479	rxn02825		Correct positive	Gene KO	ArgonneLBMedia	peg.3479	rxn02825
Correct positive	Gene KO	ArgonneLBMedia	peg.3492	rxn02834,rxn02835		Correct positive	Gene KO	ArgonneLBMedia	peg.3492	rxn02834,rxn02835		Correct positive	Gene KO	ArgonneLBMedia	peg.3492	rxn02834,rxn02835
Correct positive	Gene KO	ArgonneLBMedia	peg.3493	rxn03135		Correct positive	Gene KO	ArgonneLBMedia	peg.3493	rxn03135		Correct positive	Gene KO	ArgonneLBMedia	peg.3493	rxn03135
Correct positive	Gene KO	ArgonneLBMedia	peg.3494	rxn03175		Correct positive	Gene KO	ArgonneLBMedia	peg.3494	rxn03175		Correct positive	Gene KO	ArgonneLBMedia	peg.3494	rxn03175
Correct positive	Gene KO	ArgonneLBMedia	peg.3495	rxn03135		Correct positive	Gene KO	ArgonneLBMedia	peg.3495	rxn03135		Correct positive	Gene KO	ArgonneLBMedia	peg.3495	rxn03135
Correct positive	Gene KO	ArgonneLBMedia	peg.3496	rxn02473		Correct positive	Gene KO	ArgonneLBMedia	peg.3496	rxn02473		Correct positive	Gene KO	ArgonneLBMedia	peg.3496	rxn02473
Correct positive	Gene KO	ArgonneLBMedia	peg.3497	rxn00863,rxn02159		Correct positive	Gene KO	ArgonneLBMedia	peg.3497	rxn00863,rxn02159		Correct positive	Gene KO	ArgonneLBMedia	peg.3497	rxn00863,rxn02159
Correct positive	Gene KO	ArgonneLBMedia	peg.3498	rxn00789		Correct positive	Gene KO	ArgonneLBMedia	peg.3498	rxn00789		Correct positive	Gene KO	ArgonneLBMedia	peg.3498	rxn00789
Correct positive	Gene KO	ArgonneLBMedia	peg.3499	rxn00789		Correct positive	Gene KO	ArgonneLBMedia	peg.3499	rxn00789		Correct positive	Gene KO	ArgonneLBMedia	peg.3499	rxn00789
Correct positive	Gene KO	ArgonneLBMedia	peg.3503			Correct positive	Gene KO	ArgonneLBMedia	peg.3503			Correct positive	Gene KO	ArgonneLBMedia	peg.3503
Correct positive	Gene KO	ArgonneLBMedia	peg.3507	rxn01484		Correct positive	Gene KO	ArgonneLBMedia	peg.3507	rxn01484		Correct positive	Gene KO	ArgonneLBMedia	peg.3507	rxn01484
Correct positive	Gene KO	ArgonneLBMedia	peg.3508			Correct positive	Gene KO	ArgonneLBMedia	peg.3508			Correct positive	Gene KO	ArgonneLBMedia	peg.3508
False negative	Gene KO	ArgonneLBMedia	peg.3558	rxn10318,rxn10322,rxn10316,rxn10324,rxn10320,rxn10319,rxn10317,rxn10321,rxn10323		False negative	Gene KO	ArgonneLBMedia	peg.3558	rxn10318,rxn10322,rxn10316,rxn10324,rxn10320,rxn10319,rxn10317,rxn10321,rxn10323		False negative	Gene KO	ArgonneLBMedia	peg.3558	rxn10318,rxn10322,rxn10316,rxn10324,rxn10320,rxn10319,rxn10317,rxn10321,rxn10323
Correct positive	Gene KO	ArgonneLBMedia	peg.3560	rxn09996		Correct positive	Gene KO	ArgonneLBMedia	peg.3560	rxn09996		Correct positive	Gene KO	ArgonneLBMedia	peg.3560	rxn09996
Correct positive	Gene KO	ArgonneLBMedia	peg.3561	rxn09996		Correct positive	Gene KO	ArgonneLBMedia	peg.3561	rxn09996		Correct positive	Gene KO	ArgonneLBMedia	peg.3561	rxn09996
Correct positive	Gene KO	ArgonneLBMedia	peg.3562	rxn09996		Correct positive	Gene KO	ArgonneLBMedia	peg.3562	rxn09996		Correct positive	Gene KO	ArgonneLBMedia	peg.3562	rxn09996
Correct positive	Gene KO	ArgonneLBMedia	peg.3563	rxn09996		Correct positive	Gene KO	ArgonneLBMedia	peg.3563	rxn09996		Correct positive	Gene KO	ArgonneLBMedia	peg.3563	rxn09996
Correct positive	Gene KO	ArgonneLBMedia	peg.3564			Correct positive	Gene KO	ArgonneLBMedia	peg.3564			Correct positive	Gene KO	ArgonneLBMedia	peg.3564
Correct positive	Gene KO	ArgonneLBMedia	peg.3565	rxn09996		Correct positive	Gene KO	ArgonneLBMedia	peg.3565	rxn09996		Correct positive	Gene KO	ArgonneLBMedia	peg.3565	rxn09996
Correct positive	Gene KO	ArgonneLBMedia	peg.3566	rxn09996		Correct positive	Gene KO	ArgonneLBMedia	peg.3566	rxn09996		Correct positive	Gene KO	ArgonneLBMedia	peg.3566	rxn09996
Correct positive	Gene KO	ArgonneLBMedia	peg.3567	rxn09996		Correct positive	Gene KO	ArgonneLBMedia	peg.3567	rxn09996		Correct positive	Gene KO	ArgonneLBMedia	peg.3567	rxn09996
Correct positive	Gene KO	ArgonneLBMedia	peg.3568			Correct positive	Gene KO	ArgonneLBMedia	peg.3568			Correct positive	Gene KO	ArgonneLBMedia	peg.3568
Correct positive	Gene KO	ArgonneLBMedia	peg.3573			Correct positive	Gene KO	ArgonneLBMedia	peg.3573			Correct positive	Gene KO	ArgonneLBMedia	peg.3573
Correct positive	Gene KO	ArgonneLBMedia	peg.3574			Correct positive	Gene KO	ArgonneLBMedia	peg.3574			Correct positive	Gene KO	ArgonneLBMedia	peg.3574
Correct positive	Gene KO	ArgonneLBMedia	peg.3575			Correct positive	Gene KO	ArgonneLBMedia	peg.3575			Correct positive	Gene KO	ArgonneLBMedia	peg.3575
Correct positive	Gene KO	ArgonneLBMedia	peg.3576			Correct positive	Gene KO	ArgonneLBMedia	peg.3576			Correct positive	Gene KO	ArgonneLBMedia	peg.3576
False negative	Gene KO	ArgonneLBMedia	peg.3580	rxn10304,rxn10193,rxn10299,rxn10300,rxn10302,rxn10305,rxn10298,rxn10301,rxn10306,rxn10303		False negative	Gene KO	ArgonneLBMedia	peg.3580	rxn10304,rxn10193,rxn10299,rxn10300,rxn10302,rxn10305,rxn10298,rxn10301,rxn10306,rxn10303		False negative	Gene KO	ArgonneLBMedia	peg.3580	rxn10304,rxn10193,rxn10299,rxn10300,rxn10302,rxn10305,rxn10298,rxn10301,rxn10306,rxn10303
Correct positive	Gene KO	ArgonneLBMedia	peg.3585	rxn02495		Correct positive	Gene KO	ArgonneLBMedia	peg.3585	rxn02495		Correct positive	Gene KO	ArgonneLBMedia	peg.3585	rxn02495
Correct positive	Gene KO	ArgonneLBMedia	peg.3586			Correct positive	Gene KO	ArgonneLBMedia	peg.3586			Correct positive	Gene KO	ArgonneLBMedia	peg.3586
Correct positive	Gene KO	ArgonneLBMedia	peg.3599	rxn00772,rxn01987		Correct positive	Gene KO	ArgonneLBMedia	peg.3599	rxn00772,rxn01987		Correct positive	Gene KO	ArgonneLBMedia	peg.3599	rxn00772,rxn01987
Correct positive	Gene KO	ArgonneLBMedia	peg.3600	rxn05549,rxn05644		Correct positive	Gene KO	ArgonneLBMedia	peg.3600	rxn05549,rxn05644		Correct positive	Gene KO	ArgonneLBMedia	peg.3600	rxn05549,rxn05644
Correct positive	Gene KO	ArgonneLBMedia	peg.3601	rxn05549,rxn05644		Correct positive	Gene KO	ArgonneLBMedia	peg.3601	rxn05549,rxn05644		Correct positive	Gene KO	ArgonneLBMedia	peg.3601	rxn05549,rxn05644
Correct positive	Gene KO	ArgonneLBMedia	peg.3602	rxn05549,rxn05644		Correct positive	Gene KO	ArgonneLBMedia	peg.3602	rxn05549,rxn05644		Correct positive	Gene KO	ArgonneLBMedia	peg.3602	rxn05549,rxn05644
Correct positive	Gene KO	ArgonneLBMedia	peg.3603	rxn05549,rxn05644		Correct positive	Gene KO	ArgonneLBMedia	peg.3603	rxn05549,rxn05644		Correct positive	Gene KO	ArgonneLBMedia	peg.3603	rxn05549,rxn05644
Correct positive	Gene KO	ArgonneLBMedia	peg.3607	rxn02113		Correct positive	Gene KO	ArgonneLBMedia	peg.3607	rxn02113		Correct positive	Gene KO	ArgonneLBMedia	peg.3607	rxn02113
Correct positive	Gene KO	ArgonneLBMedia	peg.3608			Correct positive	Gene KO	ArgonneLBMedia	peg.3608			Correct positive	Gene KO	ArgonneLBMedia	peg.3608
Correct positive	Gene KO	ArgonneLBMedia	peg.3610			Correct positive	Gene KO	ArgonneLBMedia	peg.3610			Correct positive	Gene KO	ArgonneLBMedia	peg.3610
Correct positive	Gene KO	ArgonneLBMedia	peg.3619			Correct positive	Gene KO	ArgonneLBMedia	peg.3619			Correct positive	Gene KO	ArgonneLBMedia	peg.3619
Correct positive	Gene KO	ArgonneLBMedia	peg.3620			Correct positive	Gene KO	ArgonneLBMedia	peg.3620			Correct positive	Gene KO	ArgonneLBMedia	peg.3620
Correct positive	Gene KO	ArgonneLBMedia	peg.3630			Correct positive	Gene KO	ArgonneLBMedia	peg.3630			Correct positive	Gene KO	ArgonneLBMedia	peg.3630
Correct positive	Gene KO	ArgonneLBMedia	peg.364	rxn03393		Correct positive	Gene KO	ArgonneLBMedia	peg.364	rxn03393		Correct positive	Gene KO	ArgonneLBMedia	peg.364	rxn03393
False negative	Gene KO	ArgonneLBMedia	peg.3644	rxn05398,rxn05333,rxn05330,rxn05415,rxn05419,rxn05402,rxn05335,rxn05369,rxn05381,rxn05386,rxn05361,rxn05334,rxn05394,rxn05406,rxn05365,rxn05332,rxn05329,rxn05427,rxn05390,rxn05423,rxn05462,rxn05411,rxn05431,rxn05373,rxn05331,rxn05377		False negative	Gene KO	ArgonneLBMedia	peg.3644	rxn05398,rxn05333,rxn05330,rxn05415,rxn05419,rxn05402,rxn05335,rxn05369,rxn05381,rxn05386,rxn05361,rxn05334,rxn05394,rxn05406,rxn05365,rxn05332,rxn05329,rxn05427,rxn05390,rxn05423,rxn05462,rxn05411,rxn05431,rxn05373,rxn05331,rxn05377		False negative	Gene KO	ArgonneLBMedia	peg.3644	rxn05398,rxn05333,rxn05330,rxn05415,rxn05419,rxn05402,rxn05335,rxn05369,rxn05381,rxn05386,rxn05361,rxn05334,rxn05394,rxn05406,rxn05365,rxn05332,rxn05329,rxn05427,rxn05390,rxn05423,rxn05462,rxn05411,rxn05431,rxn05373,rxn05331,rxn05377
Correct positive	Gene KO	ArgonneLBMedia	peg.3654	rxn05682		Correct positive	Gene KO	ArgonneLBMedia	peg.3654	rxn05682		Correct positive	Gene KO	ArgonneLBMedia	peg.3654	rxn05682
Correct positive	Gene KO	ArgonneLBMedia	peg.3658	rxn05466		Correct positive	Gene KO	ArgonneLBMedia	peg.3658	rxn05466		Correct positive	Gene KO	ArgonneLBMedia	peg.3658	rxn05466
Correct positive	Gene KO	ArgonneLBMedia	peg.3666			Correct positive	Gene KO	ArgonneLBMedia	peg.3666			Correct positive	Gene KO	ArgonneLBMedia	peg.3666
Correct positive	Gene KO	ArgonneLBMedia	peg.3671	rxn00101		Correct positive	Gene KO	ArgonneLBMedia	peg.3671	rxn00101		Correct positive	Gene KO	ArgonneLBMedia	peg.3671	rxn00101
Correct positive	Gene KO	ArgonneLBMedia	peg.3672	rxn00101		Correct positive	Gene KO	ArgonneLBMedia	peg.3672	rxn00101		Correct positive	Gene KO	ArgonneLBMedia	peg.3672	rxn00101
Correct positive	Gene KO	ArgonneLBMedia	peg.3673	rxn00101		Correct positive	Gene KO	ArgonneLBMedia	peg.3673	rxn00101		Correct positive	Gene KO	ArgonneLBMedia	peg.3673	rxn00101
Correct positive	Gene KO	ArgonneLBMedia	peg.3678	rxn00371		Correct positive	Gene KO	ArgonneLBMedia	peg.3678	rxn00371		Correct positive	Gene KO	ArgonneLBMedia	peg.3678	rxn00371
Correct positive	Gene KO	ArgonneLBMedia	peg.3687	rxn10042		Correct positive	Gene KO	ArgonneLBMedia	peg.3687	rxn10042		Correct positive	Gene KO	ArgonneLBMedia	peg.3687	rxn10042
Correct positive	Gene KO	ArgonneLBMedia	peg.3688	rxn10042		Correct positive	Gene KO	ArgonneLBMedia	peg.3688	rxn10042		Correct positive	Gene KO	ArgonneLBMedia	peg.3688	rxn10042
Correct positive	Gene KO	ArgonneLBMedia	peg.3689	rxn10042		Correct positive	Gene KO	ArgonneLBMedia	peg.3689	rxn10042		Correct positive	Gene KO	ArgonneLBMedia	peg.3689	rxn10042
Correct positive	Gene KO	ArgonneLBMedia	peg.3690	rxn10042		Correct positive	Gene KO	ArgonneLBMedia	peg.3690	rxn10042		Correct positive	Gene KO	ArgonneLBMedia	peg.3690	rxn10042
Correct positive	Gene KO	ArgonneLBMedia	peg.3691	rxn10042		Correct positive	Gene KO	ArgonneLBMedia	peg.3691	rxn10042		Correct positive	Gene KO	ArgonneLBMedia	peg.3691	rxn10042
Correct positive	Gene KO	ArgonneLBMedia	peg.3692	rxn10042		Correct positive	Gene KO	ArgonneLBMedia	peg.3692	rxn10042		Correct positive	Gene KO	ArgonneLBMedia	peg.3692	rxn10042
Correct positive	Gene KO	ArgonneLBMedia	peg.3693	rxn10042		Correct positive	Gene KO	ArgonneLBMedia	peg.3693	rxn10042		Correct positive	Gene KO	ArgonneLBMedia	peg.3693	rxn10042
Correct positive	Gene KO	ArgonneLBMedia	peg.3694	rxn10042		Correct positive	Gene KO	ArgonneLBMedia	peg.3694	rxn10042		Correct positive	Gene KO	ArgonneLBMedia	peg.3694	rxn10042
Correct positive	Gene KO	ArgonneLBMedia	peg.3695	rxn10042		Correct positive	Gene KO	ArgonneLBMedia	peg.3695	rxn10042		Correct positive	Gene KO	ArgonneLBMedia	peg.3695	rxn10042
Correct positive	Gene KO	ArgonneLBMedia	peg.3696			Correct positive	Gene KO	ArgonneLBMedia	peg.3696			Correct positive	Gene KO	ArgonneLBMedia	peg.3696
Correct positive	Gene KO	ArgonneLBMedia	peg.3699	rxn00777		Correct positive	Gene KO	ArgonneLBMedia	peg.3699	rxn00777		Correct positive	Gene KO	ArgonneLBMedia	peg.3699	rxn00777
Correct positive	Gene KO	ArgonneLBMedia	peg.3711			Correct positive	Gene KO	ArgonneLBMedia	peg.3711			Correct positive	Gene KO	ArgonneLBMedia	peg.3711
Correct positive	Gene KO	ArgonneLBMedia	peg.3712			Correct positive	Gene KO	ArgonneLBMedia	peg.3712			Correct positive	Gene KO	ArgonneLBMedia	peg.3712
Correct positive	Gene KO	ArgonneLBMedia	peg.3713	rxn01518,rxn01143		Correct positive	Gene KO	ArgonneLBMedia	peg.3713	rxn01518,rxn01143		Correct positive	Gene KO	ArgonneLBMedia	peg.3713	rxn01518,rxn01143
Correct positive	Gene KO	ArgonneLBMedia	peg.3716			Correct positive	Gene KO	ArgonneLBMedia	peg.3716			Correct positive	Gene KO	ArgonneLBMedia	peg.3716
Correct positive	Gene KO	ArgonneLBMedia	peg.3718	rxn01333		Correct positive	Gene KO	ArgonneLBMedia	peg.3718	rxn01333		Correct positive	Gene KO	ArgonneLBMedia	peg.3718	rxn01333
Correct positive	Gene KO	ArgonneLBMedia	peg.3724			Correct positive	Gene KO	ArgonneLBMedia	peg.3724			Correct positive	Gene KO	ArgonneLBMedia	peg.3724
Correct positive	Gene KO	ArgonneLBMedia	peg.3731			Correct positive	Gene KO	ArgonneLBMedia	peg.3731			Correct positive	Gene KO	ArgonneLBMedia	peg.3731
Correct positive	Gene KO	ArgonneLBMedia	peg.3732	rxn05748		Correct positive	Gene KO	ArgonneLBMedia	peg.3732	rxn05748		Correct positive	Gene KO	ArgonneLBMedia	peg.3732	rxn05748
Correct positive	Gene KO	ArgonneLBMedia	peg.3733	rxn05748		Correct positive	Gene KO	ArgonneLBMedia	peg.3733	rxn05748		Correct positive	Gene KO	ArgonneLBMedia	peg.3733	rxn05748
Correct positive	Gene KO	ArgonneLBMedia	peg.3734	rxn05748		Correct positive	Gene KO	ArgonneLBMedia	peg.3734	rxn05748		Correct positive	Gene KO	ArgonneLBMedia	peg.3734	rxn05748
Correct positive	Gene KO	ArgonneLBMedia	peg.3735	rxn05748		Correct positive	Gene KO	ArgonneLBMedia	peg.3735	rxn05748		Correct positive	Gene KO	ArgonneLBMedia	peg.3735	rxn05748
Correct positive	Gene KO	ArgonneLBMedia	peg.3739	rxn05626		Correct positive	Gene KO	ArgonneLBMedia	peg.3739	rxn05626		Correct positive	Gene KO	ArgonneLBMedia	peg.3739	rxn05626
Correct positive	Gene KO	ArgonneLBMedia	peg.3755	rxn00858		Correct positive	Gene KO	ArgonneLBMedia	peg.3755	rxn00858		Correct positive	Gene KO	ArgonneLBMedia	peg.3755	rxn00858
Correct positive	Gene KO	ArgonneLBMedia	peg.3756	rxn01406,rxn02061		Correct positive	Gene KO	ArgonneLBMedia	peg.3756	rxn01406,rxn02061		Correct positive	Gene KO	ArgonneLBMedia	peg.3756	rxn01406,rxn02061
Correct positive	Gene KO	ArgonneLBMedia	peg.3760	rxn03690		Correct positive	Gene KO	ArgonneLBMedia	peg.3760	rxn03690		Correct positive	Gene KO	ArgonneLBMedia	peg.3760	rxn03690
Correct positive	Gene KO	ArgonneLBMedia	peg.3762			Correct positive	Gene KO	ArgonneLBMedia	peg.3762			Correct positive	Gene KO	ArgonneLBMedia	peg.3762
Correct positive	Gene KO	ArgonneLBMedia	peg.3766			Correct positive	Gene KO	ArgonneLBMedia	peg.3766			Correct positive	Gene KO	ArgonneLBMedia	peg.3766
Correct positive	Gene KO	ArgonneLBMedia	peg.3772	rxn00173,rxn00670		Correct positive	Gene KO	ArgonneLBMedia	peg.3772	rxn00173,rxn00670		Correct positive	Gene KO	ArgonneLBMedia	peg.3772	rxn00173,rxn00670
Correct positive	Gene KO	ArgonneLBMedia	peg.3775			Correct positive	Gene KO	ArgonneLBMedia	peg.3775			Correct positive	Gene KO	ArgonneLBMedia	peg.3775
Correct positive	Gene KO	ArgonneLBMedia	peg.3782			Correct positive	Gene KO	ArgonneLBMedia	peg.3782			Correct positive	Gene KO	ArgonneLBMedia	peg.3782
Correct positive	Gene KO	ArgonneLBMedia	peg.3784			Correct positive	Gene KO	ArgonneLBMedia	peg.3784			Correct positive	Gene KO	ArgonneLBMedia	peg.3784
Correct positive	Gene KO	ArgonneLBMedia	peg.3785			Correct positive	Gene KO	ArgonneLBMedia	peg.3785			Correct positive	Gene KO	ArgonneLBMedia	peg.3785
Correct positive	Gene KO	ArgonneLBMedia	peg.3788	rxn01997		Correct positive	Gene KO	ArgonneLBMedia	peg.3788	rxn01997		Correct positive	Gene KO	ArgonneLBMedia	peg.3788	rxn01997
Correct positive	Gene KO	ArgonneLBMedia	peg.3789	rxn01675		Correct positive	Gene KO	ArgonneLBMedia	peg.3789	rxn01675		Correct positive	Gene KO	ArgonneLBMedia	peg.3789	rxn01675
Correct positive	Gene KO	ArgonneLBMedia	peg.3790	rxn00827		Correct positive	Gene KO	ArgonneLBMedia	peg.3790	rxn00827		Correct positive	Gene KO	ArgonneLBMedia	peg.3790	rxn00827
Correct positive	Gene KO	ArgonneLBMedia	peg.3792	rxn01316		Correct positive	Gene KO	ArgonneLBMedia	peg.3792	rxn01316		Correct positive	Gene KO	ArgonneLBMedia	peg.3792	rxn01316
Correct positive	Gene KO	ArgonneLBMedia	peg.3799			Correct positive	Gene KO	ArgonneLBMedia	peg.3799			Correct positive	Gene KO	ArgonneLBMedia	peg.3799
Correct positive	Gene KO	ArgonneLBMedia	peg.380			Correct positive	Gene KO	ArgonneLBMedia	peg.380			Correct positive	Gene KO	ArgonneLBMedia	peg.380
Correct positive	Gene KO	ArgonneLBMedia	peg.3801			Correct positive	Gene KO	ArgonneLBMedia	peg.3801			Correct positive	Gene KO	ArgonneLBMedia	peg.3801
Correct positive	Gene KO	ArgonneLBMedia	peg.3807			Correct positive	Gene KO	ArgonneLBMedia	peg.3807			Correct positive	Gene KO	ArgonneLBMedia	peg.3807
Correct positive	Gene KO	ArgonneLBMedia	peg.3809	rxn01737,rxn02760		Correct positive	Gene KO	ArgonneLBMedia	peg.3809	rxn01737,rxn02760		Correct positive	Gene KO	ArgonneLBMedia	peg.3809	rxn01737,rxn02760
Correct positive	Gene KO	ArgonneLBMedia	peg.381			Correct positive	Gene KO	ArgonneLBMedia	peg.381			Correct positive	Gene KO	ArgonneLBMedia	peg.381
Correct positive	Gene KO	ArgonneLBMedia	peg.3810	rxn05655		Correct positive	Gene KO	ArgonneLBMedia	peg.3810	rxn05655		Correct positive	Gene KO	ArgonneLBMedia	peg.3810	rxn05655
Correct positive	Gene KO	ArgonneLBMedia	peg.3811			Correct positive	Gene KO	ArgonneLBMedia	peg.3811			Correct positive	Gene KO	ArgonneLBMedia	peg.3811
Correct positive	Gene KO	ArgonneLBMedia	peg.3816			Correct positive	Gene KO	ArgonneLBMedia	peg.3816			Correct positive	Gene KO	ArgonneLBMedia	peg.3816
Correct positive	Gene KO	ArgonneLBMedia	peg.3819	rxn10046		Correct positive	Gene KO	ArgonneLBMedia	peg.3819	rxn10046		Correct positive	Gene KO	ArgonneLBMedia	peg.3819	rxn10046
Correct positive	Gene KO	ArgonneLBMedia	peg.382			Correct positive	Gene KO	ArgonneLBMedia	peg.382			Correct positive	Gene KO	ArgonneLBMedia	peg.382
Correct positive	Gene KO	ArgonneLBMedia	peg.3820	rxn10046		Correct positive	Gene KO	ArgonneLBMedia	peg.3820	rxn10046		Correct positive	Gene KO	ArgonneLBMedia	peg.3820	rxn10046
Correct positive	Gene KO	ArgonneLBMedia	peg.3821	rxn10046		Correct positive	Gene KO	ArgonneLBMedia	peg.3821	rxn10046		Correct positive	Gene KO	ArgonneLBMedia	peg.3821	rxn10046
Correct positive	Gene KO	ArgonneLBMedia	peg.3822	rxn10046		Correct positive	Gene KO	ArgonneLBMedia	peg.3822	rxn10046		Correct positive	Gene KO	ArgonneLBMedia	peg.3822	rxn10046
Correct positive	Gene KO	ArgonneLBMedia	peg.3824	rxn00355		Correct positive	Gene KO	ArgonneLBMedia	peg.3824	rxn00355		Correct positive	Gene KO	ArgonneLBMedia	peg.3824	rxn00355
Correct positive	Gene KO	ArgonneLBMedia	peg.3825	rxn00808		Correct positive	Gene KO	ArgonneLBMedia	peg.3825	rxn00808		Correct positive	Gene KO	ArgonneLBMedia	peg.3825	rxn00808
Correct positive	Gene KO	ArgonneLBMedia	peg.3829	rxn05308		Correct positive	Gene KO	ArgonneLBMedia	peg.3829	rxn05308		Correct positive	Gene KO	ArgonneLBMedia	peg.3829	rxn05308
Correct positive	Gene KO	ArgonneLBMedia	peg.383			Correct positive	Gene KO	ArgonneLBMedia	peg.383			Correct positive	Gene KO	ArgonneLBMedia	peg.383
Correct positive	Gene KO	ArgonneLBMedia	peg.3831	rxn05292		Correct positive	Gene KO	ArgonneLBMedia	peg.3831	rxn05292		Correct positive	Gene KO	ArgonneLBMedia	peg.3831	rxn05292
Correct positive	Gene KO	ArgonneLBMedia	peg.3832	rxn05292		Correct positive	Gene KO	ArgonneLBMedia	peg.3832	rxn05292		Correct positive	Gene KO	ArgonneLBMedia	peg.3832	rxn05292
Correct positive	Gene KO	ArgonneLBMedia	peg.3834			Correct positive	Gene KO	ArgonneLBMedia	peg.3834			Correct positive	Gene KO	ArgonneLBMedia	peg.3834
Correct positive	Gene KO	ArgonneLBMedia	peg.3835	rxn03075		Correct positive	Gene KO	ArgonneLBMedia	peg.3835	rxn03075		Correct positive	Gene KO	ArgonneLBMedia	peg.3835	rxn03075
Correct positive	Gene KO	ArgonneLBMedia	peg.384			Correct positive	Gene KO	ArgonneLBMedia	peg.384			Correct positive	Gene KO	ArgonneLBMedia	peg.384
Correct positive	Gene KO	ArgonneLBMedia	peg.3842			Correct positive	Gene KO	ArgonneLBMedia	peg.3842			Correct positive	Gene KO	ArgonneLBMedia	peg.3842
Correct positive	Gene KO	ArgonneLBMedia	peg.3844			Correct positive	Gene KO	ArgonneLBMedia	peg.3844			Correct positive	Gene KO	ArgonneLBMedia	peg.3844
False negative	Gene KO	ArgonneLBMedia	peg.3855	rxn10191		False negative	Gene KO	ArgonneLBMedia	peg.3855	rxn10191		False negative	Gene KO	ArgonneLBMedia	peg.3855	rxn10191
False negative	Gene KO	ArgonneLBMedia	peg.3856	rxn10191		False negative	Gene KO	ArgonneLBMedia	peg.3856	rxn10191		False negative	Gene KO	ArgonneLBMedia	peg.3856	rxn10191
False negative	Gene KO	ArgonneLBMedia	peg.3857	rxn10191		False negative	Gene KO	ArgonneLBMedia	peg.3857	rxn10191		False negative	Gene KO	ArgonneLBMedia	peg.3857	rxn10191
False negative	Gene KO	ArgonneLBMedia	peg.3858	rxn10191		False negative	Gene KO	ArgonneLBMedia	peg.3858	rxn10191		False negative	Gene KO	ArgonneLBMedia	peg.3858	rxn10191
Correct positive	Gene KO	ArgonneLBMedia	peg.3860			Correct positive	Gene KO	ArgonneLBMedia	peg.3860			Correct positive	Gene KO	ArgonneLBMedia	peg.3860
Correct positive	Gene KO	ArgonneLBMedia	peg.3861			Correct positive	Gene KO	ArgonneLBMedia	peg.3861			Correct positive	Gene KO	ArgonneLBMedia	peg.3861
Correct positive	Gene KO	ArgonneLBMedia	peg.3862			Correct positive	Gene KO	ArgonneLBMedia	peg.3862			Correct positive	Gene KO	ArgonneLBMedia	peg.3862
Correct positive	Gene KO	ArgonneLBMedia	peg.3863			Correct positive	Gene KO	ArgonneLBMedia	peg.3863			Correct positive	Gene KO	ArgonneLBMedia	peg.3863
Correct positive	Gene KO	ArgonneLBMedia	peg.3864			Correct positive	Gene KO	ArgonneLBMedia	peg.3864			Correct positive	Gene KO	ArgonneLBMedia	peg.3864
Correct positive	Gene KO	ArgonneLBMedia	peg.3868			Correct positive	Gene KO	ArgonneLBMedia	peg.3868			Correct positive	Gene KO	ArgonneLBMedia	peg.3868
Correct positive	Gene KO	ArgonneLBMedia	peg.387			Correct positive	Gene KO	ArgonneLBMedia	peg.387			Correct positive	Gene KO	ArgonneLBMedia	peg.387
Correct positive	Gene KO	ArgonneLBMedia	peg.3876			Correct positive	Gene KO	ArgonneLBMedia	peg.3876			Correct positive	Gene KO	ArgonneLBMedia	peg.3876
Correct positive	Gene KO	ArgonneLBMedia	peg.3880			Correct positive	Gene KO	ArgonneLBMedia	peg.3880			Correct positive	Gene KO	ArgonneLBMedia	peg.3880
Correct positive	Gene KO	ArgonneLBMedia	peg.3881			Correct positive	Gene KO	ArgonneLBMedia	peg.3881			Correct positive	Gene KO	ArgonneLBMedia	peg.3881
Correct positive	Gene KO	ArgonneLBMedia	peg.3882			Correct positive	Gene KO	ArgonneLBMedia	peg.3882			Correct positive	Gene KO	ArgonneLBMedia	peg.3882
Correct positive	Gene KO	ArgonneLBMedia	peg.3888			Correct positive	Gene KO	ArgonneLBMedia	peg.3888			Correct positive	Gene KO	ArgonneLBMedia	peg.3888
Correct positive	Gene KO	ArgonneLBMedia	peg.3891	rxn00214		Correct positive	Gene KO	ArgonneLBMedia	peg.3891	rxn00214		Correct positive	Gene KO	ArgonneLBMedia	peg.3891	rxn00214
Correct positive	Gene KO	ArgonneLBMedia	peg.3897			Correct positive	Gene KO	ArgonneLBMedia	peg.3897			Correct positive	Gene KO	ArgonneLBMedia	peg.3897
Correct positive	Gene KO	ArgonneLBMedia	peg.3900			Correct positive	Gene KO	ArgonneLBMedia	peg.3900			Correct positive	Gene KO	ArgonneLBMedia	peg.3900
Correct positive	Gene KO	ArgonneLBMedia	peg.3901			Correct positive	Gene KO	ArgonneLBMedia	peg.3901			Correct positive	Gene KO	ArgonneLBMedia	peg.3901
Correct positive	Gene KO	ArgonneLBMedia	peg.3902	rxn00992		Correct positive	Gene KO	ArgonneLBMedia	peg.3902	rxn00992		Correct positive	Gene KO	ArgonneLBMedia	peg.3902	rxn00992
Correct positive	Gene KO	ArgonneLBMedia	peg.3903	rxn00290,rxn00994		Correct positive	Gene KO	ArgonneLBMedia	peg.3903	rxn00290,rxn00994		Correct positive	Gene KO	ArgonneLBMedia	peg.3903	rxn00290,rxn00994
Correct positive	Gene KO	ArgonneLBMedia	peg.3904	rxn00290,rxn00994		Correct positive	Gene KO	ArgonneLBMedia	peg.3904	rxn00290,rxn00994		Correct positive	Gene KO	ArgonneLBMedia	peg.3904	rxn00290,rxn00994
Correct positive	Gene KO	ArgonneLBMedia	peg.3907			Correct positive	Gene KO	ArgonneLBMedia	peg.3907			Correct positive	Gene KO	ArgonneLBMedia	peg.3907
Correct positive	Gene KO	ArgonneLBMedia	peg.391	rxn01204		Correct positive	Gene KO	ArgonneLBMedia	peg.391	rxn01204		Correct positive	Gene KO	ArgonneLBMedia	peg.391	rxn01204
Correct positive	Gene KO	ArgonneLBMedia	peg.3910			Correct positive	Gene KO	ArgonneLBMedia	peg.3910			Correct positive	Gene KO	ArgonneLBMedia	peg.3910
Correct positive	Gene KO	ArgonneLBMedia	peg.3911	rxn05213		Correct positive	Gene KO	ArgonneLBMedia	peg.3911	rxn05213		Correct positive	Gene KO	ArgonneLBMedia	peg.3911	rxn05213
Correct positive	Gene KO	ArgonneLBMedia	peg.392	rxn00509		Correct positive	Gene KO	ArgonneLBMedia	peg.392	rxn00509		Correct positive	Gene KO	ArgonneLBMedia	peg.392	rxn00509
Correct positive	Gene KO	ArgonneLBMedia	peg.393			Correct positive	Gene KO	ArgonneLBMedia	peg.393			Correct positive	Gene KO	ArgonneLBMedia	peg.393
Correct positive	Gene KO	ArgonneLBMedia	peg.3931			Correct positive	Gene KO	ArgonneLBMedia	peg.3931			Correct positive	Gene KO	ArgonneLBMedia	peg.3931
Correct positive	Gene KO	ArgonneLBMedia	peg.3932	rxn05647,rxn05501		Correct positive	Gene KO	ArgonneLBMedia	peg.3932	rxn05647,rxn05501		Correct positive	Gene KO	ArgonneLBMedia	peg.3932	rxn05647,rxn05501
Correct positive	Gene KO	ArgonneLBMedia	peg.394			Correct positive	Gene KO	ArgonneLBMedia	peg.394			Correct positive	Gene KO	ArgonneLBMedia	peg.394
Correct positive	Gene KO	ArgonneLBMedia	peg.3940	rxn00867		Correct positive	Gene KO	ArgonneLBMedia	peg.3940	rxn00867		Correct positive	Gene KO	ArgonneLBMedia	peg.3940	rxn00867
Correct positive	Gene KO	ArgonneLBMedia	peg.3941	rxn02085		Correct positive	Gene KO	ArgonneLBMedia	peg.3941	rxn02085		Correct positive	Gene KO	ArgonneLBMedia	peg.3941	rxn02085
Correct positive	Gene KO	ArgonneLBMedia	peg.3942	rxn01642		Correct positive	Gene KO	ArgonneLBMedia	peg.3942	rxn01642		Correct positive	Gene KO	ArgonneLBMedia	peg.3942	rxn01642
Correct positive	Gene KO	ArgonneLBMedia	peg.3943	rxn01639		Correct positive	Gene KO	ArgonneLBMedia	peg.3943	rxn01639		Correct positive	Gene KO	ArgonneLBMedia	peg.3943	rxn01639
Correct positive	Gene KO	ArgonneLBMedia	peg.3944	rxn05299		Correct positive	Gene KO	ArgonneLBMedia	peg.3944	rxn05299		Correct positive	Gene KO	ArgonneLBMedia	peg.3944	rxn05299
Correct positive	Gene KO	ArgonneLBMedia	peg.3945	rxn01648,rxn01366		Correct positive	Gene KO	ArgonneLBMedia	peg.3945	rxn01648,rxn01366		Correct positive	Gene KO	ArgonneLBMedia	peg.3945	rxn01648,rxn01366
Correct positive	Gene KO	ArgonneLBMedia	peg.3946			Correct positive	Gene KO	ArgonneLBMedia	peg.3946			Correct positive	Gene KO	ArgonneLBMedia	peg.3946
Correct positive	Gene KO	ArgonneLBMedia	peg.3947	rxn00784		Correct positive	Gene KO	ArgonneLBMedia	peg.3947	rxn00784		Correct positive	Gene KO	ArgonneLBMedia	peg.3947	rxn00784
Correct positive	Gene KO	ArgonneLBMedia	peg.3950	rxn05551		Correct positive	Gene KO	ArgonneLBMedia	peg.3950	rxn05551		Correct positive	Gene KO	ArgonneLBMedia	peg.3950	rxn05551
Correct positive	Gene KO	ArgonneLBMedia	peg.3952			Correct positive	Gene KO	ArgonneLBMedia	peg.3952			Correct positive	Gene KO	ArgonneLBMedia	peg.3952
Correct positive	Gene KO	ArgonneLBMedia	peg.3953	rxn05237,rxn05304		Correct positive	Gene KO	ArgonneLBMedia	peg.3953	rxn05237,rxn05304		Correct positive	Gene KO	ArgonneLBMedia	peg.3953	rxn05237,rxn05304
Correct positive	Gene KO	ArgonneLBMedia	peg.3954	rxn05237,rxn05304		Correct positive	Gene KO	ArgonneLBMedia	peg.3954	rxn05237,rxn05304		Correct positive	Gene KO	ArgonneLBMedia	peg.3954	rxn05237,rxn05304
Correct positive	Gene KO	ArgonneLBMedia	peg.3955	rxn05237,rxn05304		Correct positive	Gene KO	ArgonneLBMedia	peg.3955	rxn05237,rxn05304		Correct positive	Gene KO	ArgonneLBMedia	peg.3955	rxn05237,rxn05304
Correct positive	Gene KO	ArgonneLBMedia	peg.3959	rxn04068,rxn03094,rxn02795		Correct positive	Gene KO	ArgonneLBMedia	peg.3959	rxn04068,rxn03094,rxn02795		Correct positive	Gene KO	ArgonneLBMedia	peg.3959	rxn04068,rxn03094,rxn02795
Correct positive	Gene KO	ArgonneLBMedia	peg.396			Correct positive	Gene KO	ArgonneLBMedia	peg.396			Correct positive	Gene KO	ArgonneLBMedia	peg.396
Correct positive	Gene KO	ArgonneLBMedia	peg.3972	rxn01176		Correct positive	Gene KO	ArgonneLBMedia	peg.3972	rxn01176		Correct positive	Gene KO	ArgonneLBMedia	peg.3972	rxn01176
Correct positive	Gene KO	ArgonneLBMedia	peg.3974			Correct positive	Gene KO	ArgonneLBMedia	peg.3974			Correct positive	Gene KO	ArgonneLBMedia	peg.3974
Correct positive	Gene KO	ArgonneLBMedia	peg.3975			Correct positive	Gene KO	ArgonneLBMedia	peg.3975			Correct positive	Gene KO	ArgonneLBMedia	peg.3975
Correct positive	Gene KO	ArgonneLBMedia	peg.3976			Correct positive	Gene KO	ArgonneLBMedia	peg.3976			Correct positive	Gene KO	ArgonneLBMedia	peg.3976
Correct positive	Gene KO	ArgonneLBMedia	peg.3977	rxn02007		Correct positive	Gene KO	ArgonneLBMedia	peg.3977	rxn02007		Correct positive	Gene KO	ArgonneLBMedia	peg.3977	rxn02007
Correct positive	Gene KO	ArgonneLBMedia	peg.3978	rxn03931		Correct positive	Gene KO	ArgonneLBMedia	peg.3978	rxn03931		Correct positive	Gene KO	ArgonneLBMedia	peg.3978	rxn03931
Correct positive	Gene KO	ArgonneLBMedia	peg.3979	rxn03932		Correct positive	Gene KO	ArgonneLBMedia	peg.3979	rxn03932		Correct positive	Gene KO	ArgonneLBMedia	peg.3979	rxn03932
Correct positive	Gene KO	ArgonneLBMedia	peg.3980	rxn03932		Correct positive	Gene KO	ArgonneLBMedia	peg.3980	rxn03932		Correct positive	Gene KO	ArgonneLBMedia	peg.3980	rxn03932
Correct positive	Gene KO	ArgonneLBMedia	peg.3981	rxn00671,rxn00501,rxn09944		Correct positive	Gene KO	ArgonneLBMedia	peg.3981	rxn00671,rxn00501,rxn09944		Correct positive	Gene KO	ArgonneLBMedia	peg.3981	rxn00671,rxn00501,rxn09944
Correct positive	Gene KO	ArgonneLBMedia	peg.3986			Correct positive	Gene KO	ArgonneLBMedia	peg.3986			Correct positive	Gene KO	ArgonneLBMedia	peg.3986
Correct positive	Gene KO	ArgonneLBMedia	peg.399	rxn05617		Correct positive	Gene KO	ArgonneLBMedia	peg.399	rxn05617		Correct positive	Gene KO	ArgonneLBMedia	peg.399	rxn05617
Correct positive	Gene KO	ArgonneLBMedia	peg.3991			Correct positive	Gene KO	ArgonneLBMedia	peg.3991			Correct positive	Gene KO	ArgonneLBMedia	peg.3991
Correct positive	Gene KO	ArgonneLBMedia	peg.3997			Correct positive	Gene KO	ArgonneLBMedia	peg.3997			Correct positive	Gene KO	ArgonneLBMedia	peg.3997
Correct positive	Gene KO	ArgonneLBMedia	peg.400	rxn00546		Correct positive	Gene KO	ArgonneLBMedia	peg.400	rxn00546		Correct positive	Gene KO	ArgonneLBMedia	peg.400	rxn00546
Correct positive	Gene KO	ArgonneLBMedia	peg.4004	rxn01555		Correct positive	Gene KO	ArgonneLBMedia	peg.4004	rxn01555		Correct positive	Gene KO	ArgonneLBMedia	peg.4004	rxn01555
Correct positive	Gene KO	ArgonneLBMedia	peg.401	rxn00160,rxn01285,rxn04143,rxn01847		Correct positive	Gene KO	ArgonneLBMedia	peg.401	rxn00160,rxn01285,rxn04143,rxn01847		Correct positive	Gene KO	ArgonneLBMedia	peg.401	rxn00160,rxn01285,rxn04143,rxn01847
Correct positive	Gene KO	ArgonneLBMedia	peg.4010	rxn01102		Correct positive	Gene KO	ArgonneLBMedia	peg.4010	rxn01102		Correct positive	Gene KO	ArgonneLBMedia	peg.4010	rxn01102
Correct positive	Gene KO	ArgonneLBMedia	peg.4012	rxn01275		Correct positive	Gene KO	ArgonneLBMedia	peg.4012	rxn01275		Correct positive	Gene KO	ArgonneLBMedia	peg.4012	rxn01275
Correct positive	Gene KO	ArgonneLBMedia	peg.4013			Correct positive	Gene KO	ArgonneLBMedia	peg.4013			Correct positive	Gene KO	ArgonneLBMedia	peg.4013
Correct positive	Gene KO	ArgonneLBMedia	peg.4014			Correct positive	Gene KO	ArgonneLBMedia	peg.4014			Correct positive	Gene KO	ArgonneLBMedia	peg.4014
Correct positive	Gene KO	ArgonneLBMedia	peg.4017	rxn09992,rxn08025		Correct positive	Gene KO	ArgonneLBMedia	peg.4017	rxn09992,rxn08025		Correct positive	Gene KO	ArgonneLBMedia	peg.4017	rxn09992,rxn08025
Correct positive	Gene KO	ArgonneLBMedia	peg.4018			Correct positive	Gene KO	ArgonneLBMedia	peg.4018			Correct positive	Gene KO	ArgonneLBMedia	peg.4018
Correct positive	Gene KO	ArgonneLBMedia	peg.4025			Correct positive	Gene KO	ArgonneLBMedia	peg.4025			Correct positive	Gene KO	ArgonneLBMedia	peg.4025
Correct positive	Gene KO	ArgonneLBMedia	peg.4038	rxn00394		Correct positive	Gene KO	ArgonneLBMedia	peg.4038	rxn00394		Correct positive	Gene KO	ArgonneLBMedia	peg.4038	rxn00394
Correct positive	Gene KO	ArgonneLBMedia	peg.4039			Correct positive	Gene KO	ArgonneLBMedia	peg.4039			Correct positive	Gene KO	ArgonneLBMedia	peg.4039
Correct positive	Gene KO	ArgonneLBMedia	peg.4040	rxn00467		Correct positive	Gene KO	ArgonneLBMedia	peg.4040	rxn00467		Correct positive	Gene KO	ArgonneLBMedia	peg.4040	rxn00467
Correct positive	Gene KO	ArgonneLBMedia	peg.4048	rxn00838		Correct positive	Gene KO	ArgonneLBMedia	peg.4048	rxn00838		Correct positive	Gene KO	ArgonneLBMedia	peg.4048	rxn00838
Correct positive	Gene KO	ArgonneLBMedia	peg.409	rxn00002		Correct positive	Gene KO	ArgonneLBMedia	peg.409	rxn00002		Correct positive	Gene KO	ArgonneLBMedia	peg.409	rxn00002
Correct positive	Gene KO	ArgonneLBMedia	peg.4091	rxn01133		Correct positive	Gene KO	ArgonneLBMedia	peg.4091	rxn01133		Correct positive	Gene KO	ArgonneLBMedia	peg.4091	rxn01133
Correct positive	Gene KO	ArgonneLBMedia	peg.4092			Correct positive	Gene KO	ArgonneLBMedia	peg.4092			Correct positive	Gene KO	ArgonneLBMedia	peg.4092
Correct positive	Gene KO	ArgonneLBMedia	peg.417			Correct positive	Gene KO	ArgonneLBMedia	peg.417			Correct positive	Gene KO	ArgonneLBMedia	peg.417
Correct positive	Gene KO	ArgonneLBMedia	peg.420	rxn01386		Correct positive	Gene KO	ArgonneLBMedia	peg.420	rxn01386		Correct positive	Gene KO	ArgonneLBMedia	peg.420	rxn01386
Correct positive	Gene KO	ArgonneLBMedia	peg.434	rxn00152		Correct positive	Gene KO	ArgonneLBMedia	peg.434	rxn00152		Correct positive	Gene KO	ArgonneLBMedia	peg.434	rxn00152
Correct positive	Gene KO	ArgonneLBMedia	peg.436	rxn05618		Correct positive	Gene KO	ArgonneLBMedia	peg.436	rxn05618		Correct positive	Gene KO	ArgonneLBMedia	peg.436	rxn05618
Correct positive	Gene KO	ArgonneLBMedia	peg.444	rxn05654,rxn05561		Correct positive	Gene KO	ArgonneLBMedia	peg.444	rxn05654,rxn05561		Correct positive	Gene KO	ArgonneLBMedia	peg.444	rxn05654,rxn05561
Correct positive	Gene KO	ArgonneLBMedia	peg.447	rxn05654,rxn05561		Correct positive	Gene KO	ArgonneLBMedia	peg.447	rxn05654,rxn05561		Correct positive	Gene KO	ArgonneLBMedia	peg.447	rxn05654,rxn05561
Correct positive	Gene KO	ArgonneLBMedia	peg.452			Correct positive	Gene KO	ArgonneLBMedia	peg.452			Correct positive	Gene KO	ArgonneLBMedia	peg.452
Correct positive	Gene KO	ArgonneLBMedia	peg.474	rxn02046,rxn00420		Correct positive	Gene KO	ArgonneLBMedia	peg.474	rxn02046,rxn00420		Correct positive	Gene KO	ArgonneLBMedia	peg.474	rxn02046,rxn00420
Correct positive	Gene KO	ArgonneLBMedia	peg.507			Correct positive	Gene KO	ArgonneLBMedia	peg.507			Correct positive	Gene KO	ArgonneLBMedia	peg.507
Correct positive	Gene KO	ArgonneLBMedia	peg.534			Correct positive	Gene KO	ArgonneLBMedia	peg.534			Correct positive	Gene KO	ArgonneLBMedia	peg.534
Correct positive	Gene KO	ArgonneLBMedia	peg.548			Correct positive	Gene KO	ArgonneLBMedia	peg.548			Correct positive	Gene KO	ArgonneLBMedia	peg.548
Correct positive	Gene KO	ArgonneLBMedia	peg.562	rxn05495		Correct positive	Gene KO	ArgonneLBMedia	peg.562	rxn05495		Correct positive	Gene KO	ArgonneLBMedia	peg.562	rxn05495
Correct positive	Gene KO	ArgonneLBMedia	peg.566			Correct positive	Gene KO	ArgonneLBMedia	peg.566			Correct positive	Gene KO	ArgonneLBMedia	peg.566
Correct positive	Gene KO	ArgonneLBMedia	peg.574	rxn02166		Correct positive	Gene KO	ArgonneLBMedia	peg.574	rxn02166		Correct positive	Gene KO	ArgonneLBMedia	peg.574	rxn02166
Correct positive	Gene KO	ArgonneLBMedia	peg.578			Correct positive	Gene KO	ArgonneLBMedia	peg.578			Correct positive	Gene KO	ArgonneLBMedia	peg.578
Correct positive	Gene KO	ArgonneLBMedia	peg.581			Correct positive	Gene KO	ArgonneLBMedia	peg.581			Correct positive	Gene KO	ArgonneLBMedia	peg.581
Correct positive	Gene KO	ArgonneLBMedia	peg.582			Correct positive	Gene KO	ArgonneLBMedia	peg.582			Correct positive	Gene KO	ArgonneLBMedia	peg.582
Correct positive	Gene KO	ArgonneLBMedia	peg.583			Correct positive	Gene KO	ArgonneLBMedia	peg.583			Correct positive	Gene KO	ArgonneLBMedia	peg.583
Correct positive	Gene KO	ArgonneLBMedia	peg.584			Correct positive	Gene KO	ArgonneLBMedia	peg.584			Correct positive	Gene KO	ArgonneLBMedia	peg.584
Correct positive	Gene KO	ArgonneLBMedia	peg.586			Correct positive	Gene KO	ArgonneLBMedia	peg.586			Correct positive	Gene KO	ArgonneLBMedia	peg.586
Correct positive	Gene KO	ArgonneLBMedia	peg.587			Correct positive	Gene KO	ArgonneLBMedia	peg.587			Correct positive	Gene KO	ArgonneLBMedia	peg.587
Correct positive	Gene KO	ArgonneLBMedia	peg.590	rxn00438		Correct positive	Gene KO	ArgonneLBMedia	peg.590	rxn00438		Correct positive	Gene KO	ArgonneLBMedia	peg.590	rxn00438
Correct positive	Gene KO	ArgonneLBMedia	peg.615	rxn00634		Correct positive	Gene KO	ArgonneLBMedia	peg.615	rxn00634		Correct positive	Gene KO	ArgonneLBMedia	peg.615	rxn00634
Correct positive	Gene KO	ArgonneLBMedia	peg.616	rxn05648,rxn09661		Correct positive	Gene KO	ArgonneLBMedia	peg.616	rxn05648,rxn09661		Correct positive	Gene KO	ArgonneLBMedia	peg.616	rxn05648,rxn09661
Correct positive	Gene KO	ArgonneLBMedia	peg.617			Correct positive	Gene KO	ArgonneLBMedia	peg.617			Correct positive	Gene KO	ArgonneLBMedia	peg.617
Correct positive	Gene KO	ArgonneLBMedia	peg.623			Correct positive	Gene KO	ArgonneLBMedia	peg.623			Correct positive	Gene KO	ArgonneLBMedia	peg.623
Correct positive	Gene KO	ArgonneLBMedia	peg.624	rxn02112		Correct positive	Gene KO	ArgonneLBMedia	peg.624	rxn02112		Correct positive	Gene KO	ArgonneLBMedia	peg.624	rxn02112
Correct positive	Gene KO	ArgonneLBMedia	peg.631	rxn05475,rxn05564		Correct positive	Gene KO	ArgonneLBMedia	peg.631	rxn05475,rxn05564		Correct positive	Gene KO	ArgonneLBMedia	peg.631	rxn05475,rxn05564
Correct positive	Gene KO	ArgonneLBMedia	peg.636	rxn00917		Correct positive	Gene KO	ArgonneLBMedia	peg.636	rxn00917		Correct positive	Gene KO	ArgonneLBMedia	peg.636	rxn00917
Correct positive	Gene KO	ArgonneLBMedia	peg.637			Correct positive	Gene KO	ArgonneLBMedia	peg.637			Correct positive	Gene KO	ArgonneLBMedia	peg.637
Correct positive	Gene KO	ArgonneLBMedia	peg.643	rxn05229		Correct positive	Gene KO	ArgonneLBMedia	peg.643	rxn05229		Correct positive	Gene KO	ArgonneLBMedia	peg.643	rxn05229
Correct positive	Gene KO	ArgonneLBMedia	peg.644	rxn05229		Correct positive	Gene KO	ArgonneLBMedia	peg.644	rxn05229		Correct positive	Gene KO	ArgonneLBMedia	peg.644	rxn05229
Correct positive	Gene KO	ArgonneLBMedia	peg.645	rxn00800,rxn03136		Correct positive	Gene KO	ArgonneLBMedia	peg.645	rxn00800,rxn03136		Correct positive	Gene KO	ArgonneLBMedia	peg.645	rxn00800,rxn03136
Correct positive	Gene KO	ArgonneLBMedia	peg.646	rxn03147		Correct positive	Gene KO	ArgonneLBMedia	peg.646	rxn03147		Correct positive	Gene KO	ArgonneLBMedia	peg.646	rxn03147
Correct positive	Gene KO	ArgonneLBMedia	peg.647	rxn03084		Correct positive	Gene KO	ArgonneLBMedia	peg.647	rxn03084		Correct positive	Gene KO	ArgonneLBMedia	peg.647	rxn03084
Correct positive	Gene KO	ArgonneLBMedia	peg.648	rxn03084		Correct positive	Gene KO	ArgonneLBMedia	peg.648	rxn03084		Correct positive	Gene KO	ArgonneLBMedia	peg.648	rxn03084
Correct positive	Gene KO	ArgonneLBMedia	peg.649	rxn03084		Correct positive	Gene KO	ArgonneLBMedia	peg.649	rxn03084		Correct positive	Gene KO	ArgonneLBMedia	peg.649	rxn03084
Correct positive	Gene KO	ArgonneLBMedia	peg.650	rxn00790		Correct positive	Gene KO	ArgonneLBMedia	peg.650	rxn00790		Correct positive	Gene KO	ArgonneLBMedia	peg.650	rxn00790
Correct positive	Gene KO	ArgonneLBMedia	peg.651	rxn02937		Correct positive	Gene KO	ArgonneLBMedia	peg.651	rxn02937		Correct positive	Gene KO	ArgonneLBMedia	peg.651	rxn02937
Correct positive	Gene KO	ArgonneLBMedia	peg.652	rxn03004		Correct positive	Gene KO	ArgonneLBMedia	peg.652	rxn03004		Correct positive	Gene KO	ArgonneLBMedia	peg.652	rxn03004
Correct positive	Gene KO	ArgonneLBMedia	peg.653	rxn03137,rxn00832		Correct positive	Gene KO	ArgonneLBMedia	peg.653	rxn03137,rxn00832		Correct positive	Gene KO	ArgonneLBMedia	peg.653	rxn03137,rxn00832
Correct positive	Gene KO	ArgonneLBMedia	peg.654	rxn02895		Correct positive	Gene KO	ArgonneLBMedia	peg.654	rxn02895		Correct positive	Gene KO	ArgonneLBMedia	peg.654	rxn02895
Correct positive	Gene KO	ArgonneLBMedia	peg.657			Correct positive	Gene KO	ArgonneLBMedia	peg.657			Correct positive	Gene KO	ArgonneLBMedia	peg.657
Correct positive	Gene KO	ArgonneLBMedia	peg.660	rxn05760		Correct positive	Gene KO	ArgonneLBMedia	peg.660	rxn05760		Correct positive	Gene KO	ArgonneLBMedia	peg.660	rxn05760
Correct positive	Gene KO	ArgonneLBMedia	peg.667			Correct positive	Gene KO	ArgonneLBMedia	peg.667			Correct positive	Gene KO	ArgonneLBMedia	peg.667
Correct positive	Gene KO	ArgonneLBMedia	peg.697			Correct positive	Gene KO	ArgonneLBMedia	peg.697			Correct positive	Gene KO	ArgonneLBMedia	peg.697
Correct positive	Gene KO	ArgonneLBMedia	peg.698			Correct positive	Gene KO	ArgonneLBMedia	peg.698			Correct positive	Gene KO	ArgonneLBMedia	peg.698
Correct positive	Gene KO	ArgonneLBMedia	peg.699			Correct positive	Gene KO	ArgonneLBMedia	peg.699			Correct positive	Gene KO	ArgonneLBMedia	peg.699
Correct positive	Gene KO	ArgonneLBMedia	peg.70			Correct positive	Gene KO	ArgonneLBMedia	peg.70			Correct positive	Gene KO	ArgonneLBMedia	peg.70
Correct positive	Gene KO	ArgonneLBMedia	peg.708			Correct positive	Gene KO	ArgonneLBMedia	peg.708			Correct positive	Gene KO	ArgonneLBMedia	peg.708
Correct positive	Gene KO	ArgonneLBMedia	peg.711			Correct positive	Gene KO	ArgonneLBMedia	peg.711			Correct positive	Gene KO	ArgonneLBMedia	peg.711
Correct positive	Gene KO	ArgonneLBMedia	peg.716			Correct positive	Gene KO	ArgonneLBMedia	peg.716			Correct positive	Gene KO	ArgonneLBMedia	peg.716
Correct positive	Gene KO	ArgonneLBMedia	peg.723	rxn03906,rxn04745,rxn04724,rxn00589,rxn04748		Correct positive	Gene KO	ArgonneLBMedia	peg.723	rxn03906,rxn04745,rxn04724,rxn00589,rxn04748		Correct positive	Gene KO	ArgonneLBMedia	peg.723	rxn03906,rxn04745,rxn04724,rxn00589,rxn04748
Correct positive	Gene KO	ArgonneLBMedia	peg.727	rxn00702		Correct positive	Gene KO	ArgonneLBMedia	peg.727	rxn00702		Correct positive	Gene KO	ArgonneLBMedia	peg.727	rxn00702
Correct positive	Gene KO	ArgonneLBMedia	peg.728	rxn01750		Correct positive	Gene KO	ArgonneLBMedia	peg.728	rxn01750		Correct positive	Gene KO	ArgonneLBMedia	peg.728	rxn01750
Correct positive	Gene KO	ArgonneLBMedia	peg.73			Correct positive	Gene KO	ArgonneLBMedia	peg.73			Correct positive	Gene KO	ArgonneLBMedia	peg.73
Correct positive	Gene KO	ArgonneLBMedia	peg.733			Correct positive	Gene KO	ArgonneLBMedia	peg.733			Correct positive	Gene KO	ArgonneLBMedia	peg.733
Correct positive	Gene KO	ArgonneLBMedia	peg.735			Correct positive	Gene KO	ArgonneLBMedia	peg.735			Correct positive	Gene KO	ArgonneLBMedia	peg.735
False negative	Gene KO	ArgonneLBMedia	peg.74	rxn01257		Correct positive	Gene KO	ArgonneLBMedia	peg.74	rxn01257		Correct positive	Gene KO	ArgonneLBMedia	peg.74	rxn01257
Correct positive	Gene KO	ArgonneLBMedia	peg.749	rxn05148		Correct positive	Gene KO	ArgonneLBMedia	peg.749	rxn05148		Correct positive	Gene KO	ArgonneLBMedia	peg.749	rxn05148
False negative	Gene KO	ArgonneLBMedia	peg.75	rxn00727,rxn01257,rxn00726		Correct positive	Gene KO	ArgonneLBMedia	peg.75	rxn00727,rxn01257,rxn00726		Correct positive	Gene KO	ArgonneLBMedia	peg.75	rxn00727,rxn01257,rxn00726
Correct positive	Gene KO	ArgonneLBMedia	peg.750	rxn05148		Correct positive	Gene KO	ArgonneLBMedia	peg.750	rxn05148		Correct positive	Gene KO	ArgonneLBMedia	peg.750	rxn05148
Correct positive	Gene KO	ArgonneLBMedia	peg.751	rxn05148		Correct positive	Gene KO	ArgonneLBMedia	peg.751	rxn05148		Correct positive	Gene KO	ArgonneLBMedia	peg.751	rxn05148
Correct positive	Gene KO	ArgonneLBMedia	peg.752	rxn05148		Correct positive	Gene KO	ArgonneLBMedia	peg.752	rxn05148		Correct positive	Gene KO	ArgonneLBMedia	peg.752	rxn05148
Correct positive	Gene KO	ArgonneLBMedia	peg.757			Correct positive	Gene KO	ArgonneLBMedia	peg.757			Correct positive	Gene KO	ArgonneLBMedia	peg.757
False negative	Gene KO	ArgonneLBMedia	peg.76	rxn03841		Correct positive	Gene KO	ArgonneLBMedia	peg.76	rxn03841		Correct positive	Gene KO	ArgonneLBMedia	peg.76	rxn03841
Correct positive	Gene KO	ArgonneLBMedia	peg.761	rxn05214		Correct positive	Gene KO	ArgonneLBMedia	peg.761	rxn05214		Correct positive	Gene KO	ArgonneLBMedia	peg.761	rxn05214
Correct positive	Gene KO	ArgonneLBMedia	peg.763	rxn00399		Correct positive	Gene KO	ArgonneLBMedia	peg.763	rxn00399		Correct positive	Gene KO	ArgonneLBMedia	peg.763	rxn00399
Correct positive	Gene KO	ArgonneLBMedia	peg.764	rxn01103,rxn00227		Correct positive	Gene KO	ArgonneLBMedia	peg.764	rxn01103,rxn00227		Correct positive	Gene KO	ArgonneLBMedia	peg.764	rxn01103,rxn00227
False negative	Gene KO	ArgonneLBMedia	peg.77	rxn02201,rxn02200		Correct positive	Gene KO	ArgonneLBMedia	peg.77	rxn02201,rxn02200		Correct positive	Gene KO	ArgonneLBMedia	peg.77	rxn02201,rxn02200
Correct positive	Gene KO	ArgonneLBMedia	peg.770	rxn05485		Correct positive	Gene KO	ArgonneLBMedia	peg.770	rxn05485		Correct positive	Gene KO	ArgonneLBMedia	peg.770	rxn05485
Correct positive	Gene KO	ArgonneLBMedia	peg.775	rxn10537		Correct positive	Gene KO	ArgonneLBMedia	peg.775	rxn10537		Correct positive	Gene KO	ArgonneLBMedia	peg.775	rxn10537
False negative	Gene KO	ArgonneLBMedia	peg.78	rxn02504		Correct positive	Gene KO	ArgonneLBMedia	peg.78	rxn02504		Correct positive	Gene KO	ArgonneLBMedia	peg.78	rxn02504
Correct positive	Gene KO	ArgonneLBMedia	peg.780	rxn02005		Correct positive	Gene KO	ArgonneLBMedia	peg.780	rxn02005		Correct positive	Gene KO	ArgonneLBMedia	peg.780	rxn02005
Correct positive	Gene KO	ArgonneLBMedia	peg.781	rxn00606		Correct positive	Gene KO	ArgonneLBMedia	peg.781	rxn00606		Correct positive	Gene KO	ArgonneLBMedia	peg.781	rxn00606
Correct positive	Gene KO	ArgonneLBMedia	peg.783			Correct positive	Gene KO	ArgonneLBMedia	peg.783			Correct positive	Gene KO	ArgonneLBMedia	peg.783
Correct positive	Gene KO	ArgonneLBMedia	peg.784	rxn02522,rxn03483,rxn02762,rxn02521		Correct positive	Gene KO	ArgonneLBMedia	peg.784	rxn02522,rxn03483,rxn02762,rxn02521		Correct positive	Gene KO	ArgonneLBMedia	peg.784	rxn02522,rxn03483,rxn02762,rxn02521
Correct positive	Gene KO	ArgonneLBMedia	peg.79	rxn02503		Correct positive	Gene KO	ArgonneLBMedia	peg.79	rxn02503		Correct positive	Gene KO	ArgonneLBMedia	peg.79	rxn02503
Correct positive	Gene KO	ArgonneLBMedia	peg.792	rxn05514		Correct positive	Gene KO	ArgonneLBMedia	peg.792	rxn05514		Correct positive	Gene KO	ArgonneLBMedia	peg.792	rxn05514
Correct positive	Gene KO	ArgonneLBMedia	peg.794			Correct positive	Gene KO	ArgonneLBMedia	peg.794			Correct positive	Gene KO	ArgonneLBMedia	peg.794
Correct positive	Gene KO	ArgonneLBMedia	peg.799	rxn01480		Correct positive	Gene KO	ArgonneLBMedia	peg.799	rxn01480		Correct positive	Gene KO	ArgonneLBMedia	peg.799	rxn01480
Correct positive	Gene KO	ArgonneLBMedia	peg.800			Correct positive	Gene KO	ArgonneLBMedia	peg.800			Correct positive	Gene KO	ArgonneLBMedia	peg.800
Correct positive	Gene KO	ArgonneLBMedia	peg.806	rxn09953		Correct positive	Gene KO	ArgonneLBMedia	peg.806	rxn09953		Correct positive	Gene KO	ArgonneLBMedia	peg.806	rxn09953
Correct positive	Gene KO	ArgonneLBMedia	peg.807	rxn09953		Correct positive	Gene KO	ArgonneLBMedia	peg.807	rxn09953		Correct positive	Gene KO	ArgonneLBMedia	peg.807	rxn09953
Correct positive	Gene KO	ArgonneLBMedia	peg.808	rxn09953		Correct positive	Gene KO	ArgonneLBMedia	peg.808	rxn09953		Correct positive	Gene KO	ArgonneLBMedia	peg.808	rxn09953
Correct positive	Gene KO	ArgonneLBMedia	peg.809	rxn09953		Correct positive	Gene KO	ArgonneLBMedia	peg.809	rxn09953		Correct positive	Gene KO	ArgonneLBMedia	peg.809	rxn09953
Correct positive	Gene KO	ArgonneLBMedia	peg.818	rxn00607		Correct positive	Gene KO	ArgonneLBMedia	peg.818	rxn00607		Correct positive	Gene KO	ArgonneLBMedia	peg.818	rxn00607
Correct positive	Gene KO	ArgonneLBMedia	peg.820	rxn05607		Correct positive	Gene KO	ArgonneLBMedia	peg.820	rxn05607		Correct positive	Gene KO	ArgonneLBMedia	peg.820	rxn05607
Correct positive	Gene KO	ArgonneLBMedia	peg.844			Correct positive	Gene KO	ArgonneLBMedia	peg.844			Correct positive	Gene KO	ArgonneLBMedia	peg.844
Correct positive	Gene KO	ArgonneLBMedia	peg.845			Correct positive	Gene KO	ArgonneLBMedia	peg.845			Correct positive	Gene KO	ArgonneLBMedia	peg.845
Correct positive	Gene KO	ArgonneLBMedia	peg.846			Correct positive	Gene KO	ArgonneLBMedia	peg.846			Correct positive	Gene KO	ArgonneLBMedia	peg.846
Correct positive	Gene KO	ArgonneLBMedia	peg.858	rxn04821,rxn04834,rxn04820,rxn04885		Correct positive	Gene KO	ArgonneLBMedia	peg.858	rxn04821,rxn04834,rxn04820,rxn04885		Correct positive	Gene KO	ArgonneLBMedia	peg.858	rxn04821,rxn04834,rxn04820,rxn04885
Correct positive	Gene KO	ArgonneLBMedia	peg.864	rxn05357,rxn05391,rxn05412,rxn05370,rxn05428,rxn05354,rxn05378,rxn05387,rxn05463,rxn05374,rxn05424,rxn05416,rxn05352,rxn05432,rxn05399,rxn05403,rxn05420,rxn05356,rxn05351,rxn05362,rxn05355,rxn05382,rxn05366,rxn05395,rxn05407,rxn05353		Correct positive	Gene KO	ArgonneLBMedia	peg.864	rxn05357,rxn05391,rxn05412,rxn05370,rxn05428,rxn05354,rxn05378,rxn05387,rxn05463,rxn05374,rxn05424,rxn05416,rxn05352,rxn05432,rxn05399,rxn05403,rxn05420,rxn05356,rxn05351,rxn05362,rxn05355,rxn05382,rxn05366,rxn05395,rxn05407,rxn05353		Correct positive	Gene KO	ArgonneLBMedia	peg.864	rxn05357,rxn05391,rxn05412,rxn05370,rxn05428,rxn05354,rxn05378,rxn05387,rxn05463,rxn05374,rxn05424,rxn05416,rxn05352,rxn05432,rxn05399,rxn05403,rxn05420,rxn05356,rxn05351,rxn05362,rxn05355,rxn05382,rxn05366,rxn05395,rxn05407,rxn05353
Correct positive	Gene KO	ArgonneLBMedia	peg.870			Correct positive	Gene KO	ArgonneLBMedia	peg.870			Correct positive	Gene KO	ArgonneLBMedia	peg.870
Correct positive	Gene KO	ArgonneLBMedia	peg.878			Correct positive	Gene KO	ArgonneLBMedia	peg.878			Correct positive	Gene KO	ArgonneLBMedia	peg.878
Correct positive	Gene KO	ArgonneLBMedia	peg.881			Correct positive	Gene KO	ArgonneLBMedia	peg.881			Correct positive	Gene KO	ArgonneLBMedia	peg.881
Correct positive	Gene KO	ArgonneLBMedia	peg.882	rxn05621,rxn05594,rxn05656,rxn05552,rxn05599,rxn05512,rxn05585,rxn05620,rxn05172		Correct positive	Gene KO	ArgonneLBMedia	peg.882	rxn05621,rxn05594,rxn05656,rxn05552,rxn05599,rxn05512,rxn05585,rxn05620,rxn05172		Correct positive	Gene KO	ArgonneLBMedia	peg.882	rxn05621,rxn05594,rxn05656,rxn05552,rxn05599,rxn05512,rxn05585,rxn05620,rxn05172
Correct positive	Gene KO	ArgonneLBMedia	peg.883	rxn05621,rxn05594,rxn05656,rxn05552,rxn05599,rxn05512,rxn05585,rxn05620,rxn05172		Correct positive	Gene KO	ArgonneLBMedia	peg.883	rxn05621,rxn05594,rxn05656,rxn05552,rxn05599,rxn05512,rxn05585,rxn05620,rxn05172		Correct positive	Gene KO	ArgonneLBMedia	peg.883	rxn05621,rxn05594,rxn05656,rxn05552,rxn05599,rxn05512,rxn05585,rxn05620,rxn05172
Correct positive	Gene KO	ArgonneLBMedia	peg.884	rxn05621,rxn05594,rxn05656,rxn05552,rxn05599,rxn05512,rxn05585,rxn05620,rxn05172		Correct positive	Gene KO	ArgonneLBMedia	peg.884	rxn05621,rxn05594,rxn05656,rxn05552,rxn05599,rxn05512,rxn05585,rxn05620,rxn05172		Correct positive	Gene KO	ArgonneLBMedia	peg.884	rxn05621,rxn05594,rxn05656,rxn05552,rxn05599,rxn05512,rxn05585,rxn05620,rxn05172
Correct positive	Gene KO	ArgonneLBMedia	peg.885	rxn08471,rxn10067,rxn08468,rxn05737,rxn08467,rxn08469,rxn08470		Correct positive	Gene KO	ArgonneLBMedia	peg.885	rxn08471,rxn10067,rxn08468,rxn05737,rxn08467,rxn08469,rxn08470		Correct positive	Gene KO	ArgonneLBMedia	peg.885	rxn08471,rxn10067,rxn08468,rxn05737,rxn08467,rxn08469,rxn08470
Correct positive	Gene KO	ArgonneLBMedia	peg.907			Correct positive	Gene KO	ArgonneLBMedia	peg.907			Correct positive	Gene KO	ArgonneLBMedia	peg.907
Correct positive	Gene KO	ArgonneLBMedia	peg.908			Correct positive	Gene KO	ArgonneLBMedia	peg.908			Correct positive	Gene KO	ArgonneLBMedia	peg.908
Correct positive	Gene KO	ArgonneLBMedia	peg.911			Correct positive	Gene KO	ArgonneLBMedia	peg.911			Correct positive	Gene KO	ArgonneLBMedia	peg.911
Correct positive	Gene KO	ArgonneLBMedia	peg.913			Correct positive	Gene KO	ArgonneLBMedia	peg.913			Correct positive	Gene KO	ArgonneLBMedia	peg.913
Correct positive	Gene KO	ArgonneLBMedia	peg.928	rxn05581		Correct positive	Gene KO	ArgonneLBMedia	peg.928	rxn05581		Correct positive	Gene KO	ArgonneLBMedia	peg.928	rxn05581
Correct positive	Gene KO	ArgonneLBMedia	peg.929	rxn00615		Correct positive	Gene KO	ArgonneLBMedia	peg.929	rxn00615		Correct positive	Gene KO	ArgonneLBMedia	peg.929	rxn00615
Correct positive	Gene KO	ArgonneLBMedia	peg.93	rxn00423		Correct positive	Gene KO	ArgonneLBMedia	peg.93	rxn00423		Correct positive	Gene KO	ArgonneLBMedia	peg.93	rxn00423
Correct positive	Gene KO	ArgonneLBMedia	peg.930	rxn00616,rxn05739		Correct positive	Gene KO	ArgonneLBMedia	peg.930	rxn00616,rxn05739		Correct positive	Gene KO	ArgonneLBMedia	peg.930	rxn00616,rxn05739
Correct positive	Gene KO	ArgonneLBMedia	peg.931	rxn01329		Correct positive	Gene KO	ArgonneLBMedia	peg.931	rxn01329		Correct positive	Gene KO	ArgonneLBMedia	peg.931	rxn01329
Correct positive	Gene KO	ArgonneLBMedia	peg.941			Correct positive	Gene KO	ArgonneLBMedia	peg.941			Correct positive	Gene KO	ArgonneLBMedia	peg.941
Correct positive	Gene KO	ArgonneLBMedia	peg.944			Correct positive	Gene KO	ArgonneLBMedia	peg.944			Correct positive	Gene KO	ArgonneLBMedia	peg.944
Correct positive	Gene KO	ArgonneLBMedia	peg.957			Correct positive	Gene KO	ArgonneLBMedia	peg.957			Correct positive	Gene KO	ArgonneLBMedia	peg.957
Correct positive	Gene KO	ArgonneLBMedia	peg.962			Correct positive	Gene KO	ArgonneLBMedia	peg.962			Correct positive	Gene KO	ArgonneLBMedia	peg.962
Correct positive	Gene KO	ArgonneLBMedia	peg.967	rxn00849		Correct positive	Gene KO	ArgonneLBMedia	peg.967	rxn00849		Correct positive	Gene KO	ArgonneLBMedia	peg.984
Correct positive	Gene KO	ArgonneLBMedia	peg.984			Correct positive	Gene KO	ArgonneLBMedia	peg.984			Correct negative	Gene KO	ArgonneLBMedia	peg.1	rxn05294
Correct negative	Gene KO	ArgonneLBMedia	peg.1	rxn05294		Correct negative	Gene KO	ArgonneLBMedia	peg.1	rxn05294		Correct negative	Gene KO	ArgonneLBMedia	peg.103	rxn05296
Correct negative	Gene KO	ArgonneLBMedia	peg.103	rxn05296		Correct negative	Gene KO	ArgonneLBMedia	peg.103	rxn05296		Correct negative	Gene KO	ArgonneLBMedia	peg.104	rxn05296
Correct negative	Gene KO	ArgonneLBMedia	peg.104	rxn05296		Correct negative	Gene KO	ArgonneLBMedia	peg.104	rxn05296		Correct negative	Gene KO	ArgonneLBMedia	peg.105	rxn05296
Correct negative	Gene KO	ArgonneLBMedia	peg.105	rxn05296		Correct negative	Gene KO	ArgonneLBMedia	peg.105	rxn05296		Correct negative	Gene KO	ArgonneLBMedia	peg.107	rxn05295
Correct negative	Gene KO	ArgonneLBMedia	peg.107	rxn05295		Correct negative	Gene KO	ArgonneLBMedia	peg.107	rxn05295		Correct negative	Gene KO	ArgonneLBMedia	peg.108	rxn05295
Correct negative	Gene KO	ArgonneLBMedia	peg.108	rxn05295		Correct negative	Gene KO	ArgonneLBMedia	peg.108	rxn05295		Correct negative	Gene KO	ArgonneLBMedia	peg.110	rxn05296
Correct negative	Gene KO	ArgonneLBMedia	peg.110	rxn05296		Correct negative	Gene KO	ArgonneLBMedia	peg.110	rxn05296		Correct negative	Gene KO	ArgonneLBMedia	peg.111	rxn05296
Correct negative	Gene KO	ArgonneLBMedia	peg.111	rxn05296		Correct negative	Gene KO	ArgonneLBMedia	peg.111	rxn05296		Correct negative	Gene KO	ArgonneLBMedia	peg.1135	rxn05460,rxn05413,rxn05348,rxn05346,rxn05344,rxn05350,rxn05349,rxn05396,rxn05363,rxn05388,rxn05429,rxn05359,rxn05367,rxn05417,rxn05371,rxn05347,rxn05400,rxn05425,rxn05421,rxn05392,rxn05409,rxn05404,rxn05375,rxn05345,rxn05379,rxn05384,rxn05343
Correct negative	Gene KO	ArgonneLBMedia	peg.1135	rxn05460,rxn05413,rxn05348,rxn05346,rxn05344,rxn05350,rxn05349,rxn05396,rxn05363,rxn05388,rxn05429,rxn05359,rxn05367,rxn05417,rxn05371,rxn05347,rxn05400,rxn05425,rxn05421,rxn05392,rxn05409,rxn05404,rxn05375,rxn05345,rxn05379,rxn05384,rxn05343		Correct negative	Gene KO	ArgonneLBMedia	peg.1135	rxn05460,rxn05413,rxn05348,rxn05346,rxn05344,rxn05350,rxn05349,rxn05396,rxn05363,rxn05388,rxn05429,rxn05359,rxn05367,rxn05417,rxn05371,rxn05347,rxn05400,rxn05425,rxn05421,rxn05392,rxn05409,rxn05404,rxn05375,rxn05345,rxn05379,rxn05384,rxn05343		Correct negative	Gene KO	ArgonneLBMedia	peg.1143	rxn05296
Correct negative	Gene KO	ArgonneLBMedia	peg.1143	rxn05296		Correct negative	Gene KO	ArgonneLBMedia	peg.1143	rxn05296		Correct negative	Gene KO	ArgonneLBMedia	peg.115	rxn05296
Correct negative	Gene KO	ArgonneLBMedia	peg.115	rxn05296		Correct negative	Gene KO	ArgonneLBMedia	peg.115	rxn05296		Correct negative	Gene KO	ArgonneLBMedia	peg.116	rxn05296
Correct negative	Gene KO	ArgonneLBMedia	peg.116	rxn05296		Correct negative	Gene KO	ArgonneLBMedia	peg.116	rxn05296		Correct negative	Gene KO	ArgonneLBMedia	peg.1162	rxn10057,rxn10060,rxn10056,rxn10058,rxn10059,rxn00077
Correct negative	Gene KO	ArgonneLBMedia	peg.1162	rxn10057,rxn10060,rxn10056,rxn10058,rxn10059,rxn00077		Correct negative	Gene KO	ArgonneLBMedia	peg.1162	rxn10057,rxn10060,rxn10056,rxn10058,rxn10059,rxn00077		Correct negative	Gene KO	ArgonneLBMedia	peg.117	rxn05296
Correct negative	Gene KO	ArgonneLBMedia	peg.117	rxn05296		Correct negative	Gene KO	ArgonneLBMedia	peg.117	rxn05296		Correct negative	Gene KO	ArgonneLBMedia	peg.118	rxn05296
Correct negative	Gene KO	ArgonneLBMedia	peg.118	rxn05296		Correct negative	Gene KO	ArgonneLBMedia	peg.118	rxn05296		Correct negative	Gene KO	ArgonneLBMedia	peg.119	rxn05296
Correct negative	Gene KO	ArgonneLBMedia	peg.119	rxn05296		Correct negative	Gene KO	ArgonneLBMedia	peg.119	rxn05296		Correct negative	Gene KO	ArgonneLBMedia	peg.120	rxn05296
Correct negative	Gene KO	ArgonneLBMedia	peg.120	rxn05296		Correct negative	Gene KO	ArgonneLBMedia	peg.120	rxn05296		Correct negative	Gene KO	ArgonneLBMedia	peg.121	rxn05296
Correct negative	Gene KO	ArgonneLBMedia	peg.121	rxn05296		Correct negative	Gene KO	ArgonneLBMedia	peg.121	rxn05296		Correct negative	Gene KO	ArgonneLBMedia	peg.122	rxn05296
Correct negative	Gene KO	ArgonneLBMedia	peg.122	rxn05296		Correct negative	Gene KO	ArgonneLBMedia	peg.122	rxn05296		Correct negative	Gene KO	ArgonneLBMedia	peg.123	rxn05296
Correct negative	Gene KO	ArgonneLBMedia	peg.123	rxn05296		Correct negative	Gene KO	ArgonneLBMedia	peg.123	rxn05296		Correct negative	Gene KO	ArgonneLBMedia	peg.124	rxn05296
Correct negative	Gene KO	ArgonneLBMedia	peg.124	rxn05296		Correct negative	Gene KO	ArgonneLBMedia	peg.124	rxn05296		Correct negative	Gene KO	ArgonneLBMedia	peg.125	rxn05296
Correct negative	Gene KO	ArgonneLBMedia	peg.125	rxn05296		Correct negative	Gene KO	ArgonneLBMedia	peg.125	rxn05296		Correct negative	Gene KO	ArgonneLBMedia	peg.126	rxn05296
Correct negative	Gene KO	ArgonneLBMedia	peg.126	rxn05296		Correct negative	Gene KO	ArgonneLBMedia	peg.126	rxn05296		Correct negative	Gene KO	ArgonneLBMedia	peg.127	rxn05296
Correct negative	Gene KO	ArgonneLBMedia	peg.127	rxn05296		Correct negative	Gene KO	ArgonneLBMedia	peg.127	rxn05296		Correct negative	Gene KO	ArgonneLBMedia	peg.128	rxn05296
Correct negative	Gene KO	ArgonneLBMedia	peg.128	rxn05296		Correct negative	Gene KO	ArgonneLBMedia	peg.128	rxn05296		Correct negative	Gene KO	ArgonneLBMedia	peg.129	rxn05296
Correct negative	Gene KO	ArgonneLBMedia	peg.129	rxn05296		Correct negative	Gene KO	ArgonneLBMedia	peg.129	rxn05296		Correct negative	Gene KO	ArgonneLBMedia	peg.13	rxn05296
Correct negative	Gene KO	ArgonneLBMedia	peg.13	rxn05296		Correct negative	Gene KO	ArgonneLBMedia	peg.13	rxn05296		Correct negative	Gene KO	ArgonneLBMedia	peg.130	rxn05296
Correct negative	Gene KO	ArgonneLBMedia	peg.130	rxn05296		Correct negative	Gene KO	ArgonneLBMedia	peg.130	rxn05296		Correct negative	Gene KO	ArgonneLBMedia	peg.131	rxn05296
Correct negative	Gene KO	ArgonneLBMedia	peg.131	rxn05296		Correct negative	Gene KO	ArgonneLBMedia	peg.131	rxn05296		Correct negative	Gene KO	ArgonneLBMedia	peg.132	rxn05296
Correct negative	Gene KO	ArgonneLBMedia	peg.132	rxn05296		Correct negative	Gene KO	ArgonneLBMedia	peg.132	rxn05296		Correct negative	Gene KO	ArgonneLBMedia	peg.133	rxn05296
Correct negative	Gene KO	ArgonneLBMedia	peg.133	rxn05296		Correct negative	Gene KO	ArgonneLBMedia	peg.133	rxn05296		Correct negative	Gene KO	ArgonneLBMedia	peg.134	rxn05296
Correct negative	Gene KO	ArgonneLBMedia	peg.134	rxn05296		Correct negative	Gene KO	ArgonneLBMedia	peg.134	rxn05296		Correct negative	Gene KO	ArgonneLBMedia	peg.135	rxn05296
Correct negative	Gene KO	ArgonneLBMedia	peg.135	rxn05296		Correct negative	Gene KO	ArgonneLBMedia	peg.135	rxn05296		False positive	Gene KO	ArgonneLBMedia	peg.137	rxn00097,rxn01127
False positive	Gene KO	ArgonneLBMedia	peg.137	rxn00097,rxn01127		False positive	Gene KO	ArgonneLBMedia	peg.137	rxn00097,rxn01127		Correct negative	Gene KO	ArgonneLBMedia	peg.140	rxn05296
Correct negative	Gene KO	ArgonneLBMedia	peg.140	rxn05296		Correct negative	Gene KO	ArgonneLBMedia	peg.140	rxn05296		Correct negative	Gene KO	ArgonneLBMedia	peg.141	rxn05296
Correct negative	Gene KO	ArgonneLBMedia	peg.141	rxn05296		Correct negative	Gene KO	ArgonneLBMedia	peg.141	rxn05296		Correct negative	Gene KO	ArgonneLBMedia	peg.142	rxn05296
Correct negative	Gene KO	ArgonneLBMedia	peg.142	rxn05296		Correct negative	Gene KO	ArgonneLBMedia	peg.142	rxn05296		Correct negative	Gene KO	ArgonneLBMedia	peg.1420	rxn03030
Correct negative	Gene KO	ArgonneLBMedia	peg.1420	rxn03030		Correct negative	Gene KO	ArgonneLBMedia	peg.1420	rxn03030		Correct negative	Gene KO	ArgonneLBMedia	peg.1421	rxn01972
Correct negative	Gene KO	ArgonneLBMedia	peg.1421	rxn01972		Correct negative	Gene KO	ArgonneLBMedia	peg.1421	rxn01972		Correct negative	Gene KO	ArgonneLBMedia	peg.143	rxn05295
Correct negative	Gene KO	ArgonneLBMedia	peg.143	rxn05295		Correct negative	Gene KO	ArgonneLBMedia	peg.143	rxn05295		Correct negative	Gene KO	ArgonneLBMedia	peg.144	rxn05296
Correct negative	Gene KO	ArgonneLBMedia	peg.144	rxn05296		Correct negative	Gene KO	ArgonneLBMedia	peg.144	rxn05296		False positive	Gene KO	ArgonneLBMedia	peg.1460	rxn02342
False positive	Gene KO	ArgonneLBMedia	peg.1460	rxn02342		False positive	Gene KO	ArgonneLBMedia	peg.1460	rxn02342		Correct negative	Gene KO	ArgonneLBMedia	peg.149	rxn05296
Correct negative	Gene KO	ArgonneLBMedia	peg.149	rxn05296		Correct negative	Gene KO	ArgonneLBMedia	peg.149	rxn05296		Correct negative	Gene KO	ArgonneLBMedia	peg.150	rxn05296
Correct negative	Gene KO	ArgonneLBMedia	peg.150	rxn05296		Correct negative	Gene KO	ArgonneLBMedia	peg.150	rxn05296		Correct negative	Gene KO	ArgonneLBMedia	peg.1510	rxn05296
Correct negative	Gene KO	ArgonneLBMedia	peg.1510	rxn05296		Correct negative	Gene KO	ArgonneLBMedia	peg.1510	rxn05296		Correct negative	Gene KO	ArgonneLBMedia	peg.1520	rxn02011
Correct negative	Gene KO	ArgonneLBMedia	peg.1520	rxn02011		Correct negative	Gene KO	ArgonneLBMedia	peg.1520	rxn02011		Correct negative	Gene KO	ArgonneLBMedia	peg.1521	rxn03904
Correct negative	Gene KO	ArgonneLBMedia	peg.1521	rxn03904		Correct negative	Gene KO	ArgonneLBMedia	peg.1521	rxn03904		Correct negative	Gene KO	ArgonneLBMedia	peg.1522	rxn02008
Correct negative	Gene KO	ArgonneLBMedia	peg.1522	rxn02008		Correct negative	Gene KO	ArgonneLBMedia	peg.1522	rxn02008		Correct negative	Gene KO	ArgonneLBMedia	peg.1524	rxn03408
Correct negative	Gene KO	ArgonneLBMedia	peg.1524	rxn03408		Correct negative	Gene KO	ArgonneLBMedia	peg.1524	rxn03408		Correct negative	Gene KO	ArgonneLBMedia	peg.1525	rxn02285
Correct negative	Gene KO	ArgonneLBMedia	peg.1525	rxn02285		Correct negative	Gene KO	ArgonneLBMedia	peg.1525	rxn02285		Correct negative	Gene KO	ArgonneLBMedia	peg.1545	rxn05296
Correct negative	Gene KO	ArgonneLBMedia	peg.1545	rxn05296		Correct negative	Gene KO	ArgonneLBMedia	peg.1545	rxn05296		Correct negative	Gene KO	ArgonneLBMedia	peg.1570	rxn09562,rxn01509,rxn00239
Correct negative	Gene KO	ArgonneLBMedia	peg.1570	rxn09562,rxn01509,rxn00239		Correct negative	Gene KO	ArgonneLBMedia	peg.1570	rxn09562,rxn01509,rxn00239		Correct negative	Gene KO	ArgonneLBMedia	peg.1573	rxn05294
Correct negative	Gene KO	ArgonneLBMedia	peg.1573	rxn05294		Correct negative	Gene KO	ArgonneLBMedia	peg.1573	rxn05294		Correct negative	Gene KO	ArgonneLBMedia	peg.1575	rxn05296
Correct negative	Gene KO	ArgonneLBMedia	peg.1575	rxn05296		Correct negative	Gene KO	ArgonneLBMedia	peg.1575	rxn05296		Correct negative	Gene KO	ArgonneLBMedia	peg.1584	rxn05296
Correct negative	Gene KO	ArgonneLBMedia	peg.1584	rxn05296		Correct negative	Gene KO	ArgonneLBMedia	peg.1584	rxn05296		Correct negative	Gene KO	ArgonneLBMedia	peg.1591	rxn10208,rxn10206,rxn10210,rxn10203,rxn10209,rxn10202,rxn10207,rxn10205,rxn10204
Correct negative	Gene KO	ArgonneLBMedia	peg.1591	rxn10208,rxn10206,rxn10210,rxn10203,rxn10209,rxn10202,rxn10207,rxn10205,rxn10204		Correct negative	Gene KO	ArgonneLBMedia	peg.1591	rxn10208,rxn10206,rxn10210,rxn10203,rxn10209,rxn10202,rxn10207,rxn10205,rxn10204		Correct negative	Gene KO	ArgonneLBMedia	peg.1592	rxn05408,rxn05383,rxn05456,rxn05455,rxn05458,rxn05453,rxn05451,rxn05358,rxn05457,rxn05465,rxn05452,rxn05454,rxn05459
False positive	Gene KO	ArgonneLBMedia	peg.1592	rxn05408,rxn05383,rxn05456,rxn05455,rxn05458,rxn05453,rxn05451,rxn05358,rxn05457,rxn05465,rxn05452,rxn05454,rxn05459		Correct negative	Gene KO	ArgonneLBMedia	peg.1592	rxn05408,rxn05383,rxn05456,rxn05455,rxn05458,rxn05453,rxn05451,rxn05358,rxn05457,rxn05465,rxn05452,rxn05454,rxn05459		Correct negative	Gene KO	ArgonneLBMedia	peg.1593	rxn05422,rxn05426,rxn05364,rxn05372,rxn05430,rxn05341,rxn05410,rxn05376,rxn05342,rxn05337,rxn05385,rxn05339,rxn05401,rxn05338,rxn05397,rxn05360,rxn05340,rxn05414,rxn05461,rxn05405,rxn05368,rxn05418,rxn05393,rxn05389,rxn05380,rxn05336
Correct negative	Gene KO	ArgonneLBMedia	peg.1593	rxn05422,rxn05426,rxn05364,rxn05372,rxn05430,rxn05341,rxn05410,rxn05376,rxn05342,rxn05337,rxn05385,rxn05339,rxn05401,rxn05338,rxn05397,rxn05360,rxn05340,rxn05414,rxn05461,rxn05405,rxn05368,rxn05418,rxn05393,rxn05389,rxn05380,rxn05336		Correct negative	Gene KO	ArgonneLBMedia	peg.1593	rxn05422,rxn05426,rxn05364,rxn05372,rxn05430,rxn05341,rxn05410,rxn05376,rxn05342,rxn05337,rxn05385,rxn05339,rxn05401,rxn05338,rxn05397,rxn05360,rxn05340,rxn05414,rxn05461,rxn05405,rxn05368,rxn05418,rxn05393,rxn05389,rxn05380,rxn05336		Correct negative	Gene KO	ArgonneLBMedia	peg.1594	rxn06023
Correct negative	Gene KO	ArgonneLBMedia	peg.1594	rxn06023		Correct negative	Gene KO	ArgonneLBMedia	peg.1594	rxn06023		Correct negative	Gene KO	ArgonneLBMedia	peg.1595	rxn05295
Correct negative	Gene KO	ArgonneLBMedia	peg.1595	rxn05295		Correct negative	Gene KO	ArgonneLBMedia	peg.1595	rxn05295		Correct negative	Gene KO	ArgonneLBMedia	peg.1596	rxn05294
Correct negative	Gene KO	ArgonneLBMedia	peg.1596	rxn05294		Correct negative	Gene KO	ArgonneLBMedia	peg.1596	rxn05294		Correct negative	Gene KO	ArgonneLBMedia	peg.1601	rxn05296
Correct negative	Gene KO	ArgonneLBMedia	peg.1601	rxn05296		Correct negative	Gene KO	ArgonneLBMedia	peg.1601	rxn05296		Correct negative	Gene KO	ArgonneLBMedia	peg.1605	rxn05295
Correct negative	Gene KO	ArgonneLBMedia	peg.1605	rxn05295		Correct negative	Gene KO	ArgonneLBMedia	peg.1605	rxn05295		Correct negative	Gene KO	ArgonneLBMedia	peg.1606	rxn05296
Correct negative	Gene KO	ArgonneLBMedia	peg.1606	rxn05296		Correct negative	Gene KO	ArgonneLBMedia	peg.1606	rxn05296		Correct negative	Gene KO	ArgonneLBMedia	peg.1614	rxn05294
Correct negative	Gene KO	ArgonneLBMedia	peg.1614	rxn05294		Correct negative	Gene KO	ArgonneLBMedia	peg.1614	rxn05294		Correct negative	Gene KO	ArgonneLBMedia	peg.1652	rxn05296
Correct negative	Gene KO	ArgonneLBMedia	peg.1652	rxn05296		Correct negative	Gene KO	ArgonneLBMedia	peg.1652	rxn05296		Correct negative	Gene KO	ArgonneLBMedia	peg.1657	rxn10225,rxn08311,rxn08307,rxn10223,rxn10221,rxn08309,rxn10224,rxn10222,rxn10220
Correct negative	Gene KO	ArgonneLBMedia	peg.1657	rxn10225,rxn08311,rxn08307,rxn10223,rxn10221,rxn08309,rxn10224,rxn10222,rxn10220		Correct negative	Gene KO	ArgonneLBMedia	peg.1657	rxn10225,rxn08311,rxn08307,rxn10223,rxn10221,rxn08309,rxn10224,rxn10222,rxn10220		Correct negative	Gene KO	ArgonneLBMedia	peg.1658	rxn03958
Correct negative	Gene KO	ArgonneLBMedia	peg.1658	rxn03958		Correct negative	Gene KO	ArgonneLBMedia	peg.1658	rxn03958		Correct negative	Gene KO	ArgonneLBMedia	peg.1660	rxn05296
Correct negative	Gene KO	ArgonneLBMedia	peg.1660	rxn05296		Correct negative	Gene KO	ArgonneLBMedia	peg.1660	rxn05296		Correct negative	Gene KO	ArgonneLBMedia	peg.1661	rxn05294
Correct negative	Gene KO	ArgonneLBMedia	peg.1661	rxn05294		Correct negative	Gene KO	ArgonneLBMedia	peg.1661	rxn05294		Correct negative	Gene KO	ArgonneLBMedia	peg.1663	rxn05295
Correct negative	Gene KO	ArgonneLBMedia	peg.1663	rxn05295		Correct negative	Gene KO	ArgonneLBMedia	peg.1663	rxn05295		Correct negative	Gene KO	ArgonneLBMedia	peg.1671	rxn05296
Correct negative	Gene KO	ArgonneLBMedia	peg.1671	rxn05296		Correct negative	Gene KO	ArgonneLBMedia	peg.1671	rxn05296		Correct negative	Gene KO	ArgonneLBMedia	peg.1678	rxn01643
Correct negative	Gene KO	ArgonneLBMedia	peg.1678	rxn01643		Correct negative	Gene KO	ArgonneLBMedia	peg.1678	rxn01643		Correct negative	Gene KO	ArgonneLBMedia	peg.1680	rxn01644
Correct negative	Gene KO	ArgonneLBMedia	peg.1680	rxn01644		Correct negative	Gene KO	ArgonneLBMedia	peg.1680	rxn01644		Correct negative	Gene KO	ArgonneLBMedia	peg.1695	rxn09113,rxn10259,rxn10264,rxn10261,rxn09111,rxn10263,rxn09109,rxn10262,rxn10260
Correct negative	Gene KO	ArgonneLBMedia	peg.1695	rxn09113,rxn10259,rxn10264,rxn10261,rxn09111,rxn10263,rxn09109,rxn10262,rxn10260		Correct negative	Gene KO	ArgonneLBMedia	peg.1695	rxn09113,rxn10259,rxn10264,rxn10261,rxn09111,rxn10263,rxn09109,rxn10262,rxn10260		Correct negative	Gene KO	ArgonneLBMedia	peg.1741	rxn06076,rxn05233,rxn05231,rxn06075
Correct negative	Gene KO	ArgonneLBMedia	peg.1741	rxn06076,rxn05233,rxn05231,rxn06075		Correct negative	Gene KO	ArgonneLBMedia	peg.1741	rxn06076,rxn05233,rxn05231,rxn06075		Correct negative	Gene KO	ArgonneLBMedia	peg.1742	rxn06076,rxn05233,rxn05231,rxn06075
Correct negative	Gene KO	ArgonneLBMedia	peg.1742	rxn06076,rxn05233,rxn05231,rxn06075		Correct negative	Gene KO	ArgonneLBMedia	peg.1742	rxn06076,rxn05233,rxn05231,rxn06075		Correct negative	Gene KO	ArgonneLBMedia	peg.1743	rxn06076,rxn05233,rxn05231,rxn06075
Correct negative	Gene KO	ArgonneLBMedia	peg.1743	rxn06076,rxn05233,rxn05231,rxn06075		Correct negative	Gene KO	ArgonneLBMedia	peg.1743	rxn06076,rxn05233,rxn05231,rxn06075		Correct negative	Gene KO	ArgonneLBMedia	peg.177	rxn00704,rxn01485
Correct negative	Gene KO	ArgonneLBMedia	peg.177	rxn00704,rxn01485		Correct negative	Gene KO	ArgonneLBMedia	peg.177	rxn00704,rxn01485		Correct negative	Gene KO	ArgonneLBMedia	peg.178	rxn00555
Correct negative	Gene KO	ArgonneLBMedia	peg.178	rxn00555		Correct negative	Gene KO	ArgonneLBMedia	peg.178	rxn00555		False positive	Gene KO	ArgonneLBMedia	peg.1793	rxn00785,rxn01200
False positive	Gene KO	ArgonneLBMedia	peg.1793	rxn00785,rxn01200		False positive	Gene KO	ArgonneLBMedia	peg.1793	rxn00785,rxn01200		Correct negative	Gene KO	ArgonneLBMedia	peg.1810	rxn10208,rxn10206,rxn10210,rxn10203,rxn10209,rxn10202,rxn10207,rxn10205,rxn10204
Correct negative	Gene KO	ArgonneLBMedia	peg.1810	rxn10208,rxn10206,rxn10210,rxn10203,rxn10209,rxn10202,rxn10207,rxn10205,rxn10204		Correct negative	Gene KO	ArgonneLBMedia	peg.1810	rxn10208,rxn10206,rxn10210,rxn10203,rxn10209,rxn10202,rxn10207,rxn10205,rxn10204		Correct negative	Gene KO	ArgonneLBMedia	peg.1812	rxn05294
Correct negative	Gene KO	ArgonneLBMedia	peg.1812	rxn05294		Correct negative	Gene KO	ArgonneLBMedia	peg.1812	rxn05294		Correct negative	Gene KO	ArgonneLBMedia	peg.1813	rxn05294
Correct negative	Gene KO	ArgonneLBMedia	peg.1813	rxn05294		Correct negative	Gene KO	ArgonneLBMedia	peg.1813	rxn05294		Correct negative	Gene KO	ArgonneLBMedia	peg.19	rxn05294
Correct negative	Gene KO	ArgonneLBMedia	peg.19	rxn05294		Correct negative	Gene KO	ArgonneLBMedia	peg.19	rxn05294		False positive	Gene KO	ArgonneLBMedia	peg.1941	rxn01872
False positive	Gene KO	ArgonneLBMedia	peg.1941	rxn01872		False positive	Gene KO	ArgonneLBMedia	peg.1941	rxn01872		Correct negative	Gene KO	ArgonneLBMedia	peg.2	rxn05294
Correct negative	Gene KO	ArgonneLBMedia	peg.2	rxn05294		Correct negative	Gene KO	ArgonneLBMedia	peg.2	rxn05294		Correct negative	Gene KO	ArgonneLBMedia	peg.2187	rxn00686,rxn01602
Correct negative	Gene KO	ArgonneLBMedia	peg.2187	rxn00686,rxn01602		Correct negative	Gene KO	ArgonneLBMedia	peg.2187	rxn00686,rxn01602		Correct negative	Gene KO	ArgonneLBMedia	peg.2239	rxn05294
Correct negative	Gene KO	ArgonneLBMedia	peg.2239	rxn05294		Correct negative	Gene KO	ArgonneLBMedia	peg.2239	rxn05294		Correct negative	Gene KO	ArgonneLBMedia	peg.2240	rxn05296
Correct negative	Gene KO	ArgonneLBMedia	peg.2240	rxn05296		Correct negative	Gene KO	ArgonneLBMedia	peg.2240	rxn05296		Correct negative	Gene KO	ArgonneLBMedia	peg.2248	rxn06672
Correct negative	Gene KO	ArgonneLBMedia	peg.2248	rxn06672		Correct negative	Gene KO	ArgonneLBMedia	peg.2248	rxn06672		Correct negative	Gene KO	ArgonneLBMedia	peg.2249	rxn05295
Correct negative	Gene KO	ArgonneLBMedia	peg.2249	rxn05295		Correct negative	Gene KO	ArgonneLBMedia	peg.2249	rxn05295		Correct negative	Gene KO	ArgonneLBMedia	peg.2253	rxn02929
Correct negative	Gene KO	ArgonneLBMedia	peg.2253	rxn02929		Correct negative	Gene KO	ArgonneLBMedia	peg.2253	rxn02929		Correct negative	Gene KO	ArgonneLBMedia	peg.2278	rxn03891,rxn01486,rxn03892,rxn05287
Correct negative	Gene KO	ArgonneLBMedia	peg.2278	rxn03891,rxn01486,rxn03892,rxn05287		Correct negative	Gene KO	ArgonneLBMedia	peg.2278	rxn03891,rxn01486,rxn03892,rxn05287		Correct negative	Gene KO	ArgonneLBMedia	peg.2279	rxn05266
Correct negative	Gene KO	ArgonneLBMedia	peg.2279	rxn05266		Correct negative	Gene KO	ArgonneLBMedia	peg.2279	rxn05266		Correct negative	Gene KO	ArgonneLBMedia	peg.2280	rxn03891,rxn01486,rxn03892,rxn05287
Correct negative	Gene KO	ArgonneLBMedia	peg.2280	rxn03891,rxn01486,rxn03892,rxn05287		Correct negative	Gene KO	ArgonneLBMedia	peg.2280	rxn03891,rxn01486,rxn03892,rxn05287		Correct negative	Gene KO	ArgonneLBMedia	peg.2283	rxn05294
Correct negative	Gene KO	ArgonneLBMedia	peg.2283	rxn05294		Correct negative	Gene KO	ArgonneLBMedia	peg.2283	rxn05294		Correct negative	Gene KO	ArgonneLBMedia	peg.2287	rxn00611,rxn00612
False positive	Gene KO	ArgonneLBMedia	peg.2287	rxn00611,rxn00612		False positive	Gene KO	ArgonneLBMedia	peg.2287	rxn00611,rxn00612		Correct negative	Gene KO	ArgonneLBMedia	peg.2293	rxn00364,rxn01219
False positive	Gene KO	ArgonneLBMedia	peg.2293	rxn00364,rxn01219		False positive	Gene KO	ArgonneLBMedia	peg.2293	rxn00364,rxn01219		Correct negative	Gene KO	ArgonneLBMedia	peg.2325	rxn05294
Correct negative	Gene KO	ArgonneLBMedia	peg.2325	rxn05294		Correct negative	Gene KO	ArgonneLBMedia	peg.2325	rxn05294		Correct negative	Gene KO	ArgonneLBMedia	peg.2326	rxn05294
Correct negative	Gene KO	ArgonneLBMedia	peg.2326	rxn05294		Correct negative	Gene KO	ArgonneLBMedia	peg.2326	rxn05294		Correct negative	Gene KO	ArgonneLBMedia	peg.2431	rxn03909
Correct negative	Gene KO	ArgonneLBMedia	peg.2431	rxn03909		Correct negative	Gene KO	ArgonneLBMedia	peg.2431	rxn03909		Correct negative	Gene KO	ArgonneLBMedia	peg.2432	rxn01466,rxn01213
Correct negative	Gene KO	ArgonneLBMedia	peg.2432	rxn01466,rxn01213		Correct negative	Gene KO	ArgonneLBMedia	peg.2432	rxn01466,rxn01213		Correct negative	Gene KO	ArgonneLBMedia	peg.2435	rxn00907,rxn00690,rxn01211
False positive	Gene KO	ArgonneLBMedia	peg.2435	rxn00907,rxn00690,rxn01211		False positive	Gene KO	ArgonneLBMedia	peg.2435	rxn00907,rxn00690,rxn01211		Correct negative	Gene KO	ArgonneLBMedia	peg.2438	rxn06672
Correct negative	Gene KO	ArgonneLBMedia	peg.2438	rxn06672		Correct negative	Gene KO	ArgonneLBMedia	peg.2438	rxn06672		Correct negative	Gene KO	ArgonneLBMedia	peg.2439	rxn06672
Correct negative	Gene KO	ArgonneLBMedia	peg.2439	rxn06672		Correct negative	Gene KO	ArgonneLBMedia	peg.2439	rxn06672		Correct negative	Gene KO	ArgonneLBMedia	peg.2494	rxn05296
Correct negative	Gene KO	ArgonneLBMedia	peg.2494	rxn05296		Correct negative	Gene KO	ArgonneLBMedia	peg.2494	rxn05296		Correct negative	Gene KO	ArgonneLBMedia	peg.2511	rxn06991
Correct negative	Gene KO	ArgonneLBMedia	peg.2511	rxn06991		Correct negative	Gene KO	ArgonneLBMedia	peg.2511	rxn06991		Correct negative	Gene KO	ArgonneLBMedia	peg.2520	rxn04113,rxn04996
Correct negative	Gene KO	ArgonneLBMedia	peg.2520	rxn04113,rxn04996		Correct negative	Gene KO	ArgonneLBMedia	peg.2520	rxn04113,rxn04996		Correct negative	Gene KO	ArgonneLBMedia	peg.2524	rxn05295
Correct negative	Gene KO	ArgonneLBMedia	peg.2524	rxn05295		Correct negative	Gene KO	ArgonneLBMedia	peg.2524	rxn05295		Correct negative	Gene KO	ArgonneLBMedia	peg.2525	rxn05294
Correct negative	Gene KO	ArgonneLBMedia	peg.2525	rxn05294		Correct negative	Gene KO	ArgonneLBMedia	peg.2525	rxn05294		Correct negative	Gene KO	ArgonneLBMedia	peg.2529	rxn05296
Correct negative	Gene KO	ArgonneLBMedia	peg.2529	rxn05296		Correct negative	Gene KO	ArgonneLBMedia	peg.2529	rxn05296		Correct negative	Gene KO	ArgonneLBMedia	peg.2530	rxn05296
Correct negative	Gene KO	ArgonneLBMedia	peg.2530	rxn05296		Correct negative	Gene KO	ArgonneLBMedia	peg.2530	rxn05296		Correct negative	Gene KO	ArgonneLBMedia	peg.2544	rxn05296
Correct negative	Gene KO	ArgonneLBMedia	peg.2544	rxn05296		Correct negative	Gene KO	ArgonneLBMedia	peg.2544	rxn05296		Correct negative	Gene KO	ArgonneLBMedia	peg.2558	rxn05296
Correct negative	Gene KO	ArgonneLBMedia	peg.2558	rxn05296		Correct negative	Gene KO	ArgonneLBMedia	peg.2558	rxn05296		Correct negative	Gene KO	ArgonneLBMedia	peg.2559	rxn05294
Correct negative	Gene KO	ArgonneLBMedia	peg.2559	rxn05294		Correct negative	Gene KO	ArgonneLBMedia	peg.2559	rxn05294		False positive	Gene KO	ArgonneLBMedia	peg.2567	rxn00105,rxn02155
Correct negative	Gene KO	ArgonneLBMedia	peg.2567	rxn00105,rxn02155		False positive	Gene KO	ArgonneLBMedia	peg.2567	rxn00105,rxn02155		Correct negative	Gene KO	ArgonneLBMedia	peg.2743	rxn05296
Correct negative	Gene KO	ArgonneLBMedia	peg.2743	rxn05296		Correct negative	Gene KO	ArgonneLBMedia	peg.2743	rxn05296		Correct negative	Gene KO	ArgonneLBMedia	peg.2752	rxn05295
Correct negative	Gene KO	ArgonneLBMedia	peg.2752	rxn05295		Correct negative	Gene KO	ArgonneLBMedia	peg.2752	rxn05295		Correct negative	Gene KO	ArgonneLBMedia	peg.2758	rxn05296
Correct negative	Gene KO	ArgonneLBMedia	peg.2758	rxn05296		Correct negative	Gene KO	ArgonneLBMedia	peg.2758	rxn05296		Correct negative	Gene KO	ArgonneLBMedia	peg.2759	rxn05296
Correct negative	Gene KO	ArgonneLBMedia	peg.2759	rxn05296		Correct negative	Gene KO	ArgonneLBMedia	peg.2759	rxn05296		Correct negative	Gene KO	ArgonneLBMedia	peg.2797	rxn05296
Correct negative	Gene KO	ArgonneLBMedia	peg.2797	rxn05296		Correct negative	Gene KO	ArgonneLBMedia	peg.2797	rxn05296		Correct negative	Gene KO	ArgonneLBMedia	peg.2799	rxn05296
Correct negative	Gene KO	ArgonneLBMedia	peg.2799	rxn05296		Correct negative	Gene KO	ArgonneLBMedia	peg.2799	rxn05296		Correct negative	Gene KO	ArgonneLBMedia	peg.28	rxn01513,rxn01517
Correct negative	Gene KO	ArgonneLBMedia	peg.28	rxn01513,rxn01517		Correct negative	Gene KO	ArgonneLBMedia	peg.28	rxn01513,rxn01517		Correct negative	Gene KO	ArgonneLBMedia	peg.2812	rxn05296
Correct negative	Gene KO	ArgonneLBMedia	peg.2812	rxn05296		Correct negative	Gene KO	ArgonneLBMedia	peg.2812	rxn05296		Correct negative	Gene KO	ArgonneLBMedia	peg.2842	rxn00193
False positive	Gene KO	ArgonneLBMedia	peg.2842	rxn00193		False positive	Gene KO	ArgonneLBMedia	peg.2842	rxn00193		Correct negative	Gene KO	ArgonneLBMedia	peg.2866	rxn05296
Correct negative	Gene KO	ArgonneLBMedia	peg.2866	rxn05296		Correct negative	Gene KO	ArgonneLBMedia	peg.2866	rxn05296		Correct negative	Gene KO	ArgonneLBMedia	peg.2867	rxn05296
Correct negative	Gene KO	ArgonneLBMedia	peg.2867	rxn05296		Correct negative	Gene KO	ArgonneLBMedia	peg.2867	rxn05296		Correct negative	Gene KO	ArgonneLBMedia	peg.2888	rxn05296
Correct negative	Gene KO	ArgonneLBMedia	peg.2888	rxn05296		Correct negative	Gene KO	ArgonneLBMedia	peg.2888	rxn05296		Correct negative	Gene KO	ArgonneLBMedia	peg.2889	rxn05296
Correct negative	Gene KO	ArgonneLBMedia	peg.2889	rxn05296		Correct negative	Gene KO	ArgonneLBMedia	peg.2889	rxn05296		Correct negative	Gene KO	ArgonneLBMedia	peg.2901	rxn05294
Correct negative	Gene KO	ArgonneLBMedia	peg.2901	rxn05294		Correct negative	Gene KO	ArgonneLBMedia	peg.2901	rxn05294		Correct negative	Gene KO	ArgonneLBMedia	peg.2902	rxn05294
Correct negative	Gene KO	ArgonneLBMedia	peg.2902	rxn05294		Correct negative	Gene KO	ArgonneLBMedia	peg.2902	rxn05294		Correct negative	Gene KO	ArgonneLBMedia	peg.2909	rxn00100
Correct negative	Gene KO	ArgonneLBMedia	peg.2909	rxn00100		Correct negative	Gene KO	ArgonneLBMedia	peg.2909	rxn00100		False positive	Gene KO	ArgonneLBMedia	peg.2922	rxn01343,rxn00545
False positive	Gene KO	ArgonneLBMedia	peg.2922	rxn01343,rxn00545		False positive	Gene KO	ArgonneLBMedia	peg.2922	rxn01343,rxn00545		Correct negative	Gene KO	ArgonneLBMedia	peg.2923	rxn06673
Correct negative	Gene KO	ArgonneLBMedia	peg.2923	rxn06673		Correct negative	Gene KO	ArgonneLBMedia	peg.2923	rxn06673		False positive	Gene KO	ArgonneLBMedia	peg.2924	rxn06673
Correct negative	Gene KO	ArgonneLBMedia	peg.2924	rxn06673		Correct negative	Gene KO	ArgonneLBMedia	peg.2924	rxn06673		Correct negative	Gene KO	ArgonneLBMedia	peg.2926	rxn05294
Correct negative	Gene KO	ArgonneLBMedia	peg.2926	rxn05294		Correct negative	Gene KO	ArgonneLBMedia	peg.2926	rxn05294		Correct negative	Gene KO	ArgonneLBMedia	peg.2969	rxn05296
Correct negative	Gene KO	ArgonneLBMedia	peg.2969	rxn05296		Correct negative	Gene KO	ArgonneLBMedia	peg.2969	rxn05296		Correct negative	Gene KO	ArgonneLBMedia	peg.2970	rxn05296
Correct negative	Gene KO	ArgonneLBMedia	peg.2970	rxn05296		Correct negative	Gene KO	ArgonneLBMedia	peg.2970	rxn05296		Correct negative	Gene KO	ArgonneLBMedia	peg.2982	rxn02286
Correct negative	Gene KO	ArgonneLBMedia	peg.2982	rxn02286		Correct negative	Gene KO	ArgonneLBMedia	peg.2982	rxn02286		Correct negative	Gene KO	ArgonneLBMedia	peg.3035	rxn05296
Correct negative	Gene KO	ArgonneLBMedia	peg.3035	rxn05296		Correct negative	Gene KO	ArgonneLBMedia	peg.3035	rxn05296		Correct negative	Gene KO	ArgonneLBMedia	peg.3058	rxn00126
Correct negative	Gene KO	ArgonneLBMedia	peg.3058	rxn00126		Correct negative	Gene KO	ArgonneLBMedia	peg.3058	rxn00126		Correct negative	Gene KO	ArgonneLBMedia	peg.3081	rxn02832
Correct negative	Gene KO	ArgonneLBMedia	peg.3081	rxn02832		Correct negative	Gene KO	ArgonneLBMedia	peg.3081	rxn02832		Correct negative	Gene KO	ArgonneLBMedia	peg.3082	rxn02831
Correct negative	Gene KO	ArgonneLBMedia	peg.3082	rxn02831		Correct negative	Gene KO	ArgonneLBMedia	peg.3082	rxn02831		Correct negative	Gene KO	ArgonneLBMedia	peg.3083	rxn05024
Correct negative	Gene KO	ArgonneLBMedia	peg.3083	rxn05024		Correct negative	Gene KO	ArgonneLBMedia	peg.3083	rxn05024		Correct negative	Gene KO	ArgonneLBMedia	peg.3085	rxn00203,rxn04675
Correct negative	Gene KO	ArgonneLBMedia	peg.3085	rxn00203,rxn04675		Correct negative	Gene KO	ArgonneLBMedia	peg.3085	rxn00203,rxn04675		Correct negative	Gene KO	ArgonneLBMedia	peg.31	rxn05294
Correct negative	Gene KO	ArgonneLBMedia	peg.31	rxn05294		Correct negative	Gene KO	ArgonneLBMedia	peg.31	rxn05294		False positive	Gene KO	ArgonneLBMedia	peg.314	rxn00138
Correct negative	Gene KO	ArgonneLBMedia	peg.314	rxn00138		Correct negative	Gene KO	ArgonneLBMedia	peg.314	rxn00138		False positive	Gene KO	ArgonneLBMedia	peg.3163	rxn05209
False positive	Gene KO	ArgonneLBMedia	peg.3163	rxn05209		False positive	Gene KO	ArgonneLBMedia	peg.3163	rxn05209		False positive	Gene KO	ArgonneLBMedia	peg.3164	rxn05209
False positive	Gene KO	ArgonneLBMedia	peg.3164	rxn05209		False positive	Gene KO	ArgonneLBMedia	peg.3164	rxn05209		False positive	Gene KO	ArgonneLBMedia	peg.3165	rxn05209
False positive	Gene KO	ArgonneLBMedia	peg.3165	rxn05209		False positive	Gene KO	ArgonneLBMedia	peg.3165	rxn05209		False positive	Gene KO	ArgonneLBMedia	peg.3166	rxn05209
False positive	Gene KO	ArgonneLBMedia	peg.3166	rxn05209		False positive	Gene KO	ArgonneLBMedia	peg.3166	rxn05209		False positive	Gene KO	ArgonneLBMedia	peg.3168	rxn05209
False positive	Gene KO	ArgonneLBMedia	peg.3168	rxn05209		False positive	Gene KO	ArgonneLBMedia	peg.3168	rxn05209		False positive	Gene KO	ArgonneLBMedia	peg.3178	rxn01265
False positive	Gene KO	ArgonneLBMedia	peg.3178	rxn01265		False positive	Gene KO	ArgonneLBMedia	peg.3178	rxn01265		Correct negative	Gene KO	ArgonneLBMedia	peg.3217	rxn05289
Correct negative	Gene KO	ArgonneLBMedia	peg.3217	rxn05289		Correct negative	Gene KO	ArgonneLBMedia	peg.3217	rxn05289		Correct negative	Gene KO	ArgonneLBMedia	peg.3223	rxn01974
Correct negative	Gene KO	ArgonneLBMedia	peg.3223	rxn01974		Correct negative	Gene KO	ArgonneLBMedia	peg.3223	rxn01974		False positive	Gene KO	ArgonneLBMedia	peg.3396	rxn00459
False positive	Gene KO	ArgonneLBMedia	peg.3396	rxn00459		False positive	Gene KO	ArgonneLBMedia	peg.3396	rxn00459		False positive	Gene KO	ArgonneLBMedia	peg.3397	rxn01106
False positive	Gene KO	ArgonneLBMedia	peg.3397	rxn01106		False positive	Gene KO	ArgonneLBMedia	peg.3397	rxn01106		False positive	Gene KO	ArgonneLBMedia	peg.3398
False positive	Gene KO	ArgonneLBMedia	peg.3398			False positive	Gene KO	ArgonneLBMedia	peg.3398			False positive	Gene KO	ArgonneLBMedia	peg.3399	rxn01100
False positive	Gene KO	ArgonneLBMedia	peg.3399	rxn01100		False positive	Gene KO	ArgonneLBMedia	peg.3399	rxn01100		Correct negative	Gene KO	ArgonneLBMedia	peg.3485	rxn05289
Correct negative	Gene KO	ArgonneLBMedia	peg.3485	rxn05289		Correct negative	Gene KO	ArgonneLBMedia	peg.3485	rxn05289		Correct negative	Gene KO	ArgonneLBMedia	peg.3559	rxn10307,rxn10308,rxn10311,rxn10312,rxn10310,rxn10314,rxn10315,rxn10309,rxn08040,rxn10313
Correct negative	Gene KO	ArgonneLBMedia	peg.3559	rxn10307,rxn10308,rxn10311,rxn10312,rxn10310,rxn10314,rxn10315,rxn10309,rxn08040,rxn10313		Correct negative	Gene KO	ArgonneLBMedia	peg.3559	rxn10307,rxn10308,rxn10311,rxn10312,rxn10310,rxn10314,rxn10315,rxn10309,rxn08040,rxn10313		Correct negative	Gene KO	ArgonneLBMedia	peg.3572	rxn00292,rxn00297
Correct negative	Gene KO	ArgonneLBMedia	peg.3572	rxn00292,rxn00297		Correct negative	Gene KO	ArgonneLBMedia	peg.3572	rxn00292,rxn00297		Correct negative	Gene KO	ArgonneLBMedia	peg.3577	rxn10195,rxn10194,rxn10196
Correct negative	Gene KO	ArgonneLBMedia	peg.3577	rxn10195,rxn10194,rxn10196		Correct negative	Gene KO	ArgonneLBMedia	peg.3577	rxn10195,rxn10194,rxn10196		Correct negative	Gene KO	ArgonneLBMedia	peg.3578	rxn10195,rxn10194,rxn10196
Correct negative	Gene KO	ArgonneLBMedia	peg.3578	rxn10195,rxn10194,rxn10196		Correct negative	Gene KO	ArgonneLBMedia	peg.3578	rxn10195,rxn10194,rxn10196		Correct negative	Gene KO	ArgonneLBMedia	peg.3579	rxn10295,rxn10293,rxn10297,rxn10292,rxn10296,rxn10290,rxn10291,rxn10294,rxn10192,rxn10289
Correct negative	Gene KO	ArgonneLBMedia	peg.3579	rxn10295,rxn10293,rxn10297,rxn10292,rxn10296,rxn10290,rxn10291,rxn10294,rxn10192,rxn10289		Correct negative	Gene KO	ArgonneLBMedia	peg.3579	rxn10295,rxn10293,rxn10297,rxn10292,rxn10296,rxn10290,rxn10291,rxn10294,rxn10192,rxn10289		Correct negative	Gene KO	ArgonneLBMedia	peg.3581	rxn00621
Correct negative	Gene KO	ArgonneLBMedia	peg.3581	rxn00621		Correct negative	Gene KO	ArgonneLBMedia	peg.3581	rxn00621		Correct negative	Gene KO	ArgonneLBMedia	peg.3582	rxn03852
Correct negative	Gene KO	ArgonneLBMedia	peg.3582	rxn03852		Correct negative	Gene KO	ArgonneLBMedia	peg.3582	rxn03852		Correct negative	Gene KO	ArgonneLBMedia	peg.3583	rxn10192
Correct negative	Gene KO	ArgonneLBMedia	peg.3583	rxn10192		Correct negative	Gene KO	ArgonneLBMedia	peg.3583	rxn10192		Correct negative	Gene KO	ArgonneLBMedia	peg.3683	rxn00461
Correct negative	Gene KO	ArgonneLBMedia	peg.3683	rxn00461		Correct negative	Gene KO	ArgonneLBMedia	peg.3683	rxn00461		False positive	Gene KO	ArgonneLBMedia	peg.3697	rxn00692
False positive	Gene KO	ArgonneLBMedia	peg.3697	rxn00692		False positive	Gene KO	ArgonneLBMedia	peg.3697	rxn00692		Correct negative	Gene KO	ArgonneLBMedia	peg.3714	rxn05296
Correct negative	Gene KO	ArgonneLBMedia	peg.3714	rxn05296		Correct negative	Gene KO	ArgonneLBMedia	peg.3714	rxn05296		Correct negative	Gene KO	ArgonneLBMedia	peg.3719	rxn01870,rxn00786,rxn01334
False positive	Gene KO	ArgonneLBMedia	peg.3719	rxn01870,rxn00786,rxn01334		False positive	Gene KO	ArgonneLBMedia	peg.3719	rxn01870,rxn00786,rxn01334		Correct negative	Gene KO	ArgonneLBMedia	peg.3722	rxn00410,rxn00412
Correct negative	Gene KO	ArgonneLBMedia	peg.3722	rxn00410,rxn00412		Correct negative	Gene KO	ArgonneLBMedia	peg.3722	rxn00410,rxn00412		Correct negative	Gene KO	ArgonneLBMedia	peg.3740	rxn05296
Correct negative	Gene KO	ArgonneLBMedia	peg.3740	rxn05296		Correct negative	Gene KO	ArgonneLBMedia	peg.3740	rxn05296		Correct negative	Gene KO	ArgonneLBMedia	peg.38	rxn05296
Correct negative	Gene KO	ArgonneLBMedia	peg.38	rxn05296		Correct negative	Gene KO	ArgonneLBMedia	peg.38	rxn05296		Correct negative	Gene KO	ArgonneLBMedia	peg.3854	rxn05267
Correct negative	Gene KO	ArgonneLBMedia	peg.3854	rxn05267		Correct negative	Gene KO	ArgonneLBMedia	peg.3854	rxn05267		Correct negative	Gene KO	ArgonneLBMedia	peg.4046	rxn05295
Correct negative	Gene KO	ArgonneLBMedia	peg.4046	rxn05295		Correct negative	Gene KO	ArgonneLBMedia	peg.4046	rxn05295		Correct negative	Gene KO	ArgonneLBMedia	peg.4047	rxn05295
Correct negative	Gene KO	ArgonneLBMedia	peg.4047	rxn05295		Correct negative	Gene KO	ArgonneLBMedia	peg.4047	rxn05295		Correct negative	Gene KO	ArgonneLBMedia	peg.4050	rxn05294
Correct negative	Gene KO	ArgonneLBMedia	peg.4050	rxn05294		Correct negative	Gene KO	ArgonneLBMedia	peg.4050	rxn05294		Correct negative	Gene KO	ArgonneLBMedia	peg.4056	rxn05296
Correct negative	Gene KO	ArgonneLBMedia	peg.4056	rxn05296		Correct negative	Gene KO	ArgonneLBMedia	peg.4056	rxn05296		False positive	Gene KO	ArgonneLBMedia	peg.4061
False positive	Gene KO	ArgonneLBMedia	peg.4061			False positive	Gene KO	ArgonneLBMedia	peg.4061			Correct negative	Gene KO	ArgonneLBMedia	peg.4095	rxn05296
Correct negative	Gene KO	ArgonneLBMedia	peg.4095	rxn05296		Correct negative	Gene KO	ArgonneLBMedia	peg.4095	rxn05296		Correct negative	Gene KO	ArgonneLBMedia	peg.4096	rxn05294
Correct negative	Gene KO	ArgonneLBMedia	peg.4096	rxn05294		Correct negative	Gene KO	ArgonneLBMedia	peg.4096	rxn05294		Correct negative	Gene KO	ArgonneLBMedia	peg.4097	rxn05296
Correct negative	Gene KO	ArgonneLBMedia	peg.4097	rxn05296		Correct negative	Gene KO	ArgonneLBMedia	peg.4097	rxn05296		Correct negative	Gene KO	ArgonneLBMedia	peg.4111	rxn05295
Correct negative	Gene KO	ArgonneLBMedia	peg.4111	rxn05295		Correct negative	Gene KO	ArgonneLBMedia	peg.4111	rxn05295		Correct negative	Gene KO	ArgonneLBMedia	peg.4112	rxn05296
Correct negative	Gene KO	ArgonneLBMedia	peg.4112	rxn05296		Correct negative	Gene KO	ArgonneLBMedia	peg.4112	rxn05296		False positive	Gene KO	ArgonneLBMedia	peg.456	rxn00851
False positive	Gene KO	ArgonneLBMedia	peg.456	rxn00851		False positive	Gene KO	ArgonneLBMedia	peg.456	rxn00851		Correct negative	Gene KO	ArgonneLBMedia	peg.457	rxn03164
Correct negative	Gene KO	ArgonneLBMedia	peg.457	rxn03164		Correct negative	Gene KO	ArgonneLBMedia	peg.457	rxn03164		Correct negative	Gene KO	ArgonneLBMedia	peg.46	rxn03908
Correct negative	Gene KO	ArgonneLBMedia	peg.46	rxn03908		Correct negative	Gene KO	ArgonneLBMedia	peg.46	rxn03908		Correct negative	Gene KO	ArgonneLBMedia	peg.462	rxn06023
Correct negative	Gene KO	ArgonneLBMedia	peg.462	rxn06023		Correct negative	Gene KO	ArgonneLBMedia	peg.462	rxn06023		Correct negative	Gene KO	ArgonneLBMedia	peg.464	rxn00283
False positive	Gene KO	ArgonneLBMedia	peg.464	rxn00283		False positive	Gene KO	ArgonneLBMedia	peg.464	rxn00283		Correct negative	Gene KO	ArgonneLBMedia	peg.50	rxn03638,rxn00293
Correct negative	Gene KO	ArgonneLBMedia	peg.50	rxn03638,rxn00293		Correct negative	Gene KO	ArgonneLBMedia	peg.50	rxn03638,rxn00293		False positive	Gene KO	ArgonneLBMedia	peg.51	rxn00770
False positive	Gene KO	ArgonneLBMedia	peg.51	rxn00770		False positive	Gene KO	ArgonneLBMedia	peg.51	rxn00770		Correct negative	Gene KO	ArgonneLBMedia	peg.591	rxn10198
Correct negative	Gene KO	ArgonneLBMedia	peg.591	rxn10198		Correct negative	Gene KO	ArgonneLBMedia	peg.591	rxn10198		Correct negative	Gene KO	ArgonneLBMedia	peg.6	rxn05294
Correct negative	Gene KO	ArgonneLBMedia	peg.6	rxn05294		Correct negative	Gene KO	ArgonneLBMedia	peg.6	rxn05294		Correct negative	Gene KO	ArgonneLBMedia	peg.606	rxn05294
Correct negative	Gene KO	ArgonneLBMedia	peg.606	rxn05294		Correct negative	Gene KO	ArgonneLBMedia	peg.606	rxn05294		Correct negative	Gene KO	ArgonneLBMedia	peg.662	rxn05294
Correct negative	Gene KO	ArgonneLBMedia	peg.662	rxn05294		Correct negative	Gene KO	ArgonneLBMedia	peg.662	rxn05294		Correct negative	Gene KO	ArgonneLBMedia	peg.663	rxn05294
Correct negative	Gene KO	ArgonneLBMedia	peg.663	rxn05294		Correct negative	Gene KO	ArgonneLBMedia	peg.663	rxn05294		Correct negative	Gene KO	ArgonneLBMedia	peg.668	rxn05296
Correct negative	Gene KO	ArgonneLBMedia	peg.668	rxn05296		Correct negative	Gene KO	ArgonneLBMedia	peg.668	rxn05296		Correct negative	Gene KO	ArgonneLBMedia	peg.669	rxn05296
Correct negative	Gene KO	ArgonneLBMedia	peg.669	rxn05296		Correct negative	Gene KO	ArgonneLBMedia	peg.669	rxn05296		Correct negative	Gene KO	ArgonneLBMedia	peg.67	rxn05296
Correct negative	Gene KO	ArgonneLBMedia	peg.67	rxn05296		Correct negative	Gene KO	ArgonneLBMedia	peg.67	rxn05296		Correct negative	Gene KO	ArgonneLBMedia	peg.670	rxn05296
Correct negative	Gene KO	ArgonneLBMedia	peg.670	rxn05296		Correct negative	Gene KO	ArgonneLBMedia	peg.670	rxn05296		False positive	Gene KO	ArgonneLBMedia	peg.68	rxn00915,rxn00836
False positive	Gene KO	ArgonneLBMedia	peg.68	rxn00915,rxn00836		False positive	Gene KO	ArgonneLBMedia	peg.68	rxn00915,rxn00836		Correct negative	Gene KO	ArgonneLBMedia	peg.7	rxn05294
Correct negative	Gene KO	ArgonneLBMedia	peg.7	rxn05294		Correct negative	Gene KO	ArgonneLBMedia	peg.7	rxn05294		Correct negative	Gene KO	ArgonneLBMedia	peg.82	rxn05296
Correct negative	Gene KO	ArgonneLBMedia	peg.82	rxn05296		Correct negative	Gene KO	ArgonneLBMedia	peg.82	rxn05296		Correct negative	Gene KO	ArgonneLBMedia	peg.893	rxn05295
Correct negative	Gene KO	ArgonneLBMedia	peg.893	rxn05295		Correct negative	Gene KO	ArgonneLBMedia	peg.893	rxn05295		Correct negative	Gene KO	ArgonneLBMedia	peg.9	rxn00834
False positive	Gene KO	ArgonneLBMedia	peg.9	rxn00834		False positive	Gene KO	ArgonneLBMedia	peg.9	rxn00834		Correct negative	Gene KO	ArgonneLBMedia	peg.90	rxn03907
Correct negative	Gene KO	ArgonneLBMedia	peg.90	rxn03907		Correct negative	Gene KO	ArgonneLBMedia	peg.90	rxn03907		Correct negative	Gene KO	ArgonneLBMedia	peg.91	rxn03910
Correct negative	Gene KO	ArgonneLBMedia	peg.91	rxn03910		Correct negative	Gene KO	ArgonneLBMedia	peg.91	rxn03910		Correct negative	Gene KO	ArgonneLBMedia	peg.92	rxn05296
Correct negative	Gene KO	ArgonneLBMedia	peg.92	rxn05296		Correct negative	Gene KO	ArgonneLBMedia	peg.92	rxn05296		Correct negative	Gene KO	ArgonneLBMedia	peg.94	rxn05296
Correct negative	Gene KO	ArgonneLBMedia	peg.94	rxn05296		Correct negative	Gene KO	ArgonneLBMedia	peg.94	rxn05296		Correct negative	Gene KO	ArgonneLBMedia	peg.951	rxn05295
Correct negative	Gene KO	ArgonneLBMedia	peg.951	rxn05295		Correct negative	Gene KO	ArgonneLBMedia	peg.951	rxn05295		Correct negative	Gene KO	ArgonneLBMedia	peg.954	rxn10215,rxn10217,rxn10219,rxn10212,rxn10214,rxn10216,rxn10211,rxn10218,rxn10213
Correct negative	Gene KO	ArgonneLBMedia	peg.954	rxn10215,rxn10217,rxn10219,rxn10212,rxn10214,rxn10216,rxn10211,rxn10218,rxn10213		Correct negative	Gene KO	ArgonneLBMedia	peg.954	rxn10215,rxn10217,rxn10219,rxn10212,rxn10214,rxn10216,rxn10211,rxn10218,rxn10213		Correct negative	Gene KO	ArgonneLBMedia	peg.99	rxn05296
Correct negative	Gene KO	ArgonneLBMedia	peg.99	rxn05296		Correct negative	Gene KO	ArgonneLBMedia	peg.99	rxn05296		Correct positive	Interval KO	Carbon-D-Glucose	?pro1
Correct positive	Interval KO	Carbon-D-Glucose	?pro1			Correct positive	Interval KO	Carbon-D-Glucose	?pro1			False negative	Interval KO	Carbon-D-Glucose	NED0100	rxn05572,rxn03887,rxn00196,rxn09206,rxn10227,rxn10233,rxn05217,rxn10230,rxn09200,rxn07845,rxn01634,rxn09208,rxn10232,rxn05569,rxn09202,rxn05622,rxn05216,rxn10226,rxn10237,rxn01989,rxn04783,rxn10235,rxn10234,rxn05565,rxn05578,rxn00452,rxn10228,rxn09210,rxn08775,rxn09198,rxn10231,rxn10229,rxn10236
False negative	Interval KO	Carbon-D-Glucose	NED0100	rxn05572,rxn03887,rxn00196,rxn09206,rxn10227,rxn10233,rxn05217,rxn10230,rxn09200,rxn07845,rxn01634,rxn09208,rxn10232,rxn05569,rxn09202,rxn05622,rxn05216,rxn10226,rxn10237,rxn01989,rxn04783,rxn10235,rxn10234,rxn05565,rxn05578,rxn00452,rxn10228,rxn09210,rxn08775,rxn09198,rxn10231,rxn10229,rxn10236		False negative	Interval KO	Carbon-D-Glucose	NED0100	rxn05572,rxn03887,rxn00196,rxn09206,rxn10227,rxn10233,rxn05217,rxn10230,rxn09200,rxn07845,rxn01634,rxn09208,rxn10232,rxn05569,rxn09202,rxn05622,rxn05216,rxn10226,rxn10237,rxn01989,rxn04783,rxn10235,rxn10234,rxn05565,rxn05578,rxn00452,rxn10228,rxn09210,rxn08775,rxn09198,rxn10231,rxn10229,rxn10236		Correct positive	Interval KO	Carbon-D-Glucose	NED0202	rxn00546,rxn05654,rxn00152,rxn05561,rxn00160,rxn05618,rxn00002,rxn00509,rxn01285,rxn01204,rxn04143,rxn01847,rxn03393,rxn05617,rxn01386
Correct positive	Interval KO	Carbon-D-Glucose	NED0202	rxn00546,rxn05654,rxn00152,rxn05561,rxn00160,rxn05618,rxn00002,rxn00509,rxn01285,rxn01204,rxn04143,rxn01847,rxn03393,rxn05617,rxn01386		Correct positive	Interval KO	Carbon-D-Glucose	NED0202	rxn00546,rxn05654,rxn00152,rxn05561,rxn00160,rxn05618,rxn00002,rxn00509,rxn01285,rxn01204,rxn04143,rxn01847,rxn03393,rxn05617,rxn01386		Correct positive	Interval KO	Carbon-D-Glucose	NED02021	rxn00546,rxn00160,rxn00509,rxn01285,rxn01204,rxn04143,rxn01847,rxn03393,rxn05617
Correct positive	Interval KO	Carbon-D-Glucose	NED02021	rxn00546,rxn00160,rxn00509,rxn01285,rxn01204,rxn04143,rxn01847,rxn03393,rxn05617		Correct positive	Interval KO	Carbon-D-Glucose	NED02021	rxn00546,rxn00160,rxn00509,rxn01285,rxn01204,rxn04143,rxn01847,rxn03393,rxn05617		Correct positive	Interval KO	Carbon-D-Glucose	NED02022	rxn05654,rxn00152,rxn05561,rxn05618,rxn00002,rxn01386
Correct positive	Interval KO	Carbon-D-Glucose	NED02022	rxn05654,rxn00152,rxn05561,rxn05618,rxn00002,rxn01386		Correct positive	Interval KO	Carbon-D-Glucose	NED02022	rxn05654,rxn00152,rxn05561,rxn05618,rxn00002,rxn01386		False positive	Interval KO	Carbon-D-Glucose	NED0301	rxn02046,rxn00420
False positive	Interval KO	Carbon-D-Glucose	NED0301	rxn02046,rxn00420		False positive	Interval KO	Carbon-D-Glucose	NED0301	rxn02046,rxn00420		Correct positive	Interval KO	Carbon-D-Glucose	?pro2
Correct positive	Interval KO	Carbon-D-Glucose	?pro2			Correct positive	Interval KO	Carbon-D-Glucose	?pro2			Correct positive	Interval KO	Carbon-D-Glucose	NED0302	rxn05495,rxn02166
Correct positive	Interval KO	Carbon-D-Glucose	NED0302	rxn05495,rxn02166		Correct positive	Interval KO	Carbon-D-Glucose	NED0302	rxn05495,rxn02166		False negative	Interval KO	Carbon-D-Glucose	?pro3	rxn05294
False negative	Interval KO	Carbon-D-Glucose	?pro3	rxn05294		False negative	Interval KO	Carbon-D-Glucose	?pro3	rxn05294		False negative	Interval KO	Carbon-D-Glucose	NED0400	rxn02112,rxn05648,rxn09661,rxn00634,rxn05475,rxn05294,rxn05564
False negative	Interval KO	Carbon-D-Glucose	NED0400	rxn02112,rxn05648,rxn09661,rxn00634,rxn05475,rxn05294,rxn05564		False negative	Interval KO	Carbon-D-Glucose	NED0400	rxn02112,rxn05648,rxn09661,rxn00634,rxn05475,rxn05294,rxn05564		Correct positive	Interval KO	Carbon-D-Glucose	NED0501
Correct positive	Interval KO	Carbon-D-Glucose	NED0501			Correct positive	Interval KO	Carbon-D-Glucose	NED0501			Correct positive	Interval KO	Carbon-D-Glucose	NED050202	rxn02522,rxn04821,rxn03483,rxn04834,rxn00607,rxn02762,rxn05514,rxn04820,rxn01480,rxn02521,rxn04885,rxn05607,rxn09953
Correct positive	Interval KO	Carbon-D-Glucose	NED050202	rxn02522,rxn04821,rxn03483,rxn04834,rxn00607,rxn02762,rxn05514,rxn04820,rxn01480,rxn02521,rxn04885,rxn05607,rxn09953		Correct positive	Interval KO	Carbon-D-Glucose	NED050202	rxn02522,rxn04821,rxn03483,rxn04834,rxn00607,rxn02762,rxn05514,rxn04820,rxn01480,rxn02521,rxn04885,rxn05607,rxn09953		Correct positive	Interval KO	Carbon-D-Glucose	NED0600
Correct positive	Interval KO	Carbon-D-Glucose	NED0600			Correct positive	Interval KO	Carbon-D-Glucose	NED0600			Correct positive	Interval KO	Carbon-D-Glucose	NED0700
Correct positive	Interval KO	Carbon-D-Glucose	NED0700	rxn00849		Correct positive	Interval KO	Carbon-D-Glucose	NED0700	rxn00849		Correct positive	Interval KO	Carbon-D-Glucose	NED0802	rxn05611
Correct positive	Interval KO	Carbon-D-Glucose	NED0802	rxn05611		Correct positive	Interval KO	Carbon-D-Glucose	NED0802	rxn05611		Correct positive	Interval KO	Carbon-D-Glucose	NED0803	rxn05031,rxn04036,rxn07307,rxn05305,rxn01489,rxn02945
Correct positive	Interval KO	Carbon-D-Glucose	NED0803	rxn05031,rxn04036,rxn07307,rxn05305,rxn01489,rxn02945		Correct positive	Interval KO	Carbon-D-Glucose	NED0803	rxn05031,rxn04036,rxn07307,rxn05305,rxn01489,rxn02945		Correct negative	Interval KO	Carbon-D-Glucose	NED0804	rxn00910
Correct negative	Interval KO	Carbon-D-Glucose	NED0804	rxn00910		Correct negative	Interval KO	Carbon-D-Glucose	NED0804	rxn00910		Correct positive	Interval KO	Carbon-D-Glucose	NED0900	rxn00065
Correct positive	Interval KO	Carbon-D-Glucose	NED0900	rxn00065		Correct positive	Interval KO	Carbon-D-Glucose	NED0900	rxn00065		Correct positive	Interval KO	Carbon-D-Glucose	?pro4	rxn05610
Correct positive	Interval KO	Carbon-D-Glucose	?pro4	rxn05610		Correct positive	Interval KO	Carbon-D-Glucose	?pro4	rxn05610		Correct positive	Interval KO	Carbon-D-Glucose	NED1002	rxn05610
Correct positive	Interval KO	Carbon-D-Glucose	NED1002	rxn05610		Correct positive	Interval KO	Carbon-D-Glucose	NED1002	rxn05610		Correct positive	Interval KO	Carbon-D-Glucose	?PBSX
Correct positive	Interval KO	Carbon-D-Glucose	?PBSX			Correct positive	Interval KO	Carbon-D-Glucose	?PBSX			Correct positive	Interval KO	Carbon-D-Glucose	NED1003	rxn05312
Correct positive	Interval KO	Carbon-D-Glucose	NED1003	rxn05312		Correct positive	Interval KO	Carbon-D-Glucose	NED1003	rxn05312		Correct positive	Interval KO	Carbon-D-Glucose	NED1100	rxn01492
Correct positive	Interval KO	Carbon-D-Glucose	NED1100	rxn01492		Correct positive	Interval KO	Carbon-D-Glucose	NED1100	rxn01492		Correct positive	Interval KO	Carbon-D-Glucose	NED1200	rxn00883,rxn00881,rxn00882
Correct positive	Interval KO	Carbon-D-Glucose	NED1200	rxn00883,rxn00881,rxn00882		Correct positive	Interval KO	Carbon-D-Glucose	NED1200	rxn00883,rxn00881,rxn00882		Correct positive	Interval KO	Carbon-D-Glucose	NED1300	rxn10048,rxn10043
Correct positive	Interval KO	Carbon-D-Glucose	NED1300	rxn10048,rxn10043		Correct positive	Interval KO	Carbon-D-Glucose	NED1300	rxn10048,rxn10043		Correct positive	Interval KO	Carbon-D-Glucose	NED1400
Correct positive	Interval KO	Carbon-D-Glucose	NED1400			Correct positive	Interval KO	Carbon-D-Glucose	NED1400			Correct positive	Interval KO	Carbon-D-Glucose	?pks	rxn01454
Correct positive	Interval KO	Carbon-D-Glucose	?pks	rxn01454		Correct positive	Interval KO	Carbon-D-Glucose	?pks	rxn01454		Correct positive	Interval KO	Carbon-D-Glucose	NED1500	rxn00274,rxn01454,rxn01068
Correct positive	Interval KO	Carbon-D-Glucose	NED1500	rxn00274,rxn01454,rxn01068		Correct positive	Interval KO	Carbon-D-Glucose	NED1500	rxn00274,rxn01454,rxn01068		Correct positive	Interval KO	Carbon-D-Glucose	?pro5	rxn01199,rxn01044,rxn00223,rxn05671
Correct positive	Interval KO	Carbon-D-Glucose	?pro5	rxn01199,rxn01044,rxn00223,rxn05671		Correct positive	Interval KO	Carbon-D-Glucose	?pro5	rxn01199,rxn01044,rxn00223,rxn05671		Correct positive	Interval KO	Carbon-D-Glucose	NED1602
Correct positive	Interval KO	Carbon-D-Glucose	NED1602			Correct positive	Interval KO	Carbon-D-Glucose	NED1602			Correct positive	Interval KO	Carbon-D-Glucose	?pps
Correct positive	Interval KO	Carbon-D-Glucose	?pps			Correct positive	Interval KO	Carbon-D-Glucose	?pps			Correct positive	Interval KO	Carbon-D-Glucose	?pro6	rxn00147
Correct positive	Interval KO	Carbon-D-Glucose	?pro6	rxn00147		Correct positive	Interval KO	Carbon-D-Glucose	?pro6	rxn00147		Correct positive	Interval KO	Carbon-D-Glucose	NED1802	rxn01945,rxn01011,rxn01013,rxn02363,rxn00147
Correct positive	Interval KO	Carbon-D-Glucose	NED1802	rxn01945,rxn01011,rxn01013,rxn02363,rxn00147		Correct positive	Interval KO	Carbon-D-Glucose	NED1802	rxn01945,rxn01011,rxn01013,rxn02363,rxn00147		Correct positive	Interval KO	Carbon-D-Glucose	NED1901
Correct positive	Interval KO	Carbon-D-Glucose	NED1901			Correct positive	Interval KO	Carbon-D-Glucose	NED1901			Correct positive	Interval KO	Carbon-D-Glucose	?SP?
Correct positive	Interval KO	Carbon-D-Glucose	?SP?			Correct positive	Interval KO	Carbon-D-Glucose	?SP?			Correct positive	Interval KO	Carbon-D-Glucose	NED1902	rxn00215,rxn02417,rxn09940,rxn06077
Correct positive	Interval KO	Carbon-D-Glucose	NED1902	rxn00215,rxn02417,rxn09940,rxn06077		Correct positive	Interval KO	Carbon-D-Glucose	NED1902	rxn00215,rxn02417,rxn09940,rxn06077		Correct negative	Interval KO	Carbon-D-Glucose	NED2201	rxn00313,rxn01986,rxn00778
Correct negative	Interval KO	Carbon-D-Glucose	NED2201	rxn00313,rxn01986,rxn00778		Correct negative	Interval KO	Carbon-D-Glucose	NED2201	rxn00313,rxn01986,rxn00778		Correct positive	Interval KO	Carbon-D-Glucose	NED2202	rxn00775,rxn00166
Correct positive	Interval KO	Carbon-D-Glucose	NED2202	rxn00775,rxn00166		Correct positive	Interval KO	Carbon-D-Glucose	NED2202	rxn00775,rxn00166		Correct negative	Interval KO	Carbon-D-Glucose	NED2300	rxn01355,rxn01573,rxn00604,rxn07431,rxn07430,rxn07435,rxn00804,rxn01045,rxn00871,rxn01925,rxn07434,rxn07432,rxn06335,rxn06586,rxn01236,rxn07433
Correct negative	Interval KO	Carbon-D-Glucose	NED2300	rxn01355,rxn01573,rxn00604,rxn07431,rxn07430,rxn07435,rxn00804,rxn01045,rxn00871,rxn01925,rxn07434,rxn07432,rxn06335,rxn06586,rxn01236,rxn07433		False positive	Interval KO	Carbon-D-Glucose	NED2300	rxn01355,rxn01573,rxn00604,rxn07431,rxn07430,rxn07435,rxn00804,rxn01045,rxn00871,rxn01925,rxn07434,rxn07432,rxn06335,rxn06586,rxn01236,rxn07433		Correct positive	Interval KO	Carbon-D-Glucose	NED2402	rxn01653,rxn00216
Correct positive	Interval KO	Carbon-D-Glucose	NED2402	rxn01653,rxn00216		Correct positive	Interval KO	Carbon-D-Glucose	NED2402	rxn01653,rxn00216		Correct positive	Interval KO	Carbon-D-Glucose	?skin
Correct positive	Interval KO	Carbon-D-Glucose	?skin			Correct positive	Interval KO	Carbon-D-Glucose	?skin			Correct positive	Interval KO	Carbon-D-Glucose	?pro7	rxn09264,rxn05315,rxn00418,rxn09949,rxn05517
Correct positive	Interval KO	Carbon-D-Glucose	?pro7	rxn09264,rxn05315,rxn00418,rxn09949,rxn05517		Correct positive	Interval KO	Carbon-D-Glucose	?pro7	rxn09264,rxn05315,rxn00418,rxn09949,rxn05517		Correct positive	Interval KO	Carbon-D-Glucose	?skin+pro8	rxn09264,rxn05315,rxn00418,rxn09949,rxn05517
Correct positive	Interval KO	Carbon-D-Glucose	?skin+pro8	rxn09264,rxn05315,rxn00418,rxn09949,rxn05517		Correct positive	Interval KO	Carbon-D-Glucose	?skin+pro8	rxn09264,rxn05315,rxn00418,rxn09949,rxn05517		Correct positive	Interval KO	Carbon-D-Glucose	NED2500	rxn01674,rxn00369,rxn01370,rxn09264,rxn05315,rxn00742,rxn01706,rxn00418,rxn00715,rxn00143,rxn09949,rxn00712,rxn01128,rxn00953,rxn01679,rxn01129,rxn05560,rxn01516,rxn00709,rxn00368,rxn01021,rxn00365,rxn01705,rxn01515,rxn00713,rxn00707,rxn05517,rxn01510
False negative	Interval KO	Carbon-D-Glucose	NED2500	rxn01674,rxn00369,rxn01370,rxn09264,rxn05315,rxn00742,rxn01706,rxn00418,rxn00715,rxn00143,rxn09949,rxn00712,rxn01128,rxn00953,rxn01679,rxn01129,rxn05560,rxn01516,rxn00709,rxn00368,rxn01021,rxn00365,rxn01705,rxn01515,rxn00713,rxn00707,rxn05517,rxn01510		Correct positive	Interval KO	Carbon-D-Glucose	NED2500	rxn01674,rxn00369,rxn01370,rxn09264,rxn05315,rxn00742,rxn01706,rxn00418,rxn00715,rxn00143,rxn09949,rxn00712,rxn01128,rxn00953,rxn01679,rxn01129,rxn05560,rxn01516,rxn00709,rxn00368,rxn01021,rxn00365,rxn01705,rxn01515,rxn00713,rxn00707,rxn05517,rxn01510		Correct negative	Interval KO	Carbon-D-Glucose	NED2602	rxn02988,rxn05215,rxn02402,rxn00338
Correct negative	Interval KO	Carbon-D-Glucose	NED2602	rxn02988,rxn05215,rxn02402,rxn00338		Correct negative	Interval KO	Carbon-D-Glucose	NED2602	rxn02988,rxn05215,rxn02402,rxn00338		Correct positive	Interval KO	Carbon-D-Glucose	NED2701	rxn05164
Correct positive	Interval KO	Carbon-D-Glucose	NED2701	rxn05164		Correct positive	Interval KO	Carbon-D-Glucose	NED2701	rxn05164		Correct positive	Interval KO	Carbon-D-Glucose	NED2802	rxn05505,rxn05579
Correct positive	Interval KO	Carbon-D-Glucose	NED2802	rxn05505,rxn05579		Correct positive	Interval KO	Carbon-D-Glucose	NED2802	rxn05505,rxn05579		Correct positive	Interval KO	Carbon-D-Glucose	NED2900
Correct positive	Interval KO	Carbon-D-Glucose	NED2900			Correct positive	Interval KO	Carbon-D-Glucose	NED2900			Correct positive	Interval KO	Carbon-D-Glucose	NED3000	rxn05958,rxn05149,rxn00247
Correct positive	Interval KO	Carbon-D-Glucose	NED3000	rxn05958,rxn05149,rxn00247		Correct positive	Interval KO	Carbon-D-Glucose	NED3000	rxn05958,rxn05149,rxn00247		Correct positive	Interval KO	Carbon-D-Glucose	NED3100	rxn00278
Correct positive	Interval KO	Carbon-D-Glucose	NED3100	rxn00278		Correct positive	Interval KO	Carbon-D-Glucose	NED3100	rxn00278		Correct positive	Interval KO	Carbon-D-Glucose	NED3200	rxn01297,rxn00212,rxn01748,rxn01747,rxn01523,rxn09348,rxn09355,rxn09340,rxn03842,rxn00272,rxn11511,rxn09341,rxn00422,rxn01522,rxn05636
Correct positive	Interval KO	Carbon-D-Glucose	NED3200	rxn01297,rxn00212,rxn01748,rxn01747,rxn01523,rxn09348,rxn09355,rxn09340,rxn03842,rxn00272,rxn11511,rxn09341,rxn00422,rxn01522,rxn05636		Correct positive	Interval KO	Carbon-D-Glucose	NED3200	rxn01297,rxn00212,rxn01748,rxn01747,rxn01523,rxn09348,rxn09355,rxn09340,rxn03842,rxn00272,rxn11511,rxn09341,rxn00422,rxn01522,rxn05636		False positive	Interval KO	Carbon-D-Glucose	NED3301	rxn01451,rxn02933,rxn03239,rxn03246,rxn04750,rxn03242,rxn09188,rxn03244,rxn03249,rxn00908,rxn06777
False positive	Interval KO	Carbon-D-Glucose	NED3301	rxn01451,rxn02933,rxn03239,rxn03246,rxn04750,rxn03242,rxn09188,rxn03244,rxn03249,rxn00908,rxn06777		False positive	Interval KO	Carbon-D-Glucose	NED3301	rxn01451,rxn02933,rxn03239,rxn03246,rxn04750,rxn03242,rxn09188,rxn03244,rxn03249,rxn00908,rxn06777		Correct negative	Interval KO	Carbon-D-Glucose	NED3302	rxn05187,rxn05619,rxn05188,rxn05558,rxn00623,rxn05628,rxn05515,rxn01107
Correct negative	Interval KO	Carbon-D-Glucose	NED3302	rxn05187,rxn05619,rxn05188,rxn05558,rxn00623,rxn05628,rxn05515,rxn01107		Correct negative	Interval KO	Carbon-D-Glucose	NED3302	rxn05187,rxn05619,rxn05188,rxn05558,rxn00623,rxn05628,rxn05515,rxn01107		Correct positive	Interval KO	Carbon-D-Glucose	NED3303	rxn05550,rxn05184,rxn05180,rxn05159
Correct positive	Interval KO	Carbon-D-Glucose	NED3303	rxn05550,rxn05184,rxn05180,rxn05159		Correct positive	Interval KO	Carbon-D-Glucose	NED3303	rxn05550,rxn05184,rxn05180,rxn05159		Correct positive	Interval KO	Carbon-D-Glucose	NED3402	rxn00512,rxn00324,rxn01967,rxn01966,rxn01132,rxn09989
Correct positive	Interval KO	Carbon-D-Glucose	NED3402	rxn00512,rxn00324,rxn01967,rxn01966,rxn01132,rxn09989		Correct positive	Interval KO	Carbon-D-Glucose	NED3402	rxn00512,rxn00324,rxn01967,rxn01966,rxn01132,rxn09989		False positive	Interval KO	Carbon-D-Glucose	NED3500	rxn01484
False positive	Interval KO	Carbon-D-Glucose	NED3500	rxn01484		False positive	Interval KO	Carbon-D-Glucose	NED3500	rxn01484		Correct positive	Interval KO	Carbon-D-Glucose	NED3701
Correct positive	Interval KO	Carbon-D-Glucose	NED3701			Correct positive	Interval KO	Carbon-D-Glucose	NED3701			Correct positive	Interval KO	Carbon-D-Glucose	NED370202	rxn01675,rxn01737,rxn02760,rxn01316,rxn05655,rxn00827,rxn01997
Correct positive	Interval KO	Carbon-D-Glucose	NED370202	rxn01675,rxn01737,rxn02760,rxn01316,rxn05655,rxn00827,rxn01997		Correct positive	Interval KO	Carbon-D-Glucose	NED370202	rxn01675,rxn01737,rxn02760,rxn01316,rxn05655,rxn00827,rxn01997		False positive	Interval KO	Carbon-D-Glucose	NED3800	rxn05292,rxn03075,rxn05308
False positive	Interval KO	Carbon-D-Glucose	NED3800	rxn05292,rxn03075,rxn05308		False positive	Interval KO	Carbon-D-Glucose	NED3800	rxn05292,rxn03075,rxn05308		False negative	Interval KO	Carbon-D-Glucose	NED4000	rxn00290,rxn04068,rxn00671,rxn00501,rxn03481,rxn00992,rxn00467,rxn01639,rxn09944,rxn01555,rxn03094,rxn01642,rxn03931,rxn02085,rxn00394,rxn05299,rxn01648,rxn03482,rxn01366,rxn00784,rxn05647,rxn00994,rxn00214,rxn00867,rxn05237,rxn05304,rxn01102,rxn01275,rxn05551,rxn03932,rxn09992,rxn10191,rxn00608,rxn01176,rxn02007,rxn05213,rxn08025,rxn02795,rxn05501
False negative	Interval KO	Carbon-D-Glucose	NED4000	rxn00290,rxn04068,rxn00671,rxn00501,rxn03481,rxn00992,rxn00467,rxn01639,rxn09944,rxn01555,rxn03094,rxn01642,rxn03931,rxn02085,rxn00394,rxn05299,rxn01648,rxn03482,rxn01366,rxn00784,rxn05647,rxn00994,rxn00214,rxn00867,rxn05237,rxn05304,rxn01102,rxn01275,rxn05551,rxn03932,rxn09992,rxn10191,rxn00608,rxn01176,rxn02007,rxn05213,rxn08025,rxn02795,rxn05501		False negative	Interval KO	Carbon-D-Glucose	NED4000	rxn00290,rxn04068,rxn00671,rxn00501,rxn03481,rxn00992,rxn00467,rxn01639,rxn09944,rxn01555,rxn03094,rxn01642,rxn03931,rxn02085,rxn00394,rxn05299,rxn01648,rxn03482,rxn01366,rxn00784,rxn05647,rxn00994,rxn00214,rxn00867,rxn05237,rxn05304,rxn01102,rxn01275,rxn05551,rxn03932,rxn09992,rxn10191,rxn00608,rxn01176,rxn02007,rxn05213,rxn08025,rxn02795,rxn05501		False negative	Interval KO	Carbon-D-Glucose	NED4001	rxn00290,rxn00992,rxn01639,rxn01642,rxn02085,rxn05299,rxn05647,rxn00994,rxn00214,rxn00867,rxn10191,rxn05213,rxn05501
False negative	Interval KO	Carbon-D-Glucose	NED4001	rxn00290,rxn00992,rxn01639,rxn01642,rxn02085,rxn05299,rxn05647,rxn00994,rxn00214,rxn00867,rxn10191,rxn05213,rxn05501		False negative	Interval KO	Carbon-D-Glucose	NED4001	rxn00290,rxn00992,rxn01639,rxn01642,rxn02085,rxn05299,rxn05647,rxn00994,rxn00214,rxn00867,rxn10191,rxn05213,rxn05501		Correct positive	Interval KO	Carbon-D-Glucose	NED4002	rxn04068,rxn00671,rxn00501,rxn00467,rxn09944,rxn01555,rxn03094,rxn03931,rxn00394,rxn01648,rxn01366,rxn00784,rxn05237,rxn05304,rxn01102,rxn01275,rxn05551,rxn03932,rxn09992,rxn01176,rxn02007,rxn08025,rxn02795
Correct positive	Interval KO	Carbon-D-Glucose	NED4002	rxn04068,rxn00671,rxn00501,rxn00467,rxn09944,rxn01555,rxn03094,rxn03931,rxn00394,rxn01648,rxn01366,rxn00784,rxn05237,rxn05304,rxn01102,rxn01275,rxn05551,rxn03932,rxn09992,rxn01176,rxn02007,rxn08025,rxn02795		Correct positive	Interval KO	Carbon-D-Glucose	NED4002	rxn04068,rxn00671,rxn00501,rxn00467,rxn09944,rxn01555,rxn03094,rxn03931,rxn00394,rxn01648,rxn01366,rxn00784,rxn05237,rxn05304,rxn01102,rxn01275,rxn05551,rxn03932,rxn09992,rxn01176,rxn02007,rxn08025,rxn02795		Correct positive	Interval KO	Carbon-D-Glucose	NED4100
Correct positive	Interval KO	Carbon-D-Glucose	NED4100			Correct positive	Interval KO	Carbon-D-Glucose	NED4100			Correct positive	Interval KO	ArgonneLBMedia	?pro1
Correct positive	Interval KO	ArgonneLBMedia	?pro1			Correct positive	Interval KO	ArgonneLBMedia	?pro1			False negative	Interval KO	ArgonneLBMedia	NED0100	rxn05572,rxn03887,rxn00196,rxn09206,rxn10227,rxn10233,rxn05217,rxn10230,rxn09200,rxn07845,rxn01634,rxn09208,rxn10232,rxn05569,rxn09202,rxn05622,rxn05216,rxn10226,rxn10237,rxn01989,rxn04783,rxn10235,rxn10234,rxn05565,rxn05578,rxn00452,rxn10228,rxn09210,rxn08775,rxn09198,rxn10231,rxn10229,rxn10236
False negative	Interval KO	ArgonneLBMedia	NED0100	rxn05572,rxn03887,rxn00196,rxn09206,rxn10227,rxn10233,rxn05217,rxn10230,rxn09200,rxn07845,rxn01634,rxn09208,rxn10232,rxn05569,rxn09202,rxn05622,rxn05216,rxn10226,rxn10237,rxn01989,rxn04783,rxn10235,rxn10234,rxn05565,rxn05578,rxn00452,rxn10228,rxn09210,rxn08775,rxn09198,rxn10231,rxn10229,rxn10236		False negative	Interval KO	ArgonneLBMedia	NED0100	rxn05572,rxn03887,rxn00196,rxn09206,rxn10227,rxn10233,rxn05217,rxn10230,rxn09200,rxn07845,rxn01634,rxn09208,rxn10232,rxn05569,rxn09202,rxn05622,rxn05216,rxn10226,rxn10237,rxn01989,rxn04783,rxn10235,rxn10234,rxn05565,rxn05578,rxn00452,rxn10228,rxn09210,rxn08775,rxn09198,rxn10231,rxn10229,rxn10236		Correct positive	Interval KO	ArgonneLBMedia	NED0202	rxn00546,rxn05654,rxn00152,rxn05561,rxn00160,rxn05618,rxn00002,rxn00509,rxn01285,rxn01204,rxn04143,rxn01847,rxn03393,rxn05617,rxn01386
Correct positive	Interval KO	ArgonneLBMedia	NED0202	rxn00546,rxn05654,rxn00152,rxn05561,rxn00160,rxn05618,rxn00002,rxn00509,rxn01285,rxn01204,rxn04143,rxn01847,rxn03393,rxn05617,rxn01386		Correct positive	Interval KO	ArgonneLBMedia	NED0202	rxn00546,rxn05654,rxn00152,rxn05561,rxn00160,rxn05618,rxn00002,rxn00509,rxn01285,rxn01204,rxn04143,rxn01847,rxn03393,rxn05617,rxn01386		Correct positive	Interval KO	ArgonneLBMedia	NED02021	rxn00546,rxn00160,rxn00509,rxn01285,rxn01204,rxn04143,rxn01847,rxn03393,rxn05617
Correct positive	Interval KO	ArgonneLBMedia	NED02021	rxn00546,rxn00160,rxn00509,rxn01285,rxn01204,rxn04143,rxn01847,rxn03393,rxn05617		Correct positive	Interval KO	ArgonneLBMedia	NED02021	rxn00546,rxn00160,rxn00509,rxn01285,rxn01204,rxn04143,rxn01847,rxn03393,rxn05617		Correct positive	Interval KO	ArgonneLBMedia	NED02022	rxn05654,rxn00152,rxn05561,rxn05618,rxn00002,rxn01386
Correct positive	Interval KO	ArgonneLBMedia	NED02022	rxn05654,rxn00152,rxn05561,rxn05618,rxn00002,rxn01386		Correct positive	Interval KO	ArgonneLBMedia	NED02022	rxn05654,rxn00152,rxn05561,rxn05618,rxn00002,rxn01386		Correct positive	Interval KO	ArgonneLBMedia	NED0301	rxn02046,rxn00420
Correct positive	Interval KO	ArgonneLBMedia	NED0301	rxn02046,rxn00420		Correct positive	Interval KO	ArgonneLBMedia	NED0301	rxn02046,rxn00420		Correct positive	Interval KO	ArgonneLBMedia	?pro2
Correct positive	Interval KO	ArgonneLBMedia	?pro2			Correct positive	Interval KO	ArgonneLBMedia	?pro2			Correct positive	Interval KO	ArgonneLBMedia	NED0302	rxn05495,rxn02166
Correct positive	Interval KO	ArgonneLBMedia	NED0302	rxn05495,rxn02166		Correct positive	Interval KO	ArgonneLBMedia	NED0302	rxn05495,rxn02166		False negative	Interval KO	ArgonneLBMedia	?pro3	rxn05294
False negative	Interval KO	ArgonneLBMedia	?pro3	rxn05294		False negative	Interval KO	ArgonneLBMedia	?pro3	rxn05294		False negative	Interval KO	ArgonneLBMedia	NED0400	rxn02112,rxn05648,rxn09661,rxn00634,rxn05475,rxn05294,rxn05564
False negative	Interval KO	ArgonneLBMedia	NED0400	rxn02112,rxn05648,rxn09661,rxn00634,rxn05475,rxn05294,rxn05564		False negative	Interval KO	ArgonneLBMedia	NED0400	rxn02112,rxn05648,rxn09661,rxn00634,rxn05475,rxn05294,rxn05564		Correct positive	Interval KO	ArgonneLBMedia	NED0501
Correct positive	Interval KO	ArgonneLBMedia	NED0501			Correct positive	Interval KO	ArgonneLBMedia	NED0501			Correct positive	Interval KO	ArgonneLBMedia	NED050202	rxn02522,rxn04821,rxn03483,rxn04834,rxn00607,rxn02762,rxn05514,rxn04820,rxn01480,rxn02521,rxn04885,rxn05607,rxn09953
Correct positive	Interval KO	ArgonneLBMedia	NED050202	rxn02522,rxn04821,rxn03483,rxn04834,rxn00607,rxn02762,rxn05514,rxn04820,rxn01480,rxn02521,rxn04885,rxn05607,rxn09953		Correct positive	Interval KO	ArgonneLBMedia	NED050202	rxn02522,rxn04821,rxn03483,rxn04834,rxn00607,rxn02762,rxn05514,rxn04820,rxn01480,rxn02521,rxn04885,rxn05607,rxn09953		Correct positive	Interval KO	ArgonneLBMedia	NED0600
Correct positive	Interval KO	ArgonneLBMedia	NED0600			Correct positive	Interval KO	ArgonneLBMedia	NED0600			Correct positive	Interval KO	ArgonneLBMedia	NED0700
Correct positive	Interval KO	ArgonneLBMedia	NED0700	rxn00849		Correct positive	Interval KO	ArgonneLBMedia	NED0700	rxn00849		Correct positive	Interval KO	ArgonneLBMedia	NED0802	rxn05611
Correct positive	Interval KO	ArgonneLBMedia	NED0802	rxn05611		Correct positive	Interval KO	ArgonneLBMedia	NED0802	rxn05611		Correct positive	Interval KO	ArgonneLBMedia	NED0803	rxn05031,rxn04036,rxn07307,rxn05305,rxn01489,rxn02945
Correct positive	Interval KO	ArgonneLBMedia	NED0803	rxn05031,rxn04036,rxn07307,rxn05305,rxn01489,rxn02945		Correct positive	Interval KO	ArgonneLBMedia	NED0803	rxn05031,rxn04036,rxn07307,rxn05305,rxn01489,rxn02945		Correct positive	Interval KO	ArgonneLBMedia	NED0804	rxn00910
Correct positive	Interval KO	ArgonneLBMedia	NED0804	rxn00910		Correct positive	Interval KO	ArgonneLBMedia	NED0804	rxn00910		Correct positive	Interval KO	ArgonneLBMedia	NED0900	rxn00065
Correct positive	Interval KO	ArgonneLBMedia	NED0900	rxn00065		Correct positive	Interval KO	ArgonneLBMedia	NED0900	rxn00065		Correct positive	Interval KO	ArgonneLBMedia	?pro4	rxn05610
Correct positive	Interval KO	ArgonneLBMedia	?pro4	rxn05610		Correct positive	Interval KO	ArgonneLBMedia	?pro4	rxn05610		Correct positive	Interval KO	ArgonneLBMedia	NED1002	rxn05610
Correct positive	Interval KO	ArgonneLBMedia	NED1002	rxn05610		Correct positive	Interval KO	ArgonneLBMedia	NED1002	rxn05610		Correct positive	Interval KO	ArgonneLBMedia	?PBSX
Correct positive	Interval KO	ArgonneLBMedia	?PBSX			Correct positive	Interval KO	ArgonneLBMedia	?PBSX			Correct positive	Interval KO	ArgonneLBMedia	NED1003	rxn05312
Correct positive	Interval KO	ArgonneLBMedia	NED1003	rxn05312		Correct positive	Interval KO	ArgonneLBMedia	NED1003	rxn05312		Correct positive	Interval KO	ArgonneLBMedia	NED1100	rxn01492
Correct positive	Interval KO	ArgonneLBMedia	NED1100	rxn01492		Correct positive	Interval KO	ArgonneLBMedia	NED1100	rxn01492		Correct positive	Interval KO	ArgonneLBMedia	NED1200	rxn00883,rxn00881,rxn00882
Correct positive	Interval KO	ArgonneLBMedia	NED1200	rxn00883,rxn00881,rxn00882		Correct positive	Interval KO	ArgonneLBMedia	NED1200	rxn00883,rxn00881,rxn00882		Correct positive	Interval KO	ArgonneLBMedia	NED1300	rxn10048,rxn10043
Correct positive	Interval KO	ArgonneLBMedia	NED1300	rxn10048,rxn10043		Correct positive	Interval KO	ArgonneLBMedia	NED1300	rxn10048,rxn10043		Correct positive	Interval KO	ArgonneLBMedia	NED1400
Correct positive	Interval KO	ArgonneLBMedia	NED1400			Correct positive	Interval KO	ArgonneLBMedia	NED1400			Correct positive	Interval KO	ArgonneLBMedia	?pks	rxn01454
Correct positive	Interval KO	ArgonneLBMedia	?pks	rxn01454		Correct positive	Interval KO	ArgonneLBMedia	?pks	rxn01454		Correct positive	Interval KO	ArgonneLBMedia	NED1500	rxn00274,rxn01454,rxn01068
Correct positive	Interval KO	ArgonneLBMedia	NED1500	rxn00274,rxn01454,rxn01068		Correct positive	Interval KO	ArgonneLBMedia	NED1500	rxn00274,rxn01454,rxn01068		Correct positive	Interval KO	ArgonneLBMedia	?pro5	rxn01199,rxn01044,rxn00223,rxn05671
Correct positive	Interval KO	ArgonneLBMedia	?pro5	rxn01199,rxn01044,rxn00223,rxn05671		Correct positive	Interval KO	ArgonneLBMedia	?pro5	rxn01199,rxn01044,rxn00223,rxn05671		Correct positive	Interval KO	ArgonneLBMedia	NED1602
Correct positive	Interval KO	ArgonneLBMedia	NED1602			Correct positive	Interval KO	ArgonneLBMedia	NED1602			Correct positive	Interval KO	ArgonneLBMedia	?pps
Correct positive	Interval KO	ArgonneLBMedia	?pps			Correct positive	Interval KO	ArgonneLBMedia	?pps			Correct positive	Interval KO	ArgonneLBMedia	?pro6	rxn00147
Correct positive	Interval KO	ArgonneLBMedia	?pro6	rxn00147		Correct positive	Interval KO	ArgonneLBMedia	?pro6	rxn00147		Correct positive	Interval KO	ArgonneLBMedia	NED1802	rxn01945,rxn01011,rxn01013,rxn02363,rxn00147
Correct positive	Interval KO	ArgonneLBMedia	NED1802	rxn01945,rxn01011,rxn01013,rxn02363,rxn00147		Correct positive	Interval KO	ArgonneLBMedia	NED1802	rxn01945,rxn01011,rxn01013,rxn02363,rxn00147		Correct positive	Interval KO	ArgonneLBMedia	NED1901
Correct positive	Interval KO	ArgonneLBMedia	NED1901			Correct positive	Interval KO	ArgonneLBMedia	NED1901			Correct positive	Interval KO	ArgonneLBMedia	?SP?
Correct positive	Interval KO	ArgonneLBMedia	?SP?			Correct positive	Interval KO	ArgonneLBMedia	?SP?			Correct positive	Interval KO	ArgonneLBMedia	NED1902	rxn00215,rxn02417,rxn09940,rxn06077
Correct positive	Interval KO	ArgonneLBMedia	NED1902	rxn00215,rxn02417,rxn09940,rxn06077		Correct positive	Interval KO	ArgonneLBMedia	NED1902	rxn00215,rxn02417,rxn09940,rxn06077		Correct positive	Interval KO	ArgonneLBMedia	NED2201	rxn00313,rxn01986,rxn00778
Correct positive	Interval KO	ArgonneLBMedia	NED2201	rxn00313,rxn01986,rxn00778		Correct positive	Interval KO	ArgonneLBMedia	NED2201	rxn00313,rxn01986,rxn00778		Correct positive	Interval KO	ArgonneLBMedia	NED2202	rxn00775,rxn00166
Correct positive	Interval KO	ArgonneLBMedia	NED2202	rxn00775,rxn00166		Correct positive	Interval KO	ArgonneLBMedia	NED2202	rxn00775,rxn00166		Correct positive	Interval KO	ArgonneLBMedia	NED2300	rxn01355,rxn01573,rxn00604,rxn07431,rxn07430,rxn07435,rxn00804,rxn01045,rxn00871,rxn01925,rxn07434,rxn07432,rxn06335,rxn06586,rxn01236,rxn07433
False negative	Interval KO	ArgonneLBMedia	NED2300	rxn01355,rxn01573,rxn00604,rxn07431,rxn07430,rxn07435,rxn00804,rxn01045,rxn00871,rxn01925,rxn07434,rxn07432,rxn06335,rxn06586,rxn01236,rxn07433		Correct positive	Interval KO	ArgonneLBMedia	NED2300	rxn01355,rxn01573,rxn00604,rxn07431,rxn07430,rxn07435,rxn00804,rxn01045,rxn00871,rxn01925,rxn07434,rxn07432,rxn06335,rxn06586,rxn01236,rxn07433		Correct positive	Interval KO	ArgonneLBMedia	NED2402	rxn01653,rxn00216
Correct positive	Interval KO	ArgonneLBMedia	NED2402	rxn01653,rxn00216		Correct positive	Interval KO	ArgonneLBMedia	NED2402	rxn01653,rxn00216		Correct positive	Interval KO	ArgonneLBMedia	?skin
Correct positive	Interval KO	ArgonneLBMedia	?skin			Correct positive	Interval KO	ArgonneLBMedia	?skin			Correct positive	Interval KO	ArgonneLBMedia	?pro7	rxn09264,rxn05315,rxn00418,rxn09949,rxn05517
Correct positive	Interval KO	ArgonneLBMedia	?pro7	rxn09264,rxn05315,rxn00418,rxn09949,rxn05517		Correct positive	Interval KO	ArgonneLBMedia	?pro7	rxn09264,rxn05315,rxn00418,rxn09949,rxn05517		Correct positive	Interval KO	ArgonneLBMedia	?skin+pro8	rxn09264,rxn05315,rxn00418,rxn09949,rxn05517
Correct positive	Interval KO	ArgonneLBMedia	?skin+pro8	rxn09264,rxn05315,rxn00418,rxn09949,rxn05517		Correct positive	Interval KO	ArgonneLBMedia	?skin+pro8	rxn09264,rxn05315,rxn00418,rxn09949,rxn05517		Correct positive	Interval KO	ArgonneLBMedia	NED2500	rxn01674,rxn00369,rxn01370,rxn09264,rxn05315,rxn00742,rxn01706,rxn00418,rxn00715,rxn00143,rxn09949,rxn00712,rxn01128,rxn00953,rxn01679,rxn01129,rxn05560,rxn01516,rxn00709,rxn00368,rxn01021,rxn00365,rxn01705,rxn01515,rxn00713,rxn00707,rxn05517,rxn01510
False negative	Interval KO	ArgonneLBMedia	NED2500	rxn01674,rxn00369,rxn01370,rxn09264,rxn05315,rxn00742,rxn01706,rxn00418,rxn00715,rxn00143,rxn09949,rxn00712,rxn01128,rxn00953,rxn01679,rxn01129,rxn05560,rxn01516,rxn00709,rxn00368,rxn01021,rxn00365,rxn01705,rxn01515,rxn00713,rxn00707,rxn05517,rxn01510		Correct positive	Interval KO	ArgonneLBMedia	NED2500	rxn01674,rxn00369,rxn01370,rxn09264,rxn05315,rxn00742,rxn01706,rxn00418,rxn00715,rxn00143,rxn09949,rxn00712,rxn01128,rxn00953,rxn01679,rxn01129,rxn05560,rxn01516,rxn00709,rxn00368,rxn01021,rxn00365,rxn01705,rxn01515,rxn00713,rxn00707,rxn05517,rxn01510		Correct positive	Interval KO	ArgonneLBMedia	NED2602	rxn02988,rxn05215,rxn02402,rxn00338
False negative	Interval KO	ArgonneLBMedia	NED2602	rxn02988,rxn05215,rxn02402,rxn00338		Correct positive	Interval KO	ArgonneLBMedia	NED2602	rxn02988,rxn05215,rxn02402,rxn00338		Correct positive	Interval KO	ArgonneLBMedia	NED2701	rxn05164
Correct positive	Interval KO	ArgonneLBMedia	NED2701	rxn05164		Correct positive	Interval KO	ArgonneLBMedia	NED2701	rxn05164		Correct positive	Interval KO	ArgonneLBMedia	NED2802	rxn05505,rxn05579
Correct positive	Interval KO	ArgonneLBMedia	NED2802	rxn05505,rxn05579		Correct positive	Interval KO	ArgonneLBMedia	NED2802	rxn05505,rxn05579		Correct positive	Interval KO	ArgonneLBMedia	NED2900
Correct positive	Interval KO	ArgonneLBMedia	NED2900			Correct positive	Interval KO	ArgonneLBMedia	NED2900			Correct positive	Interval KO	ArgonneLBMedia	NED3000	rxn05958,rxn05149,rxn00247
Correct positive	Interval KO	ArgonneLBMedia	NED3000	rxn05958,rxn05149,rxn00247		Correct positive	Interval KO	ArgonneLBMedia	NED3000	rxn05958,rxn05149,rxn00247		Correct positive	Interval KO	ArgonneLBMedia	NED3100	rxn00278
Correct positive	Interval KO	ArgonneLBMedia	NED3100	rxn00278		Correct positive	Interval KO	ArgonneLBMedia	NED3100	rxn00278		Correct positive	Interval KO	ArgonneLBMedia	NED3200	rxn01297,rxn00212,rxn01748,rxn01747,rxn01523,rxn09348,rxn09355,rxn09340,rxn03842,rxn00272,rxn11511,rxn09341,rxn00422,rxn01522,rxn05636
Correct positive	Interval KO	ArgonneLBMedia	NED3200	rxn01297,rxn00212,rxn01748,rxn01747,rxn01523,rxn09348,rxn09355,rxn09340,rxn03842,rxn00272,rxn11511,rxn09341,rxn00422,rxn01522,rxn05636		Correct positive	Interval KO	ArgonneLBMedia	NED3200	rxn01297,rxn00212,rxn01748,rxn01747,rxn01523,rxn09348,rxn09355,rxn09340,rxn03842,rxn00272,rxn11511,rxn09341,rxn00422,rxn01522,rxn05636		Correct positive	Interval KO	ArgonneLBMedia	NED3301	rxn01451,rxn02933,rxn03239,rxn03246,rxn04750,rxn03242,rxn09188,rxn03244,rxn03249,rxn00908,rxn06777
Correct positive	Interval KO	ArgonneLBMedia	NED3301	rxn01451,rxn02933,rxn03239,rxn03246,rxn04750,rxn03242,rxn09188,rxn03244,rxn03249,rxn00908,rxn06777		Correct positive	Interval KO	ArgonneLBMedia	NED3301	rxn01451,rxn02933,rxn03239,rxn03246,rxn04750,rxn03242,rxn09188,rxn03244,rxn03249,rxn00908,rxn06777		Correct positive	Interval KO	ArgonneLBMedia	NED3302	rxn05187,rxn05619,rxn05188,rxn05558,rxn00623,rxn05628,rxn05515,rxn01107
Correct positive	Interval KO	ArgonneLBMedia	NED3302	rxn05187,rxn05619,rxn05188,rxn05558,rxn00623,rxn05628,rxn05515,rxn01107		Correct positive	Interval KO	ArgonneLBMedia	NED3302	rxn05187,rxn05619,rxn05188,rxn05558,rxn00623,rxn05628,rxn05515,rxn01107		Correct positive	Interval KO	ArgonneLBMedia	NED3303	rxn05550,rxn05184,rxn05180,rxn05159
Correct positive	Interval KO	ArgonneLBMedia	NED3303	rxn05550,rxn05184,rxn05180,rxn05159		Correct positive	Interval KO	ArgonneLBMedia	NED3303	rxn05550,rxn05184,rxn05180,rxn05159		Correct positive	Interval KO	ArgonneLBMedia	NED3402	rxn00512,rxn00324,rxn01967,rxn01966,rxn01132,rxn09989
Correct positive	Interval KO	ArgonneLBMedia	NED3402	rxn00512,rxn00324,rxn01967,rxn01966,rxn01132,rxn09989		Correct positive	Interval KO	ArgonneLBMedia	NED3402	rxn00512,rxn00324,rxn01967,rxn01966,rxn01132,rxn09989		Correct positive	Interval KO	ArgonneLBMedia	NED3500	rxn01484
Correct positive	Interval KO	ArgonneLBMedia	NED3500	rxn01484		Correct positive	Interval KO	ArgonneLBMedia	NED3500	rxn01484		Correct positive	Interval KO	ArgonneLBMedia	NED3701
Correct positive	Interval KO	ArgonneLBMedia	NED3701			Correct positive	Interval KO	ArgonneLBMedia	NED3701			Correct positive	Interval KO	ArgonneLBMedia	NED370202	rxn01675,rxn01737,rxn02760,rxn01316,rxn05655,rxn00827,rxn01997
Correct positive	Interval KO	ArgonneLBMedia	NED370202	rxn01675,rxn01737,rxn02760,rxn01316,rxn05655,rxn00827,rxn01997		Correct positive	Interval KO	ArgonneLBMedia	NED370202	rxn01675,rxn01737,rxn02760,rxn01316,rxn05655,rxn00827,rxn01997		Correct positive	Interval KO	ArgonneLBMedia	NED3800	rxn05292,rxn03075,rxn05308
Correct positive	Interval KO	ArgonneLBMedia	NED3800	rxn05292,rxn03075,rxn05308		Correct positive	Interval KO	ArgonneLBMedia	NED3800	rxn05292,rxn03075,rxn05308		False negative	Interval KO	ArgonneLBMedia	NED4000	rxn00290,rxn04068,rxn00671,rxn00501,rxn03481,rxn00992,rxn00467,rxn01639,rxn09944,rxn01555,rxn03094,rxn01642,rxn03931,rxn02085,rxn00394,rxn05299,rxn01648,rxn03482,rxn01366,rxn00784,rxn05647,rxn00994,rxn00214,rxn00867,rxn05237,rxn05304,rxn01102,rxn01275,rxn05551,rxn03932,rxn09992,rxn10191,rxn00608,rxn01176,rxn02007,rxn05213,rxn08025,rxn02795,rxn05501
False negative	Interval KO	ArgonneLBMedia	NED4000	rxn00290,rxn04068,rxn00671,rxn00501,rxn03481,rxn00992,rxn00467,rxn01639,rxn09944,rxn01555,rxn03094,rxn01642,rxn03931,rxn02085,rxn00394,rxn05299,rxn01648,rxn03482,rxn01366,rxn00784,rxn05647,rxn00994,rxn00214,rxn00867,rxn05237,rxn05304,rxn01102,rxn01275,rxn05551,rxn03932,rxn09992,rxn10191,rxn00608,rxn01176,rxn02007,rxn05213,rxn08025,rxn02795,rxn05501		False negative	Interval KO	ArgonneLBMedia	NED4000	rxn00290,rxn04068,rxn00671,rxn00501,rxn03481,rxn00992,rxn00467,rxn01639,rxn09944,rxn01555,rxn03094,rxn01642,rxn03931,rxn02085,rxn00394,rxn05299,rxn01648,rxn03482,rxn01366,rxn00784,rxn05647,rxn00994,rxn00214,rxn00867,rxn05237,rxn05304,rxn01102,rxn01275,rxn05551,rxn03932,rxn09992,rxn10191,rxn00608,rxn01176,rxn02007,rxn05213,rxn08025,rxn02795,rxn05501		False negative	Interval KO	ArgonneLBMedia	NED4001	rxn00290,rxn00992,rxn01639,rxn01642,rxn02085,rxn05299,rxn05647,rxn00994,rxn00214,rxn00867,rxn10191,rxn05213,rxn05501
False negative	Interval KO	ArgonneLBMedia	NED4001	rxn00290,rxn00992,rxn01639,rxn01642,rxn02085,rxn05299,rxn05647,rxn00994,rxn00214,rxn00867,rxn10191,rxn05213,rxn05501		False negative	Interval KO	ArgonneLBMedia	NED4001	rxn00290,rxn00992,rxn01639,rxn01642,rxn02085,rxn05299,rxn05647,rxn00994,rxn00214,rxn00867,rxn10191,rxn05213,rxn05501		Correct positive	Interval KO	ArgonneLBMedia	NED4002	rxn04068,rxn00671,rxn00501,rxn00467,rxn09944,rxn01555,rxn03094,rxn03931,rxn00394,rxn01648,rxn01366,rxn00784,rxn05237,rxn05304,rxn01102,rxn01275,rxn05551,rxn03932,rxn09992,rxn01176,rxn02007,rxn08025,rxn02795
Correct positive	Interval KO	ArgonneLBMedia	NED4002	rxn04068,rxn00671,rxn00501,rxn00467,rxn09944,rxn01555,rxn03094,rxn03931,rxn00394,rxn01648,rxn01366,rxn00784,rxn05237,rxn05304,rxn01102,rxn01275,rxn05551,rxn03932,rxn09992,rxn01176,rxn02007,rxn08025,rxn02795		Correct positive	Interval KO	ArgonneLBMedia	NED4002	rxn04068,rxn00671,rxn00501,rxn00467,rxn09944,rxn01555,rxn03094,rxn03931,rxn00394,rxn01648,rxn01366,rxn00784,rxn05237,rxn05304,rxn01102,rxn01275,rxn05551,rxn03932,rxn09992,rxn01176,rxn02007,rxn08025,rxn02795		Correct positive	Interval KO	ArgonneLBMedia	NED4100
Correct positive	Interval KO	ArgonneLBMedia	NED4100			Correct positive	Interval KO	ArgonneLBMedia	NED4100			Correct negative	Media growth	Carbon-1,2-Propanediol	Carbon-1,2-Propanediol
Correct negative	Media growth	Carbon-1,2-Propanediol	Carbon-1,2-Propanediol			Correct negative	Media growth	Carbon-1,2-Propanediol	Carbon-1,2-Propanediol			Correct negative	Media growth	Carbon-2,3-Butanediol	Carbon-2,3-Butanediol
Correct negative	Media growth	Carbon-2,3-Butanediol	Carbon-2,3-Butanediol			False positive	Media growth	Carbon-2,3-Butanediol	Carbon-2,3-Butanediol			Correct negative	Media growth	Carbon-2,3-Butanone	Carbon-2,3-Butanone
Correct negative	Media growth	Carbon-2,3-Butanone	Carbon-2,3-Butanone			Correct negative	Media growth	Carbon-2,3-Butanone	Carbon-2,3-Butanone			Correct positive	Media growth	Carbon-2-Deoxy-D-Ribose	Carbon-2-Deoxy-D-Ribose
Correct positive	Media growth	Carbon-2-Deoxy-D-Ribose	Carbon-2-Deoxy-D-Ribose			Correct positive	Media growth	Carbon-2-Deoxy-D-Ribose	Carbon-2-Deoxy-D-Ribose			Correct negative	Media growth	Carbon-2-Hydroxy-Benzoic Acid	Carbon-2-Hydroxy-Benzoic Acid
Correct negative	Media growth	Carbon-2-Hydroxy-Benzoic Acid	Carbon-2-Hydroxy-Benzoic Acid			Correct negative	Media growth	Carbon-2-Hydroxy-Benzoic Acid	Carbon-2-Hydroxy-Benzoic Acid			Correct positive	Media growth	Carbon-2`-Deoxy-Adenosine	Carbon-2`-Deoxy-Adenosine
Correct positive	Media growth	Carbon-2`-Deoxy-Adenosine	Carbon-2`-Deoxy-Adenosine			Correct positive	Media growth	Carbon-2`-Deoxy-Adenosine	Carbon-2`-Deoxy-Adenosine			Correct negative	Media growth	Carbon-3-Hydroxy-2-Butanone	Carbon-3-Hydroxy-2-Butanone
Correct negative	Media growth	Carbon-3-Hydroxy-2-Butanone	Carbon-3-Hydroxy-2-Butanone			Correct negative	Media growth	Carbon-3-Hydroxy-2-Butanone	Carbon-3-Hydroxy-2-Butanone			Correct negative	Media growth	Carbon-4-Hydroxy-Benzoic Acid	Carbon-4-Hydroxy-Benzoic Acid
Correct negative	Media growth	Carbon-4-Hydroxy-Benzoic Acid	Carbon-4-Hydroxy-Benzoic Acid			Correct negative	Media growth	Carbon-4-Hydroxy-Benzoic Acid	Carbon-4-Hydroxy-Benzoic Acid			Correct negative	Media growth	Carbon-4-Hydroxy-L-Proline (trans)	Carbon-4-Hydroxy-L-Proline (trans)
Correct negative	Media growth	Carbon-4-Hydroxy-L-Proline (trans)	Carbon-4-Hydroxy-L-Proline (trans)			Correct negative	Media growth	Carbon-4-Hydroxy-L-Proline (trans)	Carbon-4-Hydroxy-L-Proline (trans)			Correct negative	Media growth	Carbon-Acetamide	Carbon-Acetamide
Correct negative	Media growth	Carbon-Acetamide	Carbon-Acetamide			Correct negative	Media growth	Carbon-Acetamide	Carbon-Acetamide			Correct positive	Media growth	Carbon-Acetic Acid	Carbon-Acetic Acid
False negative	Media growth	Carbon-Acetic Acid	Carbon-Acetic Acid			Correct positive	Media growth	Carbon-Acetic Acid	Carbon-Acetic Acid			Correct positive	Media growth	Carbon-Acetoacetic Acid	Carbon-Acetoacetic Acid
False negative	Media growth	Carbon-Acetoacetic Acid	Carbon-Acetoacetic Acid			Correct positive	Media growth	Carbon-Acetoacetic Acid	Carbon-Acetoacetic Acid			Correct positive	Media growth	Carbon-Adenosine	Carbon-Adenosine
Correct positive	Media growth	Carbon-Adenosine	Carbon-Adenosine			Correct positive	Media growth	Carbon-Adenosine	Carbon-Adenosine			False negative	Media growth	Carbon-Amygdalin	Carbon-Amygdalin
False negative	Media growth	Carbon-Amygdalin	Carbon-Amygdalin			False negative	Media growth	Carbon-Amygdalin	Carbon-Amygdalin			Correct positive	Media growth	Carbon-Arbutin	Carbon-Arbutin
False negative	Media growth	Carbon-Arbutin	Carbon-Arbutin			Correct positive	Media growth	Carbon-Arbutin	Carbon-Arbutin			Correct negative	Media growth	Carbon-Butylamine (sec)	Carbon-Butylamine (sec)
Correct negative	Media growth	Carbon-Butylamine (sec)	Carbon-Butylamine (sec)			Correct negative	Media growth	Carbon-Butylamine (sec)	Carbon-Butylamine (sec)			Correct negative	Media growth	Carbon-Caproic Acid	Carbon-Caproic Acid
Correct negative	Media growth	Carbon-Caproic Acid	Carbon-Caproic Acid			Correct negative	Media growth	Carbon-Caproic Acid	Carbon-Caproic Acid			Correct negative	Media growth	Carbon-Chondroitin Sulfate C	Carbon-Chondroitin Sulfate C
Correct negative	Media growth	Carbon-Chondroitin Sulfate C	Carbon-Chondroitin Sulfate C			Correct negative	Media growth	Carbon-Chondroitin Sulfate C	Carbon-Chondroitin Sulfate C			Correct negative	Media growth	Carbon-Citraconic Acid	Carbon-Citraconic Acid
Correct negative	Media growth	Carbon-Citraconic Acid	Carbon-Citraconic Acid			Correct negative	Media growth	Carbon-Citraconic Acid	Carbon-Citraconic Acid			Correct positive	Media growth	Carbon-Citric Acid	Carbon-Citric Acid
Correct positive	Media growth	Carbon-Citric Acid	Carbon-Citric Acid			Correct positive	Media growth	Carbon-Citric Acid	Carbon-Citric Acid			Correct negative	Media growth	Carbon-D,L-Carnitine	Carbon-D,L-Carnitine
Correct negative	Media growth	Carbon-D,L-Carnitine	Carbon-D,L-Carnitine			Correct negative	Media growth	Carbon-D,L-Carnitine	Carbon-D,L-Carnitine			Correct negative	Media growth	Carbon-D,L-Citramalic Acid	Carbon-D,L-Citramalic Acid
Correct negative	Media growth	Carbon-D,L-Citramalic Acid	Carbon-D,L-Citramalic Acid			Correct negative	Media growth	Carbon-D,L-Citramalic Acid	Carbon-D,L-Citramalic Acid			Correct positive	Media growth	Carbon-D,L-Malic Acid	Carbon-D,L-Malic Acid
Correct positive	Media growth	Carbon-D,L-Malic Acid	Carbon-D,L-Malic Acid			Correct positive	Media growth	Carbon-D,L-Malic Acid	Carbon-D,L-Malic Acid			Correct negative	Media growth	Carbon-D,L-Octopamine	Carbon-D,L-Octopamine
Correct negative	Media growth	Carbon-D,L-Octopamine	Carbon-D,L-Octopamine			Correct negative	Media growth	Carbon-D,L-Octopamine	Carbon-D,L-Octopamine			Correct positive	Media growth	Carbon-D,L-a-Glycerol- Phosphate	Carbon-D,L-a-Glycerol- Phosphate
Correct positive	Media growth	Carbon-D,L-a-Glycerol- Phosphate	Carbon-D,L-a-Glycerol- Phosphate			Correct positive	Media growth	Carbon-D,L-a-Glycerol- Phosphate	Carbon-D,L-a-Glycerol- Phosphate			Correct positive	Media growth	Carbon-D-Alanine	Carbon-D-Alanine
Correct positive	Media growth	Carbon-D-Alanine	Carbon-D-Alanine			Correct positive	Media growth	Carbon-D-Alanine	Carbon-D-Alanine			Correct positive	Media growth	Carbon-D-Arabinose	Carbon-D-Arabinose
False negative	Media growth	Carbon-D-Arabinose	Carbon-D-Arabinose			Correct positive	Media growth	Carbon-D-Arabinose	Carbon-D-Arabinose			Correct negative	Media growth	Carbon-D-Arabitol	Carbon-D-Arabitol
Correct negative	Media growth	Carbon-D-Arabitol	Carbon-D-Arabitol			Correct negative	Media growth	Carbon-D-Arabitol	Carbon-D-Arabitol			Correct positive	Media growth	Carbon-D-Cellobiose	Carbon-D-Cellobiose
Correct positive	Media growth	Carbon-D-Cellobiose	Carbon-D-Cellobiose			Correct positive	Media growth	Carbon-D-Cellobiose	Carbon-D-Cellobiose			Correct positive	Media growth	Carbon-D-Fructose	Carbon-D-Fructose
Correct positive	Media growth	Carbon-D-Fructose	Carbon-D-Fructose			Correct positive	Media growth	Carbon-D-Fructose	Carbon-D-Fructose			Correct positive	Media growth	Carbon-D-Fructose-6-Phosphate	Carbon-D-Fructose-6-Phosphate
Correct positive	Media growth	Carbon-D-Fructose-6-Phosphate	Carbon-D-Fructose-6-Phosphate			Correct positive	Media growth	Carbon-D-Fructose-6-Phosphate	Carbon-D-Fructose-6-Phosphate			False negative	Media growth	Carbon-D-Galactonic Acid-g-Lactone	Carbon-D-Galactonic Acid-g-Lactone
False negative	Media growth	Carbon-D-Galactonic Acid-g-Lactone	Carbon-D-Galactonic Acid-g-Lactone			False negative	Media growth	Carbon-D-Galactonic Acid-g-Lactone	Carbon-D-Galactonic Acid-g-Lactone			Correct positive	Media growth	Carbon-D-Galactose	Carbon-D-Galactose
Correct positive	Media growth	Carbon-D-Galactose	Carbon-D-Galactose			Correct positive	Media growth	Carbon-D-Galactose	Carbon-D-Galactose			Correct positive	Media growth	Carbon-D-Galacturonic Acid	Carbon-D-Galacturonic Acid
Correct positive	Media growth	Carbon-D-Galacturonic Acid	Carbon-D-Galacturonic Acid			Correct positive	Media growth	Carbon-D-Galacturonic Acid	Carbon-D-Galacturonic Acid			Correct positive	Media growth	Carbon-D-Gluconic Acid	Carbon-D-Gluconic Acid
Correct positive	Media growth	Carbon-D-Gluconic Acid	Carbon-D-Gluconic Acid			Correct positive	Media growth	Carbon-D-Gluconic Acid	Carbon-D-Gluconic Acid			Correct positive	Media growth	Carbon-D-Glucosamine	Carbon-D-Glucosamine
Correct positive	Media growth	Carbon-D-Glucosamine	Carbon-D-Glucosamine			Correct positive	Media growth	Carbon-D-Glucosamine	Carbon-D-Glucosamine			Correct positive	Media growth	Carbon-D-Glucose	Carbon-D-Glucose
Correct positive	Media growth	Carbon-D-Glucose	Carbon-D-Glucose			Correct positive	Media growth	Carbon-D-Glucose	Carbon-D-Glucose			Correct positive	Media growth	Carbon-D-Glucose-1-Phosphate	Carbon-D-Glucose-1-Phosphate
Correct positive	Media growth	Carbon-D-Glucose-1-Phosphate	Carbon-D-Glucose-1-Phosphate			Correct positive	Media growth	Carbon-D-Glucose-1-Phosphate	Carbon-D-Glucose-1-Phosphate			Correct positive	Media growth	Carbon-D-Glucose-6-Phosphate	Carbon-D-Glucose-6-Phosphate
Correct positive	Media growth	Carbon-D-Glucose-6-Phosphate	Carbon-D-Glucose-6-Phosphate			Correct positive	Media growth	Carbon-D-Glucose-6-Phosphate	Carbon-D-Glucose-6-Phosphate			Correct positive	Media growth	Carbon-D-Glucuronic Acid	Carbon-D-Glucuronic Acid
Correct positive	Media growth	Carbon-D-Glucuronic Acid	Carbon-D-Glucuronic Acid			Correct positive	Media growth	Carbon-D-Glucuronic Acid	Carbon-D-Glucuronic Acid			Correct positive	Media growth	Carbon-D-Malic Acid	Carbon-D-Malic Acid
Correct positive	Media growth	Carbon-D-Malic Acid	Carbon-D-Malic Acid			Correct positive	Media growth	Carbon-D-Malic Acid	Carbon-D-Malic Acid			Correct positive	Media growth	Carbon-D-Mannitol	Carbon-D-Mannitol
Correct positive	Media growth	Carbon-D-Mannitol	Carbon-D-Mannitol			Correct positive	Media growth	Carbon-D-Mannitol	Carbon-D-Mannitol			Correct positive	Media growth	Carbon-D-Mannose	Carbon-D-Mannose
Correct positive	Media growth	Carbon-D-Mannose	Carbon-D-Mannose			Correct positive	Media growth	Carbon-D-Mannose	Carbon-D-Mannose			Correct positive	Media growth	Carbon-D-Melibiose	Carbon-D-Melibiose
Correct positive	Media growth	Carbon-D-Melibiose	Carbon-D-Melibiose			Correct positive	Media growth	Carbon-D-Melibiose	Carbon-D-Melibiose			False negative	Media growth	Carbon-D-Psicose	Carbon-D-Psicose
False negative	Media growth	Carbon-D-Psicose	Carbon-D-Psicose			False negative	Media growth	Carbon-D-Psicose	Carbon-D-Psicose			Correct positive	Media growth	Carbon-D-Raffinose	Carbon-D-Raffinose
Correct positive	Media growth	Carbon-D-Raffinose	Carbon-D-Raffinose			Correct positive	Media growth	Carbon-D-Raffinose	Carbon-D-Raffinose			Correct positive	Media growth	Carbon-D-Ribose	Carbon-D-Ribose
Correct positive	Media growth	Carbon-D-Ribose	Carbon-D-Ribose			Correct positive	Media growth	Carbon-D-Ribose	Carbon-D-Ribose			Correct positive	Media growth	Carbon-D-Saccharic Acid	Carbon-D-Saccharic Acid
Correct positive	Media growth	Carbon-D-Saccharic Acid	Carbon-D-Saccharic Acid			Correct positive	Media growth	Carbon-D-Saccharic Acid	Carbon-D-Saccharic Acid			Correct positive	Media growth	Carbon-D-Serine	Carbon-D-Serine
Correct positive	Media growth	Carbon-D-Serine	Carbon-D-Serine			Correct positive	Media growth	Carbon-D-Serine	Carbon-D-Serine			Correct positive	Media growth	Carbon-D-Sorbitol	Carbon-D-Sorbitol
Correct positive	Media growth	Carbon-D-Sorbitol	Carbon-D-Sorbitol			Correct positive	Media growth	Carbon-D-Sorbitol	Carbon-D-Sorbitol			Correct negative	Media growth	Carbon-D-Tartaric Acid	Carbon-D-Tartaric Acid
Correct negative	Media growth	Carbon-D-Tartaric Acid	Carbon-D-Tartaric Acid			Correct negative	Media growth	Carbon-D-Tartaric Acid	Carbon-D-Tartaric Acid			Correct negative	Media growth	Carbon-D-Threonine	Carbon-D-Threonine
Correct negative	Media growth	Carbon-D-Threonine	Carbon-D-Threonine			Correct negative	Media growth	Carbon-D-Threonine	Carbon-D-Threonine			Correct positive	Media growth	Carbon-D-Trehalose	Carbon-D-Trehalose
Correct positive	Media growth	Carbon-D-Trehalose	Carbon-D-Trehalose			Correct positive	Media growth	Carbon-D-Trehalose	Carbon-D-Trehalose			Correct positive	Media growth	Carbon-D-Xylose	Carbon-D-Xylose
Correct positive	Media growth	Carbon-D-Xylose	Carbon-D-Xylose			Correct positive	Media growth	Carbon-D-Xylose	Carbon-D-Xylose			Correct positive	Media growth	Carbon-Dextrin	Carbon-Dextrin
Correct positive	Media growth	Carbon-Dextrin	Carbon-Dextrin			Correct positive	Media growth	Carbon-Dextrin	Carbon-Dextrin			Correct positive	Media growth	Carbon-Dihydroxy-Acetone	Carbon-Dihydroxy-Acetone
False negative	Media growth	Carbon-Dihydroxy-Acetone	Carbon-Dihydroxy-Acetone			Correct positive	Media growth	Carbon-Dihydroxy-Acetone	Carbon-Dihydroxy-Acetone			Correct positive	Media growth	Carbon-Dulcitol	Carbon-Dulcitol
False negative	Media growth	Carbon-Dulcitol	Carbon-Dulcitol			Correct positive	Media growth	Carbon-Dulcitol	Carbon-Dulcitol			Correct positive	Media growth	Carbon-Formic Acid	Carbon-Formic Acid
False negative	Media growth	Carbon-Formic Acid	Carbon-Formic Acid			Correct positive	Media growth	Carbon-Formic Acid	Carbon-Formic Acid			Correct positive	Media growth	Carbon-Fumaric Acid	Carbon-Fumaric Acid
Correct positive	Media growth	Carbon-Fumaric Acid	Carbon-Fumaric Acid			Correct positive	Media growth	Carbon-Fumaric Acid	Carbon-Fumaric Acid			Correct negative	Media growth	Carbon-Gelatin	Carbon-Gelatin
Correct negative	Media growth	Carbon-Gelatin	Carbon-Gelatin			Correct negative	Media growth	Carbon-Gelatin	Carbon-Gelatin			False negative	Media growth	Carbon-Gentiobiose	Carbon-Gentiobiose
False negative	Media growth	Carbon-Gentiobiose	Carbon-Gentiobiose			False negative	Media growth	Carbon-Gentiobiose	Carbon-Gentiobiose			Correct positive	Media growth	Carbon-Glycerol	Carbon-Glycerol
Correct positive	Media growth	Carbon-Glycerol	Carbon-Glycerol			Correct positive	Media growth	Carbon-Glycerol	Carbon-Glycerol			False positive	Media growth	Carbon-Glycine	Carbon-Glycine
False positive	Media growth	Carbon-Glycine	Carbon-Glycine			False positive	Media growth	Carbon-Glycine	Carbon-Glycine			Correct positive	Media growth	Carbon-Glycogen	Carbon-Glycogen
Correct positive	Media growth	Carbon-Glycogen	Carbon-Glycogen			Correct positive	Media growth	Carbon-Glycogen	Carbon-Glycogen			Correct positive	Media growth	Carbon-Glycolic Acid	Carbon-Glycolic Acid
Correct positive	Media growth	Carbon-Glycolic Acid	Carbon-Glycolic Acid			Correct positive	Media growth	Carbon-Glycolic Acid	Carbon-Glycolic Acid			False negative	Media growth	Carbon-Glycyl-L-Aspartic Acid	Carbon-Glycyl-L-Aspartic Acid
False negative	Media growth	Carbon-Glycyl-L-Aspartic Acid	Carbon-Glycyl-L-Aspartic Acid			False negative	Media growth	Carbon-Glycyl-L-Aspartic Acid	Carbon-Glycyl-L-Aspartic Acid			False negative	Media growth	Carbon-Glycyl-L-Glutamic Acid	Carbon-Glycyl-L-Glutamic Acid
False negative	Media growth	Carbon-Glycyl-L-Glutamic Acid	Carbon-Glycyl-L-Glutamic Acid			False negative	Media growth	Carbon-Glycyl-L-Glutamic Acid	Carbon-Glycyl-L-Glutamic Acid			False negative	Media growth	Carbon-Glycyl-L-Proline	Carbon-Glycyl-L-Proline
False negative	Media growth	Carbon-Glycyl-L-Proline	Carbon-Glycyl-L-Proline			False negative	Media growth	Carbon-Glycyl-L-Proline	Carbon-Glycyl-L-Proline			Correct positive	Media growth	Carbon-Glyoxylic Acid	Carbon-Glyoxylic Acid
Correct positive	Media growth	Carbon-Glyoxylic Acid	Carbon-Glyoxylic Acid			Correct positive	Media growth	Carbon-Glyoxylic Acid	Carbon-Glyoxylic Acid			Correct positive	Media growth	Carbon-Inosine	Carbon-Inosine
Correct positive	Media growth	Carbon-Inosine	Carbon-Inosine			Correct positive	Media growth	Carbon-Inosine	Carbon-Inosine			Correct negative	Media growth	Carbon-Itaconic Acid	Carbon-Itaconic Acid
Correct negative	Media growth	Carbon-Itaconic Acid	Carbon-Itaconic Acid			Correct negative	Media growth	Carbon-Itaconic Acid	Carbon-Itaconic Acid			Correct positive	Media growth	Carbon-L-Alanine	Carbon-L-Alanine
Correct positive	Media growth	Carbon-L-Alanine	Carbon-L-Alanine			Correct positive	Media growth	Carbon-L-Alanine	Carbon-L-Alanine			False negative	Media growth	Carbon-L-Alanyl-Glycine	Carbon-L-Alanyl-Glycine
False negative	Media growth	Carbon-L-Alanyl-Glycine	Carbon-L-Alanyl-Glycine			False negative	Media growth	Carbon-L-Alanyl-Glycine	Carbon-L-Alanyl-Glycine			Correct positive	Media growth	Carbon-L-Arabinose	Carbon-L-Arabinose
Correct positive	Media growth	Carbon-L-Arabinose	Carbon-L-Arabinose			Correct positive	Media growth	Carbon-L-Arabinose	Carbon-L-Arabinose			Correct positive	Media growth	Carbon-L-Arabitol	Carbon-L-Arabitol
False negative	Media growth	Carbon-L-Arabitol	Carbon-L-Arabitol			Correct positive	Media growth	Carbon-L-Arabitol	Carbon-L-Arabitol			Correct positive	Media growth	Carbon-L-Asparagine	Carbon-L-Asparagine
Correct positive	Media growth	Carbon-L-Asparagine	Carbon-L-Asparagine			Correct positive	Media growth	Carbon-L-Asparagine	Carbon-L-Asparagine			Correct positive	Media growth	Carbon-L-Aspartic Acid	Carbon-L-Aspartic Acid
Correct positive	Media growth	Carbon-L-Aspartic Acid	Carbon-L-Aspartic Acid			Correct positive	Media growth	Carbon-L-Aspartic Acid	Carbon-L-Aspartic Acid			False negative	Media growth	Carbon-L-Fucose	Carbon-L-Fucose
False negative	Media growth	Carbon-L-Fucose	Carbon-L-Fucose			False negative	Media growth	Carbon-L-Fucose	Carbon-L-Fucose			Correct positive	Media growth	Carbon-L-Glutamic Acid	Carbon-L-Glutamic Acid
Correct positive	Media growth	Carbon-L-Glutamic Acid	Carbon-L-Glutamic Acid			Correct positive	Media growth	Carbon-L-Glutamic Acid	Carbon-L-Glutamic Acid			Correct positive	Media growth	Carbon-L-Glutamine	Carbon-L-Glutamine
Correct positive	Media growth	Carbon-L-Glutamine	Carbon-L-Glutamine			Correct positive	Media growth	Carbon-L-Glutamine	Carbon-L-Glutamine			Correct negative	Media growth	Carbon-L-Homoserine	Carbon-L-Homoserine
Correct negative	Media growth	Carbon-L-Homoserine	Carbon-L-Homoserine			Correct negative	Media growth	Carbon-L-Homoserine	Carbon-L-Homoserine			Correct negative	Media growth	Carbon-L-Isoleucine	Carbon-L-Isoleucine
False positive	Media growth	Carbon-L-Isoleucine	Carbon-L-Isoleucine			False positive	Media growth	Carbon-L-Isoleucine	Carbon-L-Isoleucine			Correct positive	Media growth	Carbon-L-Lactic Acid	Carbon-L-Lactic Acid
Correct positive	Media growth	Carbon-L-Lactic Acid	Carbon-L-Lactic Acid			Correct positive	Media growth	Carbon-L-Lactic Acid	Carbon-L-Lactic Acid			Correct negative	Media growth	Carbon-L-Leucine	Carbon-L-Leucine
Correct negative	Media growth	Carbon-L-Leucine	Carbon-L-Leucine			False positive	Media growth	Carbon-L-Leucine	Carbon-L-Leucine			Correct negative	Media growth	Carbon-L-Lysine	Carbon-L-Lysine
Correct negative	Media growth	Carbon-L-Lysine	Carbon-L-Lysine			Correct negative	Media growth	Carbon-L-Lysine	Carbon-L-Lysine			Correct positive	Media growth	Carbon-L-Malic Acid	Carbon-L-Malic Acid
Correct positive	Media growth	Carbon-L-Malic Acid	Carbon-L-Malic Acid			Correct positive	Media growth	Carbon-L-Malic Acid	Carbon-L-Malic Acid			False positive	Media growth	Carbon-L-Methionine	Carbon-L-Methionine
Correct negative	Media growth	Carbon-L-Methionine	Carbon-L-Methionine			False positive	Media growth	Carbon-L-Methionine	Carbon-L-Methionine			Correct positive	Media growth	Carbon-L-Ornithine	Carbon-L-Ornithine
Correct positive	Media growth	Carbon-L-Ornithine	Carbon-L-Ornithine			Correct positive	Media growth	Carbon-L-Ornithine	Carbon-L-Ornithine			Correct negative	Media growth	Carbon-L-Phenylalanine	Carbon-L-Phenylalanine
Correct negative	Media growth	Carbon-L-Phenylalanine	Carbon-L-Phenylalanine			Correct negative	Media growth	Carbon-L-Phenylalanine	Carbon-L-Phenylalanine			Correct positive	Media growth	Carbon-L-Proline	Carbon-L-Proline
Correct positive	Media growth	Carbon-L-Proline	Carbon-L-Proline			Correct positive	Media growth	Carbon-L-Proline	Carbon-L-Proline			Correct negative	Media growth	Carbon-L-Pyroglutamic Acid	Carbon-L-Pyroglutamic Acid
Correct negative	Media growth	Carbon-L-Pyroglutamic Acid	Carbon-L-Pyroglutamic Acid			Correct negative	Media growth	Carbon-L-Pyroglutamic Acid	Carbon-L-Pyroglutamic Acid			Correct positive	Media growth	Carbon-L-Rhamnose	Carbon-L-Rhamnose
Correct positive	Media growth	Carbon-L-Rhamnose	Carbon-L-Rhamnose			Correct positive	Media growth	Carbon-L-Rhamnose	Carbon-L-Rhamnose			Correct positive	Media growth	Carbon-L-Serine	Carbon-L-Serine
Correct positive	Media growth	Carbon-L-Serine	Carbon-L-Serine			Correct positive	Media growth	Carbon-L-Serine	Carbon-L-Serine			Correct positive	Media growth	Carbon-L-Sorbose	Carbon-L-Sorbose
False negative	Media growth	Carbon-L-Sorbose	Carbon-L-Sorbose			Correct positive	Media growth	Carbon-L-Sorbose	Carbon-L-Sorbose			Correct negative	Media growth	Carbon-L-Tartaric Acid	Carbon-L-Tartaric Acid
Correct negative	Media growth	Carbon-L-Tartaric Acid	Carbon-L-Tartaric Acid			Correct negative	Media growth	Carbon-L-Tartaric Acid	Carbon-L-Tartaric Acid			Correct positive	Media growth	Carbon-L-Threonine	Carbon-L-Threonine
Correct positive	Media growth	Carbon-L-Threonine	Carbon-L-Threonine			Correct positive	Media growth	Carbon-L-Threonine	Carbon-L-Threonine			False positive	Media growth	Carbon-L-Valine	Carbon-L-Valine
False positive	Media growth	Carbon-L-Valine	Carbon-L-Valine			False positive	Media growth	Carbon-L-Valine	Carbon-L-Valine			Correct negative	Media growth	Carbon-Laminarin	Carbon-Laminarin
Correct negative	Media growth	Carbon-Laminarin	Carbon-Laminarin			Correct negative	Media growth	Carbon-Laminarin	Carbon-Laminarin			Correct negative	Media growth	Carbon-Malonic Acid	Carbon-Malonic Acid
Correct negative	Media growth	Carbon-Malonic Acid	Carbon-Malonic Acid			Correct negative	Media growth	Carbon-Malonic Acid	Carbon-Malonic Acid			Correct positive	Media growth	Carbon-Maltose	Carbon-Maltose
Correct positive	Media growth	Carbon-Maltose	Carbon-Maltose			Correct positive	Media growth	Carbon-Maltose	Carbon-Maltose			Correct positive	Media growth	Carbon-Maltotriose	Carbon-Maltotriose
Correct positive	Media growth	Carbon-Maltotriose	Carbon-Maltotriose			Correct positive	Media growth	Carbon-Maltotriose	Carbon-Maltotriose			Correct negative	Media growth	Carbon-Mannan	Carbon-Mannan
Correct negative	Media growth	Carbon-Mannan	Carbon-Mannan			Correct negative	Media growth	Carbon-Mannan	Carbon-Mannan			Correct positive	Media growth	Carbon-Mucic Acid	Carbon-Mucic Acid
Correct positive	Media growth	Carbon-Mucic Acid	Carbon-Mucic Acid			Correct positive	Media growth	Carbon-Mucic Acid	Carbon-Mucic Acid			Correct positive	Media growth	Carbon-N-Acetyl-D-Glucosamine	Carbon-N-Acetyl-D-Glucosamine
Correct positive	Media growth	Carbon-N-Acetyl-D-Glucosamine	Carbon-N-Acetyl-D-Glucosamine			Correct positive	Media growth	Carbon-N-Acetyl-D-Glucosamine	Carbon-N-Acetyl-D-Glucosamine			Correct negative	Media growth	Carbon-N-Acetyl-L-Glutamic Acid	Carbon-N-Acetyl-L-Glutamic Acid
Correct negative	Media growth	Carbon-N-Acetyl-L-Glutamic Acid	Carbon-N-Acetyl-L-Glutamic Acid			Correct negative	Media growth	Carbon-N-Acetyl-L-Glutamic Acid	Carbon-N-Acetyl-L-Glutamic Acid			Correct positive	Media growth	Carbon-N-Acetyl-Neuraminic Acid	Carbon-N-Acetyl-Neuraminic Acid
False negative	Media growth	Carbon-N-Acetyl-Neuraminic Acid	Carbon-N-Acetyl-Neuraminic Acid			Correct positive	Media growth	Carbon-N-Acetyl-Neuraminic Acid	Carbon-N-Acetyl-Neuraminic Acid			Correct positive	Media growth	Carbon-N-Acetyl-b-D-Mannosamine	Carbon-N-Acetyl-b-D-Mannosamine
False negative	Media growth	Carbon-N-Acetyl-b-D-Mannosamine	Carbon-N-Acetyl-b-D-Mannosamine			Correct positive	Media growth	Carbon-N-Acetyl-b-D-Mannosamine	Carbon-N-Acetyl-b-D-Mannosamine			Correct negative	Media growth	Carbon-Oxalic Acid	Carbon-Oxalic Acid
Correct negative	Media growth	Carbon-Oxalic Acid	Carbon-Oxalic Acid			Correct negative	Media growth	Carbon-Oxalic Acid	Carbon-Oxalic Acid			Correct positive	Media growth	Carbon-Palatinose	Carbon-Palatinose
False negative	Media growth	Carbon-Palatinose	Carbon-Palatinose			Correct positive	Media growth	Carbon-Palatinose	Carbon-Palatinose			Correct positive	Media growth	Carbon-Propionic Acid	Carbon-Propionic Acid
Correct positive	Media growth	Carbon-Propionic Acid	Carbon-Propionic Acid			Correct positive	Media growth	Carbon-Propionic Acid	Carbon-Propionic Acid			Correct negative	Media growth	Carbon-Putrescine	Carbon-Putrescine
Correct negative	Media growth	Carbon-Putrescine	Carbon-Putrescine			Correct negative	Media growth	Carbon-Putrescine	Carbon-Putrescine			Correct positive	Media growth	Carbon-Pyruvic Acid	Carbon-Pyruvic Acid
Correct positive	Media growth	Carbon-Pyruvic Acid	Carbon-Pyruvic Acid			Correct positive	Media growth	Carbon-Pyruvic Acid	Carbon-Pyruvic Acid			Correct negative	Media growth	Carbon-Quinic Acid	Carbon-Quinic Acid
Correct negative	Media growth	Carbon-Quinic Acid	Carbon-Quinic Acid			Correct negative	Media growth	Carbon-Quinic Acid	Carbon-Quinic Acid			Correct positive	Media growth	Carbon-Salicin	Carbon-Salicin
False negative	Media growth	Carbon-Salicin	Carbon-Salicin			Correct positive	Media growth	Carbon-Salicin	Carbon-Salicin			Correct negative	Media growth	Carbon-Sebacic Acid	Carbon-Sebacic Acid
Correct negative	Media growth	Carbon-Sebacic Acid	Carbon-Sebacic Acid			Correct negative	Media growth	Carbon-Sebacic Acid	Carbon-Sebacic Acid			Correct positive	Media growth	Carbon-Succinic Acid	Carbon-Succinic Acid
Correct positive	Media growth	Carbon-Succinic Acid	Carbon-Succinic Acid			Correct positive	Media growth	Carbon-Succinic Acid	Carbon-Succinic Acid			Correct positive	Media growth	Carbon-Sucrose	Carbon-Sucrose
Correct positive	Media growth	Carbon-Sucrose	Carbon-Sucrose			Correct positive	Media growth	Carbon-Sucrose	Carbon-Sucrose			Correct positive	Media growth	Carbon-Thymidine	Carbon-Thymidine
False negative	Media growth	Carbon-Thymidine	Carbon-Thymidine			Correct positive	Media growth	Carbon-Thymidine	Carbon-Thymidine			Correct negative	Media growth	Carbon-Tween 20	Carbon-Tween 20
Correct negative	Media growth	Carbon-Tween 20	Carbon-Tween 20			Correct negative	Media growth	Carbon-Tween 20	Carbon-Tween 20			Correct negative	Media growth	Carbon-Tween 80	Carbon-Tween 80
Correct negative	Media growth	Carbon-Tween 80	Carbon-Tween 80			Correct negative	Media growth	Carbon-Tween 80	Carbon-Tween 80			Correct negative	Media growth	Carbon-Tyramine	Carbon-Tyramine
Correct negative	Media growth	Carbon-Tyramine	Carbon-Tyramine			Correct negative	Media growth	Carbon-Tyramine	Carbon-Tyramine			Correct positive	Media growth	Carbon-Uridine	Carbon-Uridine
Correct positive	Media growth	Carbon-Uridine	Carbon-Uridine			Correct positive	Media growth	Carbon-Uridine	Carbon-Uridine			Correct negative	Media growth	Carbon-Xylitol	Carbon-Xylitol
Correct negative	Media growth	Carbon-Xylitol	Carbon-Xylitol			Correct negative	Media growth	Carbon-Xylitol	Carbon-Xylitol			Correct positive	Media growth	Carbon-a-D-Glucose	Carbon-a-D-Glucose
Correct positive	Media growth	Carbon-a-D-Glucose	Carbon-a-D-Glucose			Correct positive	Media growth	Carbon-a-D-Glucose	Carbon-a-D-Glucose			Correct positive	Media growth	Carbon-a-Keto-Glutaric Acid	Carbon-a-Keto-Glutaric Acid
Correct positive	Media growth	Carbon-a-Keto-Glutaric Acid	Carbon-a-Keto-Glutaric Acid			Correct positive	Media growth	Carbon-a-Keto-Glutaric Acid	Carbon-a-Keto-Glutaric Acid			Correct negative	Media growth	Carbon-a-Keto-Valeric Acid	Carbon-a-Keto-Valeric Acid
Correct negative	Media growth	Carbon-a-Keto-Valeric Acid	Carbon-a-Keto-Valeric Acid			Correct negative	Media growth	Carbon-a-Keto-Valeric Acid	Carbon-a-Keto-Valeric Acid			False negative	Media growth	Carbon-a-Methyl-D-Galactoside	Carbon-a-Methyl-D-Galactoside
False negative	Media growth	Carbon-a-Methyl-D-Galactoside	Carbon-a-Methyl-D-Galactoside			False negative	Media growth	Carbon-a-Methyl-D-Galactoside	Carbon-a-Methyl-D-Galactoside			False negative	Media growth	Carbon-b-D-Allose	Carbon-b-D-Allose
False negative	Media growth	Carbon-b-D-Allose	Carbon-b-D-Allose			False negative	Media growth	Carbon-b-D-Allose	Carbon-b-D-Allose			Correct negative	Media growth	Carbon-b-Hydroxy-Butyric Acid	Carbon-b-Hydroxy-Butyric Acid
Correct negative	Media growth	Carbon-b-Hydroxy-Butyric Acid	Carbon-b-Hydroxy-Butyric Acid			Correct negative	Media growth	Carbon-b-Hydroxy-Butyric Acid	Carbon-b-Hydroxy-Butyric Acid			Correct positive	Media growth	Carbon-b-Methyl-D-Glucoside	Carbon-b-Methyl-D-Glucoside
False negative	Media growth	Carbon-b-Methyl-D-Glucoside	Carbon-b-Methyl-D-Glucoside			Correct positive	Media growth	Carbon-b-Methyl-D-Glucoside	Carbon-b-Methyl-D-Glucoside			Correct negative	Media growth	Carbon-d-Amino-Valeric Acid	Carbon-d-Amino-Valeric Acid
Correct negative	Media growth	Carbon-d-Amino-Valeric Acid	Carbon-d-Amino-Valeric Acid			Correct negative	Media growth	Carbon-d-Amino-Valeric Acid	Carbon-d-Amino-Valeric Acid			False positive	Media growth	Carbon-g-Amino-Butyric Acid	Carbon-g-Amino-Butyric Acid
False positive	Media growth	Carbon-g-Amino-Butyric Acid	Carbon-g-Amino-Butyric Acid			False positive	Media growth	Carbon-g-Amino-Butyric Acid	Carbon-g-Amino-Butyric Acid			Correct negative	Media growth	Carbon-g-Hydroxy-Butyric Acid	Carbon-g-Hydroxy-Butyric Acid
Correct negative	Media growth	Carbon-g-Hydroxy-Butyric Acid	Carbon-g-Hydroxy-Butyric Acid			Correct negative	Media growth	Carbon-g-Hydroxy-Butyric Acid	Carbon-g-Hydroxy-Butyric Acid			Correct negative	Media growth	Carbon-i-Erythritol	Carbon-i-Erythritol
Correct negative	Media growth	Carbon-i-Erythritol	Carbon-i-Erythritol			Correct negative	Media growth	Carbon-i-Erythritol	Carbon-i-Erythritol			Correct positive	Media growth	Carbon-m-Tartaric Acid	Carbon-m-Tartaric Acid
Correct positive	Media growth	Carbon-m-Tartaric Acid	Carbon-m-Tartaric Acid			Correct positive	Media growth	Carbon-m-Tartaric Acid	Carbon-m-Tartaric Acid			Correct negative	Media growth	Carbon-sorbate	Carbon-sorbate
Correct negative	Media growth	Carbon-sorbate	Carbon-sorbate			Correct negative	Media growth	Carbon-sorbate	Carbon-sorbate			Correct negative	Media growth	Carbon-tricarballylate	Carbon-tricarballylate
Correct negative	Media growth	Carbon-tricarballylate	Carbon-tricarballylate			Correct negative	Media growth	Carbon-tricarballylate	Carbon-tricarballylate			Correct negative	Media growth	Nitrogen-Acetamide	Nitrogen-Acetamide
Correct negative	Media growth	Nitrogen-Acetamide	Nitrogen-Acetamide			Correct negative	Media growth	Nitrogen-Acetamide	Nitrogen-Acetamide			Correct negative	Media growth	Nitrogen-Adenine	Nitrogen-Adenine
False positive	Media growth	Nitrogen-Adenine	Nitrogen-Adenine			False positive	Media growth	Nitrogen-Adenine	Nitrogen-Adenine			Correct negative	Media growth	Nitrogen-Agmatine	Nitrogen-Agmatine
Correct negative	Media growth	Nitrogen-Agmatine	Nitrogen-Agmatine			Correct negative	Media growth	Nitrogen-Agmatine	Nitrogen-Agmatine			False negative	Media growth	Nitrogen-Ala-Asp	Nitrogen-Ala-Asp
False negative	Media growth	Nitrogen-Ala-Asp	Nitrogen-Ala-Asp			False negative	Media growth	Nitrogen-Ala-Asp	Nitrogen-Ala-Asp			False negative	Media growth	Nitrogen-Ala-Gln	Nitrogen-Ala-Gln
False negative	Media growth	Nitrogen-Ala-Gln	Nitrogen-Ala-Gln			False negative	Media growth	Nitrogen-Ala-Gln	Nitrogen-Ala-Gln			False negative	Media growth	Nitrogen-Ala-Glu	Nitrogen-Ala-Glu
False negative	Media growth	Nitrogen-Ala-Glu	Nitrogen-Ala-Glu			False negative	Media growth	Nitrogen-Ala-Glu	Nitrogen-Ala-Glu			False negative	Media growth	Nitrogen-Ala-Gly	Nitrogen-Ala-Gly
False negative	Media growth	Nitrogen-Ala-Gly	Nitrogen-Ala-Gly			False negative	Media growth	Nitrogen-Ala-Gly	Nitrogen-Ala-Gly			False negative	Media growth	Nitrogen-Ala-His	Nitrogen-Ala-His
False negative	Media growth	Nitrogen-Ala-His	Nitrogen-Ala-His			False negative	Media growth	Nitrogen-Ala-His	Nitrogen-Ala-His			False negative	Media growth	Nitrogen-Ala-Leu	Nitrogen-Ala-Leu
False negative	Media growth	Nitrogen-Ala-Leu	Nitrogen-Ala-Leu			False negative	Media growth	Nitrogen-Ala-Leu	Nitrogen-Ala-Leu			False negative	Media growth	Nitrogen-Ala-Thr	Nitrogen-Ala-Thr
False negative	Media growth	Nitrogen-Ala-Thr	Nitrogen-Ala-Thr			False negative	Media growth	Nitrogen-Ala-Thr	Nitrogen-Ala-Thr			Correct positive	Media growth	Nitrogen-Ammonia	Nitrogen-Ammonia
Correct positive	Media growth	Nitrogen-Ammonia	Nitrogen-Ammonia			Correct positive	Media growth	Nitrogen-Ammonia	Nitrogen-Ammonia			Correct negative	Media growth	Nitrogen-Biuret	Nitrogen-Biuret
Correct negative	Media growth	Nitrogen-Biuret	Nitrogen-Biuret			Correct negative	Media growth	Nitrogen-Biuret	Nitrogen-Biuret			Correct positive	Media growth	Nitrogen-Cytidine	Nitrogen-Cytidine
Correct positive	Media growth	Nitrogen-Cytidine	Nitrogen-Cytidine			Correct positive	Media growth	Nitrogen-Cytidine	Nitrogen-Cytidine			Correct positive	Media growth	Nitrogen-D-Alanine	Nitrogen-D-Alanine
Correct positive	Media growth	Nitrogen-D-Alanine	Nitrogen-D-Alanine			Correct positive	Media growth	Nitrogen-D-Alanine	Nitrogen-D-Alanine			Correct positive	Media growth	Nitrogen-D-Glucosamine	Nitrogen-D-Glucosamine
Correct positive	Media growth	Nitrogen-D-Glucosamine	Nitrogen-D-Glucosamine			Correct positive	Media growth	Nitrogen-D-Glucosamine	Nitrogen-D-Glucosamine			Correct positive	Media growth	Nitrogen-D-Glutamic Acid	Nitrogen-D-Glutamic Acid
Correct positive	Media growth	Nitrogen-D-Glutamic Acid	Nitrogen-D-Glutamic Acid			Correct positive	Media growth	Nitrogen-D-Glutamic Acid	Nitrogen-D-Glutamic Acid			False negative	Media growth	Nitrogen-D-Mannosamine	Nitrogen-D-Mannosamine
False negative	Media growth	Nitrogen-D-Mannosamine	Nitrogen-D-Mannosamine			False negative	Media growth	Nitrogen-D-Mannosamine	Nitrogen-D-Mannosamine			Correct positive	Media growth	Nitrogen-Ethanolamine	Nitrogen-Ethanolamine
False negative	Media growth	Nitrogen-Ethanolamine	Nitrogen-Ethanolamine			Correct positive	Media growth	Nitrogen-Ethanolamine	Nitrogen-Ethanolamine			False negative	Media growth	Nitrogen-Gly-Asn	Nitrogen-Gly-Asn
False negative	Media growth	Nitrogen-Gly-Asn	Nitrogen-Gly-Asn			False negative	Media growth	Nitrogen-Gly-Asn	Nitrogen-Gly-Asn			Correct positive	Media growth	Nitrogen-Gly-Gln	Nitrogen-Gly-Gln
False negative	Media growth	Nitrogen-Gly-Gln	Nitrogen-Gly-Gln			Correct positive	Media growth	Nitrogen-Gly-Gln	Nitrogen-Gly-Gln			False negative	Media growth	Nitrogen-Gly-Glu	Nitrogen-Gly-Glu
False negative	Media growth	Nitrogen-Gly-Glu	Nitrogen-Gly-Glu			False negative	Media growth	Nitrogen-Gly-Glu	Nitrogen-Gly-Glu			Correct positive	Media growth	Nitrogen-Gly-Met	Nitrogen-Gly-Met
False negative	Media growth	Nitrogen-Gly-Met	Nitrogen-Gly-Met			Correct positive	Media growth	Nitrogen-Gly-Met	Nitrogen-Gly-Met			Correct positive	Media growth	Nitrogen-Glycine	Nitrogen-Glycine
Correct positive	Media growth	Nitrogen-Glycine	Nitrogen-Glycine			Correct positive	Media growth	Nitrogen-Glycine	Nitrogen-Glycine			Correct negative	Media growth	Nitrogen-Inosine	Nitrogen-Inosine
Correct negative	Media growth	Nitrogen-Inosine	Nitrogen-Inosine			False positive	Media growth	Nitrogen-Inosine	Nitrogen-Inosine			Correct positive	Media growth	Nitrogen-L-Alanine	Nitrogen-L-Alanine
Correct positive	Media growth	Nitrogen-L-Alanine	Nitrogen-L-Alanine			Correct positive	Media growth	Nitrogen-L-Alanine	Nitrogen-L-Alanine			Correct positive	Media growth	Nitrogen-L-Arginine	Nitrogen-L-Arginine
Correct positive	Media growth	Nitrogen-L-Arginine	Nitrogen-L-Arginine			Correct positive	Media growth	Nitrogen-L-Arginine	Nitrogen-L-Arginine			Correct positive	Media growth	Nitrogen-L-Asparagine	Nitrogen-L-Asparagine
Correct positive	Media growth	Nitrogen-L-Asparagine	Nitrogen-L-Asparagine			Correct positive	Media growth	Nitrogen-L-Asparagine	Nitrogen-L-Asparagine			Correct positive	Media growth	Nitrogen-L-Aspartic Acid	Nitrogen-L-Aspartic Acid
Correct positive	Media growth	Nitrogen-L-Aspartic Acid	Nitrogen-L-Aspartic Acid			Correct positive	Media growth	Nitrogen-L-Aspartic Acid	Nitrogen-L-Aspartic Acid			Correct positive	Media growth	Nitrogen-L-Citrulline	Nitrogen-L-Citrulline
Correct positive	Media growth	Nitrogen-L-Citrulline	Nitrogen-L-Citrulline			Correct positive	Media growth	Nitrogen-L-Citrulline	Nitrogen-L-Citrulline			Correct positive	Media growth	Nitrogen-L-Cysteine	Nitrogen-L-Cysteine
False negative	Media growth	Nitrogen-L-Cysteine	Nitrogen-L-Cysteine			Correct positive	Media growth	Nitrogen-L-Cysteine	Nitrogen-L-Cysteine			Correct positive	Media growth	Nitrogen-L-Glutamic Acid	Nitrogen-L-Glutamic Acid
Correct positive	Media growth	Nitrogen-L-Glutamic Acid	Nitrogen-L-Glutamic Acid			Correct positive	Media growth	Nitrogen-L-Glutamic Acid	Nitrogen-L-Glutamic Acid			Correct positive	Media growth	Nitrogen-L-Glutamine	Nitrogen-L-Glutamine
Correct positive	Media growth	Nitrogen-L-Glutamine	Nitrogen-L-Glutamine			Correct positive	Media growth	Nitrogen-L-Glutamine	Nitrogen-L-Glutamine			Correct positive	Media growth	Nitrogen-L-Methionine	Nitrogen-L-Methionine
False negative	Media growth	Nitrogen-L-Methionine	Nitrogen-L-Methionine			Correct positive	Media growth	Nitrogen-L-Methionine	Nitrogen-L-Methionine			Correct positive	Media growth	Nitrogen-L-Ornithine	Nitrogen-L-Ornithine
Correct positive	Media growth	Nitrogen-L-Ornithine	Nitrogen-L-Ornithine			Correct positive	Media growth	Nitrogen-L-Ornithine	Nitrogen-L-Ornithine			Correct positive	Media growth	Nitrogen-L-Proline	Nitrogen-L-Proline
Correct positive	Media growth	Nitrogen-L-Proline	Nitrogen-L-Proline			Correct positive	Media growth	Nitrogen-L-Proline	Nitrogen-L-Proline			False negative	Media growth	Nitrogen-L-Pyroglutamic Acid	Nitrogen-L-Pyroglutamic Acid
False negative	Media growth	Nitrogen-L-Pyroglutamic Acid	Nitrogen-L-Pyroglutamic Acid			False negative	Media growth	Nitrogen-L-Pyroglutamic Acid	Nitrogen-L-Pyroglutamic Acid			Correct positive	Media growth	Nitrogen-L-Serine	Nitrogen-L-Serine
Correct positive	Media growth	Nitrogen-L-Serine	Nitrogen-L-Serine			Correct positive	Media growth	Nitrogen-L-Serine	Nitrogen-L-Serine			Correct positive	Media growth	Nitrogen-L-Threonine	Nitrogen-L-Threonine
Correct positive	Media growth	Nitrogen-L-Threonine	Nitrogen-L-Threonine			Correct positive	Media growth	Nitrogen-L-Threonine	Nitrogen-L-Threonine			Correct positive	Media growth	Nitrogen-L-Valine	Nitrogen-L-Valine
Correct positive	Media growth	Nitrogen-L-Valine	Nitrogen-L-Valine			Correct positive	Media growth	Nitrogen-L-Valine	Nitrogen-L-Valine			False negative	Media growth	Nitrogen-Met-Ala	Nitrogen-Met-Ala
False negative	Media growth	Nitrogen-Met-Ala	Nitrogen-Met-Ala			False negative	Media growth	Nitrogen-Met-Ala	Nitrogen-Met-Ala			Correct negative	Media growth	Nitrogen-N-Acetyl-D-Galactosamine	Nitrogen-N-Acetyl-D-Galactosamine
Correct negative	Media growth	Nitrogen-N-Acetyl-D-Galactosamine	Nitrogen-N-Acetyl-D-Galactosamine			Correct negative	Media growth	Nitrogen-N-Acetyl-D-Galactosamine	Nitrogen-N-Acetyl-D-Galactosamine			Correct positive	Media growth	Nitrogen-N-Acetyl-D-Glucosamine	Nitrogen-N-Acetyl-D-Glucosamine
Correct positive	Media growth	Nitrogen-N-Acetyl-D-Glucosamine	Nitrogen-N-Acetyl-D-Glucosamine			Correct positive	Media growth	Nitrogen-N-Acetyl-D-Glucosamine	Nitrogen-N-Acetyl-D-Glucosamine			Correct negative	Media growth	Nitrogen-Thymine	Nitrogen-Thymine
Correct negative	Media growth	Nitrogen-Thymine	Nitrogen-Thymine			Correct negative	Media growth	Nitrogen-Thymine	Nitrogen-Thymine			Correct negative	Media growth	Nitrogen-Uracil	Nitrogen-Uracil
Correct negative	Media growth	Nitrogen-Uracil	Nitrogen-Uracil			Correct negative	Media growth	Nitrogen-Uracil	Nitrogen-Uracil			Correct positive	Media growth	Nitrogen-Urea	Nitrogen-Urea
Correct positive	Media growth	Nitrogen-Urea	Nitrogen-Urea			Correct positive	Media growth	Nitrogen-Urea	Nitrogen-Urea			Correct positive	Media growth	Nitrogen-Uric Acid	Nitrogen-Uric Acid
False negative	Media growth	Nitrogen-Uric Acid	Nitrogen-Uric Acid			Correct positive	Media growth	Nitrogen-Uric Acid	Nitrogen-Uric Acid			Correct negative	Media growth	Nitrogen-Uridine	Nitrogen-Uridine
Correct negative	Media growth	Nitrogen-Uridine	Nitrogen-Uridine			Correct negative	Media growth	Nitrogen-Uridine	Nitrogen-Uridine			Correct positive	Media growth	Nitrogen-Xanthine	Nitrogen-Xanthine
False negative	Media growth	Nitrogen-Xanthine	Nitrogen-Xanthine			Correct positive	Media growth	Nitrogen-Xanthine	Nitrogen-Xanthine			Correct positive	Media growth	Nitrogen-b-Phenylethylamine	Nitrogen-b-Phenylethylamine
False negative	Media growth	Nitrogen-b-Phenylethylamine	Nitrogen-b-Phenylethylamine			Correct positive	Media growth	Nitrogen-b-Phenylethylamine	Nitrogen-b-Phenylethylamine			Correct negative	Media growth	Nitrogen-d-Amino-N-Valeric Acid	Nitrogen-d-Amino-N-Valeric Acid
Correct negative	Media growth	Nitrogen-d-Amino-N-Valeric Acid	Nitrogen-d-Amino-N-Valeric Acid			Correct negative	Media growth	Nitrogen-d-Amino-N-Valeric Acid	Nitrogen-d-Amino-N-Valeric Acid			Correct positive	Media growth	Nitrogen-g-Amino-N-Butyric Acid	Nitrogen-g-Amino-N-Butyric Acid
Correct positive	Media growth	Nitrogen-g-Amino-N-Butyric Acid	Nitrogen-g-Amino-N-Butyric Acid			Correct positive	Media growth	Nitrogen-g-Amino-N-Butyric Acid	Nitrogen-g-Amino-N-Butyric Acid			False negative	Media growth	Phosphate-2-Deoxy-D-Glucose 6-Phosphate	Phosphate-2-Deoxy-D-Glucose 6-Phosphate
False negative	Media growth	Phosphate-2-Deoxy-D-Glucose 6-Phosphate	Phosphate-2-Deoxy-D-Glucose 6-Phosphate			False negative	Media growth	Phosphate-2-Deoxy-D-Glucose 6-Phosphate	Phosphate-2-Deoxy-D-Glucose 6-Phosphate			Correct positive	Media growth	Phosphate-6-Phospho-Gluconic Acid	Phosphate-6-Phospho-Gluconic Acid
Correct positive	Media growth	Phosphate-6-Phospho-Gluconic Acid	Phosphate-6-Phospho-Gluconic Acid			Correct positive	Media growth	Phosphate-6-Phospho-Gluconic Acid	Phosphate-6-Phospho-Gluconic Acid			Correct positive	Media growth	Phosphate-Adenosine- 2',3'-Cyclic Monophosphate	Phosphate-Adenosine- 2',3'-Cyclic Monophosphate
Correct positive	Media growth	Phosphate-Adenosine- 2',3'-Cyclic Monophosphate	Phosphate-Adenosine- 2',3'-Cyclic Monophosphate			Correct positive	Media growth	Phosphate-Adenosine- 2',3'-Cyclic Monophosphate	Phosphate-Adenosine- 2',3'-Cyclic Monophosphate			False negative	Media growth	Phosphate-Adenosine- 2'-Monophosphate	Phosphate-Adenosine- 2'-Monophosphate
False negative	Media growth	Phosphate-Adenosine- 2'-Monophosphate	Phosphate-Adenosine- 2'-Monophosphate			False negative	Media growth	Phosphate-Adenosine- 2'-Monophosphate	Phosphate-Adenosine- 2'-Monophosphate			Correct positive	Media growth	Phosphate-Adenosine- 3'-Monophosphate	Phosphate-Adenosine- 3'-Monophosphate
Correct positive	Media growth	Phosphate-Adenosine- 3'-Monophosphate	Phosphate-Adenosine- 3'-Monophosphate			Correct positive	Media growth	Phosphate-Adenosine- 3'-Monophosphate	Phosphate-Adenosine- 3'-Monophosphate			Correct positive	Media growth	Phosphate-Adenosine- 5'-Monophosphate	Phosphate-Adenosine- 5'-Monophosphate
Correct positive	Media growth	Phosphate-Adenosine- 5'-Monophosphate	Phosphate-Adenosine- 5'-Monophosphate			Correct positive	Media growth	Phosphate-Adenosine- 5'-Monophosphate	Phosphate-Adenosine- 5'-Monophosphate			Correct positive	Media growth	Phosphate-Carbamyl Phosphate	Phosphate-Carbamyl Phosphate
Correct positive	Media growth	Phosphate-Carbamyl Phosphate	Phosphate-Carbamyl Phosphate			Correct positive	Media growth	Phosphate-Carbamyl Phosphate	Phosphate-Carbamyl Phosphate			Correct positive	Media growth	Phosphate-Cytidine- 2',3'-Cyclic Monophosphate	Phosphate-Cytidine- 2',3'-Cyclic Monophosphate
Correct positive	Media growth	Phosphate-Cytidine- 2',3'-Cyclic Monophosphate	Phosphate-Cytidine- 2',3'-Cyclic Monophosphate			Correct positive	Media growth	Phosphate-Cytidine- 2',3'-Cyclic Monophosphate	Phosphate-Cytidine- 2',3'-Cyclic Monophosphate			False negative	Media growth	Phosphate-Cytidine- 2'- Monophosphate	Phosphate-Cytidine- 2'- Monophosphate
False negative	Media growth	Phosphate-Cytidine- 2'- Monophosphate	Phosphate-Cytidine- 2'- Monophosphate			False negative	Media growth	Phosphate-Cytidine- 2'- Monophosphate	Phosphate-Cytidine- 2'- Monophosphate			Correct positive	Media growth	Phosphate-Cytidine- 3'- Monophosphate	Phosphate-Cytidine- 3'- Monophosphate
Correct positive	Media growth	Phosphate-Cytidine- 3'- Monophosphate	Phosphate-Cytidine- 3'- Monophosphate			Correct positive	Media growth	Phosphate-Cytidine- 3'- Monophosphate	Phosphate-Cytidine- 3'- Monophosphate			Correct positive	Media growth	Phosphate-Cytidine- 5'- Monophosphate	Phosphate-Cytidine- 5'- Monophosphate
Correct positive	Media growth	Phosphate-Cytidine- 5'- Monophosphate	Phosphate-Cytidine- 5'- Monophosphate			Correct positive	Media growth	Phosphate-Cytidine- 5'- Monophosphate	Phosphate-Cytidine- 5'- Monophosphate			Correct positive	Media growth	Phosphate-D,L-a-Glycerol Phosphate	Phosphate-D,L-a-Glycerol Phosphate
Correct positive	Media growth	Phosphate-D,L-a-Glycerol Phosphate	Phosphate-D,L-a-Glycerol Phosphate			Correct positive	Media growth	Phosphate-D,L-a-Glycerol Phosphate	Phosphate-D,L-a-Glycerol Phosphate			Correct positive	Media growth	Phosphate-D-2-Phospho-Glyceric Acid	Phosphate-D-2-Phospho-Glyceric Acid
Correct positive	Media growth	Phosphate-D-2-Phospho-Glyceric Acid	Phosphate-D-2-Phospho-Glyceric Acid			Correct positive	Media growth	Phosphate-D-2-Phospho-Glyceric Acid	Phosphate-D-2-Phospho-Glyceric Acid			Correct positive	Media growth	Phosphate-D-3-Phospho-Glyceric Acid	Phosphate-D-3-Phospho-Glyceric Acid
Correct positive	Media growth	Phosphate-D-3-Phospho-Glyceric Acid	Phosphate-D-3-Phospho-Glyceric Acid			Correct positive	Media growth	Phosphate-D-3-Phospho-Glyceric Acid	Phosphate-D-3-Phospho-Glyceric Acid			Correct positive	Media growth	Phosphate-D-Glucosamine-6-Phosphate	Phosphate-D-Glucosamine-6-Phosphate
Correct positive	Media growth	Phosphate-D-Glucosamine-6-Phosphate	Phosphate-D-Glucosamine-6-Phosphate			Correct positive	Media growth	Phosphate-D-Glucosamine-6-Phosphate	Phosphate-D-Glucosamine-6-Phosphate			Correct positive	Media growth	Phosphate-D-Glucose-1-Phosphate	Phosphate-D-Glucose-1-Phosphate
Correct positive	Media growth	Phosphate-D-Glucose-1-Phosphate	Phosphate-D-Glucose-1-Phosphate			Correct positive	Media growth	Phosphate-D-Glucose-1-Phosphate	Phosphate-D-Glucose-1-Phosphate			Correct positive	Media growth	Phosphate-D-Glucose-6-Phosphate	Phosphate-D-Glucose-6-Phosphate
Correct positive	Media growth	Phosphate-D-Glucose-6-Phosphate	Phosphate-D-Glucose-6-Phosphate			Correct positive	Media growth	Phosphate-D-Glucose-6-Phosphate	Phosphate-D-Glucose-6-Phosphate			False negative	Media growth	Phosphate-D-Mannose-1-Phosphate	Phosphate-D-Mannose-1-Phosphate
False negative	Media growth	Phosphate-D-Mannose-1-Phosphate	Phosphate-D-Mannose-1-Phosphate			False negative	Media growth	Phosphate-D-Mannose-1-Phosphate	Phosphate-D-Mannose-1-Phosphate			Correct positive	Media growth	Phosphate-D-Mannose-6-Phosphate	Phosphate-D-Mannose-6-Phosphate
Correct positive	Media growth	Phosphate-D-Mannose-6-Phosphate	Phosphate-D-Mannose-6-Phosphate			Correct positive	Media growth	Phosphate-D-Mannose-6-Phosphate	Phosphate-D-Mannose-6-Phosphate			Correct positive	Media growth	Phosphate-Guanosine- 3'-Monophosphate	Phosphate-Guanosine- 3'-Monophosphate
Correct positive	Media growth	Phosphate-Guanosine- 3'-Monophosphate	Phosphate-Guanosine- 3'-Monophosphate			Correct positive	Media growth	Phosphate-Guanosine- 3'-Monophosphate	Phosphate-Guanosine- 3'-Monophosphate			Correct positive	Media growth	Phosphate-Guanosine- 5'-Monophosphate	Phosphate-Guanosine- 5'-Monophosphate
Correct positive	Media growth	Phosphate-Guanosine- 5'-Monophosphate	Phosphate-Guanosine- 5'-Monophosphate			Correct positive	Media growth	Phosphate-Guanosine- 5'-Monophosphate	Phosphate-Guanosine- 5'-Monophosphate			Correct positive	Media growth	Phosphate-O-Phospho-D-Serine	Phosphate-O-Phospho-D-Serine
Correct positive	Media growth	Phosphate-O-Phospho-D-Serine	Phosphate-O-Phospho-D-Serine			Correct positive	Media growth	Phosphate-O-Phospho-D-Serine	Phosphate-O-Phospho-D-Serine			Correct positive	Media growth	Phosphate-O-Phospho-L-Serine	Phosphate-O-Phospho-L-Serine
Correct positive	Media growth	Phosphate-O-Phospho-L-Serine	Phosphate-O-Phospho-L-Serine			Correct positive	Media growth	Phosphate-O-Phospho-L-Serine	Phosphate-O-Phospho-L-Serine			Correct positive	Media growth	Phosphate-O-Phospho-L-Threonine	Phosphate-O-Phospho-L-Threonine
False negative	Media growth	Phosphate-O-Phospho-L-Threonine	Phosphate-O-Phospho-L-Threonine			Correct positive	Media growth	Phosphate-O-Phospho-L-Threonine	Phosphate-O-Phospho-L-Threonine			Correct positive	Media growth	Phosphate-O-Phosphoryl-Ethanolamine	Phosphate-O-Phosphoryl-Ethanolamine
False negative	Media growth	Phosphate-O-Phosphoryl-Ethanolamine	Phosphate-O-Phosphoryl-Ethanolamine			Correct positive	Media growth	Phosphate-O-Phosphoryl-Ethanolamine	Phosphate-O-Phosphoryl-Ethanolamine			Correct positive	Media growth	Phosphate-Phosphate	Phosphate-Phosphate
Correct positive	Media growth	Phosphate-Phosphate	Phosphate-Phosphate			Correct positive	Media growth	Phosphate-Phosphate	Phosphate-Phosphate			Correct positive	Media growth	Phosphate-Phospho-Glycolic Acid	Phosphate-Phospho-Glycolic Acid
False negative	Media growth	Phosphate-Phospho-Glycolic Acid	Phosphate-Phospho-Glycolic Acid			Correct positive	Media growth	Phosphate-Phospho-Glycolic Acid	Phosphate-Phospho-Glycolic Acid			Correct positive	Media growth	Phosphate-Phospho-L-Arginine	Phosphate-Phospho-L-Arginine
False negative	Media growth	Phosphate-Phospho-L-Arginine	Phosphate-Phospho-L-Arginine			Correct positive	Media growth	Phosphate-Phospho-L-Arginine	Phosphate-Phospho-L-Arginine			Correct positive	Media growth	Phosphate-Phosphoenol Pyruvate	Phosphate-Phosphoenol Pyruvate
Correct positive	Media growth	Phosphate-Phosphoenol Pyruvate	Phosphate-Phosphoenol Pyruvate			Correct positive	Media growth	Phosphate-Phosphoenol Pyruvate	Phosphate-Phosphoenol Pyruvate			Correct positive	Media growth	Phosphate-Phosphoryl Choline	Phosphate-Phosphoryl Choline
False negative	Media growth	Phosphate-Phosphoryl Choline	Phosphate-Phosphoryl Choline			Correct positive	Media growth	Phosphate-Phosphoryl Choline	Phosphate-Phosphoryl Choline			Correct positive	Media growth	Phosphate-Pyrophosphate	Phosphate-Pyrophosphate
Correct positive	Media growth	Phosphate-Pyrophosphate	Phosphate-Pyrophosphate			Correct positive	Media growth	Phosphate-Pyrophosphate	Phosphate-Pyrophosphate			Correct positive	Media growth	Phosphate-Thymidine- 5'-Monophosphate	Phosphate-Thymidine- 5'-Monophosphate
Correct positive	Media growth	Phosphate-Thymidine- 5'-Monophosphate	Phosphate-Thymidine- 5'-Monophosphate			Correct positive	Media growth	Phosphate-Thymidine- 5'-Monophosphate	Phosphate-Thymidine- 5'-Monophosphate			Correct positive	Media growth	Phosphate-Trimetaphosphate	Phosphate-Trimetaphosphate
False negative	Media growth	Phosphate-Trimetaphosphate	Phosphate-Trimetaphosphate			Correct positive	Media growth	Phosphate-Trimetaphosphate	Phosphate-Trimetaphosphate			Correct positive	Media growth	Phosphate-Tripolyphosphate	Phosphate-Tripolyphosphate
False negative	Media growth	Phosphate-Tripolyphosphate	Phosphate-Tripolyphosphate			Correct positive	Media growth	Phosphate-Tripolyphosphate	Phosphate-Tripolyphosphate			Correct positive	Media growth	Phosphate-Uridine- 2',3'- Cyclic Monophosphate	Phosphate-Uridine- 2',3'- Cyclic Monophosphate
Correct positive	Media growth	Phosphate-Uridine- 2',3'- Cyclic Monophosphate	Phosphate-Uridine- 2',3'- Cyclic Monophosphate			Correct positive	Media growth	Phosphate-Uridine- 2',3'- Cyclic Monophosphate	Phosphate-Uridine- 2',3'- Cyclic Monophosphate			False negative	Media growth	Phosphate-Uridine- 2'- Monophosphate	Phosphate-Uridine- 2'- Monophosphate
False negative	Media growth	Phosphate-Uridine- 2'- Monophosphate	Phosphate-Uridine- 2'- Monophosphate			False negative	Media growth	Phosphate-Uridine- 2'- Monophosphate	Phosphate-Uridine- 2'- Monophosphate			Correct positive	Media growth	Phosphate-Uridine- 3'- Monophosphate	Phosphate-Uridine- 3'- Monophosphate
Correct positive	Media growth	Phosphate-Uridine- 3'- Monophosphate	Phosphate-Uridine- 3'- Monophosphate			Correct positive	Media growth	Phosphate-Uridine- 3'- Monophosphate	Phosphate-Uridine- 3'- Monophosphate			Correct positive	Media growth	Phosphate-Uridine- 5'- Monophosphate	Phosphate-Uridine- 5'- Monophosphate
Correct positive	Media growth	Phosphate-Uridine- 5'- Monophosphate	Phosphate-Uridine- 5'- Monophosphate			Correct positive	Media growth	Phosphate-Uridine- 5'- Monophosphate	Phosphate-Uridine- 5'- Monophosphate			False negative	Media growth	Phosphate-b-Glycerol Phosphate	Phosphate-b-Glycerol Phosphate
False negative	Media growth	Phosphate-b-Glycerol Phosphate	Phosphate-b-Glycerol Phosphate			False negative	Media growth	Phosphate-b-Glycerol Phosphate	Phosphate-b-Glycerol Phosphate			False positive	Media growth	Sulfate-2-Hydroxyethane Sulfonic Acid	Sulfate-2-Hydroxyethane Sulfonic Acid
False positive	Media growth	Sulfate-2-Hydroxyethane Sulfonic Acid	Sulfate-2-Hydroxyethane Sulfonic Acid			False positive	Media growth	Sulfate-2-Hydroxyethane Sulfonic Acid	Sulfate-2-Hydroxyethane Sulfonic Acid			Correct negative	Media growth	Sulfate-Cysteamine	Sulfate-Cysteamine
Correct negative	Media growth	Sulfate-Cysteamine	Sulfate-Cysteamine			Correct negative	Media growth	Sulfate-Cysteamine	Sulfate-Cysteamine			Correct negative	Media growth	Sulfate-D,L-Ethionine	Sulfate-D,L-Ethionine
Correct negative	Media growth	Sulfate-D,L-Ethionine	Sulfate-D,L-Ethionine			Correct negative	Media growth	Sulfate-D,L-Ethionine	Sulfate-D,L-Ethionine			Correct negative	Media growth	Sulfate-D-Cysteine	Sulfate-D-Cysteine
Correct negative	Media growth	Sulfate-D-Cysteine	Sulfate-D-Cysteine			Correct negative	Media growth	Sulfate-D-Cysteine	Sulfate-D-Cysteine			Correct negative	Media growth	Sulfate-D-Methionine	Sulfate-D-Methionine
Correct negative	Media growth	Sulfate-D-Methionine	Sulfate-D-Methionine			Correct negative	Media growth	Sulfate-D-Methionine	Sulfate-D-Methionine			Correct negative	Media growth	Sulfate-Glutathione	Sulfate-Glutathione
Correct negative	Media growth	Sulfate-Glutathione	Sulfate-Glutathione			Correct negative	Media growth	Sulfate-Glutathione	Sulfate-Glutathione			Correct negative	Media growth	Sulfate-Hypotaurine	Sulfate-Hypotaurine
Correct negative	Media growth	Sulfate-Hypotaurine	Sulfate-Hypotaurine			Correct negative	Media growth	Sulfate-Hypotaurine	Sulfate-Hypotaurine			Correct negative	Media growth	Sulfate-L-Cysteine Sulfinic Acid	Sulfate-L-Cysteine Sulfinic Acid
Correct negative	Media growth	Sulfate-L-Cysteine Sulfinic Acid	Sulfate-L-Cysteine Sulfinic Acid			Correct negative	Media growth	Sulfate-L-Cysteine Sulfinic Acid	Sulfate-L-Cysteine Sulfinic Acid			False negative	Media growth	Sulfate-L-Djenkolic Acid	Sulfate-L-Djenkolic Acid
False negative	Media growth	Sulfate-L-Djenkolic Acid	Sulfate-L-Djenkolic Acid			False negative	Media growth	Sulfate-L-Djenkolic Acid	Sulfate-L-Djenkolic Acid			Correct negative	Media growth	Sulfate-L-Methionine Sulfoxide	Sulfate-L-Methionine Sulfoxide
Correct negative	Media growth	Sulfate-L-Methionine Sulfoxide	Sulfate-L-Methionine Sulfoxide			Correct negative	Media growth	Sulfate-L-Methionine Sulfoxide	Sulfate-L-Methionine Sulfoxide			False positive	Media growth	Sulfate-Methane Sulfonic Acid	Sulfate-Methane Sulfonic Acid
False positive	Media growth	Sulfate-Methane Sulfonic Acid	Sulfate-Methane Sulfonic Acid			False positive	Media growth	Sulfate-Methane Sulfonic Acid	Sulfate-Methane Sulfonic Acid			Correct negative	Media growth	Sulfate-N-Acetyl-L-Cysteine	Sulfate-N-Acetyl-L-Cysteine
Correct negative	Media growth	Sulfate-N-Acetyl-L-Cysteine	Sulfate-N-Acetyl-L-Cysteine			Correct negative	Media growth	Sulfate-N-Acetyl-L-Cysteine	Sulfate-N-Acetyl-L-Cysteine			Correct positive	Media growth	Sulfate-Sulfate	Sulfate-Sulfate
Correct positive	Media growth	Sulfate-Sulfate	Sulfate-Sulfate			Correct positive	Media growth	Sulfate-Sulfate	Sulfate-Sulfate			Correct negative	Media growth	Sulfate-Thiourea	Sulfate-Thiourea
Correct negative	Media growth	Sulfate-Thiourea	Sulfate-Thiourea			Correct negative	Media growth	Sulfate-Thiourea	Sulfate-Thiourea			Correct negative	Media growth	Sulfate-p-Amino Benzene Sulfonic Acid	Sulfate-p-Amino Benzene Sulfonic Acid
Correct negative	Media growth	Sulfate-p-Amino Benzene Sulfonic Acid	Sulfate-p-Amino Benzene Sulfonic Acid			Correct negative	Media growth	Sulfate-p-Amino Benzene Sulfonic Acid	Sulfate-p-Amino Benzene Sulfonic Acid
