# Supplementary material for: iBsu1103: a new genome-scale metabolic model of Bacillus subtilis based on SEED annotations
Source: Genome Biol. 2009 Jun 25;10(6):R69. doi: 10.1186/gb-2009-10-6-r69 (PMC2718503; doi:10.1186/gb-2009-10-6-r69)
Supplement: Additional data file 2 — The text files may be copied into any spreadsheet program of choice to visualize the data for the iBsu1103 model. [file gb-2009-10-6-r69-S2.zip › Table S8.txt]

MEDIA NAME	COMPOUND NAME LIST	COMPOUND ID LIST
LB media	Chorismate, Adenosine, L-Alanine, L-Arginine, Arsenic acid, L-Aspartate, Calcium, Cadmium, chromate, L-Cystine, Deoxyadenosine, Deoxycytidine, Fe3+, Folate, D-Glucose, L-Glutamate, Glycine, H+, H2O, Hg2+, L-Histidine, Hypoxanthine, L-Isoleucine, Inosine, Potassium, L-Leucine, L-Lysine, L-Methionine, Magnesium, Sodium, Nicotinate, L-Phenylalanine, Orthophosphate, Pantothenate, L-Proline, Riboflavi…	cpd00216, cpd00182, cpd00035, cpd00051, cpd01048, cpd00041, cpd00063, cpd01012, cpd11595, cpd00381, cpd00438, cpd00654, cpd10516, cpd00393, cpd00027, cpd00023, cpd00033, cpd00067, cpd00001, cpd00531, cpd00119, cpd00226, cpd00322, cpd00246, cpd00205, cpd00107, cpd00039, cpd00060, cpd00254, cpd00971, cpd00218, cpd00066, cpd00009, cpd00644, cpd00129, cpd00220, cpd00054, cpd00048, cpd00161, cpd00184,…
Carbon-1,2-Propanediol	Propane-1,2-diol, NH3, Orthophosphate, Sulfate, Calcium, CO2, Fe3+, H+, H2O, Potassium, Magnesium, Sodium, Oxygen, Chloride, Copper2, Cobalt, Manganese, Zinc	cpd00453, cpd00013, cpd00009, cpd00048, cpd00063, cpd00011, cpd10516, cpd00067, cpd00001, cpd00205, cpd00254, cpd00971, cpd00007, cpd00099, cpd00058, cpd00149, cpd00030, cpd00034
Carbon-2,3-Butanediol	(R,R)-Butane-2,3-diol, NH3, Orthophosphate, Sulfate, Calcium, CO2, Fe3+, H+, H2O, Potassium, Magnesium, Sodium, Oxygen, Chloride, Copper2, Cobalt, Manganese, Zinc	cpd01947, cpd00013, cpd00009, cpd00048, cpd00063, cpd00011, cpd10516, cpd00067, cpd00001, cpd00205, cpd00254, cpd00971, cpd00007, cpd00099, cpd00058, cpd00149, cpd00030, cpd00034
Carbon-2,3-Butanone	Methyl ethyl ketone, NH3, Orthophosphate, Sulfate, Calcium, CO2, Fe3+, H+, H2O, Potassium, Magnesium, Sodium, Oxygen, Chloride, Copper2, Cobalt, Manganese, Zinc	cpd01834, cpd00013, cpd00009, cpd00048, cpd00063, cpd00011, cpd10516, cpd00067, cpd00001, cpd00205, cpd00254, cpd00971, cpd00007, cpd00099, cpd00058, cpd00149, cpd00030, cpd00034
Carbon-2-Deoxy-D-Ribose	Deoxyribose, NH3, Orthophosphate, Sulfate, Calcium, CO2, Fe3+, H+, H2O, Potassium, Magnesium, Sodium, Oxygen, Chloride, Copper2, Cobalt, Manganese, Zinc	cpd01242, cpd00013, cpd00009, cpd00048, cpd00063, cpd00011, cpd10516, cpd00067, cpd00001, cpd00205, cpd00254, cpd00971, cpd00007, cpd00099, cpd00058, cpd00149, cpd00030, cpd00034
Carbon-2-Hydroxy-Benzoic Acid	Salicylate, NH3, Orthophosphate, Sulfate, Calcium, CO2, Fe3+, H+, H2O, Potassium, Magnesium, Sodium, Oxygen, Chloride, Copper2, Cobalt, Manganese, Zinc	cpd00599, cpd00013, cpd00009, cpd00048, cpd00063, cpd00011, cpd10516, cpd00067, cpd00001, cpd00205, cpd00254, cpd00971, cpd00007, cpd00099, cpd00058, cpd00149, cpd00030, cpd00034
Carbon-2`-Deoxy-Adenosine	Deoxyadenosine, NH3, Orthophosphate, Sulfate, Calcium, CO2, Fe3+, H+, H2O, Potassium, Magnesium, Sodium, Oxygen, Chloride, Copper2, Cobalt, Manganese, Zinc	cpd00438, cpd00013, cpd00009, cpd00048, cpd00063, cpd00011, cpd10516, cpd00067, cpd00001, cpd00205, cpd00254, cpd00971, cpd00007, cpd00099, cpd00058, cpd00149, cpd00030, cpd00034
Carbon-3-Hydroxy-2-Butanone	Acetoin, NH3, Orthophosphate, Sulfate, Calcium, CO2, Fe3+, H+, H2O, Potassium, Magnesium, Sodium, Oxygen, Chloride, Copper2, Cobalt, Manganese, Zinc	cpd00361, cpd00013, cpd00009, cpd00048, cpd00063, cpd00011, cpd10516, cpd00067, cpd00001, cpd00205, cpd00254, cpd00971, cpd00007, cpd00099, cpd00058, cpd00149, cpd00030, cpd00034
Carbon-4-Hydroxy-Benzoic Acid	4-Hydroxybenzoate, NH3, Orthophosphate, Sulfate, Calcium, CO2, Fe3+, H+, H2O, Potassium, Magnesium, Sodium, Oxygen, Chloride, Copper2, Cobalt, Manganese, Zinc	cpd00136, cpd00013, cpd00009, cpd00048, cpd00063, cpd00011, cpd10516, cpd00067, cpd00001, cpd00205, cpd00254, cpd00971, cpd00007, cpd00099, cpd00058, cpd00149, cpd00030, cpd00034
Carbon-4-Hydroxy-L-Proline (trans)	trans-4-Hydroxy-L-proline, NH3, Orthophosphate, Sulfate, Calcium, CO2, Fe3+, H+, H2O, Potassium, Magnesium, Sodium, Oxygen, Chloride, Copper2, Cobalt, Manganese, Zinc	cpd00851, cpd00013, cpd00009, cpd00048, cpd00063, cpd00011, cpd10516, cpd00067, cpd00001, cpd00205, cpd00254, cpd00971, cpd00007, cpd00099, cpd00058, cpd00149, cpd00030, cpd00034
Carbon-Acetamide	Acetamide, NH3, Orthophosphate, Sulfate, Calcium, CO2, Fe3+, H+, H2O, Potassium, Magnesium, Sodium, Oxygen, Chloride, Copper2, Cobalt, Manganese, Zinc	cpd03734, cpd00013, cpd00009, cpd00048, cpd00063, cpd00011, cpd10516, cpd00067, cpd00001, cpd00205, cpd00254, cpd00971, cpd00007, cpd00099, cpd00058, cpd00149, cpd00030, cpd00034
Carbon-Acetic Acid	Acetate, NH3, Orthophosphate, Sulfate, Calcium, CO2, Fe3+, H+, H2O, Potassium, Magnesium, Sodium, Oxygen, Chloride, Copper2, Cobalt, Manganese, Zinc	cpd00029, cpd00013, cpd00009, cpd00048, cpd00063, cpd00011, cpd10516, cpd00067, cpd00001, cpd00205, cpd00254, cpd00971, cpd00007, cpd00099, cpd00058, cpd00149, cpd00030, cpd00034
Carbon-Acetoacetic Acid	Acetoacetate, NH3, Orthophosphate, Sulfate, Calcium, CO2, Fe3+, H+, H2O, Potassium, Magnesium, Sodium, Oxygen, Chloride, Copper2, Cobalt, Manganese, Zinc	cpd00142, cpd00013, cpd00009, cpd00048, cpd00063, cpd00011, cpd10516, cpd00067, cpd00001, cpd00205, cpd00254, cpd00971, cpd00007, cpd00099, cpd00058, cpd00149, cpd00030, cpd00034
Carbon-Adenosine	Adenosine, NH3, Orthophosphate, Sulfate, Calcium, CO2, Fe3+, H+, H2O, Potassium, Magnesium, Sodium, Oxygen, Chloride, Copper2, Cobalt, Manganese, Zinc	cpd00182, cpd00013, cpd00009, cpd00048, cpd00063, cpd00011, cpd10516, cpd00067, cpd00001, cpd00205, cpd00254, cpd00971, cpd00007, cpd00099, cpd00058, cpd00149, cpd00030, cpd00034
Carbon-Amygdalin	Amygdalin, NH3, Orthophosphate, Sulfate, Calcium, CO2, Fe3+, H+, H2O, Potassium, Magnesium, Sodium, Oxygen, Chloride, Copper2, Cobalt, Manganese, Zinc	cpd05240, cpd00013, cpd00009, cpd00048, cpd00063, cpd00011, cpd10516, cpd00067, cpd00001, cpd00205, cpd00254, cpd00971, cpd00007, cpd00099, cpd00058, cpd00149, cpd00030, cpd00034
Carbon-Arbutin	Arbutin, NH3, Orthophosphate, Sulfate, Calcium, CO2, Fe3+, H+, H2O, Potassium, Magnesium, Sodium, Oxygen, Chloride, Copper2, Cobalt, Manganese, Zinc	cpd03696, cpd00013, cpd00009, cpd00048, cpd00063, cpd00011, cpd10516, cpd00067, cpd00001, cpd00205, cpd00254, cpd00971, cpd00007, cpd00099, cpd00058, cpd00149, cpd00030, cpd00034
Carbon-Butylamine (sec)	2-Methylpropanamine, NH3, Orthophosphate, Sulfate, Calcium, CO2, Fe3+, H+, H2O, Potassium, Magnesium, Sodium, Oxygen, Chloride, Copper2, Cobalt, Manganese, Zinc	cpd01799, cpd00013, cpd00009, cpd00048, cpd00063, cpd00011, cpd10516, cpd00067, cpd00001, cpd00205, cpd00254, cpd00971, cpd00007, cpd00099, cpd00058, cpd00149, cpd00030, cpd00034
Carbon-Caproic Acid	Hexanoic acid, NH3, Orthophosphate, Sulfate, Calcium, CO2, Fe3+, H+, H2O, Potassium, Magnesium, Sodium, Oxygen, Chloride, Copper2, Cobalt, Manganese, Zinc	cpd01113, cpd00013, cpd00009, cpd00048, cpd00063, cpd00011, cpd10516, cpd00067, cpd00001, cpd00205, cpd00254, cpd00971, cpd00007, cpd00099, cpd00058, cpd00149, cpd00030, cpd00034
Carbon-Chondroitin Sulfate C	Chondroitin 6-sulfate, NH3, Orthophosphate, Sulfate, Calcium, CO2, Fe3+, H+, H2O, Potassium, Magnesium, Sodium, Oxygen, Chloride, Copper2, Cobalt, Manganese, Zinc	cpd11717, cpd00013, cpd00009, cpd00048, cpd00063, cpd00011, cpd10516, cpd00067, cpd00001, cpd00205, cpd00254, cpd00971, cpd00007, cpd00099, cpd00058, cpd00149, cpd00030, cpd00034
Carbon-Citraconic Acid	2-Methylmaleate, NH3, Orthophosphate, Sulfate, Calcium, CO2, Fe3+, H+, H2O, Potassium, Magnesium, Sodium, Oxygen, Chloride, Copper2, Cobalt, Manganese, Zinc	cpd01502, cpd00013, cpd00009, cpd00048, cpd00063, cpd00011, cpd10516, cpd00067, cpd00001, cpd00205, cpd00254, cpd00971, cpd00007, cpd00099, cpd00058, cpd00149, cpd00030, cpd00034
Carbon-Citric Acid	Citrate, NH3, Orthophosphate, Sulfate, Calcium, CO2, Fe3+, H+, H2O, Potassium, Magnesium, Sodium, Oxygen, Chloride, Copper2, Cobalt, Manganese, Zinc	cpd00137, cpd00013, cpd00009, cpd00048, cpd00063, cpd00011, cpd10516, cpd00067, cpd00001, cpd00205, cpd00254, cpd00971, cpd00007, cpd00099, cpd00058, cpd00149, cpd00030, cpd00034
Carbon-D,L-Carnitine	L-Carnitine, NH3, Orthophosphate, Sulfate, Calcium, CO2, Fe3+, H+, H2O, Potassium, Magnesium, Sodium, Oxygen, Chloride, Copper2, Cobalt, Manganese, Zinc	cpd00266, cpd00013, cpd00009, cpd00048, cpd00063, cpd00011, cpd10516, cpd00067, cpd00001, cpd00205, cpd00254, cpd00971, cpd00007, cpd00099, cpd00058, cpd00149, cpd00030, cpd00034
Carbon-D,L-Citramalic Acid	(S)-2-Methylmalate, NH3, Orthophosphate, Sulfate, Calcium, CO2, Fe3+, H+, H2O, Potassium, Magnesium, Sodium, Oxygen, Chloride, Copper2, Cobalt, Manganese, Zinc	cpd01701, cpd00013, cpd00009, cpd00048, cpd00063, cpd00011, cpd10516, cpd00067, cpd00001, cpd00205, cpd00254, cpd00971, cpd00007, cpd00099, cpd00058, cpd00149, cpd00030, cpd00034
Carbon-D,L-Malic Acid	(S)-Malate, NH3, Orthophosphate, Sulfate, Calcium, CO2, Fe3+, H+, H2O, Potassium, Magnesium, Sodium, Oxygen, Chloride, Copper2, Cobalt, Manganese, Zinc	cpd00130, cpd00013, cpd00009, cpd00048, cpd00063, cpd00011, cpd10516, cpd00067, cpd00001, cpd00205, cpd00254, cpd00971, cpd00007, cpd00099, cpd00058, cpd00149, cpd00030, cpd00034
Carbon-D,L-Octopamine	1-(4-Hydroxyphenyl)-2-aminoethanol, NH3, Orthophosphate, Sulfate, Calcium, CO2, Fe3+, H+, H2O, Potassium, Magnesium, Sodium, Oxygen, Chloride, Copper2, Cobalt, Manganese, Zinc	cpd02599, cpd00013, cpd00009, cpd00048, cpd00063, cpd00011, cpd10516, cpd00067, cpd00001, cpd00205, cpd00254, cpd00971, cpd00007, cpd00099, cpd00058, cpd00149, cpd00030, cpd00034
Carbon-D,L-a-Glycerol- Phosphate	sn-Glycerol 3-phosphate, NH3, Orthophosphate, Sulfate, Calcium, CO2, Fe3+, H+, H2O, Potassium, Magnesium, Sodium, Oxygen, Chloride, Copper2, Cobalt, Manganese, Zinc	cpd00080, cpd00013, cpd00009, cpd00048, cpd00063, cpd00011, cpd10516, cpd00067, cpd00001, cpd00205, cpd00254, cpd00971, cpd00007, cpd00099, cpd00058, cpd00149, cpd00030, cpd00034
Carbon-D-Alanine	D-Alanine, NH3, Orthophosphate, Sulfate, Calcium, CO2, Fe3+, H+, H2O, Potassium, Magnesium, Sodium, Oxygen, Chloride, Copper2, Cobalt, Manganese, Zinc	cpd00117, cpd00013, cpd00009, cpd00048, cpd00063, cpd00011, cpd10516, cpd00067, cpd00001, cpd00205, cpd00254, cpd00971, cpd00007, cpd00099, cpd00058, cpd00149, cpd00030, cpd00034
Carbon-D-Arabinose	D-Arabinose, NH3, Orthophosphate, Sulfate, Calcium, CO2, Fe3+, H+, H2O, Potassium, Magnesium, Sodium, Oxygen, Chloride, Copper2, Cobalt, Manganese, Zinc	cpd00185, cpd00013, cpd00009, cpd00048, cpd00063, cpd00011, cpd10516, cpd00067, cpd00001, cpd00205, cpd00254, cpd00971, cpd00007, cpd00099, cpd00058, cpd00149, cpd00030, cpd00034
Carbon-D-Arabitol	D-Arabitol, NH3, Orthophosphate, Sulfate, Calcium, CO2, Fe3+, H+, H2O, Potassium, Magnesium, Sodium, Oxygen, Chloride, Copper2, Cobalt, Manganese, Zinc	cpd01307, cpd00013, cpd00009, cpd00048, cpd00063, cpd00011, cpd10516, cpd00067, cpd00001, cpd00205, cpd00254, cpd00971, cpd00007, cpd00099, cpd00058, cpd00149, cpd00030, cpd00034
Carbon-D-Cellobiose	Cellobiose, NH3, Orthophosphate, Sulfate, Calcium, CO2, Fe3+, H+, H2O, Potassium, Magnesium, Sodium, Oxygen, Chloride, Copper2, Cobalt, Manganese, Zinc	cpd00158, cpd00013, cpd00009, cpd00048, cpd00063, cpd00011, cpd10516, cpd00067, cpd00001, cpd00205, cpd00254, cpd00971, cpd00007, cpd00099, cpd00058, cpd00149, cpd00030, cpd00034
Carbon-D-Fructose	D-Fructose, NH3, Orthophosphate, Sulfate, Calcium, CO2, Fe3+, H+, H2O, Potassium, Magnesium, Sodium, Oxygen, Chloride, Copper2, Cobalt, Manganese, Zinc	cpd00082, cpd00013, cpd00009, cpd00048, cpd00063, cpd00011, cpd10516, cpd00067, cpd00001, cpd00205, cpd00254, cpd00971, cpd00007, cpd00099, cpd00058, cpd00149, cpd00030, cpd00034
Carbon-D-Fructose-6-Phosphate	D-Fructose 6-phosphate, NH3, Orthophosphate, Sulfate, Calcium, CO2, Fe3+, H+, H2O, Potassium, Magnesium, Sodium, Oxygen, Chloride, Copper2, Cobalt, Manganese, Zinc	cpd00072, cpd00013, cpd00009, cpd00048, cpd00063, cpd00011, cpd10516, cpd00067, cpd00001, cpd00205, cpd00254, cpd00971, cpd00007, cpd00099, cpd00058, cpd00149, cpd00030, cpd00034
Carbon-D-Galactonic Acid-g-Lactone	L-Gulono-1,4-lactone, NH3, Orthophosphate, Sulfate, Calcium, CO2, Fe3+, H+, H2O, Potassium, Magnesium, Sodium, Oxygen, Chloride, Copper2, Cobalt, Manganese, Zinc	cpd00765, cpd00013, cpd00009, cpd00048, cpd00063, cpd00011, cpd10516, cpd00067, cpd00001, cpd00205, cpd00254, cpd00971, cpd00007, cpd00099, cpd00058, cpd00149, cpd00030, cpd00034
Carbon-D-Galactose	D-Galactose, NH3, Orthophosphate, Sulfate, Calcium, CO2, Fe3+, H+, H2O, Potassium, Magnesium, Sodium, Oxygen, Chloride, Copper2, Cobalt, Manganese, Zinc	cpd00108, cpd00013, cpd00009, cpd00048, cpd00063, cpd00011, cpd10516, cpd00067, cpd00001, cpd00205, cpd00254, cpd00971, cpd00007, cpd00099, cpd00058, cpd00149, cpd00030, cpd00034
Carbon-D-Galacturonic Acid	D-Galacturonate, NH3, Orthophosphate, Sulfate, Calcium, CO2, Fe3+, H+, H2O, Potassium, Magnesium, Sodium, Oxygen, Chloride, Copper2, Cobalt, Manganese, Zinc	cpd00280, cpd00013, cpd00009, cpd00048, cpd00063, cpd00011, cpd10516, cpd00067, cpd00001, cpd00205, cpd00254, cpd00971, cpd00007, cpd00099, cpd00058, cpd00149, cpd00030, cpd00034
Carbon-D-Gluconic Acid	D-Gluconic acid, NH3, Orthophosphate, Sulfate, Calcium, CO2, Fe3+, H+, H2O, Potassium, Magnesium, Sodium, Oxygen, Chloride, Copper2, Cobalt, Manganese, Zinc	cpd00222, cpd00013, cpd00009, cpd00048, cpd00063, cpd00011, cpd10516, cpd00067, cpd00001, cpd00205, cpd00254, cpd00971, cpd00007, cpd00099, cpd00058, cpd00149, cpd00030, cpd00034
Carbon-D-Glucosamine	D-Glucosamine, NH3, Orthophosphate, Sulfate, Calcium, CO2, Fe3+, H+, H2O, Potassium, Magnesium, Sodium, Oxygen, Chloride, Copper2, Cobalt, Manganese, Zinc	cpd00276, cpd00013, cpd00009, cpd00048, cpd00063, cpd00011, cpd10516, cpd00067, cpd00001, cpd00205, cpd00254, cpd00971, cpd00007, cpd00099, cpd00058, cpd00149, cpd00030, cpd00034
Carbon-D-Glucose	D-Glucose, NH3, Orthophosphate, Sulfate, Calcium, CO2, Fe3+, H+, H2O, Potassium, Magnesium, Sodium, Oxygen, Chloride, Copper2, Cobalt, Manganese, Zinc	cpd00027, cpd00013, cpd00009, cpd00048, cpd00063, cpd00011, cpd10516, cpd00067, cpd00001, cpd00205, cpd00254, cpd00971, cpd00007, cpd00099, cpd00058, cpd00149, cpd00030, cpd00034
Carbon-D-Glucose-1-Phosphate	D-Glucose 1-phosphate, NH3, Orthophosphate, Sulfate, Calcium, CO2, Fe3+, H+, H2O, Potassium, Magnesium, Sodium, Oxygen, Chloride, Copper2, Cobalt, Manganese, Zinc	cpd00089, cpd00013, cpd00009, cpd00048, cpd00063, cpd00011, cpd10516, cpd00067, cpd00001, cpd00205, cpd00254, cpd00971, cpd00007, cpd00099, cpd00058, cpd00149, cpd00030, cpd00034
Carbon-D-Glucose-6-Phosphate	D-Glucose 6-phosphate, NH3, Orthophosphate, Sulfate, Calcium, CO2, Fe3+, H+, H2O, Potassium, Magnesium, Sodium, Oxygen, Chloride, Copper2, Cobalt, Manganese, Zinc	cpd00079, cpd00013, cpd00009, cpd00048, cpd00063, cpd00011, cpd10516, cpd00067, cpd00001, cpd00205, cpd00254, cpd00971, cpd00007, cpd00099, cpd00058, cpd00149, cpd00030, cpd00034
Carbon-D-Glucuronic Acid	D-Glucuronate, NH3, Orthophosphate, Sulfate, Calcium, CO2, Fe3+, H+, H2O, Potassium, Magnesium, Sodium, Oxygen, Chloride, Copper2, Cobalt, Manganese, Zinc	cpd00164, cpd00013, cpd00009, cpd00048, cpd00063, cpd00011, cpd10516, cpd00067, cpd00001, cpd00205, cpd00254, cpd00971, cpd00007, cpd00099, cpd00058, cpd00149, cpd00030, cpd00034
Carbon-D-Malic Acid	(R)-Malate, NH3, Orthophosphate, Sulfate, Calcium, CO2, Fe3+, H+, H2O, Potassium, Magnesium, Sodium, Oxygen, Chloride, Copper2, Cobalt, Manganese, Zinc	cpd00386, cpd00013, cpd00009, cpd00048, cpd00063, cpd00011, cpd10516, cpd00067, cpd00001, cpd00205, cpd00254, cpd00971, cpd00007, cpd00099, cpd00058, cpd00149, cpd00030, cpd00034
Carbon-D-Mannitol	Mannitol, NH3, Orthophosphate, Sulfate, Calcium, CO2, Fe3+, H+, H2O, Potassium, Magnesium, Sodium, Oxygen, Chloride, Copper2, Cobalt, Manganese, Zinc	cpd00314, cpd00013, cpd00009, cpd00048, cpd00063, cpd00011, cpd10516, cpd00067, cpd00001, cpd00205, cpd00254, cpd00971, cpd00007, cpd00099, cpd00058, cpd00149, cpd00030, cpd00034
Carbon-D-Mannose	D-Mannose, NH3, Orthophosphate, Sulfate, Calcium, CO2, Fe3+, H+, H2O, Potassium, Magnesium, Sodium, Oxygen, Chloride, Copper2, Cobalt, Manganese, Zinc	cpd00138, cpd00013, cpd00009, cpd00048, cpd00063, cpd00011, cpd10516, cpd00067, cpd00001, cpd00205, cpd00254, cpd00971, cpd00007, cpd00099, cpd00058, cpd00149, cpd00030, cpd00034
Carbon-D-Melibiose	Melibiose, NH3, Orthophosphate, Sulfate, Calcium, CO2, Fe3+, H+, H2O, Potassium, Magnesium, Sodium, Oxygen, Chloride, Copper2, Cobalt, Manganese, Zinc	cpd03198, cpd00013, cpd00009, cpd00048, cpd00063, cpd00011, cpd10516, cpd00067, cpd00001, cpd00205, cpd00254, cpd00971, cpd00007, cpd00099, cpd00058, cpd00149, cpd00030, cpd00034
Carbon-D-Psicose	D-Psicose, NH3, Orthophosphate, Sulfate, Calcium, CO2, Fe3+, H+, H2O, Potassium, Magnesium, Sodium, Oxygen, Chloride, Copper2, Cobalt, Manganese, Zinc	cpd03884, cpd00013, cpd00009, cpd00048, cpd00063, cpd00011, cpd10516, cpd00067, cpd00001, cpd00205, cpd00254, cpd00971, cpd00007, cpd00099, cpd00058, cpd00149, cpd00030, cpd00034
Carbon-D-Raffinose	Raffinose, NH3, Orthophosphate, Sulfate, Calcium, CO2, Fe3+, H+, H2O, Potassium, Magnesium, Sodium, Oxygen, Chloride, Copper2, Cobalt, Manganese, Zinc	cpd00382, cpd00013, cpd00009, cpd00048, cpd00063, cpd00011, cpd10516, cpd00067, cpd00001, cpd00205, cpd00254, cpd00971, cpd00007, cpd00099, cpd00058, cpd00149, cpd00030, cpd00034
Carbon-D-Ribose	D-Ribose, NH3, Orthophosphate, Sulfate, Calcium, CO2, Fe3+, H+, H2O, Potassium, Magnesium, Sodium, Oxygen, Chloride, Copper2, Cobalt, Manganese, Zinc	cpd00105, cpd00013, cpd00009, cpd00048, cpd00063, cpd00011, cpd10516, cpd00067, cpd00001, cpd00205, cpd00254, cpd00971, cpd00007, cpd00099, cpd00058, cpd00149, cpd00030, cpd00034
Carbon-D-Saccharic Acid	D-Glucarate, NH3, Orthophosphate, Sulfate, Calcium, CO2, Fe3+, H+, H2O, Potassium, Magnesium, Sodium, Oxygen, Chloride, Copper2, Cobalt, Manganese, Zinc	cpd00609, cpd00013, cpd00009, cpd00048, cpd00063, cpd00011, cpd10516, cpd00067, cpd00001, cpd00205, cpd00254, cpd00971, cpd00007, cpd00099, cpd00058, cpd00149, cpd00030, cpd00034
Carbon-D-Serine	D-Serine, NH3, Orthophosphate, Sulfate, Calcium, CO2, Fe3+, H+, H2O, Potassium, Magnesium, Sodium, Oxygen, Chloride, Copper2, Cobalt, Manganese, Zinc	cpd00550, cpd00013, cpd00009, cpd00048, cpd00063, cpd00011, cpd10516, cpd00067, cpd00001, cpd00205, cpd00254, cpd00971, cpd00007, cpd00099, cpd00058, cpd00149, cpd00030, cpd00034
Carbon-D-Sorbitol	D-Sorbitol, NH3, Orthophosphate, Sulfate, Calcium, CO2, Fe3+, H+, H2O, Potassium, Magnesium, Sodium, Oxygen, Chloride, Copper2, Cobalt, Manganese, Zinc	cpd00588, cpd00013, cpd00009, cpd00048, cpd00063, cpd00011, cpd10516, cpd00067, cpd00001, cpd00205, cpd00254, cpd00971, cpd00007, cpd00099, cpd00058, cpd00149, cpd00030, cpd00034
Carbon-D-Tartaric Acid	(R,R)-Tartaric acid, NH3, Orthophosphate, Sulfate, Calcium, CO2, Fe3+, H+, H2O, Potassium, Magnesium, Sodium, Oxygen, Chloride, Copper2, Cobalt, Manganese, Zinc	cpd00666, cpd00013, cpd00009, cpd00048, cpd00063, cpd00011, cpd10516, cpd00067, cpd00001, cpd00205, cpd00254, cpd00971, cpd00007, cpd00099, cpd00058, cpd00149, cpd00030, cpd00034
Carbon-D-Threonine	D-Threonine, NH3, Orthophosphate, Sulfate, Calcium, CO2, Fe3+, H+, H2O, Potassium, Magnesium, Sodium, Oxygen, Chloride, Copper2, Cobalt, Manganese, Zinc	cpd00611, cpd00013, cpd00009, cpd00048, cpd00063, cpd00011, cpd10516, cpd00067, cpd00001, cpd00205, cpd00254, cpd00971, cpd00007, cpd00099, cpd00058, cpd00149, cpd00030, cpd00034
Carbon-D-Trehalose	alpha,alpha-Trehalose, NH3, Orthophosphate, Sulfate, Calcium, CO2, Fe3+, H+, H2O, Potassium, Magnesium, Sodium, Oxygen, Chloride, Copper2, Cobalt, Manganese, Zinc	cpd00794, cpd00013, cpd00009, cpd00048, cpd00063, cpd00011, cpd10516, cpd00067, cpd00001, cpd00205, cpd00254, cpd00971, cpd00007, cpd00099, cpd00058, cpd00149, cpd00030, cpd00034
Carbon-D-Xylose	D-Xylose, NH3, Orthophosphate, Sulfate, Calcium, CO2, Fe3+, H+, H2O, Potassium, Magnesium, Sodium, Oxygen, Chloride, Copper2, Cobalt, Manganese, Zinc	cpd00154, cpd00013, cpd00009, cpd00048, cpd00063, cpd00011, cpd10516, cpd00067, cpd00001, cpd00205, cpd00254, cpd00971, cpd00007, cpd00099, cpd00058, cpd00149, cpd00030, cpd00034
Carbon-Dextrin	Dextrin, NH3, Orthophosphate, Sulfate, Calcium, CO2, Fe3+, H+, H2O, Potassium, Magnesium, Sodium, Oxygen, Chloride, Copper2, Cobalt, Manganese, Zinc	cpd11594, cpd00013, cpd00009, cpd00048, cpd00063, cpd00011, cpd10516, cpd00067, cpd00001, cpd00205, cpd00254, cpd00971, cpd00007, cpd00099, cpd00058, cpd00149, cpd00030, cpd00034
Carbon-Dihydroxy-Acetone	Glycerone, NH3, Orthophosphate, Sulfate, Calcium, CO2, Fe3+, H+, H2O, Potassium, Magnesium, Sodium, Oxygen, Chloride, Copper2, Cobalt, Manganese, Zinc	cpd00157, cpd00013, cpd00009, cpd00048, cpd00063, cpd00011, cpd10516, cpd00067, cpd00001, cpd00205, cpd00254, cpd00971, cpd00007, cpd00099, cpd00058, cpd00149, cpd00030, cpd00034
Carbon-Dulcitol	Galactitol, NH3, Orthophosphate, Sulfate, Calcium, CO2, Fe3+, H+, H2O, Potassium, Magnesium, Sodium, Oxygen, Chloride, Copper2, Cobalt, Manganese, Zinc	cpd01171, cpd00013, cpd00009, cpd00048, cpd00063, cpd00011, cpd10516, cpd00067, cpd00001, cpd00205, cpd00254, cpd00971, cpd00007, cpd00099, cpd00058, cpd00149, cpd00030, cpd00034
Carbon-Formic Acid	Formate, NH3, Orthophosphate, Sulfate, Calcium, CO2, Fe3+, H+, H2O, Potassium, Magnesium, Sodium, Oxygen, Chloride, Copper2, Cobalt, Manganese, Zinc	cpd00047, cpd00013, cpd00009, cpd00048, cpd00063, cpd00011, cpd10516, cpd00067, cpd00001, cpd00205, cpd00254, cpd00971, cpd00007, cpd00099, cpd00058, cpd00149, cpd00030, cpd00034
Carbon-Fumaric Acid	Fumarate, NH3, Orthophosphate, Sulfate, Calcium, CO2, Fe3+, H+, H2O, Potassium, Magnesium, Sodium, Oxygen, Chloride, Copper2, Cobalt, Manganese, Zinc	cpd00106, cpd00013, cpd00009, cpd00048, cpd00063, cpd00011, cpd10516, cpd00067, cpd00001, cpd00205, cpd00254, cpd00971, cpd00007, cpd00099, cpd00058, cpd00149, cpd00030, cpd00034
Carbon-Gelatin	Gelatine, NH3, Orthophosphate, Sulfate, Calcium, CO2, Fe3+, H+, H2O, Potassium, Magnesium, Sodium, Oxygen, Chloride, Copper2, Cobalt, Manganese, Zinc	cpd11879, cpd00013, cpd00009, cpd00048, cpd00063, cpd00011, cpd10516, cpd00067, cpd00001, cpd00205, cpd00254, cpd00971, cpd00007, cpd00099, cpd00058, cpd00149, cpd00030, cpd00034
Carbon-Gentiobiose	Gentiobiose, NH3, Orthophosphate, Sulfate, Calcium, CO2, Fe3+, H+, H2O, Potassium, Magnesium, Sodium, Oxygen, Chloride, Copper2, Cobalt, Manganese, Zinc	cpd05158, cpd00013, cpd00009, cpd00048, cpd00063, cpd00011, cpd10516, cpd00067, cpd00001, cpd00205, cpd00254, cpd00971, cpd00007, cpd00099, cpd00058, cpd00149, cpd00030, cpd00034
Carbon-Glycerol	Glycerol, NH3, Orthophosphate, Sulfate, Calcium, CO2, Fe3+, H+, H2O, Potassium, Magnesium, Sodium, Oxygen, Chloride, Copper2, Cobalt, Manganese, Zinc	cpd00100, cpd00013, cpd00009, cpd00048, cpd00063, cpd00011, cpd10516, cpd00067, cpd00001, cpd00205, cpd00254, cpd00971, cpd00007, cpd00099, cpd00058, cpd00149, cpd00030, cpd00034
Carbon-Glycine	Glycine, NH3, Orthophosphate, Sulfate, Calcium, CO2, Fe3+, H+, H2O, Potassium, Magnesium, Sodium, Oxygen, Chloride, Copper2, Cobalt, Manganese, Zinc	cpd00033, cpd00013, cpd00009, cpd00048, cpd00063, cpd00011, cpd10516, cpd00067, cpd00001, cpd00205, cpd00254, cpd00971, cpd00007, cpd00099, cpd00058, cpd00149, cpd00030, cpd00034
Carbon-Glycogen	Glycogen, NH3, Orthophosphate, Sulfate, Calcium, CO2, Fe3+, H+, H2O, Potassium, Magnesium, Sodium, Oxygen, Chloride, Copper2, Cobalt, Manganese, Zinc	cpd00155, cpd00013, cpd00009, cpd00048, cpd00063, cpd00011, cpd10516, cpd00067, cpd00001, cpd00205, cpd00254, cpd00971, cpd00007, cpd00099, cpd00058, cpd00149, cpd00030, cpd00034
Carbon-Glycolic Acid	Glycolate, NH3, Orthophosphate, Sulfate, Calcium, CO2, Fe3+, H+, H2O, Potassium, Magnesium, Sodium, Oxygen, Chloride, Copper2, Cobalt, Manganese, Zinc	cpd00139, cpd00013, cpd00009, cpd00048, cpd00063, cpd00011, cpd10516, cpd00067, cpd00001, cpd00205, cpd00254, cpd00971, cpd00007, cpd00099, cpd00058, cpd00149, cpd00030, cpd00034
Carbon-Glycyl-L-Aspartic Acid	gly-asp-L, NH3, Orthophosphate, Sulfate, Calcium, CO2, Fe3+, H+, H2O, Potassium, Magnesium, Sodium, Oxygen, Chloride, Copper2, Cobalt, Manganese, Zinc	cpd11589, cpd00013, cpd00009, cpd00048, cpd00063, cpd00011, cpd10516, cpd00067, cpd00001, cpd00205, cpd00254, cpd00971, cpd00007, cpd00099, cpd00058, cpd00149, cpd00030, cpd00034
Carbon-Glycyl-L-Glutamic Acid	gly-glu-L, NH3, Orthophosphate, Sulfate, Calcium, CO2, Fe3+, H+, H2O, Potassium, Magnesium, Sodium, Oxygen, Chloride, Copper2, Cobalt, Manganese, Zinc	cpd11592, cpd00013, cpd00009, cpd00048, cpd00063, cpd00011, cpd10516, cpd00067, cpd00001, cpd00205, cpd00254, cpd00971, cpd00007, cpd00099, cpd00058, cpd00149, cpd00030, cpd00034
Carbon-Glycyl-L-Proline	gly-pro-L, NH3, Orthophosphate, Sulfate, Calcium, CO2, Fe3+, H+, H2O, Potassium, Magnesium, Sodium, Oxygen, Chloride, Copper2, Cobalt, Manganese, Zinc	cpd11588, cpd00013, cpd00009, cpd00048, cpd00063, cpd00011, cpd10516, cpd00067, cpd00001, cpd00205, cpd00254, cpd00971, cpd00007, cpd00099, cpd00058, cpd00149, cpd00030, cpd00034
Carbon-Glyoxylic Acid	Glyoxylate, NH3, Orthophosphate, Sulfate, Calcium, CO2, Fe3+, H+, H2O, Potassium, Magnesium, Sodium, Oxygen, Chloride, Copper2, Cobalt, Manganese, Zinc	cpd00040, cpd00013, cpd00009, cpd00048, cpd00063, cpd00011, cpd10516, cpd00067, cpd00001, cpd00205, cpd00254, cpd00971, cpd00007, cpd00099, cpd00058, cpd00149, cpd00030, cpd00034
Carbon-Inosine	Inosine, NH3, Orthophosphate, Sulfate, Calcium, CO2, Fe3+, H+, H2O, Potassium, Magnesium, Sodium, Oxygen, Chloride, Copper2, Cobalt, Manganese, Zinc	cpd00246, cpd00013, cpd00009, cpd00048, cpd00063, cpd00011, cpd10516, cpd00067, cpd00001, cpd00205, cpd00254, cpd00971, cpd00007, cpd00099, cpd00058, cpd00149, cpd00030, cpd00034
Carbon-Itaconic Acid	Itaconate, NH3, Orthophosphate, Sulfate, Calcium, CO2, Fe3+, H+, H2O, Potassium, Magnesium, Sodium, Oxygen, Chloride, Copper2, Cobalt, Manganese, Zinc	cpd00380, cpd00013, cpd00009, cpd00048, cpd00063, cpd00011, cpd10516, cpd00067, cpd00001, cpd00205, cpd00254, cpd00971, cpd00007, cpd00099, cpd00058, cpd00149, cpd00030, cpd00034
Carbon-L-Alanine	L-Alanine, NH3, Orthophosphate, Sulfate, Calcium, CO2, Fe3+, H+, H2O, Potassium, Magnesium, Sodium, Oxygen, Chloride, Copper2, Cobalt, Manganese, Zinc	cpd00035, cpd00013, cpd00009, cpd00048, cpd00063, cpd00011, cpd10516, cpd00067, cpd00001, cpd00205, cpd00254, cpd00971, cpd00007, cpd00099, cpd00058, cpd00149, cpd00030, cpd00034
Carbon-L-Alanyl-Glycine	L-alanylglycine, NH3, Orthophosphate, Sulfate, Calcium, CO2, Fe3+, H+, H2O, Potassium, Magnesium, Sodium, Oxygen, Chloride, Copper2, Cobalt, Manganese, Zinc	cpd11585, cpd00013, cpd00009, cpd00048, cpd00063, cpd00011, cpd10516, cpd00067, cpd00001, cpd00205, cpd00254, cpd00971, cpd00007, cpd00099, cpd00058, cpd00149, cpd00030, cpd00034
Carbon-L-Arabinose	L-Arabinose, NH3, Orthophosphate, Sulfate, Calcium, CO2, Fe3+, H+, H2O, Potassium, Magnesium, Sodium, Oxygen, Chloride, Copper2, Cobalt, Manganese, Zinc	cpd00224, cpd00013, cpd00009, cpd00048, cpd00063, cpd00011, cpd10516, cpd00067, cpd00001, cpd00205, cpd00254, cpd00971, cpd00007, cpd00099, cpd00058, cpd00149, cpd00030, cpd00034
Carbon-L-Arabitol	L-Arabitol, NH3, Orthophosphate, Sulfate, Calcium, CO2, Fe3+, H+, H2O, Potassium, Magnesium, Sodium, Oxygen, Chloride, Copper2, Cobalt, Manganese, Zinc	cpd00417, cpd00013, cpd00009, cpd00048, cpd00063, cpd00011, cpd10516, cpd00067, cpd00001, cpd00205, cpd00254, cpd00971, cpd00007, cpd00099, cpd00058, cpd00149, cpd00030, cpd00034
Carbon-L-Asparagine	L-Asparagine, NH3, Orthophosphate, Sulfate, Calcium, CO2, Fe3+, H+, H2O, Potassium, Magnesium, Sodium, Oxygen, Chloride, Copper2, Cobalt, Manganese, Zinc	cpd00132, cpd00013, cpd00009, cpd00048, cpd00063, cpd00011, cpd10516, cpd00067, cpd00001, cpd00205, cpd00254, cpd00971, cpd00007, cpd00099, cpd00058, cpd00149, cpd00030, cpd00034
Carbon-L-Aspartic Acid	L-Aspartate, NH3, Orthophosphate, Sulfate, Calcium, CO2, Fe3+, H+, H2O, Potassium, Magnesium, Sodium, Oxygen, Chloride, Copper2, Cobalt, Manganese, Zinc	cpd00041, cpd00013, cpd00009, cpd00048, cpd00063, cpd00011, cpd10516, cpd00067, cpd00001, cpd00205, cpd00254, cpd00971, cpd00007, cpd00099, cpd00058, cpd00149, cpd00030, cpd00034
Carbon-L-Fucose	6-Deoxy-L-galactose, NH3, Orthophosphate, Sulfate, Calcium, CO2, Fe3+, H+, H2O, Potassium, Magnesium, Sodium, Oxygen, Chloride, Copper2, Cobalt, Manganese, Zinc	cpd00751, cpd00013, cpd00009, cpd00048, cpd00063, cpd00011, cpd10516, cpd00067, cpd00001, cpd00205, cpd00254, cpd00971, cpd00007, cpd00099, cpd00058, cpd00149, cpd00030, cpd00034
Carbon-L-Glutamic Acid	L-Glutamate, NH3, Orthophosphate, Sulfate, Calcium, CO2, Fe3+, H+, H2O, Potassium, Magnesium, Sodium, Oxygen, Chloride, Copper2, Cobalt, Manganese, Zinc	cpd00023, cpd00013, cpd00009, cpd00048, cpd00063, cpd00011, cpd10516, cpd00067, cpd00001, cpd00205, cpd00254, cpd00971, cpd00007, cpd00099, cpd00058, cpd00149, cpd00030, cpd00034
Carbon-L-Glutamine	L-Glutamine, NH3, Orthophosphate, Sulfate, Calcium, CO2, Fe3+, H+, H2O, Potassium, Magnesium, Sodium, Oxygen, Chloride, Copper2, Cobalt, Manganese, Zinc	cpd00053, cpd00013, cpd00009, cpd00048, cpd00063, cpd00011, cpd10516, cpd00067, cpd00001, cpd00205, cpd00254, cpd00971, cpd00007, cpd00099, cpd00058, cpd00149, cpd00030, cpd00034
Carbon-L-Homoserine	L-Homoserine, NH3, Orthophosphate, Sulfate, Calcium, CO2, Fe3+, H+, H2O, Potassium, Magnesium, Sodium, Oxygen, Chloride, Copper2, Cobalt, Manganese, Zinc	cpd00227, cpd00013, cpd00009, cpd00048, cpd00063, cpd00011, cpd10516, cpd00067, cpd00001, cpd00205, cpd00254, cpd00971, cpd00007, cpd00099, cpd00058, cpd00149, cpd00030, cpd00034
Carbon-L-Isoleucine	L-Isoleucine, NH3, Orthophosphate, Sulfate, Calcium, CO2, Fe3+, H+, H2O, Potassium, Magnesium, Sodium, Oxygen, Chloride, Copper2, Cobalt, Manganese, Zinc	cpd00322, cpd00013, cpd00009, cpd00048, cpd00063, cpd00011, cpd10516, cpd00067, cpd00001, cpd00205, cpd00254, cpd00971, cpd00007, cpd00099, cpd00058, cpd00149, cpd00030, cpd00034
Carbon-L-Lactic Acid	(S)-Lactate, NH3, Orthophosphate, Sulfate, Calcium, CO2, Fe3+, H+, H2O, Potassium, Magnesium, Sodium, Oxygen, Chloride, Copper2, Cobalt, Manganese, Zinc	cpd00159, cpd00013, cpd00009, cpd00048, cpd00063, cpd00011, cpd10516, cpd00067, cpd00001, cpd00205, cpd00254, cpd00971, cpd00007, cpd00099, cpd00058, cpd00149, cpd00030, cpd00034
Carbon-L-Leucine	L-Leucine, NH3, Orthophosphate, Sulfate, Calcium, CO2, Fe3+, H+, H2O, Potassium, Magnesium, Sodium, Oxygen, Chloride, Copper2, Cobalt, Manganese, Zinc	cpd00107, cpd00013, cpd00009, cpd00048, cpd00063, cpd00011, cpd10516, cpd00067, cpd00001, cpd00205, cpd00254, cpd00971, cpd00007, cpd00099, cpd00058, cpd00149, cpd00030, cpd00034
Carbon-L-Lysine	L-Lysine, NH3, Orthophosphate, Sulfate, Calcium, CO2, Fe3+, H+, H2O, Potassium, Magnesium, Sodium, Oxygen, Chloride, Copper2, Cobalt, Manganese, Zinc	cpd00039, cpd00013, cpd00009, cpd00048, cpd00063, cpd00011, cpd10516, cpd00067, cpd00001, cpd00205, cpd00254, cpd00971, cpd00007, cpd00099, cpd00058, cpd00149, cpd00030, cpd00034
Carbon-L-Malic Acid	(S)-Malate, NH3, Orthophosphate, Sulfate, Calcium, CO2, Fe3+, H+, H2O, Potassium, Magnesium, Sodium, Oxygen, Chloride, Copper2, Cobalt, Manganese, Zinc	cpd00130, cpd00013, cpd00009, cpd00048, cpd00063, cpd00011, cpd10516, cpd00067, cpd00001, cpd00205, cpd00254, cpd00971, cpd00007, cpd00099, cpd00058, cpd00149, cpd00030, cpd00034
Carbon-L-Methionine	L-Methionine, NH3, Orthophosphate, Sulfate, Calcium, CO2, Fe3+, H+, H2O, Potassium, Magnesium, Sodium, Oxygen, Chloride, Copper2, Cobalt, Manganese, Zinc	cpd00060, cpd00013, cpd00009, cpd00048, cpd00063, cpd00011, cpd10516, cpd00067, cpd00001, cpd00205, cpd00254, cpd00971, cpd00007, cpd00099, cpd00058, cpd00149, cpd00030, cpd00034
Carbon-L-Ornithine	L-Ornithine, NH3, Orthophosphate, Sulfate, Calcium, CO2, Fe3+, H+, H2O, Potassium, Magnesium, Sodium, Oxygen, Chloride, Copper2, Cobalt, Manganese, Zinc	cpd00064, cpd00013, cpd00009, cpd00048, cpd00063, cpd00011, cpd10516, cpd00067, cpd00001, cpd00205, cpd00254, cpd00971, cpd00007, cpd00099, cpd00058, cpd00149, cpd00030, cpd00034
Carbon-L-Phenylalanine	L-Phenylalanine, NH3, Orthophosphate, Sulfate, Calcium, CO2, Fe3+, H+, H2O, Potassium, Magnesium, Sodium, Oxygen, Chloride, Copper2, Cobalt, Manganese, Zinc	cpd00066, cpd00013, cpd00009, cpd00048, cpd00063, cpd00011, cpd10516, cpd00067, cpd00001, cpd00205, cpd00254, cpd00971, cpd00007, cpd00099, cpd00058, cpd00149, cpd00030, cpd00034
Carbon-L-Proline	L-Proline, NH3, Orthophosphate, Sulfate, Calcium, CO2, Fe3+, H+, H2O, Potassium, Magnesium, Sodium, Oxygen, Chloride, Copper2, Cobalt, Manganese, Zinc	cpd00129, cpd00013, cpd00009, cpd00048, cpd00063, cpd00011, cpd10516, cpd00067, cpd00001, cpd00205, cpd00254, cpd00971, cpd00007, cpd00099, cpd00058, cpd00149, cpd00030, cpd00034
Carbon-L-Pyroglutamic Acid	5-Oxoproline, NH3, Orthophosphate, Sulfate, Calcium, CO2, Fe3+, H+, H2O, Potassium, Magnesium, Sodium, Oxygen, Chloride, Copper2, Cobalt, Manganese, Zinc	cpd01293, cpd00013, cpd00009, cpd00048, cpd00063, cpd00011, cpd10516, cpd00067, cpd00001, cpd00205, cpd00254, cpd00971, cpd00007, cpd00099, cpd00058, cpd00149, cpd00030, cpd00034
Carbon-L-Rhamnose	L-Rhamnose, NH3, Orthophosphate, Sulfate, Calcium, CO2, Fe3+, H+, H2O, Potassium, Magnesium, Sodium, Oxygen, Chloride, Copper2, Cobalt, Manganese, Zinc	cpd00396, cpd00013, cpd00009, cpd00048, cpd00063, cpd00011, cpd10516, cpd00067, cpd00001, cpd00205, cpd00254, cpd00971, cpd00007, cpd00099, cpd00058, cpd00149, cpd00030, cpd00034
Carbon-L-Serine	L-Serine, NH3, Orthophosphate, Sulfate, Calcium, CO2, Fe3+, H+, H2O, Potassium, Magnesium, Sodium, Oxygen, Chloride, Copper2, Cobalt, Manganese, Zinc	cpd00054, cpd00013, cpd00009, cpd00048, cpd00063, cpd00011, cpd10516, cpd00067, cpd00001, cpd00205, cpd00254, cpd00971, cpd00007, cpd00099, cpd00058, cpd00149, cpd00030, cpd00034
Carbon-L-Sorbose	L-Sorbose, NH3, Orthophosphate, Sulfate, Calcium, CO2, Fe3+, H+, H2O, Potassium, Magnesium, Sodium, Oxygen, Chloride, Copper2, Cobalt, Manganese, Zinc	cpd00212, cpd00013, cpd00009, cpd00048, cpd00063, cpd00011, cpd10516, cpd00067, cpd00001, cpd00205, cpd00254, cpd00971, cpd00007, cpd00099, cpd00058, cpd00149, cpd00030, cpd00034
Carbon-L-Tartaric Acid	(R,R)-Tartaric acid, NH3, Orthophosphate, Sulfate, Calcium, CO2, Fe3+, H+, H2O, Potassium, Magnesium, Sodium, Oxygen, Chloride, Copper2, Cobalt, Manganese, Zinc	cpd00666, cpd00013, cpd00009, cpd00048, cpd00063, cpd00011, cpd10516, cpd00067, cpd00001, cpd00205, cpd00254, cpd00971, cpd00007, cpd00099, cpd00058, cpd00149, cpd00030, cpd00034
Carbon-L-Threonine	L-Threonine, NH3, Orthophosphate, Sulfate, Calcium, CO2, Fe3+, H+, H2O, Potassium, Magnesium, Sodium, Oxygen, Chloride, Copper2, Cobalt, Manganese, Zinc	cpd00161, cpd00013, cpd00009, cpd00048, cpd00063, cpd00011, cpd10516, cpd00067, cpd00001, cpd00205, cpd00254, cpd00971, cpd00007, cpd00099, cpd00058, cpd00149, cpd00030, cpd00034
Carbon-L-Valine	L-Valine, NH3, Orthophosphate, Sulfate, Calcium, CO2, Fe3+, H+, H2O, Potassium, Magnesium, Sodium, Oxygen, Chloride, Copper2, Cobalt, Manganese, Zinc	cpd00156, cpd00013, cpd00009, cpd00048, cpd00063, cpd00011, cpd10516, cpd00067, cpd00001, cpd00205, cpd00254, cpd00971, cpd00007, cpd00099, cpd00058, cpd00149, cpd00030, cpd00034
Carbon-Laminarin	Laminarin, NH3, Orthophosphate, Sulfate, Calcium, CO2, Fe3+, H+, H2O, Potassium, Magnesium, Sodium, Oxygen, Chloride, Copper2, Cobalt, Manganese, Zinc	cpd11748, cpd00013, cpd00009, cpd00048, cpd00063, cpd00011, cpd10516, cpd00067, cpd00001, cpd00205, cpd00254, cpd00971, cpd00007, cpd00099, cpd00058, cpd00149, cpd00030, cpd00034
Carbon-Malonic Acid	Malonate, NH3, Orthophosphate, Sulfate, Calcium, CO2, Fe3+, H+, H2O, Potassium, Magnesium, Sodium, Oxygen, Chloride, Copper2, Cobalt, Manganese, Zinc	cpd00308, cpd00013, cpd00009, cpd00048, cpd00063, cpd00011, cpd10516, cpd00067, cpd00001, cpd00205, cpd00254, cpd00971, cpd00007, cpd00099, cpd00058, cpd00149, cpd00030, cpd00034
Carbon-Maltose	Maltose, NH3, Orthophosphate, Sulfate, Calcium, CO2, Fe3+, H+, H2O, Potassium, Magnesium, Sodium, Oxygen, Chloride, Copper2, Cobalt, Manganese, Zinc	cpd00179, cpd00013, cpd00009, cpd00048, cpd00063, cpd00011, cpd10516, cpd00067, cpd00001, cpd00205, cpd00254, cpd00971, cpd00007, cpd00099, cpd00058, cpd00149, cpd00030, cpd00034
Carbon-Maltotriose	Maltotriose, NH3, Orthophosphate, Sulfate, Calcium, CO2, Fe3+, H+, H2O, Potassium, Magnesium, Sodium, Oxygen, Chloride, Copper2, Cobalt, Manganese, Zinc	cpd01262, cpd00013, cpd00009, cpd00048, cpd00063, cpd00011, cpd10516, cpd00067, cpd00001, cpd00205, cpd00254, cpd00971, cpd00007, cpd00099, cpd00058, cpd00149, cpd00030, cpd00034
Carbon-Mannan	Mannan, NH3, Orthophosphate, Sulfate, Calcium, CO2, Fe3+, H+, H2O, Potassium, Magnesium, Sodium, Oxygen, Chloride, Copper2, Cobalt, Manganese, Zinc	cpd11685, cpd00013, cpd00009, cpd00048, cpd00063, cpd00011, cpd10516, cpd00067, cpd00001, cpd00205, cpd00254, cpd00971, cpd00007, cpd00099, cpd00058, cpd00149, cpd00030, cpd00034
Carbon-Mucic Acid	D-Galactarate, NH3, Orthophosphate, Sulfate, Calcium, CO2, Fe3+, H+, H2O, Potassium, Magnesium, Sodium, Oxygen, Chloride, Copper2, Cobalt, Manganese, Zinc	cpd00652, cpd00013, cpd00009, cpd00048, cpd00063, cpd00011, cpd10516, cpd00067, cpd00001, cpd00205, cpd00254, cpd00971, cpd00007, cpd00099, cpd00058, cpd00149, cpd00030, cpd00034
Carbon-N-Acetyl-D-Glucosamine	N-Acetyl-D-glucosamine, NH3, Orthophosphate, Sulfate, Calcium, CO2, Fe3+, H+, H2O, Potassium, Magnesium, Sodium, Oxygen, Chloride, Copper2, Cobalt, Manganese, Zinc	cpd00122, cpd00013, cpd00009, cpd00048, cpd00063, cpd00011, cpd10516, cpd00067, cpd00001, cpd00205, cpd00254, cpd00971, cpd00007, cpd00099, cpd00058, cpd00149, cpd00030, cpd00034
Carbon-N-Acetyl-L-Glutamic Acid	N-Acetyl-L-glutamate, NH3, Orthophosphate, Sulfate, Calcium, CO2, Fe3+, H+, H2O, Potassium, Magnesium, Sodium, Oxygen, Chloride, Copper2, Cobalt, Manganese, Zinc	cpd00477, cpd00013, cpd00009, cpd00048, cpd00063, cpd00011, cpd10516, cpd00067, cpd00001, cpd00205, cpd00254, cpd00971, cpd00007, cpd00099, cpd00058, cpd00149, cpd00030, cpd00034
Carbon-N-Acetyl-Neuraminic Acid	N-Acetylneuraminate, NH3, Orthophosphate, Sulfate, Calcium, CO2, Fe3+, H+, H2O, Potassium, Magnesium, Sodium, Oxygen, Chloride, Copper2, Cobalt, Manganese, Zinc	cpd00232, cpd00013, cpd00009, cpd00048, cpd00063, cpd00011, cpd10516, cpd00067, cpd00001, cpd00205, cpd00254, cpd00971, cpd00007, cpd00099, cpd00058, cpd00149, cpd00030, cpd00034
Carbon-N-Acetyl-b-D-Mannosamine	N-Acetyl-D-mannosamine, NH3, Orthophosphate, Sulfate, Calcium, CO2, Fe3+, H+, H2O, Potassium, Magnesium, Sodium, Oxygen, Chloride, Copper2, Cobalt, Manganese, Zinc	cpd00492, cpd00013, cpd00009, cpd00048, cpd00063, cpd00011, cpd10516, cpd00067, cpd00001, cpd00205, cpd00254, cpd00971, cpd00007, cpd00099, cpd00058, cpd00149, cpd00030, cpd00034
Carbon-Oxalic Acid	Oxalate, NH3, Orthophosphate, Sulfate, Calcium, CO2, Fe3+, H+, H2O, Potassium, Magnesium, Sodium, Oxygen, Chloride, Copper2, Cobalt, Manganese, Zinc	cpd00180, cpd00013, cpd00009, cpd00048, cpd00063, cpd00011, cpd10516, cpd00067, cpd00001, cpd00205, cpd00254, cpd00971, cpd00007, cpd00099, cpd00058, cpd00149, cpd00030, cpd00034
Carbon-Palatinose	Palatinose, NH3, Orthophosphate, Sulfate, Calcium, CO2, Fe3+, H+, H2O, Potassium, Magnesium, Sodium, Oxygen, Chloride, Copper2, Cobalt, Manganese, Zinc	cpd01200, cpd00013, cpd00009, cpd00048, cpd00063, cpd00011, cpd10516, cpd00067, cpd00001, cpd00205, cpd00254, cpd00971, cpd00007, cpd00099, cpd00058, cpd00149, cpd00030, cpd00034
Carbon-Propionic Acid	Propanoate, NH3, Orthophosphate, Sulfate, Calcium, CO2, Fe3+, H+, H2O, Potassium, Magnesium, Sodium, Oxygen, Chloride, Copper2, Cobalt, Manganese, Zinc	cpd00141, cpd00013, cpd00009, cpd00048, cpd00063, cpd00011, cpd10516, cpd00067, cpd00001, cpd00205, cpd00254, cpd00971, cpd00007, cpd00099, cpd00058, cpd00149, cpd00030, cpd00034
Carbon-Putrescine	Putrescine, NH3, Orthophosphate, Sulfate, Calcium, CO2, Fe3+, H+, H2O, Potassium, Magnesium, Sodium, Oxygen, Chloride, Copper2, Cobalt, Manganese, Zinc	cpd00118, cpd00013, cpd00009, cpd00048, cpd00063, cpd00011, cpd10516, cpd00067, cpd00001, cpd00205, cpd00254, cpd00971, cpd00007, cpd00099, cpd00058, cpd00149, cpd00030, cpd00034
Carbon-Pyruvic Acid	Pyruvate, NH3, Orthophosphate, Sulfate, Calcium, CO2, Fe3+, H+, H2O, Potassium, Magnesium, Sodium, Oxygen, Chloride, Copper2, Cobalt, Manganese, Zinc	cpd00020, cpd00013, cpd00009, cpd00048, cpd00063, cpd00011, cpd10516, cpd00067, cpd00001, cpd00205, cpd00254, cpd00971, cpd00007, cpd00099, cpd00058, cpd00149, cpd00030, cpd00034
Carbon-Quinic Acid	Quinate, NH3, Orthophosphate, Sulfate, Calcium, CO2, Fe3+, H+, H2O, Potassium, Magnesium, Sodium, Oxygen, Chloride, Copper2, Cobalt, Manganese, Zinc	cpd00248, cpd00013, cpd00009, cpd00048, cpd00063, cpd00011, cpd10516, cpd00067, cpd00001, cpd00205, cpd00254, cpd00971, cpd00007, cpd00099, cpd00058, cpd00149, cpd00030, cpd00034
Carbon-Salicin	Salicin, NH3, Orthophosphate, Sulfate, Calcium, CO2, Fe3+, H+, H2O, Potassium, Magnesium, Sodium, Oxygen, Chloride, Copper2, Cobalt, Manganese, Zinc	cpd01030, cpd00013, cpd00009, cpd00048, cpd00063, cpd00011, cpd10516, cpd00067, cpd00001, cpd00205, cpd00254, cpd00971, cpd00007, cpd00099, cpd00058, cpd00149, cpd00030, cpd00034
Carbon-Sebacic Acid	Sebacic acid, NH3, Orthophosphate, Sulfate, Calcium, CO2, Fe3+, H+, H2O, Potassium, Magnesium, Sodium, Oxygen, Chloride, Copper2, Cobalt, Manganese, Zinc	cpd05192, cpd00013, cpd00009, cpd00048, cpd00063, cpd00011, cpd10516, cpd00067, cpd00001, cpd00205, cpd00254, cpd00971, cpd00007, cpd00099, cpd00058, cpd00149, cpd00030, cpd00034
Carbon-Succinic Acid	Succinate, NH3, Orthophosphate, Sulfate, Calcium, CO2, Fe3+, H+, H2O, Potassium, Magnesium, Sodium, Oxygen, Chloride, Copper2, Cobalt, Manganese, Zinc	cpd00036, cpd00013, cpd00009, cpd00048, cpd00063, cpd00011, cpd10516, cpd00067, cpd00001, cpd00205, cpd00254, cpd00971, cpd00007, cpd00099, cpd00058, cpd00149, cpd00030, cpd00034
Carbon-Sucrose	Sucrose, NH3, Orthophosphate, Sulfate, Calcium, CO2, Fe3+, H+, H2O, Potassium, Magnesium, Sodium, Oxygen, Chloride, Copper2, Cobalt, Manganese, Zinc	cpd00076, cpd00013, cpd00009, cpd00048, cpd00063, cpd00011, cpd10516, cpd00067, cpd00001, cpd00205, cpd00254, cpd00971, cpd00007, cpd00099, cpd00058, cpd00149, cpd00030, cpd00034
Carbon-Thymidine	Thymidine, NH3, Orthophosphate, Sulfate, Calcium, CO2, Fe3+, H+, H2O, Potassium, Magnesium, Sodium, Oxygen, Chloride, Copper2, Cobalt, Manganese, Zinc	cpd00184, cpd00013, cpd00009, cpd00048, cpd00063, cpd00011, cpd10516, cpd00067, cpd00001, cpd00205, cpd00254, cpd00971, cpd00007, cpd00099, cpd00058, cpd00149, cpd00030, cpd00034
Carbon-Tween 20	Tween 20, NH3, Orthophosphate, Sulfate, Calcium, CO2, Fe3+, H+, H2O, Potassium, Magnesium, Sodium, Oxygen, Chloride, Copper2, Cobalt, Manganese, Zinc	cpd13391, cpd00013, cpd00009, cpd00048, cpd00063, cpd00011, cpd10516, cpd00067, cpd00001, cpd00205, cpd00254, cpd00971, cpd00007, cpd00099, cpd00058, cpd00149, cpd00030, cpd00034
Carbon-Tween 80	Tween 80, NH3, Orthophosphate, Sulfate, Calcium, CO2, Fe3+, H+, H2O, Potassium, Magnesium, Sodium, Oxygen, Chloride, Copper2, Cobalt, Manganese, Zinc	cpd13392, cpd00013, cpd00009, cpd00048, cpd00063, cpd00011, cpd10516, cpd00067, cpd00001, cpd00205, cpd00254, cpd00971, cpd00007, cpd00099, cpd00058, cpd00149, cpd00030, cpd00034
Carbon-Tyramine	Tyramine, NH3, Orthophosphate, Sulfate, Calcium, CO2, Fe3+, H+, H2O, Potassium, Magnesium, Sodium, Oxygen, Chloride, Copper2, Cobalt, Manganese, Zinc	cpd00374, cpd00013, cpd00009, cpd00048, cpd00063, cpd00011, cpd10516, cpd00067, cpd00001, cpd00205, cpd00254, cpd00971, cpd00007, cpd00099, cpd00058, cpd00149, cpd00030, cpd00034
Carbon-Uridine	Uridine, NH3, Orthophosphate, Sulfate, Calcium, CO2, Fe3+, H+, H2O, Potassium, Magnesium, Sodium, Oxygen, Chloride, Copper2, Cobalt, Manganese, Zinc	cpd00249, cpd00013, cpd00009, cpd00048, cpd00063, cpd00011, cpd10516, cpd00067, cpd00001, cpd00205, cpd00254, cpd00971, cpd00007, cpd00099, cpd00058, cpd00149, cpd00030, cpd00034
Carbon-Xylitol	Xylitol, NH3, Orthophosphate, Sulfate, Calcium, CO2, Fe3+, H+, H2O, Potassium, Magnesium, Sodium, Oxygen, Chloride, Copper2, Cobalt, Manganese, Zinc	cpd00306, cpd00013, cpd00009, cpd00048, cpd00063, cpd00011, cpd10516, cpd00067, cpd00001, cpd00205, cpd00254, cpd00971, cpd00007, cpd00099, cpd00058, cpd00149, cpd00030, cpd00034
Carbon-a-D-Glucose	D-Glucose, NH3, Orthophosphate, Sulfate, Calcium, CO2, Fe3+, H+, H2O, Potassium, Magnesium, Sodium, Oxygen, Chloride, Copper2, Cobalt, Manganese, Zinc	cpd00027, cpd00013, cpd00009, cpd00048, cpd00063, cpd00011, cpd10516, cpd00067, cpd00001, cpd00205, cpd00254, cpd00971, cpd00007, cpd00099, cpd00058, cpd00149, cpd00030, cpd00034
Carbon-a-Keto-Glutaric Acid	2-Oxoglutarate, NH3, Orthophosphate, Sulfate, Calcium, CO2, Fe3+, H+, H2O, Potassium, Magnesium, Sodium, Oxygen, Chloride, Copper2, Cobalt, Manganese, Zinc	cpd00024, cpd00013, cpd00009, cpd00048, cpd00063, cpd00011, cpd10516, cpd00067, cpd00001, cpd00205, cpd00254, cpd00971, cpd00007, cpd00099, cpd00058, cpd00149, cpd00030, cpd00034
Carbon-a-Keto-Valeric Acid	2-Oxopentanoic acid, NH3, Orthophosphate, Sulfate, Calcium, CO2, Fe3+, H+, H2O, Potassium, Magnesium, Sodium, Oxygen, Chloride, Copper2, Cobalt, Manganese, Zinc	cpd03737, cpd00013, cpd00009, cpd00048, cpd00063, cpd00011, cpd10516, cpd00067, cpd00001, cpd00205, cpd00254, cpd00971, cpd00007, cpd00099, cpd00058, cpd00149, cpd00030, cpd00034
Carbon-a-Methyl-D-Galactoside	Methyl beta-D-galactoside, NH3, Orthophosphate, Sulfate, Calcium, CO2, Fe3+, H+, H2O, Potassium, Magnesium, Sodium, Oxygen, Chloride, Copper2, Cobalt, Manganese, Zinc	cpd02274, cpd00013, cpd00009, cpd00048, cpd00063, cpd00011, cpd10516, cpd00067, cpd00001, cpd00205, cpd00254, cpd00971, cpd00007, cpd00099, cpd00058, cpd00149, cpd00030, cpd00034
Carbon-b-D-Allose	D-Allose, NH3, Orthophosphate, Sulfate, Calcium, CO2, Fe3+, H+, H2O, Potassium, Magnesium, Sodium, Oxygen, Chloride, Copper2, Cobalt, Manganese, Zinc	cpd01055, cpd00013, cpd00009, cpd00048, cpd00063, cpd00011, cpd10516, cpd00067, cpd00001, cpd00205, cpd00254, cpd00971, cpd00007, cpd00099, cpd00058, cpd00149, cpd00030, cpd00034
Carbon-b-Hydroxy-Butyric Acid	3-Hydroxy-2-methylpropanoate, NH3, Orthophosphate, Sulfate, Calcium, CO2, Fe3+, H+, H2O, Potassium, Magnesium, Sodium, Oxygen, Chloride, Copper2, Cobalt, Manganese, Zinc	cpd00876, cpd00013, cpd00009, cpd00048, cpd00063, cpd00011, cpd10516, cpd00067, cpd00001, cpd00205, cpd00254, cpd00971, cpd00007, cpd00099, cpd00058, cpd00149, cpd00030, cpd00034
Carbon-b-Methyl-D-Glucoside	beta-Methylglucoside, NH3, Orthophosphate, Sulfate, Calcium, CO2, Fe3+, H+, H2O, Potassium, Magnesium, Sodium, Oxygen, Chloride, Copper2, Cobalt, Manganese, Zinc	cpd15585, cpd00013, cpd00009, cpd00048, cpd00063, cpd00011, cpd10516, cpd00067, cpd00001, cpd00205, cpd00254, cpd00971, cpd00007, cpd00099, cpd00058, cpd00149, cpd00030, cpd00034
Carbon-d-Amino-Valeric Acid	5-Aminopentanoate, NH3, Orthophosphate, Sulfate, Calcium, CO2, Fe3+, H+, H2O, Potassium, Magnesium, Sodium, Oxygen, Chloride, Copper2, Cobalt, Manganese, Zinc	cpd00339, cpd00013, cpd00009, cpd00048, cpd00063, cpd00011, cpd10516, cpd00067, cpd00001, cpd00205, cpd00254, cpd00971, cpd00007, cpd00099, cpd00058, cpd00149, cpd00030, cpd00034
Carbon-g-Amino-Butyric Acid	4-Aminobutanoate, NH3, Orthophosphate, Sulfate, Calcium, CO2, Fe3+, H+, H2O, Potassium, Magnesium, Sodium, Oxygen, Chloride, Copper2, Cobalt, Manganese, Zinc	cpd00281, cpd00013, cpd00009, cpd00048, cpd00063, cpd00011, cpd10516, cpd00067, cpd00001, cpd00205, cpd00254, cpd00971, cpd00007, cpd00099, cpd00058, cpd00149, cpd00030, cpd00034
Carbon-g-Hydroxy-Butyric Acid	4-Hydroxybutanoic acid, NH3, Orthophosphate, Sulfate, Calcium, CO2, Fe3+, H+, H2O, Potassium, Magnesium, Sodium, Oxygen, Chloride, Copper2, Cobalt, Manganese, Zinc	cpd00728, cpd00013, cpd00009, cpd00048, cpd00063, cpd00011, cpd10516, cpd00067, cpd00001, cpd00205, cpd00254, cpd00971, cpd00007, cpd00099, cpd00058, cpd00149, cpd00030, cpd00034
Carbon-i-Erythritol	Erythritol, NH3, Orthophosphate, Sulfate, Calcium, CO2, Fe3+, H+, H2O, Potassium, Magnesium, Sodium, Oxygen, Chloride, Copper2, Cobalt, Manganese, Zinc	cpd00392, cpd00013, cpd00009, cpd00048, cpd00063, cpd00011, cpd10516, cpd00067, cpd00001, cpd00205, cpd00254, cpd00971, cpd00007, cpd00099, cpd00058, cpd00149, cpd00030, cpd00034
Carbon-m-Tartaric Acid	meso-Tartaric acid, NH3, Orthophosphate, Sulfate, Calcium, CO2, Fe3+, H+, H2O, Potassium, Magnesium, Sodium, Oxygen, Chloride, Copper2, Cobalt, Manganese, Zinc	cpd00432, cpd00013, cpd00009, cpd00048, cpd00063, cpd00011, cpd10516, cpd00067, cpd00001, cpd00205, cpd00254, cpd00971, cpd00007, cpd00099, cpd00058, cpd00149, cpd00030, cpd00034
Carbon-sorbate	3,4-dihydroxyphenyl-beta-hydroxypropionyl-coa, NH3, Orthophosphate, Sulfate, Calcium, CO2, Fe3+, H+, H2O, Potassium, Magnesium, Sodium, Oxygen, Chloride, Copper2, Cobalt, Manganese, Zinc	cpd16648, cpd00013, cpd00009, cpd00048, cpd00063, cpd00011, cpd10516, cpd00067, cpd00001, cpd00205, cpd00254, cpd00971, cpd00007, cpd00099, cpd00058, cpd00149, cpd00030, cpd00034
Carbon-tricarballylate	generic peptidoglycan (mass), NH3, Orthophosphate, Sulfate, Calcium, CO2, Fe3+, H+, H2O, Potassium, Magnesium, Sodium, Oxygen, Chloride, Copper2, Cobalt, Manganese, Zinc	cpd16654, cpd00013, cpd00009, cpd00048, cpd00063, cpd00011, cpd10516, cpd00067, cpd00001, cpd00205, cpd00254, cpd00971, cpd00007, cpd00099, cpd00058, cpd00149, cpd00030, cpd00034
Nitrogen-Acetamide	D-Glucose, Acetamide, Orthophosphate, Sulfate, Calcium, CO2, Fe3+, H+, H2O, Potassium, Magnesium, Sodium, Oxygen, Chloride, Copper2, Cobalt, Manganese, Zinc	cpd00027, cpd03734, cpd00009, cpd00048, cpd00063, cpd00011, cpd10516, cpd00067, cpd00001, cpd00205, cpd00254, cpd00971, cpd00007, cpd00099, cpd00058, cpd00149, cpd00030, cpd00034
Nitrogen-Adenine	D-Glucose, Adenine, Orthophosphate, Sulfate, Calcium, CO2, Fe3+, H+, H2O, Potassium, Magnesium, Sodium, Oxygen, Chloride, Copper2, Cobalt, Manganese, Zinc	cpd00027, cpd00128, cpd00009, cpd00048, cpd00063, cpd00011, cpd10516, cpd00067, cpd00001, cpd00205, cpd00254, cpd00971, cpd00007, cpd00099, cpd00058, cpd00149, cpd00030, cpd00034
Nitrogen-Agmatine	D-Glucose, Agmatine, Orthophosphate, Sulfate, Calcium, CO2, Fe3+, H+, H2O, Potassium, Magnesium, Sodium, Oxygen, Chloride, Copper2, Cobalt, Manganese, Zinc	cpd00027, cpd00152, cpd00009, cpd00048, cpd00063, cpd00011, cpd10516, cpd00067, cpd00001, cpd00205, cpd00254, cpd00971, cpd00007, cpd00099, cpd00058, cpd00149, cpd00030, cpd00034
Nitrogen-Ala-Asp	D-Glucose, ala-L-asp-L, Orthophosphate, Sulfate, Calcium, CO2, Fe3+, H+, H2O, Potassium, Magnesium, Sodium, Oxygen, Chloride, Copper2, Cobalt, Manganese, Zinc	cpd00027, cpd11593, cpd00009, cpd00048, cpd00063, cpd00011, cpd10516, cpd00067, cpd00001, cpd00205, cpd00254, cpd00971, cpd00007, cpd00099, cpd00058, cpd00149, cpd00030, cpd00034
Nitrogen-Ala-Gln	D-Glucose, Ala-Gln, Orthophosphate, Sulfate, Calcium, CO2, Fe3+, H+, H2O, Potassium, Magnesium, Sodium, Oxygen, Chloride, Copper2, Cobalt, Manganese, Zinc	cpd00027, cpd11587, cpd00009, cpd00048, cpd00063, cpd00011, cpd10516, cpd00067, cpd00001, cpd00205, cpd00254, cpd00971, cpd00007, cpd00099, cpd00058, cpd00149, cpd00030, cpd00034
Nitrogen-Ala-Glu	D-Glucose, ala-L-glu-L, Orthophosphate, Sulfate, Calcium, CO2, Fe3+, H+, H2O, Potassium, Magnesium, Sodium, Oxygen, Chloride, Copper2, Cobalt, Manganese, Zinc	cpd00027, cpd11586, cpd00009, cpd00048, cpd00063, cpd00011, cpd10516, cpd00067, cpd00001, cpd00205, cpd00254, cpd00971, cpd00007, cpd00099, cpd00058, cpd00149, cpd00030, cpd00034
Nitrogen-Ala-Gly	D-Glucose, L-alanylglycine, Orthophosphate, Sulfate, Calcium, CO2, Fe3+, H+, H2O, Potassium, Magnesium, Sodium, Oxygen, Chloride, Copper2, Cobalt, Manganese, Zinc	cpd00027, cpd11585, cpd00009, cpd00048, cpd00063, cpd00011, cpd10516, cpd00067, cpd00001, cpd00205, cpd00254, cpd00971, cpd00007, cpd00099, cpd00058, cpd00149, cpd00030, cpd00034
Nitrogen-Ala-His	D-Glucose, Ala-His, Orthophosphate, Sulfate, Calcium, CO2, Fe3+, H+, H2O, Potassium, Magnesium, Sodium, Oxygen, Chloride, Copper2, Cobalt, Manganese, Zinc	cpd00027, cpd11584, cpd00009, cpd00048, cpd00063, cpd00011, cpd10516, cpd00067, cpd00001, cpd00205, cpd00254, cpd00971, cpd00007, cpd00099, cpd00058, cpd00149, cpd00030, cpd00034
Nitrogen-Ala-Leu	D-Glucose, Ala-Leu, Orthophosphate, Sulfate, Calcium, CO2, Fe3+, H+, H2O, Potassium, Magnesium, Sodium, Oxygen, Chloride, Copper2, Cobalt, Manganese, Zinc	cpd00027, cpd11583, cpd00009, cpd00048, cpd00063, cpd00011, cpd10516, cpd00067, cpd00001, cpd00205, cpd00254, cpd00971, cpd00007, cpd00099, cpd00058, cpd00149, cpd00030, cpd00034
Nitrogen-Ala-Thr	D-Glucose, ala-L-Thr-L, Orthophosphate, Sulfate, Calcium, CO2, Fe3+, H+, H2O, Potassium, Magnesium, Sodium, Oxygen, Chloride, Copper2, Cobalt, Manganese, Zinc	cpd00027, cpd11582, cpd00009, cpd00048, cpd00063, cpd00011, cpd10516, cpd00067, cpd00001, cpd00205, cpd00254, cpd00971, cpd00007, cpd00099, cpd00058, cpd00149, cpd00030, cpd00034
Nitrogen-Ammonia	D-Glucose, NH3, Orthophosphate, Sulfate, Calcium, CO2, Fe3+, H+, H2O, Potassium, Magnesium, Sodium, Oxygen, Chloride, Copper2, Cobalt, Manganese, Zinc	cpd00027, cpd00013, cpd00009, cpd00048, cpd00063, cpd00011, cpd10516, cpd00067, cpd00001, cpd00205, cpd00254, cpd00971, cpd00007, cpd00099, cpd00058, cpd00149, cpd00030, cpd00034
Nitrogen-Biuret	D-Glucose, Biuret, Orthophosphate, Sulfate, Calcium, CO2, Fe3+, H+, H2O, Potassium, Magnesium, Sodium, Oxygen, Chloride, Copper2, Cobalt, Manganese, Zinc	cpd00027, cpd03963, cpd00009, cpd00048, cpd00063, cpd00011, cpd10516, cpd00067, cpd00001, cpd00205, cpd00254, cpd00971, cpd00007, cpd00099, cpd00058, cpd00149, cpd00030, cpd00034
Nitrogen-Cytidine	D-Glucose, Cytidine, Orthophosphate, Sulfate, Calcium, CO2, Fe3+, H+, H2O, Potassium, Magnesium, Sodium, Oxygen, Chloride, Copper2, Cobalt, Manganese, Zinc	cpd00027, cpd00367, cpd00009, cpd00048, cpd00063, cpd00011, cpd10516, cpd00067, cpd00001, cpd00205, cpd00254, cpd00971, cpd00007, cpd00099, cpd00058, cpd00149, cpd00030, cpd00034
Nitrogen-D-Alanine	D-Glucose, D-Alanine, Orthophosphate, Sulfate, Calcium, CO2, Fe3+, H+, H2O, Potassium, Magnesium, Sodium, Oxygen, Chloride, Copper2, Cobalt, Manganese, Zinc	cpd00027, cpd00117, cpd00009, cpd00048, cpd00063, cpd00011, cpd10516, cpd00067, cpd00001, cpd00205, cpd00254, cpd00971, cpd00007, cpd00099, cpd00058, cpd00149, cpd00030, cpd00034
Nitrogen-D-Glucosamine	D-Glucose, D-Glucosamine, Orthophosphate, Sulfate, Calcium, CO2, Fe3+, H+, H2O, Potassium, Magnesium, Sodium, Oxygen, Chloride, Copper2, Cobalt, Manganese, Zinc	cpd00027, cpd00276, cpd00009, cpd00048, cpd00063, cpd00011, cpd10516, cpd00067, cpd00001, cpd00205, cpd00254, cpd00971, cpd00007, cpd00099, cpd00058, cpd00149, cpd00030, cpd00034
Nitrogen-D-Glutamic Acid	D-Glucose, D-Glutamate, Orthophosphate, Sulfate, Calcium, CO2, Fe3+, H+, H2O, Potassium, Magnesium, Sodium, Oxygen, Chloride, Copper2, Cobalt, Manganese, Zinc	cpd00027, cpd00186, cpd00009, cpd00048, cpd00063, cpd00011, cpd10516, cpd00067, cpd00001, cpd00205, cpd00254, cpd00971, cpd00007, cpd00099, cpd00058, cpd00149, cpd00030, cpd00034
Nitrogen-D-Mannosamine	D-Glucose, D-Mannosamine, Orthophosphate, Sulfate, Calcium, CO2, Fe3+, H+, H2O, Potassium, Magnesium, Sodium, Oxygen, Chloride, Copper2, Cobalt, Manganese, Zinc	cpd00027, cpd02241, cpd00009, cpd00048, cpd00063, cpd00011, cpd10516, cpd00067, cpd00001, cpd00205, cpd00254, cpd00971, cpd00007, cpd00099, cpd00058, cpd00149, cpd00030, cpd00034
Nitrogen-Ethanolamine	D-Glucose, Ethanolamine, Orthophosphate, Sulfate, Calcium, CO2, Fe3+, H+, H2O, Potassium, Magnesium, Sodium, Oxygen, Chloride, Copper2, Cobalt, Manganese, Zinc	cpd00027, cpd00162, cpd00009, cpd00048, cpd00063, cpd00011, cpd10516, cpd00067, cpd00001, cpd00205, cpd00254, cpd00971, cpd00007, cpd00099, cpd00058, cpd00149, cpd00030, cpd00034
Nitrogen-Gly-Asn	D-Glucose, gly-asn-L, Orthophosphate, Sulfate, Calcium, CO2, Fe3+, H+, H2O, Potassium, Magnesium, Sodium, Oxygen, Chloride, Copper2, Cobalt, Manganese, Zinc	cpd00027, cpd11581, cpd00009, cpd00048, cpd00063, cpd00011, cpd10516, cpd00067, cpd00001, cpd00205, cpd00254, cpd00971, cpd00007, cpd00099, cpd00058, cpd00149, cpd00030, cpd00034
Nitrogen-Gly-Gln	D-Glucose, Gly-Gln, Orthophosphate, Sulfate, Calcium, CO2, Fe3+, H+, H2O, Potassium, Magnesium, Sodium, Oxygen, Chloride, Copper2, Cobalt, Manganese, Zinc	cpd00027, cpd11580, cpd00009, cpd00048, cpd00063, cpd00011, cpd10516, cpd00067, cpd00001, cpd00205, cpd00254, cpd00971, cpd00007, cpd00099, cpd00058, cpd00149, cpd00030, cpd00034
Nitrogen-Gly-Glu	D-Glucose, gly-glu-L, Orthophosphate, Sulfate, Calcium, CO2, Fe3+, H+, H2O, Potassium, Magnesium, Sodium, Oxygen, Chloride, Copper2, Cobalt, Manganese, Zinc	cpd00027, cpd11592, cpd00009, cpd00048, cpd00063, cpd00011, cpd10516, cpd00067, cpd00001, cpd00205, cpd00254, cpd00971, cpd00007, cpd00099, cpd00058, cpd00149, cpd00030, cpd00034
Nitrogen-Gly-Met	D-Glucose, Gly-Met, Orthophosphate, Sulfate, Calcium, CO2, Fe3+, H+, H2O, Potassium, Magnesium, Sodium, Oxygen, Chloride, Copper2, Cobalt, Manganese, Zinc	cpd00027, cpd11591, cpd00009, cpd00048, cpd00063, cpd00011, cpd10516, cpd00067, cpd00001, cpd00205, cpd00254, cpd00971, cpd00007, cpd00099, cpd00058, cpd00149, cpd00030, cpd00034
Nitrogen-Glycine	D-Glucose, Glycine, Orthophosphate, Sulfate, Calcium, CO2, Fe3+, H+, H2O, Potassium, Magnesium, Sodium, Oxygen, Chloride, Copper2, Cobalt, Manganese, Zinc	cpd00027, cpd00033, cpd00009, cpd00048, cpd00063, cpd00011, cpd10516, cpd00067, cpd00001, cpd00205, cpd00254, cpd00971, cpd00007, cpd00099, cpd00058, cpd00149, cpd00030, cpd00034
Nitrogen-Inosine	D-Glucose, Inosine, Orthophosphate, Sulfate, Calcium, CO2, Fe3+, H+, H2O, Potassium, Magnesium, Sodium, Oxygen, Chloride, Copper2, Cobalt, Manganese, Zinc	cpd00027, cpd00246, cpd00009, cpd00048, cpd00063, cpd00011, cpd10516, cpd00067, cpd00001, cpd00205, cpd00254, cpd00971, cpd00007, cpd00099, cpd00058, cpd00149, cpd00030, cpd00034
Nitrogen-L-Alanine	D-Glucose, L-Alanine, Orthophosphate, Sulfate, Calcium, CO2, Fe3+, H+, H2O, Potassium, Magnesium, Sodium, Oxygen, Chloride, Copper2, Cobalt, Manganese, Zinc	cpd00027, cpd00035, cpd00009, cpd00048, cpd00063, cpd00011, cpd10516, cpd00067, cpd00001, cpd00205, cpd00254, cpd00971, cpd00007, cpd00099, cpd00058, cpd00149, cpd00030, cpd00034
Nitrogen-L-Arginine	D-Glucose, L-Arginine, Orthophosphate, Sulfate, Calcium, CO2, Fe3+, H+, H2O, Potassium, Magnesium, Sodium, Oxygen, Chloride, Copper2, Cobalt, Manganese, Zinc	cpd00027, cpd00051, cpd00009, cpd00048, cpd00063, cpd00011, cpd10516, cpd00067, cpd00001, cpd00205, cpd00254, cpd00971, cpd00007, cpd00099, cpd00058, cpd00149, cpd00030, cpd00034
Nitrogen-L-Asparagine	D-Glucose, L-Asparagine, Orthophosphate, Sulfate, Calcium, CO2, Fe3+, H+, H2O, Potassium, Magnesium, Sodium, Oxygen, Chloride, Copper2, Cobalt, Manganese, Zinc	cpd00027, cpd00132, cpd00009, cpd00048, cpd00063, cpd00011, cpd10516, cpd00067, cpd00001, cpd00205, cpd00254, cpd00971, cpd00007, cpd00099, cpd00058, cpd00149, cpd00030, cpd00034
Nitrogen-L-Aspartic Acid	D-Glucose, L-Aspartate, Orthophosphate, Sulfate, Calcium, CO2, Fe3+, H+, H2O, Potassium, Magnesium, Sodium, Oxygen, Chloride, Copper2, Cobalt, Manganese, Zinc	cpd00027, cpd00041, cpd00009, cpd00048, cpd00063, cpd00011, cpd10516, cpd00067, cpd00001, cpd00205, cpd00254, cpd00971, cpd00007, cpd00099, cpd00058, cpd00149, cpd00030, cpd00034
Nitrogen-L-Citrulline	D-Glucose, L-Citrulline, Orthophosphate, Sulfate, Calcium, CO2, Fe3+, H+, H2O, Potassium, Magnesium, Sodium, Oxygen, Chloride, Copper2, Cobalt, Manganese, Zinc	cpd00027, cpd00274, cpd00009, cpd00048, cpd00063, cpd00011, cpd10516, cpd00067, cpd00001, cpd00205, cpd00254, cpd00971, cpd00007, cpd00099, cpd00058, cpd00149, cpd00030, cpd00034
Nitrogen-L-Cysteine	D-Glucose, L-Cysteine, Orthophosphate, Sulfate, Calcium, CO2, Fe3+, H+, H2O, Potassium, Magnesium, Sodium, Oxygen, Chloride, Copper2, Cobalt, Manganese, Zinc	cpd00027, cpd00084, cpd00009, cpd00048, cpd00063, cpd00011, cpd10516, cpd00067, cpd00001, cpd00205, cpd00254, cpd00971, cpd00007, cpd00099, cpd00058, cpd00149, cpd00030, cpd00034
Nitrogen-L-Glutamic Acid	D-Glucose, L-Glutamate, Orthophosphate, Sulfate, Calcium, CO2, Fe3+, H+, H2O, Potassium, Magnesium, Sodium, Oxygen, Chloride, Copper2, Cobalt, Manganese, Zinc	cpd00027, cpd00023, cpd00009, cpd00048, cpd00063, cpd00011, cpd10516, cpd00067, cpd00001, cpd00205, cpd00254, cpd00971, cpd00007, cpd00099, cpd00058, cpd00149, cpd00030, cpd00034
Nitrogen-L-Glutamine	D-Glucose, L-Glutamine, Orthophosphate, Sulfate, Calcium, CO2, Fe3+, H+, H2O, Potassium, Magnesium, Sodium, Oxygen, Chloride, Copper2, Cobalt, Manganese, Zinc	cpd00027, cpd00053, cpd00009, cpd00048, cpd00063, cpd00011, cpd10516, cpd00067, cpd00001, cpd00205, cpd00254, cpd00971, cpd00007, cpd00099, cpd00058, cpd00149, cpd00030, cpd00034
Nitrogen-L-Methionine	D-Glucose, L-Methionine, Orthophosphate, Sulfate, Calcium, CO2, Fe3+, H+, H2O, Potassium, Magnesium, Sodium, Oxygen, Chloride, Copper2, Cobalt, Manganese, Zinc	cpd00027, cpd00060, cpd00009, cpd00048, cpd00063, cpd00011, cpd10516, cpd00067, cpd00001, cpd00205, cpd00254, cpd00971, cpd00007, cpd00099, cpd00058, cpd00149, cpd00030, cpd00034
Nitrogen-L-Ornithine	D-Glucose, L-Ornithine, Orthophosphate, Sulfate, Calcium, CO2, Fe3+, H+, H2O, Potassium, Magnesium, Sodium, Oxygen, Chloride, Copper2, Cobalt, Manganese, Zinc	cpd00027, cpd00064, cpd00009, cpd00048, cpd00063, cpd00011, cpd10516, cpd00067, cpd00001, cpd00205, cpd00254, cpd00971, cpd00007, cpd00099, cpd00058, cpd00149, cpd00030, cpd00034
Nitrogen-L-Proline	D-Glucose, L-Proline, Orthophosphate, Sulfate, Calcium, CO2, Fe3+, H+, H2O, Potassium, Magnesium, Sodium, Oxygen, Chloride, Copper2, Cobalt, Manganese, Zinc	cpd00027, cpd00129, cpd00009, cpd00048, cpd00063, cpd00011, cpd10516, cpd00067, cpd00001, cpd00205, cpd00254, cpd00971, cpd00007, cpd00099, cpd00058, cpd00149, cpd00030, cpd00034
Nitrogen-L-Pyroglutamic Acid	D-Glucose, 5-Oxoproline, Orthophosphate, Sulfate, Calcium, CO2, Fe3+, H+, H2O, Potassium, Magnesium, Sodium, Oxygen, Chloride, Copper2, Cobalt, Manganese, Zinc	cpd00027, cpd01293, cpd00009, cpd00048, cpd00063, cpd00011, cpd10516, cpd00067, cpd00001, cpd00205, cpd00254, cpd00971, cpd00007, cpd00099, cpd00058, cpd00149, cpd00030, cpd00034
Nitrogen-L-Serine	D-Glucose, L-Serine, Orthophosphate, Sulfate, Calcium, CO2, Fe3+, H+, H2O, Potassium, Magnesium, Sodium, Oxygen, Chloride, Copper2, Cobalt, Manganese, Zinc	cpd00027, cpd00054, cpd00009, cpd00048, cpd00063, cpd00011, cpd10516, cpd00067, cpd00001, cpd00205, cpd00254, cpd00971, cpd00007, cpd00099, cpd00058, cpd00149, cpd00030, cpd00034
Nitrogen-L-Threonine	D-Glucose, L-Threonine, Orthophosphate, Sulfate, Calcium, CO2, Fe3+, H+, H2O, Potassium, Magnesium, Sodium, Oxygen, Chloride, Copper2, Cobalt, Manganese, Zinc	cpd00027, cpd00161, cpd00009, cpd00048, cpd00063, cpd00011, cpd10516, cpd00067, cpd00001, cpd00205, cpd00254, cpd00971, cpd00007, cpd00099, cpd00058, cpd00149, cpd00030, cpd00034
Nitrogen-L-Valine	D-Glucose, L-Valine, Orthophosphate, Sulfate, Calcium, CO2, Fe3+, H+, H2O, Potassium, Magnesium, Sodium, Oxygen, Chloride, Copper2, Cobalt, Manganese, Zinc	cpd00027, cpd00156, cpd00009, cpd00048, cpd00063, cpd00011, cpd10516, cpd00067, cpd00001, cpd00205, cpd00254, cpd00971, cpd00007, cpd00099, cpd00058, cpd00149, cpd00030, cpd00034
Nitrogen-Met-Ala	D-Glucose, met-L-ala-L, Orthophosphate, Sulfate, Calcium, CO2, Fe3+, H+, H2O, Potassium, Magnesium, Sodium, Oxygen, Chloride, Copper2, Cobalt, Manganese, Zinc	cpd00027, cpd11590, cpd00009, cpd00048, cpd00063, cpd00011, cpd10516, cpd00067, cpd00001, cpd00205, cpd00254, cpd00971, cpd00007, cpd00099, cpd00058, cpd00149, cpd00030, cpd00034
Nitrogen-N-Acetyl-D-Galactosamine	D-Glucose, N-Acetyl-D-galactosamine, Orthophosphate, Sulfate, Calcium, CO2, Fe3+, H+, H2O, Potassium, Magnesium, Sodium, Oxygen, Chloride, Copper2, Cobalt, Manganese, Zinc	cpd00027, cpd00832, cpd00009, cpd00048, cpd00063, cpd00011, cpd10516, cpd00067, cpd00001, cpd00205, cpd00254, cpd00971, cpd00007, cpd00099, cpd00058, cpd00149, cpd00030, cpd00034
Nitrogen-N-Acetyl-D-Glucosamine	D-Glucose, N-Acetyl-D-glucosamine, Orthophosphate, Sulfate, Calcium, CO2, Fe3+, H+, H2O, Potassium, Magnesium, Sodium, Oxygen, Chloride, Copper2, Cobalt, Manganese, Zinc	cpd00027, cpd00122, cpd00009, cpd00048, cpd00063, cpd00011, cpd10516, cpd00067, cpd00001, cpd00205, cpd00254, cpd00971, cpd00007, cpd00099, cpd00058, cpd00149, cpd00030, cpd00034
Nitrogen-Thymine	D-Glucose, Thymine, Orthophosphate, Sulfate, Calcium, CO2, Fe3+, H+, H2O, Potassium, Magnesium, Sodium, Oxygen, Chloride, Copper2, Cobalt, Manganese, Zinc	cpd00027, cpd00151, cpd00009, cpd00048, cpd00063, cpd00011, cpd10516, cpd00067, cpd00001, cpd00205, cpd00254, cpd00971, cpd00007, cpd00099, cpd00058, cpd00149, cpd00030, cpd00034
Nitrogen-Uracil	D-Glucose, Uracil, Orthophosphate, Sulfate, Calcium, CO2, Fe3+, H+, H2O, Potassium, Magnesium, Sodium, Oxygen, Chloride, Copper2, Cobalt, Manganese, Zinc	cpd00027, cpd00092, cpd00009, cpd00048, cpd00063, cpd00011, cpd10516, cpd00067, cpd00001, cpd00205, cpd00254, cpd00971, cpd00007, cpd00099, cpd00058, cpd00149, cpd00030, cpd00034
Nitrogen-Urea	D-Glucose, Urea, Orthophosphate, Sulfate, Calcium, CO2, Fe3+, H+, H2O, Potassium, Magnesium, Sodium, Oxygen, Chloride, Copper2, Cobalt, Manganese, Zinc	cpd00027, cpd00073, cpd00009, cpd00048, cpd00063, cpd00011, cpd10516, cpd00067, cpd00001, cpd00205, cpd00254, cpd00971, cpd00007, cpd00099, cpd00058, cpd00149, cpd00030, cpd00034
Nitrogen-Uric Acid	D-Glucose, Urate, Orthophosphate, Sulfate, Calcium, CO2, Fe3+, H+, H2O, Potassium, Magnesium, Sodium, Oxygen, Chloride, Copper2, Cobalt, Manganese, Zinc	cpd00027, cpd00300, cpd00009, cpd00048, cpd00063, cpd00011, cpd10516, cpd00067, cpd00001, cpd00205, cpd00254, cpd00971, cpd00007, cpd00099, cpd00058, cpd00149, cpd00030, cpd00034
Nitrogen-Uridine	D-Glucose, Uridine, Orthophosphate, Sulfate, Calcium, CO2, Fe3+, H+, H2O, Potassium, Magnesium, Sodium, Oxygen, Chloride, Copper2, Cobalt, Manganese, Zinc	cpd00027, cpd00249, cpd00009, cpd00048, cpd00063, cpd00011, cpd10516, cpd00067, cpd00001, cpd00205, cpd00254, cpd00971, cpd00007, cpd00099, cpd00058, cpd00149, cpd00030, cpd00034
Nitrogen-Xanthine	D-Glucose, Xanthine, Orthophosphate, Sulfate, Calcium, CO2, Fe3+, H+, H2O, Potassium, Magnesium, Sodium, Oxygen, Chloride, Copper2, Cobalt, Manganese, Zinc	cpd00027, cpd00309, cpd00009, cpd00048, cpd00063, cpd00011, cpd10516, cpd00067, cpd00001, cpd00205, cpd00254, cpd00971, cpd00007, cpd00099, cpd00058, cpd00149, cpd00030, cpd00034
Nitrogen-b-Phenylethylamine	D-Glucose, Phenethylamine, Orthophosphate, Sulfate, Calcium, CO2, Fe3+, H+, H2O, Potassium, Magnesium, Sodium, Oxygen, Chloride, Copper2, Cobalt, Manganese, Zinc	cpd00027, cpd03161, cpd00009, cpd00048, cpd00063, cpd00011, cpd10516, cpd00067, cpd00001, cpd00205, cpd00254, cpd00971, cpd00007, cpd00099, cpd00058, cpd00149, cpd00030, cpd00034
Nitrogen-d-Amino-N-Valeric Acid	D-Glucose, 5-Aminopentanoate, Orthophosphate, Sulfate, Calcium, CO2, Fe3+, H+, H2O, Potassium, Magnesium, Sodium, Oxygen, Chloride, Copper2, Cobalt, Manganese, Zinc	cpd00027, cpd00339, cpd00009, cpd00048, cpd00063, cpd00011, cpd10516, cpd00067, cpd00001, cpd00205, cpd00254, cpd00971, cpd00007, cpd00099, cpd00058, cpd00149, cpd00030, cpd00034
Nitrogen-g-Amino-N-Butyric Acid	D-Glucose, 4-Aminobutanoate, Orthophosphate, Sulfate, Calcium, CO2, Fe3+, H+, H2O, Potassium, Magnesium, Sodium, Oxygen, Chloride, Copper2, Cobalt, Manganese, Zinc	cpd00027, cpd00281, cpd00009, cpd00048, cpd00063, cpd00011, cpd10516, cpd00067, cpd00001, cpd00205, cpd00254, cpd00971, cpd00007, cpd00099, cpd00058, cpd00149, cpd00030, cpd00034
Phosphate-2-Deoxy-D-Glucose 6-Phosphate	D-Glucose, NH3, 2-Deoxy-D-glucose 6-phosphate, Sulfate, Calcium, CO2, Fe3+, H+, H2O, Potassium, Magnesium, Sodium, Oxygen, Chloride, Copper2, Cobalt, Manganese, Zinc	cpd00027, cpd00013, cpd03805, cpd00048, cpd00063, cpd00011, cpd10516, cpd00067, cpd00001, cpd00205, cpd00254, cpd00971, cpd00007, cpd00099, cpd00058, cpd00149, cpd00030, cpd00034
Phosphate-6-Phospho-Gluconic Acid	D-Glucose, NH3, 6-Phospho-D-gluconate, Sulfate, Calcium, CO2, Fe3+, H+, H2O, Potassium, Magnesium, Sodium, Oxygen, Chloride, Copper2, Cobalt, Manganese, Zinc	cpd00027, cpd00013, cpd00284, cpd00048, cpd00063, cpd00011, cpd10516, cpd00067, cpd00001, cpd00205, cpd00254, cpd00971, cpd00007, cpd00099, cpd00058, cpd00149, cpd00030, cpd00034
Phosphate-Adenosine- 2',3'-Cyclic Monophosphate	D-Glucose, NH3, 2',3'-Cyclic AMP, Sulfate, Calcium, CO2, Fe3+, H+, H2O, Potassium, Magnesium, Sodium, Oxygen, Chloride, Copper2, Cobalt, Manganese, Zinc	cpd00027, cpd00013, cpd01570, cpd00048, cpd00063, cpd00011, cpd10516, cpd00067, cpd00001, cpd00205, cpd00254, cpd00971, cpd00007, cpd00099, cpd00058, cpd00149, cpd00030, cpd00034
Phosphate-Adenosine- 2'-Monophosphate	D-Glucose, NH3, Adenosine 2'-phosphate, Sulfate, Calcium, CO2, Fe3+, H+, H2O, Potassium, Magnesium, Sodium, Oxygen, Chloride, Copper2, Cobalt, Manganese, Zinc	cpd00027, cpd00013, cpd00700, cpd00048, cpd00063, cpd00011, cpd10516, cpd00067, cpd00001, cpd00205, cpd00254, cpd00971, cpd00007, cpd00099, cpd00058, cpd00149, cpd00030, cpd00034
Phosphate-Adenosine- 3'-Monophosphate	D-Glucose, NH3, 3'-AMP, Sulfate, Calcium, CO2, Fe3+, H+, H2O, Potassium, Magnesium, Sodium, Oxygen, Chloride, Copper2, Cobalt, Manganese, Zinc	cpd00027, cpd00013, cpd00988, cpd00048, cpd00063, cpd00011, cpd10516, cpd00067, cpd00001, cpd00205, cpd00254, cpd00971, cpd00007, cpd00099, cpd00058, cpd00149, cpd00030, cpd00034
Phosphate-Adenosine- 5'-Monophosphate	D-Glucose, NH3, AMP, Sulfate, Calcium, CO2, Fe3+, H+, H2O, Potassium, Magnesium, Sodium, Oxygen, Chloride, Copper2, Cobalt, Manganese, Zinc	cpd00027, cpd00013, cpd00018, cpd00048, cpd00063, cpd00011, cpd10516, cpd00067, cpd00001, cpd00205, cpd00254, cpd00971, cpd00007, cpd00099, cpd00058, cpd00149, cpd00030, cpd00034
Phosphate-Carbamyl Phosphate	D-Glucose, NH3, Carbamoyl phosphate, Sulfate, Calcium, CO2, Fe3+, H+, H2O, Potassium, Magnesium, Sodium, Oxygen, Chloride, Copper2, Cobalt, Manganese, Zinc	cpd00027, cpd00013, cpd00146, cpd00048, cpd00063, cpd00011, cpd10516, cpd00067, cpd00001, cpd00205, cpd00254, cpd00971, cpd00007, cpd00099, cpd00058, cpd00149, cpd00030, cpd00034
Phosphate-Cytidine- 2',3'-Cyclic Monophosphate	D-Glucose, NH3, 2',3'-Cyclic CMP, Sulfate, Calcium, CO2, Fe3+, H+, H2O, Potassium, Magnesium, Sodium, Oxygen, Chloride, Copper2, Cobalt, Manganese, Zinc	cpd00027, cpd00013, cpd01571, cpd00048, cpd00063, cpd00011, cpd10516, cpd00067, cpd00001, cpd00205, cpd00254, cpd00971, cpd00007, cpd00099, cpd00058, cpd00149, cpd00030, cpd00034
Phosphate-Cytidine- 2'- Monophosphate	D-Glucose, NH3, Cytidine 2'-phosphate, Sulfate, Calcium, CO2, Fe3+, H+, H2O, Potassium, Magnesium, Sodium, Oxygen, Chloride, Copper2, Cobalt, Manganese, Zinc	cpd00027, cpd00013, cpd01991, cpd00048, cpd00063, cpd00011, cpd10516, cpd00067, cpd00001, cpd00205, cpd00254, cpd00971, cpd00007, cpd00099, cpd00058, cpd00149, cpd00030, cpd00034
Phosphate-Cytidine- 3'- Monophosphate	D-Glucose, NH3, 3'-CMP, Sulfate, Calcium, CO2, Fe3+, H+, H2O, Potassium, Magnesium, Sodium, Oxygen, Chloride, Copper2, Cobalt, Manganese, Zinc	cpd00027, cpd00013, cpd03454, cpd00048, cpd00063, cpd00011, cpd10516, cpd00067, cpd00001, cpd00205, cpd00254, cpd00971, cpd00007, cpd00099, cpd00058, cpd00149, cpd00030, cpd00034
Phosphate-Cytidine- 5'- Monophosphate	D-Glucose, NH3, CMP, Sulfate, Calcium, CO2, Fe3+, H+, H2O, Potassium, Magnesium, Sodium, Oxygen, Chloride, Copper2, Cobalt, Manganese, Zinc	cpd00027, cpd00013, cpd00046, cpd00048, cpd00063, cpd00011, cpd10516, cpd00067, cpd00001, cpd00205, cpd00254, cpd00971, cpd00007, cpd00099, cpd00058, cpd00149, cpd00030, cpd00034
Phosphate-D,L-a-Glycerol Phosphate	D-Glucose, NH3, sn-Glycerol 3-phosphate, Sulfate, Calcium, CO2, Fe3+, H+, H2O, Potassium, Magnesium, Sodium, Oxygen, Chloride, Copper2, Cobalt, Manganese, Zinc	cpd00027, cpd00013, cpd00080, cpd00048, cpd00063, cpd00011, cpd10516, cpd00067, cpd00001, cpd00205, cpd00254, cpd00971, cpd00007, cpd00099, cpd00058, cpd00149, cpd00030, cpd00034
Phosphate-D-2-Phospho-Glyceric Acid	D-Glucose, NH3, 2-Phospho-D-glycerate, Sulfate, Calcium, CO2, Fe3+, H+, H2O, Potassium, Magnesium, Sodium, Oxygen, Chloride, Copper2, Cobalt, Manganese, Zinc	cpd00027, cpd00013, cpd00482, cpd00048, cpd00063, cpd00011, cpd10516, cpd00067, cpd00001, cpd00205, cpd00254, cpd00971, cpd00007, cpd00099, cpd00058, cpd00149, cpd00030, cpd00034
Phosphate-D-3-Phospho-Glyceric Acid	D-Glucose, NH3, 3-Phospho-D-glycerate, Sulfate, Calcium, CO2, Fe3+, H+, H2O, Potassium, Magnesium, Sodium, Oxygen, Chloride, Copper2, Cobalt, Manganese, Zinc	cpd00027, cpd00013, cpd00169, cpd00048, cpd00063, cpd00011, cpd10516, cpd00067, cpd00001, cpd00205, cpd00254, cpd00971, cpd00007, cpd00099, cpd00058, cpd00149, cpd00030, cpd00034
Phosphate-D-Glucosamine-6-Phosphate	D-Glucose, NH3, D-Glucosamine 6-phosphate, Sulfate, Calcium, CO2, Fe3+, H+, H2O, Potassium, Magnesium, Sodium, Oxygen, Chloride, Copper2, Cobalt, Manganese, Zinc	cpd00027, cpd00013, cpd00288, cpd00048, cpd00063, cpd00011, cpd10516, cpd00067, cpd00001, cpd00205, cpd00254, cpd00971, cpd00007, cpd00099, cpd00058, cpd00149, cpd00030, cpd00034
Phosphate-D-Glucose-1-Phosphate	D-Glucose, NH3, D-Glucose 1-phosphate, Sulfate, Calcium, CO2, Fe3+, H+, H2O, Potassium, Magnesium, Sodium, Oxygen, Chloride, Copper2, Cobalt, Manganese, Zinc	cpd00027, cpd00013, cpd00089, cpd00048, cpd00063, cpd00011, cpd10516, cpd00067, cpd00001, cpd00205, cpd00254, cpd00971, cpd00007, cpd00099, cpd00058, cpd00149, cpd00030, cpd00034
Phosphate-D-Glucose-6-Phosphate	D-Glucose, NH3, D-Glucose 6-phosphate, Sulfate, Calcium, CO2, Fe3+, H+, H2O, Potassium, Magnesium, Sodium, Oxygen, Chloride, Copper2, Cobalt, Manganese, Zinc	cpd00027, cpd00013, cpd00079, cpd00048, cpd00063, cpd00011, cpd10516, cpd00067, cpd00001, cpd00205, cpd00254, cpd00971, cpd00007, cpd00099, cpd00058, cpd00149, cpd00030, cpd00034
Phosphate-D-Mannose-1-Phosphate	D-Glucose, NH3, C03812, Sulfate, Calcium, CO2, Fe3+, H+, H2O, Potassium, Magnesium, Sodium, Oxygen, Chloride, Copper2, Cobalt, Manganese, Zinc	cpd00027, cpd00013, C03812, cpd00048, cpd00063, cpd00011, cpd10516, cpd00067, cpd00001, cpd00205, cpd00254, cpd00971, cpd00007, cpd00099, cpd00058, cpd00149, cpd00030, cpd00034
Phosphate-D-Mannose-6-Phosphate	D-Glucose, NH3, D-Mannose 6-phosphate, Sulfate, Calcium, CO2, Fe3+, H+, H2O, Potassium, Magnesium, Sodium, Oxygen, Chloride, Copper2, Cobalt, Manganese, Zinc	cpd00027, cpd00013, cpd00235, cpd00048, cpd00063, cpd00011, cpd10516, cpd00067, cpd00001, cpd00205, cpd00254, cpd00971, cpd00007, cpd00099, cpd00058, cpd00149, cpd00030, cpd00034
Phosphate-Guanosine- 3'-Monophosphate	D-Glucose, NH3, Guanosine 3'-phosphate, Sulfate, Calcium, CO2, Fe3+, H+, H2O, Potassium, Magnesium, Sodium, Oxygen, Chloride, Copper2, Cobalt, Manganese, Zinc	cpd00027, cpd00013, cpd03701, cpd00048, cpd00063, cpd00011, cpd10516, cpd00067, cpd00001, cpd00205, cpd00254, cpd00971, cpd00007, cpd00099, cpd00058, cpd00149, cpd00030, cpd00034
Phosphate-Guanosine- 5'-Monophosphate	D-Glucose, NH3, GMP, Sulfate, Calcium, CO2, Fe3+, H+, H2O, Potassium, Magnesium, Sodium, Oxygen, Chloride, Copper2, Cobalt, Manganese, Zinc	cpd00027, cpd00013, cpd00126, cpd00048, cpd00063, cpd00011, cpd10516, cpd00067, cpd00001, cpd00205, cpd00254, cpd00971, cpd00007, cpd00099, cpd00058, cpd00149, cpd00030, cpd00034
Phosphate-O-Phospho-D-Serine	D-Glucose, NH3, D-O-Phosphoserine, Sulfate, Calcium, CO2, Fe3+, H+, H2O, Potassium, Magnesium, Sodium, Oxygen, Chloride, Copper2, Cobalt, Manganese, Zinc	cpd00027, cpd00013, cpd01665, cpd00048, cpd00063, cpd00011, cpd10516, cpd00067, cpd00001, cpd00205, cpd00254, cpd00971, cpd00007, cpd00099, cpd00058, cpd00149, cpd00030, cpd00034
Phosphate-O-Phospho-L-Serine	D-Glucose, NH3, phosphoserine, Sulfate, Calcium, CO2, Fe3+, H+, H2O, Potassium, Magnesium, Sodium, Oxygen, Chloride, Copper2, Cobalt, Manganese, Zinc	cpd00027, cpd00013, cpd00738, cpd00048, cpd00063, cpd00011, cpd10516, cpd00067, cpd00001, cpd00205, cpd00254, cpd00971, cpd00007, cpd00099, cpd00058, cpd00149, cpd00030, cpd00034
Phosphate-O-Phospho-L-Threonine	D-Glucose, NH3, L-Threonine O-3-phosphate, Sulfate, Calcium, CO2, Fe3+, H+, H2O, Potassium, Magnesium, Sodium, Oxygen, Chloride, Copper2, Cobalt, Manganese, Zinc	cpd00027, cpd00013, cpd08928, cpd00048, cpd00063, cpd00011, cpd10516, cpd00067, cpd00001, cpd00205, cpd00254, cpd00971, cpd00007, cpd00099, cpd00058, cpd00149, cpd00030, cpd00034
Phosphate-O-Phosphoryl-Ethanolamine	D-Glucose, NH3, Ethanolamine phosphate, Sulfate, Calcium, CO2, Fe3+, H+, H2O, Potassium, Magnesium, Sodium, Oxygen, Chloride, Copper2, Cobalt, Manganese, Zinc	cpd00027, cpd00013, cpd00285, cpd00048, cpd00063, cpd00011, cpd10516, cpd00067, cpd00001, cpd00205, cpd00254, cpd00971, cpd00007, cpd00099, cpd00058, cpd00149, cpd00030, cpd00034
Phosphate-Phosphate	D-Glucose, NH3, Orthophosphate, Sulfate, Calcium, CO2, Fe3+, H+, H2O, Potassium, Magnesium, Sodium, Oxygen, Chloride, Copper2, Cobalt, Manganese, Zinc	cpd00027, cpd00013, cpd00009, cpd00048, cpd00063, cpd00011, cpd10516, cpd00067, cpd00001, cpd00205, cpd00254, cpd00971, cpd00007, cpd00099, cpd00058, cpd00149, cpd00030, cpd00034
Phosphate-Phospho-Glycolic Acid	D-Glucose, NH3, 2-Phosphoglycolate, Sulfate, Calcium, CO2, Fe3+, H+, H2O, Potassium, Magnesium, Sodium, Oxygen, Chloride, Copper2, Cobalt, Manganese, Zinc	cpd00027, cpd00013, cpd00727, cpd00048, cpd00063, cpd00011, cpd10516, cpd00067, cpd00001, cpd00205, cpd00254, cpd00971, cpd00007, cpd00099, cpd00058, cpd00149, cpd00030, cpd00034
Phosphate-Phospho-L-Arginine	D-Glucose, NH3, L-Arginine phosphate, Sulfate, Calcium, CO2, Fe3+, H+, H2O, Potassium, Magnesium, Sodium, Oxygen, Chloride, Copper2, Cobalt, Manganese, Zinc	cpd00027, cpd00013, cpd03535, cpd00048, cpd00063, cpd00011, cpd10516, cpd00067, cpd00001, cpd00205, cpd00254, cpd00971, cpd00007, cpd00099, cpd00058, cpd00149, cpd00030, cpd00034
Phosphate-Phosphoenol Pyruvate	D-Glucose, NH3, Phosphoenolpyruvate, Sulfate, Calcium, CO2, Fe3+, H+, H2O, Potassium, Magnesium, Sodium, Oxygen, Chloride, Copper2, Cobalt, Manganese, Zinc	cpd00027, cpd00013, cpd00061, cpd00048, cpd00063, cpd00011, cpd10516, cpd00067, cpd00001, cpd00205, cpd00254, cpd00971, cpd00007, cpd00099, cpd00058, cpd00149, cpd00030, cpd00034
Phosphate-Phosphoryl Choline	D-Glucose, NH3, Choline phosphate, Sulfate, Calcium, CO2, Fe3+, H+, H2O, Potassium, Magnesium, Sodium, Oxygen, Chloride, Copper2, Cobalt, Manganese, Zinc	cpd00027, cpd00013, cpd00457, cpd00048, cpd00063, cpd00011, cpd10516, cpd00067, cpd00001, cpd00205, cpd00254, cpd00971, cpd00007, cpd00099, cpd00058, cpd00149, cpd00030, cpd00034
Phosphate-Pyrophosphate	D-Glucose, NH3, Pyrophosphate, Sulfate, Calcium, CO2, Fe3+, H+, H2O, Potassium, Magnesium, Sodium, Oxygen, Chloride, Copper2, Cobalt, Manganese, Zinc	cpd00027, cpd00013, cpd00012, cpd00048, cpd00063, cpd00011, cpd10516, cpd00067, cpd00001, cpd00205, cpd00254, cpd00971, cpd00007, cpd00099, cpd00058, cpd00149, cpd00030, cpd00034
Phosphate-Thymidine- 5'-Monophosphate	D-Glucose, NH3, dTMP, Sulfate, Calcium, CO2, Fe3+, H+, H2O, Potassium, Magnesium, Sodium, Oxygen, Chloride, Copper2, Cobalt, Manganese, Zinc	cpd00027, cpd00013, cpd00298, cpd00048, cpd00063, cpd00011, cpd10516, cpd00067, cpd00001, cpd00205, cpd00254, cpd00971, cpd00007, cpd00099, cpd00058, cpd00149, cpd00030, cpd00034
Phosphate-Trimetaphosphate	D-Glucose, NH3, Trimetaphosphate, Sulfate, Calcium, CO2, Fe3+, H+, H2O, Potassium, Magnesium, Sodium, Oxygen, Chloride, Copper2, Cobalt, Manganese, Zinc	cpd00027, cpd00013, cpd01622, cpd00048, cpd00063, cpd00011, cpd10516, cpd00067, cpd00001, cpd00205, cpd00254, cpd00971, cpd00007, cpd00099, cpd00058, cpd00149, cpd00030, cpd00034
Phosphate-Tripolyphosphate	D-Glucose, NH3, Triphosphate, Sulfate, Calcium, CO2, Fe3+, H+, H2O, Potassium, Magnesium, Sodium, Oxygen, Chloride, Copper2, Cobalt, Manganese, Zinc	cpd00027, cpd00013, cpd00421, cpd00048, cpd00063, cpd00011, cpd10516, cpd00067, cpd00001, cpd00205, cpd00254, cpd00971, cpd00007, cpd00099, cpd00058, cpd00149, cpd00030, cpd00034
Phosphate-Uridine- 2',3'- Cyclic Monophosphate	D-Glucose, NH3, 2',3'-Cyclic UMP, Sulfate, Calcium, CO2, Fe3+, H+, H2O, Potassium, Magnesium, Sodium, Oxygen, Chloride, Copper2, Cobalt, Manganese, Zinc	cpd00027, cpd00013, cpd01572, cpd00048, cpd00063, cpd00011, cpd10516, cpd00067, cpd00001, cpd00205, cpd00254, cpd00971, cpd00007, cpd00099, cpd00058, cpd00149, cpd00030, cpd00034
Phosphate-Uridine- 2'- Monophosphate	D-Glucose, NH3, Uridine 2'-phosphate, Sulfate, Calcium, CO2, Fe3+, H+, H2O, Potassium, Magnesium, Sodium, Oxygen, Chloride, Copper2, Cobalt, Manganese, Zinc	cpd00027, cpd00013, cpd01939, cpd00048, cpd00063, cpd00011, cpd10516, cpd00067, cpd00001, cpd00205, cpd00254, cpd00971, cpd00007, cpd00099, cpd00058, cpd00149, cpd00030, cpd00034
Phosphate-Uridine- 3'- Monophosphate	D-Glucose, NH3, 3'-UMP, Sulfate, Calcium, CO2, Fe3+, H+, H2O, Potassium, Magnesium, Sodium, Oxygen, Chloride, Copper2, Cobalt, Manganese, Zinc	cpd00027, cpd00013, cpd00989, cpd00048, cpd00063, cpd00011, cpd10516, cpd00067, cpd00001, cpd00205, cpd00254, cpd00971, cpd00007, cpd00099, cpd00058, cpd00149, cpd00030, cpd00034
Phosphate-Uridine- 5'- Monophosphate	D-Glucose, NH3, UMP, Sulfate, Calcium, CO2, Fe3+, H+, H2O, Potassium, Magnesium, Sodium, Oxygen, Chloride, Copper2, Cobalt, Manganese, Zinc	cpd00027, cpd00013, cpd00091, cpd00048, cpd00063, cpd00011, cpd10516, cpd00067, cpd00001, cpd00205, cpd00254, cpd00971, cpd00007, cpd00099, cpd00058, cpd00149, cpd00030, cpd00034
Phosphate-b-Glycerol Phosphate	D-Glucose, NH3, Glycerol 2-phosphate, Sulfate, Calcium, CO2, Fe3+, H+, H2O, Potassium, Magnesium, Sodium, Oxygen, Chloride, Copper2, Cobalt, Manganese, Zinc	cpd00027, cpd00013, cpd01908, cpd00048, cpd00063, cpd00011, cpd10516, cpd00067, cpd00001, cpd00205, cpd00254, cpd00971, cpd00007, cpd00099, cpd00058, cpd00149, cpd00030, cpd00034
Sulfate-2-Hydroxyethane Sulfonic Acid	D-Glucose, NH3, Orthophosphate, 2-Hydroxyethanesulfonate, Calcium, CO2, Fe3+, H+, H2O, Potassium, Magnesium, Sodium, Oxygen, Chloride, Copper2, Cobalt, Manganese, Zinc	cpd00027, cpd00013, cpd00009, cpd03048, cpd00063, cpd00011, cpd10516, cpd00067, cpd00001, cpd00205, cpd00254, cpd00971, cpd00007, cpd00099, cpd00058, cpd00149, cpd00030, cpd00034
Sulfate-Cysteamine	D-Glucose, NH3, Orthophosphate, Cysteamine, Calcium, CO2, Fe3+, H+, H2O, Potassium, Magnesium, Sodium, Oxygen, Chloride, Copper2, Cobalt, Manganese, Zinc	cpd00027, cpd00013, cpd00009, cpd01160, cpd00063, cpd00011, cpd10516, cpd00067, cpd00001, cpd00205, cpd00254, cpd00971, cpd00007, cpd00099, cpd00058, cpd00149, cpd00030, cpd00034
Sulfate-D,L-Ethionine	D-Glucose, NH3, Orthophosphate, Ethionine, Calcium, CO2, Fe3+, H+, H2O, Potassium, Magnesium, Sodium, Oxygen, Chloride, Copper2, Cobalt, Manganese, Zinc	cpd00027, cpd00013, cpd00009, cpd08093, cpd00063, cpd00011, cpd10516, cpd00067, cpd00001, cpd00205, cpd00254, cpd00971, cpd00007, cpd00099, cpd00058, cpd00149, cpd00030, cpd00034
Sulfate-D-Cysteine	D-Glucose, NH3, Orthophosphate, D-Cysteine, Calcium, CO2, Fe3+, H+, H2O, Potassium, Magnesium, Sodium, Oxygen, Chloride, Copper2, Cobalt, Manganese, Zinc	cpd00027, cpd00013, cpd00009, cpd00587, cpd00063, cpd00011, cpd10516, cpd00067, cpd00001, cpd00205, cpd00254, cpd00971, cpd00007, cpd00099, cpd00058, cpd00149, cpd00030, cpd00034
Sulfate-D-Methionine	D-Glucose, NH3, Orthophosphate, D-Methionine, Calcium, CO2, Fe3+, H+, H2O, Potassium, Magnesium, Sodium, Oxygen, Chloride, Copper2, Cobalt, Manganese, Zinc	cpd00027, cpd00013, cpd00009, cpd00637, cpd00063, cpd00011, cpd10516, cpd00067, cpd00001, cpd00205, cpd00254, cpd00971, cpd00007, cpd00099, cpd00058, cpd00149, cpd00030, cpd00034
Sulfate-Glutathione	D-Glucose, NH3, Orthophosphate, Glutathione, Calcium, CO2, Fe3+, H+, H2O, Potassium, Magnesium, Sodium, Oxygen, Chloride, Copper2, Cobalt, Manganese, Zinc	cpd00027, cpd00013, cpd00009, cpd00042, cpd00063, cpd00011, cpd10516, cpd00067, cpd00001, cpd00205, cpd00254, cpd00971, cpd00007, cpd00099, cpd00058, cpd00149, cpd00030, cpd00034
Sulfate-Hypotaurine	D-Glucose, NH3, Orthophosphate, Hypotaurine, Calcium, CO2, Fe3+, H+, H2O, Potassium, Magnesium, Sodium, Oxygen, Chloride, Copper2, Cobalt, Manganese, Zinc	cpd00027, cpd00013, cpd00009, cpd00406, cpd00063, cpd00011, cpd10516, cpd00067, cpd00001, cpd00205, cpd00254, cpd00971, cpd00007, cpd00099, cpd00058, cpd00149, cpd00030, cpd00034
Sulfate-L-Cysteine Sulfinic Acid	D-Glucose, NH3, Orthophosphate, 3-Sulfino-L-alanine, Calcium, CO2, Fe3+, H+, H2O, Potassium, Magnesium, Sodium, Oxygen, Chloride, Copper2, Cobalt, Manganese, Zinc	cpd00027, cpd00013, cpd00009, cpd00467, cpd00063, cpd00011, cpd10516, cpd00067, cpd00001, cpd00205, cpd00254, cpd00971, cpd00007, cpd00099, cpd00058, cpd00149, cpd00030, cpd00034
Sulfate-L-Djenkolic Acid	D-Glucose, NH3, Orthophosphate, L-Djenkolic acid, Calcium, CO2, Fe3+, H+, H2O, Potassium, Magnesium, Sodium, Oxygen, Chloride, Copper2, Cobalt, Manganese, Zinc	cpd00027, cpd00013, cpd00009, cpd05190, cpd00063, cpd00011, cpd10516, cpd00067, cpd00001, cpd00205, cpd00254, cpd00971, cpd00007, cpd00099, cpd00058, cpd00149, cpd00030, cpd00034
Sulfate-L-Methionine Sulfoxide	D-Glucose, NH3, Orthophosphate, L-Methionine S-oxide, Calcium, CO2, Fe3+, H+, H2O, Potassium, Magnesium, Sodium, Oxygen, Chloride, Copper2, Cobalt, Manganese, Zinc	cpd00027, cpd00013, cpd00009, cpd01914, cpd00063, cpd00011, cpd10516, cpd00067, cpd00001, cpd00205, cpd00254, cpd00971, cpd00007, cpd00099, cpd00058, cpd00149, cpd00030, cpd00034
Sulfate-Methane Sulfonic Acid	D-Glucose, NH3, Orthophosphate, Methanesulfonic acid, Calcium, CO2, Fe3+, H+, H2O, Potassium, Magnesium, Sodium, Oxygen, Chloride, Copper2, Cobalt, Manganese, Zinc	cpd00027, cpd00013, cpd00009, cpd08023, cpd00063, cpd00011, cpd10516, cpd00067, cpd00001, cpd00205, cpd00254, cpd00971, cpd00007, cpd00099, cpd00058, cpd00149, cpd00030, cpd00034
Sulfate-N-Acetyl-L-Cysteine	D-Glucose, NH3, Orthophosphate, Acetylcysteine, Calcium, CO2, Fe3+, H+, H2O, Potassium, Magnesium, Sodium, Oxygen, Chloride, Copper2, Cobalt, Manganese, Zinc	cpd00027, cpd00013, cpd00009, cpd04181, cpd00063, cpd00011, cpd10516, cpd00067, cpd00001, cpd00205, cpd00254, cpd00971, cpd00007, cpd00099, cpd00058, cpd00149, cpd00030, cpd00034
Sulfate-Sulfate	D-Glucose, NH3, Orthophosphate, Sulfate, Calcium, CO2, Fe3+, H+, H2O, Potassium, Magnesium, Sodium, Oxygen, Chloride, Copper2, Cobalt, Manganese, Zinc	cpd00027, cpd00013, cpd00009, cpd00048, cpd00063, cpd00011, cpd10516, cpd00067, cpd00001, cpd00205, cpd00254, cpd00971, cpd00007, cpd00099, cpd00058, cpd00149, cpd00030, cpd00034
Sulfate-Thiourea	D-Glucose, NH3, Orthophosphate, Thiourea, Calcium, CO2, Fe3+, H+, H2O, Potassium, Magnesium, Sodium, Oxygen, Chloride, Copper2, Cobalt, Manganese, Zinc	cpd00027, cpd00013, cpd00009, cpd10114, cpd00063, cpd00011, cpd10516, cpd00067, cpd00001, cpd00205, cpd00254, cpd00971, cpd00007, cpd00099, cpd00058, cpd00149, cpd00030, cpd00034
Sulfate-p-Amino Benzene Sulfonic Acid	D-Glucose, NH3, Orthophosphate, 4-Aminobenzenesulfonate, Calcium, CO2, Fe3+, H+, H2O, Potassium, Magnesium, Sodium, Oxygen, Chloride, Copper2, Cobalt, Manganese, Zinc	cpd00027, cpd00013, cpd00009, cpd03776, cpd00063, cpd00011, cpd10516, cpd00067, cpd00001, cpd00205, cpd00254, cpd00971, cpd00007, cpd00099, cpd00058, cpd00149, cpd00030, cpd00034
Nitrogen-Xanthine	D-Glucose, Xanthine, Orthophosphate, Sulfate, Calcium, CO2, Fe3+, H+, H2O, Potassium, Magnesium, Sodium, Oxygen, Chloride, Copper2, Cobalt, Manganese, Zinc	cpd00027, cpd00309, cpd00009, cpd00048, cpd00063, cpd00011, cpd10516, cpd00067, cpd00001, cpd00205, cpd00254, cpd00971, cpd00007, cpd00099, cpd00058, cpd00149, cpd00030, cpd00034
Nitrogen-Xanthosine	D-Glucose, Xanthosine, Orthophosphate, Sulfate, Calcium, CO2, Fe3+, H+, H2O, Potassium, Magnesium, Sodium, Oxygen, Chloride, Copper2, Cobalt, Manganese, Zinc	cpd00027, cpd01217, cpd00009, cpd00048, cpd00063, cpd00011, cpd10516, cpd00067, cpd00001, cpd00205, cpd00254, cpd00971, cpd00007, cpd00099, cpd00058, cpd00149, cpd00030, cpd00034
Nitrogen-b-Phenylethylamine	D-Glucose, Phenethylamine, Orthophosphate, Sulfate, Calcium, CO2, Fe3+, H+, H2O, Potassium, Magnesium, Sodium, Oxygen, Chloride, Copper2, Cobalt, Manganese, Zinc	cpd00027, cpd03161, cpd00009, cpd00048, cpd00063, cpd00011, cpd10516, cpd00067, cpd00001, cpd00205, cpd00254, cpd00971, cpd00007, cpd00099, cpd00058, cpd00149, cpd00030, cpd00034
Nitrogen-d-Amino-N-Valeric Acid	D-Glucose, 5-Aminopentanoate, Orthophosphate, Sulfate, Calcium, CO2, Fe3+, H+, H2O, Potassium, Magnesium, Sodium, Oxygen, Chloride, Copper2, Cobalt, Manganese, Zinc	cpd00027, cpd00339, cpd00009, cpd00048, cpd00063, cpd00011, cpd10516, cpd00067, cpd00001, cpd00205, cpd00254, cpd00971, cpd00007, cpd00099, cpd00058, cpd00149, cpd00030, cpd00034
Nitrogen-e-Amino-N-Caproic Acid	D-Glucose, 6-Aminohexanoate, Orthophosphate, Sulfate, Calcium, CO2, Fe3+, H+, H2O, Potassium, Magnesium, Sodium, Oxygen, Chloride, Copper2, Cobalt, Manganese, Zinc	cpd00027, cpd01588, cpd00009, cpd00048, cpd00063, cpd00011, cpd10516, cpd00067, cpd00001, cpd00205, cpd00254, cpd00971, cpd00007, cpd00099, cpd00058, cpd00149, cpd00030, cpd00034
Nitrogen-g-Amino-N-Butyric Acid	D-Glucose, 4-Aminobutanoate, Orthophosphate, Sulfate, Calcium, CO2, Fe3+, H+, H2O, Potassium, Magnesium, Sodium, Oxygen, Chloride, Copper2, Cobalt, Manganese, Zinc	cpd00027, cpd00281, cpd00009, cpd00048, cpd00063, cpd00011, cpd10516, cpd00067, cpd00001, cpd00205, cpd00254, cpd00971, cpd00007, cpd00099, cpd00058, cpd00149, cpd00030, cpd00034
Phosphate-2-Aminoethyl Phosphonic Acid	D-Glucose, NH3, (2-Aminoethyl)phosphonate, Sulfate, Calcium, CO2, Fe3+, H+, H2O, Potassium, Magnesium, Sodium, Oxygen, Chloride, Copper2, Cobalt, Manganese, Zinc	cpd00027, cpd00013, cpd02233, cpd00048, cpd00063, cpd00011, cpd10516, cpd00067, cpd00001, cpd00205, cpd00254, cpd00971, cpd00007, cpd00099, cpd00058, cpd00149, cpd00030, cpd00034
Phosphate-2-Deoxy-D-Glucose 6-Phosphate	D-Glucose, NH3, 2-Deoxy-D-glucose 6-phosphate, Sulfate, Calcium, CO2, Fe3+, H+, H2O, Potassium, Magnesium, Sodium, Oxygen, Chloride, Copper2, Cobalt, Manganese, Zinc	cpd00027, cpd00013, cpd03805, cpd00048, cpd00063, cpd00011, cpd10516, cpd00067, cpd00001, cpd00205, cpd00254, cpd00971, cpd00007, cpd00099, cpd00058, cpd00149, cpd00030, cpd00034
Phosphate-6-Phospho-Gluconic Acid	D-Glucose, NH3, 6-Phospho-D-gluconate, Sulfate, Calcium, CO2, Fe3+, H+, H2O, Potassium, Magnesium, Sodium, Oxygen, Chloride, Copper2, Cobalt, Manganese, Zinc	cpd00027, cpd00013, cpd00284, cpd00048, cpd00063, cpd00011, cpd10516, cpd00067, cpd00001, cpd00205, cpd00254, cpd00971, cpd00007, cpd00099, cpd00058, cpd00149, cpd00030, cpd00034
Phosphate-Adenosine- 2',3'-Cyclic Monophosphate	D-Glucose, NH3, 2',3'-Cyclic AMP, Sulfate, Calcium, CO2, Fe3+, H+, H2O, Potassium, Magnesium, Sodium, Oxygen, Chloride, Copper2, Cobalt, Manganese, Zinc	cpd00027, cpd00013, cpd01570, cpd00048, cpd00063, cpd00011, cpd10516, cpd00067, cpd00001, cpd00205, cpd00254, cpd00971, cpd00007, cpd00099, cpd00058, cpd00149, cpd00030, cpd00034
Phosphate-Adenosine- 2'-Monophosphate	D-Glucose, NH3, Adenosine 2'-phosphate, Sulfate, Calcium, CO2, Fe3+, H+, H2O, Potassium, Magnesium, Sodium, Oxygen, Chloride, Copper2, Cobalt, Manganese, Zinc	cpd00027, cpd00013, cpd00700, cpd00048, cpd00063, cpd00011, cpd10516, cpd00067, cpd00001, cpd00205, cpd00254, cpd00971, cpd00007, cpd00099, cpd00058, cpd00149, cpd00030, cpd00034
Phosphate-Adenosine- 3'-Monophosphate	D-Glucose, NH3, 3'-AMP, Sulfate, Calcium, CO2, Fe3+, H+, H2O, Potassium, Magnesium, Sodium, Oxygen, Chloride, Copper2, Cobalt, Manganese, Zinc	cpd00027, cpd00013, cpd00988, cpd00048, cpd00063, cpd00011, cpd10516, cpd00067, cpd00001, cpd00205, cpd00254, cpd00971, cpd00007, cpd00099, cpd00058, cpd00149, cpd00030, cpd00034
Phosphate-Adenosine- 5'-Monophosphate	D-Glucose, NH3, AMP, Sulfate, Calcium, CO2, Fe3+, H+, H2O, Potassium, Magnesium, Sodium, Oxygen, Chloride, Copper2, Cobalt, Manganese, Zinc	cpd00027, cpd00013, cpd00018, cpd00048, cpd00063, cpd00011, cpd10516, cpd00067, cpd00001, cpd00205, cpd00254, cpd00971, cpd00007, cpd00099, cpd00058, cpd00149, cpd00030, cpd00034
Phosphate-Carbamyl Phosphate	D-Glucose, NH3, N-Carbamyl-L-glutamate, Sulfate, Calcium, CO2, Fe3+, H+, H2O, Potassium, Magnesium, Sodium, Oxygen, Chloride, Copper2, Cobalt, Manganese, Zinc	cpd00027, cpd00013, cpd03460, cpd00048, cpd00063, cpd00011, cpd10516, cpd00067, cpd00001, cpd00205, cpd00254, cpd00971, cpd00007, cpd00099, cpd00058, cpd00149, cpd00030, cpd00034
Phosphate-Cytidine- 2',3'-Cyclic Monophosphate	D-Glucose, NH3, 2',3'-Cyclic CMP, Sulfate, Calcium, CO2, Fe3+, H+, H2O, Potassium, Magnesium, Sodium, Oxygen, Chloride, Copper2, Cobalt, Manganese, Zinc	cpd00027, cpd00013, cpd01571, cpd00048, cpd00063, cpd00011, cpd10516, cpd00067, cpd00001, cpd00205, cpd00254, cpd00971, cpd00007, cpd00099, cpd00058, cpd00149, cpd00030, cpd00034
Phosphate-Cytidine- 2'- Monophosphate	D-Glucose, NH3, Cytidine 2'-phosphate, Sulfate, Calcium, CO2, Fe3+, H+, H2O, Potassium, Magnesium, Sodium, Oxygen, Chloride, Copper2, Cobalt, Manganese, Zinc	cpd00027, cpd00013, cpd01991, cpd00048, cpd00063, cpd00011, cpd10516, cpd00067, cpd00001, cpd00205, cpd00254, cpd00971, cpd00007, cpd00099, cpd00058, cpd00149, cpd00030, cpd00034
Phosphate-Cytidine- 3',5'-Cyclic Monophosphate	D-Glucose, NH3, 3',5'-Cyclic CMP, Sulfate, Calcium, CO2, Fe3+, H+, H2O, Potassium, Magnesium, Sodium, Oxygen, Chloride, Copper2, Cobalt, Manganese, Zinc	cpd00027, cpd00013, cpd00696, cpd00048, cpd00063, cpd00011, cpd10516, cpd00067, cpd00001, cpd00205, cpd00254, cpd00971, cpd00007, cpd00099, cpd00058, cpd00149, cpd00030, cpd00034
Phosphate-Cytidine- 3'- Monophosphate	D-Glucose, NH3, 3'-CMP, Sulfate, Calcium, CO2, Fe3+, H+, H2O, Potassium, Magnesium, Sodium, Oxygen, Chloride, Copper2, Cobalt, Manganese, Zinc	cpd00027, cpd00013, cpd03454, cpd00048, cpd00063, cpd00011, cpd10516, cpd00067, cpd00001, cpd00205, cpd00254, cpd00971, cpd00007, cpd00099, cpd00058, cpd00149, cpd00030, cpd00034
Phosphate-Cytidine- 5'- Monophosphate	D-Glucose, NH3, CMP, Sulfate, Calcium, CO2, Fe3+, H+, H2O, Potassium, Magnesium, Sodium, Oxygen, Chloride, Copper2, Cobalt, Manganese, Zinc	cpd00027, cpd00013, cpd00046, cpd00048, cpd00063, cpd00011, cpd10516, cpd00067, cpd00001, cpd00205, cpd00254, cpd00971, cpd00007, cpd00099, cpd00058, cpd00149, cpd00030, cpd00034
Phosphate-D,L-a-Glycerol Phosphate	D-Glucose, NH3, sn-Glycerol 3-phosphate, Sulfate, Calcium, CO2, Fe3+, H+, H2O, Potassium, Magnesium, Sodium, Oxygen, Chloride, Copper2, Cobalt, Manganese, Zinc	cpd00027, cpd00013, cpd00080, cpd00048, cpd00063, cpd00011, cpd10516, cpd00067, cpd00001, cpd00205, cpd00254, cpd00971, cpd00007, cpd00099, cpd00058, cpd00149, cpd00030, cpd00034
Phosphate-D-2-Phospho-Glyceric Acid	D-Glucose, NH3, 2-Phospho-D-glycerate, Sulfate, Calcium, CO2, Fe3+, H+, H2O, Potassium, Magnesium, Sodium, Oxygen, Chloride, Copper2, Cobalt, Manganese, Zinc	cpd00027, cpd00013, cpd00482, cpd00048, cpd00063, cpd00011, cpd10516, cpd00067, cpd00001, cpd00205, cpd00254, cpd00971, cpd00007, cpd00099, cpd00058, cpd00149, cpd00030, cpd00034
Phosphate-D-3-Phospho-Glyceric Acid	D-Glucose, NH3, 3-Phospho-D-glycerate, Sulfate, Calcium, CO2, Fe3+, H+, H2O, Potassium, Magnesium, Sodium, Oxygen, Chloride, Copper2, Cobalt, Manganese, Zinc	cpd00027, cpd00013, cpd00169, cpd00048, cpd00063, cpd00011, cpd10516, cpd00067, cpd00001, cpd00205, cpd00254, cpd00971, cpd00007, cpd00099, cpd00058, cpd00149, cpd00030, cpd00034
Phosphate-D-Glucosamine-6-Phosphate	D-Glucose, NH3, D-Glucosamine 6-phosphate, Sulfate, Calcium, CO2, Fe3+, H+, H2O, Potassium, Magnesium, Sodium, Oxygen, Chloride, Copper2, Cobalt, Manganese, Zinc	cpd00027, cpd00013, cpd00288, cpd00048, cpd00063, cpd00011, cpd10516, cpd00067, cpd00001, cpd00205, cpd00254, cpd00971, cpd00007, cpd00099, cpd00058, cpd00149, cpd00030, cpd00034
Phosphate-D-Glucose-1-Phosphate	D-Glucose, NH3, D-Glucose 1-phosphate, Sulfate, Calcium, CO2, Fe3+, H+, H2O, Potassium, Magnesium, Sodium, Oxygen, Chloride, Copper2, Cobalt, Manganese, Zinc	cpd00027, cpd00013, cpd00089, cpd00048, cpd00063, cpd00011, cpd10516, cpd00067, cpd00001, cpd00205, cpd00254, cpd00971, cpd00007, cpd00099, cpd00058, cpd00149, cpd00030, cpd00034
Phosphate-D-Glucose-6-Phosphate	D-Glucose, NH3, D-Glucose 6-phosphate, Sulfate, Calcium, CO2, Fe3+, H+, H2O, Potassium, Magnesium, Sodium, Oxygen, Chloride, Copper2, Cobalt, Manganese, Zinc	cpd00027, cpd00013, cpd00079, cpd00048, cpd00063, cpd00011, cpd10516, cpd00067, cpd00001, cpd00205, cpd00254, cpd00971, cpd00007, cpd00099, cpd00058, cpd00149, cpd00030, cpd00034
Phosphate-D-Mannose-1-Phosphate	D-Glucose, NH3, C03812, Sulfate, Calcium, CO2, Fe3+, H+, H2O, Potassium, Magnesium, Sodium, Oxygen, Chloride, Copper2, Cobalt, Manganese, Zinc	cpd00027, cpd00013, C03812, cpd00048, cpd00063, cpd00011, cpd10516, cpd00067, cpd00001, cpd00205, cpd00254, cpd00971, cpd00007, cpd00099, cpd00058, cpd00149, cpd00030, cpd00034
Phosphate-D-Mannose-6-Phosphate	D-Glucose, NH3, D-Mannose 6-phosphate, Sulfate, Calcium, CO2, Fe3+, H+, H2O, Potassium, Magnesium, Sodium, Oxygen, Chloride, Copper2, Cobalt, Manganese, Zinc	cpd00027, cpd00013, cpd00235, cpd00048, cpd00063, cpd00011, cpd10516, cpd00067, cpd00001, cpd00205, cpd00254, cpd00971, cpd00007, cpd00099, cpd00058, cpd00149, cpd00030, cpd00034
Phosphate-Guanosine- 2',3'-Cyclic Monophosphate	D-Glucose, NH3, 2',3'-Cyclic GMP, Sulfate, Calcium, CO2, Fe3+, H+, H2O, Potassium, Magnesium, Sodium, Oxygen, Chloride, Copper2, Cobalt, Manganese, Zinc	cpd00027, cpd00013, cpd03702, cpd00048, cpd00063, cpd00011, cpd10516, cpd00067, cpd00001, cpd00205, cpd00254, cpd00971, cpd00007, cpd00099, cpd00058, cpd00149, cpd00030, cpd00034
Phosphate-Guanosine- 3',5'-Cyclic Monophosphate	D-Glucose, NH3, 3',5'-Cyclic GMP, Sulfate, Calcium, CO2, Fe3+, H+, H2O, Potassium, Magnesium, Sodium, Oxygen, Chloride, Copper2, Cobalt, Manganese, Zinc	cpd00027, cpd00013, cpd00697, cpd00048, cpd00063, cpd00011, cpd10516, cpd00067, cpd00001, cpd00205, cpd00254, cpd00971, cpd00007, cpd00099, cpd00058, cpd00149, cpd00030, cpd00034
Phosphate-Guanosine- 3'-Monophosphate	D-Glucose, NH3, Guanosine 3'-phosphate, Sulfate, Calcium, CO2, Fe3+, H+, H2O, Potassium, Magnesium, Sodium, Oxygen, Chloride, Copper2, Cobalt, Manganese, Zinc	cpd00027, cpd00013, cpd03701, cpd00048, cpd00063, cpd00011, cpd10516, cpd00067, cpd00001, cpd00205, cpd00254, cpd00971, cpd00007, cpd00099, cpd00058, cpd00149, cpd00030, cpd00034
Phosphate-Guanosine- 5'-Monophosphate	D-Glucose, NH3, GMP, Sulfate, Calcium, CO2, Fe3+, H+, H2O, Potassium, Magnesium, Sodium, Oxygen, Chloride, Copper2, Cobalt, Manganese, Zinc	cpd00027, cpd00013, cpd00126, cpd00048, cpd00063, cpd00011, cpd10516, cpd00067, cpd00001, cpd00205, cpd00254, cpd00971, cpd00007, cpd00099, cpd00058, cpd00149, cpd00030, cpd00034
Phosphate-O-Phospho-D-Serine	D-Glucose, NH3, D-O-Phosphoserine, Sulfate, Calcium, CO2, Fe3+, H+, H2O, Potassium, Magnesium, Sodium, Oxygen, Chloride, Copper2, Cobalt, Manganese, Zinc	cpd00027, cpd00013, cpd01665, cpd00048, cpd00063, cpd00011, cpd10516, cpd00067, cpd00001, cpd00205, cpd00254, cpd00971, cpd00007, cpd00099, cpd00058, cpd00149, cpd00030, cpd00034
Phosphate-O-Phospho-D-Tyrosine	D-Glucose, NH3, Phosphotyrosine, Sulfate, Calcium, CO2, Fe3+, H+, H2O, Potassium, Magnesium, Sodium, Oxygen, Chloride, Copper2, Cobalt, Manganese, Zinc	cpd00027, cpd00013, cpd03912, cpd00048, cpd00063, cpd00011, cpd10516, cpd00067, cpd00001, cpd00205, cpd00254, cpd00971, cpd00007, cpd00099, cpd00058, cpd00149, cpd00030, cpd00034
Phosphate-O-Phospho-L-Serine	D-Glucose, NH3, phosphoserine, Sulfate, Calcium, CO2, Fe3+, H+, H2O, Potassium, Magnesium, Sodium, Oxygen, Chloride, Copper2, Cobalt, Manganese, Zinc	cpd00027, cpd00013, cpd00738, cpd00048, cpd00063, cpd00011, cpd10516, cpd00067, cpd00001, cpd00205, cpd00254, cpd00971, cpd00007, cpd00099, cpd00058, cpd00149, cpd00030, cpd00034
Phosphate-O-Phospho-L-Threonine	D-Glucose, NH3, L-Threonine O-3-phosphate, Sulfate, Calcium, CO2, Fe3+, H+, H2O, Potassium, Magnesium, Sodium, Oxygen, Chloride, Copper2, Cobalt, Manganese, Zinc	cpd00027, cpd00013, cpd08928, cpd00048, cpd00063, cpd00011, cpd10516, cpd00067, cpd00001, cpd00205, cpd00254, cpd00971, cpd00007, cpd00099, cpd00058, cpd00149, cpd00030, cpd00034
Phosphate-O-Phospho-L-Tyrosine	D-Glucose, NH3, Phosphotyrosine, Sulfate, Calcium, CO2, Fe3+, H+, H2O, Potassium, Magnesium, Sodium, Oxygen, Chloride, Copper2, Cobalt, Manganese, Zinc	cpd00027, cpd00013, cpd03912, cpd00048, cpd00063, cpd00011, cpd10516, cpd00067, cpd00001, cpd00205, cpd00254, cpd00971, cpd00007, cpd00099, cpd00058, cpd00149, cpd00030, cpd00034
Phosphate-O-Phosphoryl-Ethanolamine	D-Glucose, NH3, Ethanolamine phosphate, Sulfate, Calcium, CO2, Fe3+, H+, H2O, Potassium, Magnesium, Sodium, Oxygen, Chloride, Copper2, Cobalt, Manganese, Zinc	cpd00027, cpd00013, cpd00285, cpd00048, cpd00063, cpd00011, cpd10516, cpd00067, cpd00001, cpd00205, cpd00254, cpd00971, cpd00007, cpd00099, cpd00058, cpd00149, cpd00030, cpd00034
Phosphate-Phosphate	D-Glucose, NH3, Orthophosphate, Sulfate, Calcium, CO2, Fe3+, H+, H2O, Potassium, Magnesium, Sodium, Oxygen, Chloride, Copper2, Cobalt, Manganese, Zinc	cpd00027, cpd00013, cpd00009, cpd00048, cpd00063, cpd00011, cpd10516, cpd00067, cpd00001, cpd00205, cpd00254, cpd00971, cpd00007, cpd00099, cpd00058, cpd00149, cpd00030, cpd00034
Phosphate-Phospho-Glycolic Acid	D-Glucose, NH3, 2-Phosphoglycolate, Sulfate, Calcium, CO2, Fe3+, H+, H2O, Potassium, Magnesium, Sodium, Oxygen, Chloride, Copper2, Cobalt, Manganese, Zinc	cpd00027, cpd00013, cpd00727, cpd00048, cpd00063, cpd00011, cpd10516, cpd00067, cpd00001, cpd00205, cpd00254, cpd00971, cpd00007, cpd00099, cpd00058, cpd00149, cpd00030, cpd00034
Phosphate-Phospho-L-Arginine	D-Glucose, NH3, L-Arginine phosphate, Sulfate, Calcium, CO2, Fe3+, H+, H2O, Potassium, Magnesium, Sodium, Oxygen, Chloride, Copper2, Cobalt, Manganese, Zinc	cpd00027, cpd00013, cpd03535, cpd00048, cpd00063, cpd00011, cpd10516, cpd00067, cpd00001, cpd00205, cpd00254, cpd00971, cpd00007, cpd00099, cpd00058, cpd00149, cpd00030, cpd00034
Phosphate-Phosphocreatine	D-Glucose, NH3, Phosphocreatine, Sulfate, Calcium, CO2, Fe3+, H+, H2O, Potassium, Magnesium, Sodium, Oxygen, Chloride, Copper2, Cobalt, Manganese, Zinc	cpd00027, cpd00013, cpd01550, cpd00048, cpd00063, cpd00011, cpd10516, cpd00067, cpd00001, cpd00205, cpd00254, cpd00971, cpd00007, cpd00099, cpd00058, cpd00149, cpd00030, cpd00034
Phosphate-Phosphoenol Pyruvate	D-Glucose, NH3, Phosphoenolpyruvate, Sulfate, Calcium, CO2, Fe3+, H+, H2O, Potassium, Magnesium, Sodium, Oxygen, Chloride, Copper2, Cobalt, Manganese, Zinc	cpd00027, cpd00013, cpd00061, cpd00048, cpd00063, cpd00011, cpd10516, cpd00067, cpd00001, cpd00205, cpd00254, cpd00971, cpd00007, cpd00099, cpd00058, cpd00149, cpd00030, cpd00034
Phosphate-Phosphono Acetic Acid	D-Glucose, NH3, Phosphonoacetate, Sulfate, Calcium, CO2, Fe3+, H+, H2O, Potassium, Magnesium, Sodium, Oxygen, Chloride, Copper2, Cobalt, Manganese, Zinc	cpd00027, cpd00013, cpd03385, cpd00048, cpd00063, cpd00011, cpd10516, cpd00067, cpd00001, cpd00205, cpd00254, cpd00971, cpd00007, cpd00099, cpd00058, cpd00149, cpd00030, cpd00034
Phosphate-Phosphoryl Choline	D-Glucose, NH3, Choline phosphate, Sulfate, Calcium, CO2, Fe3+, H+, H2O, Potassium, Magnesium, Sodium, Oxygen, Chloride, Copper2, Cobalt, Manganese, Zinc	cpd00027, cpd00013, cpd00457, cpd00048, cpd00063, cpd00011, cpd10516, cpd00067, cpd00001, cpd00205, cpd00254, cpd00971, cpd00007, cpd00099, cpd00058, cpd00149, cpd00030, cpd00034
Phosphate-Pyrophosphate	D-Glucose, NH3, Pyrophosphate, Sulfate, Calcium, CO2, Fe3+, H+, H2O, Potassium, Magnesium, Sodium, Oxygen, Chloride, Copper2, Cobalt, Manganese, Zinc	cpd00027, cpd00013, cpd00012, cpd00048, cpd00063, cpd00011, cpd10516, cpd00067, cpd00001, cpd00205, cpd00254, cpd00971, cpd00007, cpd00099, cpd00058, cpd00149, cpd00030, cpd00034
Phosphate-Thymidine- 5'-Monophosphate	D-Glucose, NH3, dTMP, Sulfate, Calcium, CO2, Fe3+, H+, H2O, Potassium, Magnesium, Sodium, Oxygen, Chloride, Copper2, Cobalt, Manganese, Zinc	cpd00027, cpd00013, cpd00298, cpd00048, cpd00063, cpd00011, cpd10516, cpd00067, cpd00001, cpd00205, cpd00254, cpd00971, cpd00007, cpd00099, cpd00058, cpd00149, cpd00030, cpd00034
Phosphate-Trimetaphosphate	D-Glucose, NH3, Trimetaphosphate, Sulfate, Calcium, CO2, Fe3+, H+, H2O, Potassium, Magnesium, Sodium, Oxygen, Chloride, Copper2, Cobalt, Manganese, Zinc	cpd00027, cpd00013, cpd01622, cpd00048, cpd00063, cpd00011, cpd10516, cpd00067, cpd00001, cpd00205, cpd00254, cpd00971, cpd00007, cpd00099, cpd00058, cpd00149, cpd00030, cpd00034
Phosphate-Tripolyphosphate	D-Glucose, NH3, Triphosphate, Sulfate, Calcium, CO2, Fe3+, H+, H2O, Potassium, Magnesium, Sodium, Oxygen, Chloride, Copper2, Cobalt, Manganese, Zinc	cpd00027, cpd00013, cpd00421, cpd00048, cpd00063, cpd00011, cpd10516, cpd00067, cpd00001, cpd00205, cpd00254, cpd00971, cpd00007, cpd00099, cpd00058, cpd00149, cpd00030, cpd00034
Phosphate-Uridine- 2',3'- Cyclic Monophosphate	D-Glucose, NH3, 2',3'-Cyclic UMP, Sulfate, Calcium, CO2, Fe3+, H+, H2O, Potassium, Magnesium, Sodium, Oxygen, Chloride, Copper2, Cobalt, Manganese, Zinc	cpd00027, cpd00013, cpd01572, cpd00048, cpd00063, cpd00011, cpd10516, cpd00067, cpd00001, cpd00205, cpd00254, cpd00971, cpd00007, cpd00099, cpd00058, cpd00149, cpd00030, cpd00034
Phosphate-Uridine- 2'- Monophosphate	D-Glucose, NH3, Uridine 2'-phosphate, Sulfate, Calcium, CO2, Fe3+, H+, H2O, Potassium, Magnesium, Sodium, Oxygen, Chloride, Copper2, Cobalt, Manganese, Zinc	cpd00027, cpd00013, cpd01939, cpd00048, cpd00063, cpd00011, cpd10516, cpd00067, cpd00001, cpd00205, cpd00254, cpd00971, cpd00007, cpd00099, cpd00058, cpd00149, cpd00030, cpd00034
Phosphate-Uridine- 3'- Monophosphate	D-Glucose, NH3, 3'-UMP, Sulfate, Calcium, CO2, Fe3+, H+, H2O, Potassium, Magnesium, Sodium, Oxygen, Chloride, Copper2, Cobalt, Manganese, Zinc	cpd00027, cpd00013, cpd00989, cpd00048, cpd00063, cpd00011, cpd10516, cpd00067, cpd00001, cpd00205, cpd00254, cpd00971, cpd00007, cpd00099, cpd00058, cpd00149, cpd00030, cpd00034
Phosphate-Uridine- 5'- Monophosphate	D-Glucose, NH3, UMP, Sulfate, Calcium, CO2, Fe3+, H+, H2O, Potassium, Magnesium, Sodium, Oxygen, Chloride, Copper2, Cobalt, Manganese, Zinc	cpd00027, cpd00013, cpd00091, cpd00048, cpd00063, cpd00011, cpd10516, cpd00067, cpd00001, cpd00205, cpd00254, cpd00971, cpd00007, cpd00099, cpd00058, cpd00149, cpd00030, cpd00034
Sulfate-2-Hydroxyethane Sulfonic Acid	D-Glucose, NH3, Orthophosphate, 2-Hydroxyethanesulfonate, Calcium, CO2, Fe3+, H+, H2O, Potassium, Magnesium, Sodium, Oxygen, Chloride, Copper2, Cobalt, Manganese, Zinc	cpd00027, cpd00013, cpd00009, cpd03048, cpd00063, cpd00011, cpd10516, cpd00067, cpd00001, cpd00205, cpd00254, cpd00971, cpd00007, cpd00099, cpd00058, cpd00149, cpd00030, cpd00034
Sulfate-Butane Sulfonic Acid	D-Glucose, NH3, Orthophosphate, butanesulfonate, Calcium, CO2, Fe3+, H+, H2O, Potassium, Magnesium, Sodium, Oxygen, Chloride, Copper2, Cobalt, Manganese, Zinc	cpd00027, cpd00013, cpd00009, cpd11596, cpd00063, cpd00011, cpd10516, cpd00067, cpd00001, cpd00205, cpd00254, cpd00971, cpd00007, cpd00099, cpd00058, cpd00149, cpd00030, cpd00034
Sulfate-Cystathionine	D-Glucose, NH3, Orthophosphate, Cystathionine, Calcium, CO2, Fe3+, H+, H2O, Potassium, Magnesium, Sodium, Oxygen, Chloride, Copper2, Cobalt, Manganese, Zinc	cpd00027, cpd00013, cpd00009, cpd00424, cpd00063, cpd00011, cpd10516, cpd00067, cpd00001, cpd00205, cpd00254, cpd00971, cpd00007, cpd00099, cpd00058, cpd00149, cpd00030, cpd00034
Sulfate-Cysteamine	D-Glucose, NH3, Orthophosphate, Cysteamine, Calcium, CO2, Fe3+, H+, H2O, Potassium, Magnesium, Sodium, Oxygen, Chloride, Copper2, Cobalt, Manganese, Zinc	cpd00027, cpd00013, cpd00009, cpd01160, cpd00063, cpd00011, cpd10516, cpd00067, cpd00001, cpd00205, cpd00254, cpd00971, cpd00007, cpd00099, cpd00058, cpd00149, cpd00030, cpd00034
Sulfate-D,L-Ethionine	D-Glucose, NH3, Orthophosphate, Ethionine, Calcium, CO2, Fe3+, H+, H2O, Potassium, Magnesium, Sodium, Oxygen, Chloride, Copper2, Cobalt, Manganese, Zinc	cpd00027, cpd00013, cpd00009, cpd08093, cpd00063, cpd00011, cpd10516, cpd00067, cpd00001, cpd00205, cpd00254, cpd00971, cpd00007, cpd00099, cpd00058, cpd00149, cpd00030, cpd00034
Sulfate-D,L-Lipoamide	D-Glucose, NH3, Orthophosphate, Lipoamide, Calcium, CO2, Fe3+, H+, H2O, Potassium, Magnesium, Sodium, Oxygen, Chloride, Copper2, Cobalt, Manganese, Zinc	cpd00027, cpd00013, cpd00009, cpd00213, cpd00063, cpd00011, cpd10516, cpd00067, cpd00001, cpd00205, cpd00254, cpd00971, cpd00007, cpd00099, cpd00058, cpd00149, cpd00030, cpd00034
Sulfate-D-Cysteine	D-Glucose, NH3, Orthophosphate, D-Cysteine, Calcium, CO2, Fe3+, H+, H2O, Potassium, Magnesium, Sodium, Oxygen, Chloride, Copper2, Cobalt, Manganese, Zinc	cpd00027, cpd00013, cpd00009, cpd00587, cpd00063, cpd00011, cpd10516, cpd00067, cpd00001, cpd00205, cpd00254, cpd00971, cpd00007, cpd00099, cpd00058, cpd00149, cpd00030, cpd00034
Sulfate-D-Methionine	D-Glucose, NH3, Orthophosphate, D-Methionine, Calcium, CO2, Fe3+, H+, H2O, Potassium, Magnesium, Sodium, Oxygen, Chloride, Copper2, Cobalt, Manganese, Zinc	cpd00027, cpd00013, cpd00009, cpd00637, cpd00063, cpd00011, cpd10516, cpd00067, cpd00001, cpd00205, cpd00254, cpd00971, cpd00007, cpd00099, cpd00058, cpd00149, cpd00030, cpd00034
Sulfate-Glutathione	D-Glucose, NH3, Orthophosphate, Glutathione, Calcium, CO2, Fe3+, H+, H2O, Potassium, Magnesium, Sodium, Oxygen, Chloride, Copper2, Cobalt, Manganese, Zinc	cpd00027, cpd00013, cpd00009, cpd00042, cpd00063, cpd00011, cpd10516, cpd00067, cpd00001, cpd00205, cpd00254, cpd00971, cpd00007, cpd00099, cpd00058, cpd00149, cpd00030, cpd00034
Sulfate-Hypotaurine	D-Glucose, NH3, Orthophosphate, Hypotaurine, Calcium, CO2, Fe3+, H+, H2O, Potassium, Magnesium, Sodium, Oxygen, Chloride, Copper2, Cobalt, Manganese, Zinc	cpd00027, cpd00013, cpd00009, cpd00406, cpd00063, cpd00011, cpd10516, cpd00067, cpd00001, cpd00205, cpd00254, cpd00971, cpd00007, cpd00099, cpd00058, cpd00149, cpd00030, cpd00034
Sulfate-L-Cysteic Acid	D-Glucose, NH3, Orthophosphate, L-Cysteate, Calcium, CO2, Fe3+, H+, H2O, Potassium, Magnesium, Sodium, Oxygen, Chloride, Copper2, Cobalt, Manganese, Zinc	cpd00027, cpd00013, cpd00009, cpd00395, cpd00063, cpd00011, cpd10516, cpd00067, cpd00001, cpd00205, cpd00254, cpd00971, cpd00007, cpd00099, cpd00058, cpd00149, cpd00030, cpd00034
Sulfate-L-Cysteine	D-Glucose, NH3, Orthophosphate, L-Cysteine, Calcium, CO2, Fe3+, H+, H2O, Potassium, Magnesium, Sodium, Oxygen, Chloride, Copper2, Cobalt, Manganese, Zinc	cpd00027, cpd00013, cpd00009, cpd00084, cpd00063, cpd00011, cpd10516, cpd00067, cpd00001, cpd00205, cpd00254, cpd00971, cpd00007, cpd00099, cpd00058, cpd00149, cpd00030, cpd00034
Sulfate-L-Cysteine Sulfinic Acid	D-Glucose, NH3, Orthophosphate, 3-Sulfino-L-alanine, Calcium, CO2, Fe3+, H+, H2O, Potassium, Magnesium, Sodium, Oxygen, Chloride, Copper2, Cobalt, Manganese, Zinc	cpd00027, cpd00013, cpd00009, cpd00467, cpd00063, cpd00011, cpd10516, cpd00067, cpd00001, cpd00205, cpd00254, cpd00971, cpd00007, cpd00099, cpd00058, cpd00149, cpd00030, cpd00034
Sulfate-L-Cysteinyl-Glycine	D-Glucose, NH3, Orthophosphate, Cys-Gly, Calcium, CO2, Fe3+, H+, H2O, Potassium, Magnesium, Sodium, Oxygen, Chloride, Copper2, Cobalt, Manganese, Zinc	cpd00027, cpd00013, cpd00009, cpd01017, cpd00063, cpd00011, cpd10516, cpd00067, cpd00001, cpd00205, cpd00254, cpd00971, cpd00007, cpd00099, cpd00058, cpd00149, cpd00030, cpd00034
Sulfate-L-Djenkolic Acid	D-Glucose, NH3, Orthophosphate, L-Djenkolic acid, Calcium, CO2, Fe3+, H+, H2O, Potassium, Magnesium, Sodium, Oxygen, Chloride, Copper2, Cobalt, Manganese, Zinc	cpd00027, cpd00013, cpd00009, cpd05190, cpd00063, cpd00011, cpd10516, cpd00067, cpd00001, cpd00205, cpd00254, cpd00971, cpd00007, cpd00099, cpd00058, cpd00149, cpd00030, cpd00034
Sulfate-L-Methionine	D-Glucose, NH3, Orthophosphate, L-Methionine, Calcium, CO2, Fe3+, H+, H2O, Potassium, Magnesium, Sodium, Oxygen, Chloride, Copper2, Cobalt, Manganese, Zinc	cpd00027, cpd00013, cpd00009, cpd00060, cpd00063, cpd00011, cpd10516, cpd00067, cpd00001, cpd00205, cpd00254, cpd00971, cpd00007, cpd00099, cpd00058, cpd00149, cpd00030, cpd00034
Sulfate-L-Methionine Sulfoxide	D-Glucose, NH3, Orthophosphate, L-Methionine S-oxide, Calcium, CO2, Fe3+, H+, H2O, Potassium, Magnesium, Sodium, Oxygen, Chloride, Copper2, Cobalt, Manganese, Zinc	cpd00027, cpd00013, cpd00009, cpd01914, cpd00063, cpd00011, cpd10516, cpd00067, cpd00001, cpd00205, cpd00254, cpd00971, cpd00007, cpd00099, cpd00058, cpd00149, cpd00030, cpd00034
Sulfate-Lanthionine	D-Glucose, NH3, Orthophosphate, Lanthionine, Calcium, CO2, Fe3+, H+, H2O, Potassium, Magnesium, Sodium, Oxygen, Chloride, Copper2, Cobalt, Manganese, Zinc	cpd00027, cpd00013, cpd00009, cpd11577, cpd00063, cpd00011, cpd10516, cpd00067, cpd00001, cpd00205, cpd00254, cpd00971, cpd00007, cpd00099, cpd00058, cpd00149, cpd00030, cpd00034
Sulfate-Methane Sulfonic Acid	D-Glucose, NH3, Orthophosphate, Methanesulfonic acid, Calcium, CO2, Fe3+, H+, H2O, Potassium, Magnesium, Sodium, Oxygen, Chloride, Copper2, Cobalt, Manganese, Zinc	cpd00027, cpd00013, cpd00009, cpd08023, cpd00063, cpd00011, cpd10516, cpd00067, cpd00001, cpd00205, cpd00254, cpd00971, cpd00007, cpd00099, cpd00058, cpd00149, cpd00030, cpd00034
Sulfate-N-Acetyl-D,L-Methionine	D-Glucose, NH3, Orthophosphate, N-Acetylmethionine, Calcium, CO2, Fe3+, H+, H2O, Potassium, Magnesium, Sodium, Oxygen, Chloride, Copper2, Cobalt, Manganese, Zinc	cpd00027, cpd00013, cpd00009, cpd01756, cpd00063, cpd00011, cpd10516, cpd00067, cpd00001, cpd00205, cpd00254, cpd00971, cpd00007, cpd00099, cpd00058, cpd00149, cpd00030, cpd00034
Sulfate-N-Acetyl-L-Cysteine	D-Glucose, NH3, Orthophosphate, Acetylcysteine, Calcium, CO2, Fe3+, H+, H2O, Potassium, Magnesium, Sodium, Oxygen, Chloride, Copper2, Cobalt, Manganese, Zinc	cpd00027, cpd00013, cpd00009, cpd04181, cpd00063, cpd00011, cpd10516, cpd00067, cpd00001, cpd00205, cpd00254, cpd00971, cpd00007, cpd00099, cpd00058, cpd00149, cpd00030, cpd00034
Sulfate-Sulfate	D-Glucose, NH3, Orthophosphate, Sulfate, Calcium, CO2, Fe3+, H+, H2O, Potassium, Magnesium, Sodium, Oxygen, Chloride, Copper2, Cobalt, Manganese, Zinc	cpd00027, cpd00013, cpd00009, cpd00048, cpd00063, cpd00011, cpd10516, cpd00067, cpd00001, cpd00205, cpd00254, cpd00971, cpd00007, cpd00099, cpd00058, cpd00149, cpd00030, cpd00034
Sulfate-Taurine	D-Glucose, NH3, Orthophosphate, Taurine, Calcium, CO2, Fe3+, H+, H2O, Potassium, Magnesium, Sodium, Oxygen, Chloride, Copper2, Cobalt, Manganese, Zinc	cpd00027, cpd00013, cpd00009, cpd00210, cpd00063, cpd00011, cpd10516, cpd00067, cpd00001, cpd00205, cpd00254, cpd00971, cpd00007, cpd00099, cpd00058, cpd00149, cpd00030, cpd00034
Sulfate-Taurocholic Acid	D-Glucose, NH3, Orthophosphate, Taurocholate, Calcium, CO2, Fe3+, H+, H2O, Potassium, Magnesium, Sodium, Oxygen, Chloride, Copper2, Cobalt, Manganese, Zinc	cpd00027, cpd00013, cpd00009, cpd03047, cpd00063, cpd00011, cpd10516, cpd00067, cpd00001, cpd00205, cpd00254, cpd00971, cpd00007, cpd00099, cpd00058, cpd00149, cpd00030, cpd00034
Sulfate-Tetrathionate	D-Glucose, NH3, Orthophosphate, Tetrathionate, Calcium, CO2, Fe3+, H+, H2O, Potassium, Magnesium, Sodium, Oxygen, Chloride, Copper2, Cobalt, Manganese, Zinc	cpd00027, cpd00013, cpd00009, cpd01414, cpd00063, cpd00011, cpd10516, cpd00067, cpd00001, cpd00205, cpd00254, cpd00971, cpd00007, cpd00099, cpd00058, cpd00149, cpd00030, cpd00034
Sulfate-Thiosulfate	D-Glucose, NH3, Orthophosphate, Thiosulfate, Calcium, CO2, Fe3+, H+, H2O, Potassium, Magnesium, Sodium, Oxygen, Chloride, Copper2, Cobalt, Manganese, Zinc	cpd00027, cpd00013, cpd00009, cpd00268, cpd00063, cpd00011, cpd10516, cpd00067, cpd00001, cpd00205, cpd00254, cpd00971, cpd00007, cpd00099, cpd00058, cpd00149, cpd00030, cpd00034
Sulfate-Thiourea	D-Glucose, NH3, Orthophosphate, Thiourea, Calcium, CO2, Fe3+, H+, H2O, Potassium, Magnesium, Sodium, Oxygen, Chloride, Copper2, Cobalt, Manganese, Zinc	cpd00027, cpd00013, cpd00009, cpd10114, cpd00063, cpd00011, cpd10516, cpd00067, cpd00001, cpd00205, cpd00254, cpd00971, cpd00007, cpd00099, cpd00058, cpd00149, cpd00030, cpd00034
Sulfate-p-Amino Benzene Sulfonic Acid	D-Glucose, NH3, Orthophosphate, 4-Aminobenzenesulfonate, Calcium, CO2, Fe3+, H+, H2O, Potassium, Magnesium, Sodium, Oxygen, Chloride, Copper2, Cobalt, Manganese, Zinc	cpd00027, cpd00013, cpd00009, cpd03776, cpd00063, cpd00011, cpd10516, cpd00067, cpd00001, cpd00205, cpd00254, cpd00971, cpd00007, cpd00099, cpd00058, cpd00149, cpd00030, cpd00034
