# Supplementary material for: iBsu1103: a new genome-scale metabolic model of Bacillus subtilis based on SEED annotations
Source: Genome Biol. 2009 Jun 25;10(6):R69. doi: 10.1186/gb-2009-10-6-r69 (PMC2718503; doi:10.1186/gb-2009-10-6-r69)
Supplement: Additional data file 2 — The text files may be copied into any spreadsheet program of choice to visualize the data for the iBsu1103 model. [file gb-2009-10-6-r69-S2.zip › Table S9.txt]

GENE ID	GENE ALIASES	START	END	FUNCTIONAL ROLES	SUBSYSTEMS	SUBSYSTEM CLASS	REACTIONS
peg.1	dnaA,Bsu0001,NP_387882.1,gi|16077069,GeneID:939978	410	410	Chromosomal replication initiator protein DnaA	DNA-replication	DNA Metabolism	rxn05294
peg.2	dnaN,Bsu0002,NP_387883.1,gi|16077070,GeneID:939970	1939	1939	DNA polymerase III beta subunit (EC 2.7.7.7)	DNA-replication	DNA Metabolism	rxn05294
peg.3	yaaA,Bsu0003,NP_387884.1,gi|16077071,GeneID:939444	3206	3206
peg.4	recF,Bsu0004,NP_387885.1,gi|16077072,GeneID:939454	3437	3437	DNA recombination and repair protein RecF	DNA_repair,_bacterial_RecFOR_pathway	DNA Metabolism
peg.5	yaaB,Bsu0005,NP_387886.1,gi|16077073,GeneID:939466	4567	4567
peg.6	gyrB,Bsu0006,NP_387887.1,gi|16077074,GeneID:939456	4866	4866	DNA gyrase subunit B (EC 5.99.1.3)	DNA_topoisomerases,_Type_II,_ATP-dependent|Resistance_to_fluoroquinolones	DNA Metabolism|Virulence	rxn05294
peg.7	gyrA,Bsu0007,NP_387888.1,gi|16077075,GeneID:940002	6993	6993	DNA gyrase subunit A (EC 5.99.1.3)	DNA_topoisomerases,_Type_II,_ATP-dependent|Resistance_to_fluoroquinolones	DNA Metabolism|Virulence	rxn05294
peg.8	yaaC,Bsu0008,NP_387889.1,gi|16077076,GeneID:939969	14845	14845
peg.9	guaB,Bsu0009,NP_387890.1,gi|16077077,GeneID:938032	15913	15913	Inosine-5'-monophosphate dehydrogenase (EC 1.1.1.205)	Purine_conversions	Nucleosides and Nucleotides	rxn00834
peg.10	dacA,Bsu0010,NP_387891.1,gi|16077078,GeneID:940000	17532	17532	D-alanyl-D-alanine carboxypeptidase (EC 3.4.16.4)
peg.11	yaaD,Bsu0011,NP_387892.1,gi|16077079,GeneID:939988	19060	19060	Pyridoxine biosynthesis glutamine amidotransferase, synthase subunit (EC 2.4.2.-)	Pyridoxin_(Vitamin_B6)_Biosynthesis	Cofactors, Vitamins, Prosthetic Groups, Pigments
peg.12	yaaE,Bsu0012,NP_387893.1,gi|16077080,GeneID:939971	19966	19966	Pyridoxine biosynthesis glutamine amidotransferase, glutaminase subunit (EC 2.4.2.-)	Pyridoxin_(Vitamin_B6)_Biosynthesis	Cofactors, Vitamins, Prosthetic Groups, Pigments
peg.13	serS,Bsu0013,NP_387894.1,gi|16077081,GeneID:939994	20878	20878	Seryl-tRNA synthetase (EC 6.1.1.11)	Glycine_and_Serine_Utilization|Selenocysteine_metabolism|tRNA_aminoacylation	Amino Acids and Derivatives|Protein Metabolism	rxn05296
peg.14	yaaF,Bsu0014,NP_387895.1,gi|16077082,GeneID:936793	22494	22494	Deoxyadenosine kinase (EC 2.7.1.76)|Deoxyguanosine kinase (EC 2.7.1.113)	Purine_conversions|PnuC-like_transporters	Nucleosides and Nucleotides|Cofactors, Vitamins, Prosthetic Groups, Pigments	rxn01444|rxn01508
peg.15	yaaG,Bsu0015,NP_387896.1,gi|16077083,GeneID:937037	23144	23144	Deoxyadenosine kinase (EC 2.7.1.76)|Deoxyguanosine kinase (EC 2.7.1.113)	Purine_conversions|PnuC-like_transporters	Nucleosides and Nucleotides|Cofactors, Vitamins, Prosthetic Groups, Pigments	rxn01444|rxn01508
peg.16	yaaH,Bsu0016,NP_387897.1,gi|16077084,GeneID:937029	23866	23866	Spore cortex-lytic enzyme, N-acetylglucosaminidase SleL (EC 3.2.1.-)
peg.17	yaaI,Bsu0017,NP_387898.1,gi|16077085,GeneID:937036	25219	25219	Nicotinamidase (EC 3.5.1.19)	NAD_and_NADP_cofactor_biosynthesis_global|NAD_regulation|Redox-dependent_regulation_of_nucleus_processes	Cofactors, Vitamins, Prosthetic Groups, Pigments|Stress Response	rxn00938
peg.18	yaaJ,Bsu0018,NP_387899.1,gi|16077086,GeneID:937989	25850	25850	tRNA-specific adenosine-34 deaminase (EC 3.5.4.-)	tRNA_modification_Bacteria|tRNA_processing	RNA Metabolism
peg.19	dnaX,Bsu0019,NP_387900.1,gi|16077087,GeneID:936899	26812	26812	DNA polymerase III subunits gamma and Tau (EC 2.7.7.7)	DNA-replication	DNA Metabolism	rxn05294
peg.20	yaaK,Bsu0020,NP_387901.1,gi|16077088,GeneID:937027	28527	28527	Transcriptional regulatory protein
peg.21	recR,Bsu0021,NP_387902.1,gi|16077089,GeneID:937197	28865	28865	Recombination protein RecR	DNA-replication|DNA_repair,_bacterial_RecFOR_pathway	DNA Metabolism
peg.22	yaaL,Bsu0022,NP_387903.1,gi|16077090,GeneID:937026	29479	29479
peg.23	bofA,Bsu0023,NP_387904.1,gi|16077091,GeneID:937025	29770	29770	inhibitor of the pro-sigma-K processing machinery
peg.24	csfB,Bsu0024,NP_387905.1,gi|16077092,GeneID:937016	35529	35529	alternate gene name: yaaM sigma-F transcribed gene
peg.25	xpaC,Bsu0025,NP_387906.1,gi|16077093,GeneID:937019	35843	35843	hydrolysis of 5-bromo 4-chloroindolyl phosphate (X-phos)
peg.26	yaaN,Bsu0026,NP_387907.1,gi|16077094,GeneID:936551	36476	36476	Tellurite resistance protein
peg.27	yaaO,Bsu0027,NP_387908.1,gi|16077095,GeneID:937013	37718	37718	Arginine decarboxylase (EC 4.1.1.19)|Lysine decarboxylase (EC 4.1.1.18)	Arginine_and_Ornithine_Degradation|Polyamine_Metabolism|Lysine_degradation	Amino Acids and Derivatives	rxn00322|rxn00405
peg.28	tmk,Bsu0028,NP_387909.1,gi|16077096,GeneID:937018	39157	39157	Thymidylate kinase (EC 2.7.4.9)	pyrimidine_conversions	Nucleosides and Nucleotides	rxn01513|rxn01517
peg.29	yaaQ,Bsu0029,NP_387910.1,gi|16077097,GeneID:938610	39869	39869	protein from nitrogen regulatory protein P-II (GLNB) family, ortholog YAAQ B. subtilis
peg.30	yaaR,Bsu0030,NP_387911.1,gi|16077098,GeneID:936756	40211	40211	DUF327 domain-containing protein
peg.31	holB,Bsu0031,NP_387912.1,gi|16077099,GeneID:935949	40663	40663	DNA polymerase III delta prime subunit (EC 2.7.7.7)	DNA-replication	DNA Metabolism	rxn05294
peg.32	yaaT,Bsu0032,NP_387913.1,gi|16077100,GeneID:937012	41655	41655	Signal peptidase-like protein|Stage 0 sporulation protein YaaT
peg.33	yabA,Bsu0033,NP_387914.1,gi|16077101,GeneID:937008	42497	42497	DNA replication intiation control protein YabA
peg.34	yabB,Bsu0034,NP_387915.1,gi|16077102,GeneID:937011	42915	42915	COG4123: Predicted O-methyltransferase	rRNA_modification_Bacteria|tRNA_modification_Bacteria	RNA Metabolism
peg.35	yazA,Bsu0035,NP_387916.1,gi|16077103,GeneID:937002	43645	43645	COG2827: putative endonuclease containing a URI domain
peg.36	yabC,Bsu0036,NP_387917.1,gi|16077104,GeneID:937010	43919	43919	Tetrapyrrole (Corrin-Porphyrin) methylase family protein UPF0011
peg.37	abrB,Bsu0037,NP_387918.1,gi|16077105,GeneID:937009	44846	44846	Transition state regulatory protein AbrB	Poly-gamma-glutamate_biosynthesis	Amino Acids and Derivatives
peg.38	metS,Bsu0038,NP_387919.1,gi|16077106,GeneID:936877	45631	45631	Methionyl-tRNA synthetase (EC 6.1.1.10)	tRNA_aminoacylation	Protein Metabolism	rxn05296
peg.39	yabD,Bsu0039,NP_387920.1,gi|16077107,GeneID:936949	47704	47704	Putative deoxyribonuclease YcfH
peg.40	yabE,Bsu0040,NP_387921.1,gi|16077108,GeneID:936891	48627	48627	Cell wall-binding protein
peg.41	yabF,Bsu0041,NP_387922.1,gi|16077109,GeneID:937001	50085	50085	Ribonuclease M5 (EC 3.1.26.8)	Ribosome_biogenesis_bacterial	Protein Metabolism
peg.42	ksgA,Bsu0042,NP_387923.1,gi|16077110,GeneID:936358	50638	50638	Dimethyladenosine transferase (EC 2.1.1.-)	Ribosome_biogenesis_bacterial|rRNA_modification_Bacteria	Protein Metabolism|RNA Metabolism
peg.43	yabG,Bsu0043,NP_387924.1,gi|16077111,GeneID:937005	51678	51678
peg.44	veg,Bsu0044,NP_387925.1,gi|16077112,GeneID:936744	52761	52761	Veg protein
peg.45	sspF,Bsu0045,NP_387926.1,gi|16077113,GeneID:936996	53181	53181	small acid-soluble spore protein (alpha/beta-type SASP)
peg.46	yabH,Bsu0046,NP_387927.1,gi|16077114,GeneID:936970	53514	53514	4-diphosphocytidyl-2-C-methyl-D-erythritol kinase (EC 2.7.1.148)	Isoprenoid_Biosynthesis|Nonmevalonate_Branch_of_Isoprenoid_Biosynthesis|polyprenyl_synthesis	Cofactors, Vitamins, Prosthetic Groups, Pigments	rxn03908
peg.47	purR,Bsu0047,NP_387928.1,gi|16077115,GeneID:937000	54439	54439	negative regulation of the purine operon (purEKBCLQFMNHD)
peg.48	yabJ,Bsu0048,NP_387929.1,gi|16077116,GeneID:936988	55293	55293	UPF0076 protein yabJ
peg.49	spoVG,Bsu0049,NP_387930.1,gi|16077117,GeneID:936959	55864	55864
peg.50	gcaD,Bsu0050,NP_387931.1,gi|16077118,GeneID:936139	56350	56350	Glucosamine-1-phosphate N-acetyltransferase (EC 2.3.1.157)|N-acetylglucosamine-1-phosphate uridyltransferase (EC 2.7.7.23)	Sialic_Acid_Metabolism|Iojap	Cell Wall and Capsule|Protein Metabolism	rxn03638|rxn00293
peg.51	prs,Bsu0051,NP_387932.1,gi|16077119,GeneID:936985	57743	57743	Ribose-phosphate pyrophosphokinase (EC 2.7.6.1)	De_Novo_Purine_Biosynthesis|Pentose_phosphate_pathway|YgfZ	Nucleosides and Nucleotides|Carbohydrates|Cofactors, Vitamins, Prosthetic Groups, Pigments	rxn00770
peg.52	ctc,Bsu0052,NP_387933.1,gi|16077120,GeneID:936984	58781	58781	LSU ribosomal protein L25p	Ribosome_LSU_bacterial	Protein Metabolism
peg.53	spoVC,Bsu0053,NP_387934.1,gi|16077121,GeneID:936740	59502	59502	Peptidyl-tRNA hydrolase (EC 3.1.1.29)	Translation_factors_bacterial	Protein Metabolism
peg.54	yabK,Bsu0054,NP_387935.1,gi|16077122,GeneID:936978	60128	60128
peg.55	mfd,Bsu0055,NP_387936.1,gi|16077123,GeneID:936653	60428	60428	Transcription-repair coupling factor	DNA-replication|Transcription_factors_bacterial	DNA Metabolism|RNA Metabolism
peg.56	spoVT,Bsu0056,NP_387937.1,gi|16077124,GeneID:936975	64097	64097	Stage V sporulation protein T, AbrB family transcriptional regulator (SpoVT)
peg.57	yabM,Bsu0057,NP_387938.1,gi|16077125,GeneID:936539	64815	64815	Low temperature requirement B protein
peg.58	yabN,Bsu0058,NP_387939.1,gi|16077126,GeneID:936973	66403	66403	tetrapyrrole methylase family protein/MazG family protein
peg.59	yabO,Bsu0059,NP_387940.1,gi|16077127,GeneID:936800	67875	67875	Heat shock protein 15|Ribosome-associated heat shock protein
peg.60	yabP,Bsu0060,NP_387941.1,gi|16077128,GeneID:936966	68214	68214	YabP protein
peg.61	yabQ,Bsu0061,NP_387942.1,gi|16077129,GeneID:936971	68513	68513	Spore cortex biosynthesis protein
peg.62	divIC,Bsu0062,NP_387943.1,gi|16077130,GeneID:936786	69166	69166	Cell division protein DivIC	Bacterial_Cell_Division	Cell Division and Cell Cycle
peg.63	yabR,Bsu0063,NP_387944.1,gi|16077131,GeneID:936574	69624	69624	RNA binding protein, contains ribosomal protein S1 domain
peg.64	spoIIE,Bsu0064,NP_387945.1,gi|16077132,GeneID:938480	70536	70536	Stage II sporulation serine phosphatase for sigma-F activation (SpoIIE)
peg.65	yabS,Bsu0065,NP_387946.1,gi|16077133,GeneID:936965	73104	73104
peg.66	yabT,Bsu0066,NP_387947.1,gi|16077134,GeneID:936964	73930	73930	Probable serine/threonine-protein kinase yabT (EC 2.7.11.1)
peg.67	yacA,Bsu0067,NP_387948.1,gi|16077135,GeneID:936922	74927	74927	tRNA(Ile)-lysidine synthetase	tRNA_modification_Bacteria|tRNA_processing	RNA Metabolism	rxn05296
peg.68	hprT,Bsu0068,NP_387949.1,gi|16077136,GeneID:936945	76342	76342	Hypoxanthine-guanine phosphoribosyltransferase (EC 2.4.2.8)	Purine_conversions	Nucleosides and Nucleotides	rxn00915|rxn00836|rxn01544
peg.69	ftsH,Bsu0069,NP_387950.1,gi|16077137,GeneID:938094	76982	76982	Cell division protein FtsH (EC 3.4.24.-)	Bacterial_Cell_Division	Cell Division and Cell Cycle
peg.70	yacB,Bsu0070,NP_387951.1,gi|16077138,GeneID:936960	79090	79090	Pantothenate kinase type III, CoaX-like (EC 2.7.1.33)	Coenzyme_A_Biosynthesis	Cofactors, Vitamins, Prosthetic Groups, Pigments	rxn12510
peg.71	yacC,Bsu0071,NP_387952.1,gi|16077139,GeneID:936762	79877	79877	Chaperonin (heat shock protein 33)	Streptococcus_pyogenes_recombinatorial_zone	Virulence
peg.72	yacD,Bsu0072,NP_387953.1,gi|16077140,GeneID:936955	80799	80799	Foldase protein PrsA precursor (EC 5.2.1.8)	Peptidyl-prolyl_cis-trans_isomerase	Protein Metabolism
peg.73	cysK,Bsu0073,NP_387954.1,gi|16077141,GeneID:936636	81768	81768	Cysteine synthase (EC 2.5.1.47)	Cysteine_Biosynthesis|Methionine_Biosynthesis	Amino Acids and Derivatives	rxn00649|rxn05733
peg.74	pabB,Bsu0074,NP_387955.1,gi|16077142,GeneID:936926	82861	82861	Para-aminobenzoate synthase, aminase component (EC 2.6.1.85)	Chorismate:_Intermediate_for_synthesis_of_PAPA_antibiotics,_PABA,_anthranilate,_3-hydroxyanthranilate_and_more.|Folate_Biosynthesis|Tryptophan_synthesis	Amino Acids and Derivatives|Cofactors, Vitamins, Prosthetic Groups, Pigments	rxn01257
peg.75	pabA,Bsu0075,NP_387956.1,gi|16077143,GeneID:936441	84287	84287	Anthranilate synthase, amidotransferase component (EC 4.1.3.27)|Para-aminobenzoate synthase, amidotransferase component (EC 2.6.1.85)	Chorismate:_Intermediate_for_synthesis_of_PAPA_antibiotics,_PABA,_anthranilate,_3-hydroxyanthranilate_and_more.|Tryptophan_synthesis|Folate_Biosynthesis	Amino Acids and Derivatives|Cofactors, Vitamins, Prosthetic Groups, Pigments	rxn00727|rxn01257|rxn00726
peg.76	pabC,Bsu0076,NP_387957.1,gi|16077144,GeneID:936944	84871	84871	Aminodeoxychorismate lyase (EC 4.1.3.38)	Chorismate:_Intermediate_for_synthesis_of_PAPA_antibiotics,_PABA,_anthranilate,_3-hydroxyanthranilate_and_more.|Folate_Biosynthesis|Tryptophan_synthesis	Amino Acids and Derivatives|Cofactors, Vitamins, Prosthetic Groups, Pigments	rxn03841
peg.77	sul,Bsu0077,NP_387958.1,gi|16077145,GeneID:936256	85734	85734	Dihydropteroate synthase (EC 2.5.1.15)	Folate_Biosynthesis|YgfZ	Cofactors, Vitamins, Prosthetic Groups, Pigments	rxn02201|rxn02200
peg.78	folA,Bsu0078,NP_387959.1,gi|16077146,GeneID:937976	86584	86584	Dihydroneopterin aldolase (EC 4.1.2.25)	Folate_Biosynthesis|Methanopterin_biosynthesis2|Pterin_metabolism_3	Cofactors, Vitamins, Prosthetic Groups, Pigments	rxn02504
peg.79	folK,Bsu0079,NP_387960.1,gi|16077147,GeneID:936940	86943	86943	2-amino-4-hydroxy-6-hydroxymethyldihydropteridine pyrophosphokinase (EC 2.7.6.3)	Folate_Biosynthesis|Methanopterin_biosynthesis2|Pterin_metabolism_3|YgfZ	Cofactors, Vitamins, Prosthetic Groups, Pigments	rxn02503
peg.80	yazB,Bsu0080,NP_387961.1,gi|16077148,GeneID:936295	87398	87398
peg.81	yacF,Bsu0081,NP_387962.1,gi|16077149,GeneID:936924	87631	87631	tRNA dihydrouridine synthase B (EC 1.-.-.-)	tRNA_modification_Archaea|tRNA_modification_Bacteria	RNA Metabolism
peg.82	lysS,Bsu0082,NP_387963.1,gi|16077150,GeneID:936911	88724	88724	Lysyl-tRNA synthetase (class II) (EC 6.1.1.6)	tRNA_aminoacylation	Protein Metabolism	rxn05296
peg.83	ctsR,Bsu0083,NP_387964.1,gi|16077151,GeneID:936883	101446	101446	transcriptional regulator CtsR
peg.84	yacH,Bsu0084,NP_387965.1,gi|16077152,GeneID:936845	101924	101924	Nucleotide excision repair protein, with UvrB/UvrC motif	Proteolysis_in_bacteria,_ATP-dependent	Protein Metabolism
peg.85	yacI,Bsu0085,NP_387966.1,gi|16077153,GeneID:936939	102481	102481	FIG007067: Putative ATP:guanido phosphotransferase yacI (EC 2.7.3.-)
peg.86	clpC,Bsu0086,NP_387967.1,gi|16077154,GeneID:938481	103569	103569	ATP-dependent Clp protease, ATP-binding subunit ClpC|Negative regulator of genetic competence clcC/mecB	Proteolysis_in_bacteria,_ATP-dependent	Protein Metabolism
peg.87	sms,Bsu0087,NP_387968.1,gi|16077155,GeneID:936872	106093	106093	DNA repair protein RadA	DNA_repair,_bacterial	DNA Metabolism
peg.88	yacK,Bsu0088,NP_387969.1,gi|16077156,GeneID:936868	107473	107473	DNA integrity scanning protein disA
peg.89	yacL,Bsu0089,NP_387970.1,gi|16077157,GeneID:936863	108671	108671	Membrane-associated protein containing a homolog of PilT-like ATPase N-terminal domain, YACL B.subtilis ortholog
peg.90	yacM,Bsu0090,NP_387971.1,gi|16077158,GeneID:936855	109786	109786	2-C-methyl-D-erythritol 4-phosphate cytidylyltransferase (EC 2.7.7.60)	Isoprenoid_Biosynthesis|Nonmevalonate_Branch_of_Isoprenoid_Biosynthesis|Teichoic_and_lipoteichoic_acids_biosynthesis|polyprenyl_synthesis	Cofactors, Vitamins, Prosthetic Groups, Pigments|Cell Wall and Capsule	rxn03907
peg.91	yacN,Bsu0091,NP_387972.1,gi|16077159,GeneID:936634	110477	110477	2-C-methyl-D-erythritol 2,4-cyclodiphosphate synthase (EC 4.6.1.12)	Isoprenoid_Biosynthesis|Nonmevalonate_Branch_of_Isoprenoid_Biosynthesis|polyprenyl_synthesis	Cofactors, Vitamins, Prosthetic Groups, Pigments	rxn03910
peg.92	gltX,Bsu0092,NP_387973.1,gi|16077160,GeneID:936862	111044	111044	Glutamyl-tRNA synthetase (EC 6.1.1.17)|Glutamyl-tRNA(Gln) synthetase	Glu-tRNA(Gln)_transamidation|Heme_and_Siroheme_Biosynthesis|tRNA_aminoacylation	Protein Metabolism|Cofactors, Vitamins, Prosthetic Groups, Pigments	rxn05296
peg.93	cysE,Bsu0093,NP_387974.1,gi|16077161,GeneID:936831	112797	112797	Serine acetyltransferase (EC 2.3.1.30)	Cysteine_Biosynthesis|Methionine_Biosynthesis|Superpathway_of_cysteine_biosynthesis|Vibrio_Polysaccharide_(VPS)_Biosynthesis	Amino Acids and Derivatives|Virulence	rxn00423
peg.94	cysS,Bsu0094,NP_387975.1,gi|16077162,GeneID:936859	113447	113447	Cysteinyl-tRNA synthetase (EC 6.1.1.16)	tRNA_aminoacylation	Protein Metabolism	rxn05296
peg.95	yazC,Bsu0095,NP_387976.1,gi|16077163,GeneID:936369	114851	114851	Small protein similar to cysteinyl-tRNA synthetase
peg.96	yacO,Bsu0096,NP_387977.1,gi|16077164,GeneID:936861	115266	115266	TrmH family tRNA/rRNA methyltransferase YacO (EC 2.1.1.-)	rRNA_modification_Bacteria	RNA Metabolism
peg.97	yacP,Bsu0097,NP_387978.1,gi|16077165,GeneID:936993	116022	116022
peg.98	sigH,Bsu0098,NP_387979.1,gi|16077166,GeneID:936150	116597	116597	RNA polymerase sporulation specific sigma factor SigH	Transcription_initiation,_bacterial_sigma_factors	RNA Metabolism
peg.99	rpmG,Bsu0099,NP_387980.1,gi|16077167,GeneID:936842	117346	117346	LSU ribosomal protein L33p	Ribosome_LSU_bacterial	Protein Metabolism	rxn05296
peg.100	secE,Bsu0100,NP_387981.1,gi|16077168,GeneID:936856	117529	117529	Preprotein translocase subunit SecE (TC 3.A.5.1.1)	General_secretory_pathway_(Sec-SRP)_complex_(TC_3.A.5.1.1)|HtrA_and_Sec_secretion	Protein Metabolism
peg.101	nusG,Bsu0101,NP_387982.1,gi|16077169,GeneID:936851	117887	117887	Transcription antitermination protein NusG	Transcription_factors_bacterial	RNA Metabolism
peg.102	rplK,Bsu0102,NP_387983.1,gi|16077170,GeneID:936838	118588	118588	LSU ribosomal protein L11p (L12e)	Ribosome_LSU_bacterial	Protein Metabolism
peg.103	rplA,Bsu0103,NP_387984.1,gi|16077171,GeneID:936843	119107	119107	LSU ribosomal protein L1p (L10Ae)	Ribosome_LSU_bacterial	Protein Metabolism	rxn05296
peg.104	rplJ,Bsu0104,NP_387985.1,gi|16077172,GeneID:936153	120057	120057	LSU ribosomal protein L10p (P0)	Ribosome_LSU_bacterial	Protein Metabolism	rxn05296
peg.105	rplL,Bsu0105,NP_387986.1,gi|16077173,GeneID:935952	120604	120604	LSU ribosomal protein L7/L12 (L23e)	Ribosome_LSU_bacterial	Protein Metabolism	rxn05296
peg.106	ybxB,Bsu0106,NP_387987.1,gi|16077174,GeneID:938465	121065	121065	Ribosomal RNA small subunit methyltransferase C (EC 2.1.1.52)	rRNA_modification_Bacteria	RNA Metabolism
peg.107	rpoB,Bsu0107,NP_387988.1,gi|16077175,GeneID:936335	121916	121916	DNA-directed RNA polymerase beta subunit (EC 2.7.7.6)	RNA_polymerase_bacterial	RNA Metabolism	rxn05295
peg.108	rpoC,Bsu0108,NP_387989.1,gi|16077176,GeneID:935977	125559	125559	DNA-directed RNA polymerase beta' subunit (EC 2.7.7.6)	RNA_polymerase_bacterial	RNA Metabolism	rxn05295
peg.109	ybxF,Bsu0109,NP_387990.1,gi|16077177,GeneID:936829	129339	129339	Firmicutes ribosomal L7Ae family protein	Ribosome_LSU_bacterial	Protein Metabolism
peg.110	rpsL,Bsu0110,NP_387991.1,gi|16077178,GeneID:936616	129701	129701	SSU ribosomal protein S12p (S23e)	Ribosome_SSU_bacterial	Protein Metabolism	rxn05296
peg.111	rpsG,Bsu0111,NP_387992.1,gi|16077179,GeneID:935997	130159	130159	SSU ribosomal protein S7p (S5e)	Ribosome_SSU_bacterial	Protein Metabolism	rxn05296
peg.112	fus,Bsu0112,NP_387993.1,gi|16077180,GeneID:936826	130683	130683	Translation elongation factor G	Tetracycline_resistance,_ribosome_protection_type|Translation_elongation_factor_G_family|Translation_factors_bacterial|Universal_GTPases	Virulence|Protein Metabolism
peg.113	tufA,Bsu0113,NP_387994.1,gi|16077181,GeneID:935965	132881	132881	Translation elongation factor Tu	Translation_factors_bacterial|Universal_GTPases	Protein Metabolism
peg.114	ybaC,Bsu0114,NP_387995.1,gi|16077182,GeneID:936866	134170	134170
peg.115	rpsJ,Bsu0115,NP_387996.1,gi|16077183,GeneID:936825	135362	135362	SSU ribosomal protein S10p (S20e)	Ribosome_SSU_bacterial	Protein Metabolism	rxn05296
peg.116	rplC,Bsu0116,NP_387997.1,gi|16077184,GeneID:936239	135710	135710	LSU ribosomal protein L3p (L3e)	Ribosome_LSU_bacterial	Protein Metabolism	rxn05296
peg.117	rplD,Bsu0117,NP_387998.1,gi|16077185,GeneID:936690	136367	136367	LSU ribosomal protein L4p (L1e)	Ribosome_LSU_bacterial	Protein Metabolism	rxn05296
peg.118	rplW,Bsu0118,NP_387999.1,gi|16077186,GeneID:936820	136990	136990	LSU ribosomal protein L23p (L23Ae)	Ribosome_LSU_bacterial	Protein Metabolism	rxn05296
peg.119	rplB,Bsu0119,NP_388000.1,gi|16077187,GeneID:936817	137309	137309	LSU ribosomal protein L2p (L8e)	Ribosome_LSU_bacterial	Protein Metabolism	rxn05296
peg.120	rpsS,Bsu0120,NP_388001.1,gi|16077188,GeneID:936818	138200	138200	SSU ribosomal protein S19p (S15e)	Ribosome_SSU_bacterial	Protein Metabolism	rxn05296
peg.121	rplV,Bsu0121,NP_388002.1,gi|16077189,GeneID:938123	138495	138495	LSU ribosomal protein L22p (L17e)	Ribosome_LSU_bacterial	Protein Metabolism	rxn05296
peg.122	rpsC,Bsu0122,NP_388003.1,gi|16077190,GeneID:936808	138840	138840	SSU ribosomal protein S3p (S3e)	Ribosome_SSU_bacterial	Protein Metabolism	rxn05296
peg.123	rplP,Bsu0123,NP_388004.1,gi|16077191,GeneID:936807	139498	139498	LSU ribosomal protein L16p (L10e)	Ribosome_LSU_bacterial	Protein Metabolism	rxn05296
peg.124	rpmC,Bsu0124,NP_388005.1,gi|16077192,GeneID:936801	139922	139922	LSU ribosomal protein L29p (L35e)	Ribosome_LSU_bacterial	Protein Metabolism	rxn05296
peg.125	rpsQ,Bsu0125,NP_388006.1,gi|16077193,GeneID:936805	140145	140145	SSU ribosomal protein S17p (S11e)	Ribosome_SSU_bacterial	Protein Metabolism	rxn05296
peg.126	rplN,Bsu0126,NP_388007.1,gi|16077194,GeneID:935939	140449	140449	LSU ribosomal protein L14p (L23e)	Ribosome_LSU_bacterial	Protein Metabolism	rxn05296
peg.127	rplX,Bsu0127,NP_388008.1,gi|16077195,GeneID:936799	140855	140855	LSU ribosomal protein L24p (L26e)	Ribosome_LSU_bacterial	Protein Metabolism	rxn05296
peg.128	rplE,Bsu0128,NP_388009.1,gi|16077196,GeneID:936981	141193	141193	LSU ribosomal protein L5p (L11e)	Ribosome_LSU_bacterial	Protein Metabolism	rxn05296
peg.129	rpsN,Bsu0129,NP_388010.1,gi|16077197,GeneID:935946	141755	141755	SSU ribosomal protein S14p (S29e)	Ribosome_SSU_bacterial	Protein Metabolism	rxn05296
peg.130	rpsH,Bsu0130,NP_388011.1,gi|16077198,GeneID:936328	141972	141972	SSU ribosomal protein S8p (S15Ae)	Ribosome_SSU_bacterial	Protein Metabolism	rxn05296
peg.131	rplF,Bsu0131,NP_388012.1,gi|16077199,GeneID:938229	142400	142400	LSU ribosomal protein L6p (L9e)	Ribosome_LSU_bacterial	Protein Metabolism	rxn05296
peg.132	rplR,Bsu0132,NP_388013.1,gi|16077200,GeneID:936785	142972	142972	LSU ribosomal protein L18p (L5e)	Ribosome_LSU_bacterial	Protein Metabolism	rxn05296
peg.133	rpsE,Bsu0133,NP_388014.1,gi|16077201,GeneID:938012	143359	143359	SSU ribosomal protein S5p (S2e)	Ribosome_SSU_bacterial	Protein Metabolism	rxn05296
peg.134	rpmD,Bsu0134,NP_388015.1,gi|16077202,GeneID:936920	143873	143873	LSU ribosomal protein L30p (L7e)	Ribosome_LSU_bacterial	Protein Metabolism	rxn05296
peg.135	rplO,Bsu0135,NP_388016.1,gi|16077203,GeneID:935940	144083	144083	LSU ribosomal protein L15p (L27Ae)	Ribosome_LSU_bacterial	Protein Metabolism	rxn05296
peg.136	secY,Bsu0136,NP_388017.1,gi|16077204,GeneID:936779	144525	144525	Preprotein translocase secY subunit (TC 3.A.5.1.1)	General_secretory_pathway_(Sec-SRP)_complex_(TC_3.A.5.1.1)|HtrA_and_Sec_secretion	Protein Metabolism
peg.137	adk,Bsu0137,NP_388018.1,gi|16077205,GeneID:938508	145875	145875	Adenylate kinase (EC 2.7.4.3)	Purine_conversions	Nucleosides and Nucleotides	rxn00097|rxn01127
peg.138	map,Bsu0138,NP_388019.1,gi|16077206,GeneID:938929	146525	146525	Methionine aminopeptidase (EC 3.4.11.18)	Translation_factors_bacterial	Protein Metabolism
peg.139	infA,Bsu0139,NP_388020.1,gi|16077207,GeneID:938924	147583	147583	Translation initiation factor 1	Translation_factors_bacterial	Protein Metabolism
peg.140	rpmJ,Bsu0140,NP_388021.1,gi|16077208,GeneID:938927	147835	147835	LSU ribosomal protein L36p	Ribosome_LSU_bacterial	Protein Metabolism	rxn05296
peg.141	rpsM,Bsu0141,NP_388022.1,gi|16077209,GeneID:938928	147971	147971	SSU ribosomal protein S13p (S18e)	Ribosome_SSU_bacterial	Protein Metabolism	rxn05296
peg.142	rpsK,Bsu0142,NP_388023.1,gi|16077210,GeneID:938926	148357	148357	SSU ribosomal protein S11p (S14e)	Ribosome_SSU_bacterial	Protein Metabolism	rxn05296
peg.143	rpoA,Bsu0143,NP_388024.1,gi|16077211,GeneID:938921	148929	148929	DNA-directed RNA polymerase alpha subunit (EC 2.7.7.6)	RNA_polymerase_bacterial	RNA Metabolism	rxn05295
peg.144	rplQ,Bsu0144,NP_388025.1,gi|16077212,GeneID:938918	149951	149951	LSU ribosomal protein L17p	Ribosome_LSU_bacterial	Protein Metabolism	rxn05296
peg.145	ybxA,Bsu0145,NP_388026.1,gi|16077213,GeneID:938925	150441	150441	ATPase component of general energizing module of ECF transporters	Folate_Biosynthesis	Cofactors, Vitamins, Prosthetic Groups, Pigments
peg.146	ybaE,Bsu0146,NP_388027.1,gi|16077214,GeneID:938922	151301	151301	ATPase component of general energizing module of ECF transporters	Folate_Biosynthesis	Cofactors, Vitamins, Prosthetic Groups, Pigments
peg.147	ybaF,Bsu0147,NP_388028.1,gi|16077215,GeneID:938923	152128	152128	Transmembrane component of general energizing module of ECF transporters	Folate_Biosynthesis	Cofactors, Vitamins, Prosthetic Groups, Pigments
peg.148	truA,Bsu0148,NP_388029.1,gi|16077216,GeneID:938920	152935	152935	tRNA pseudouridine synthase A (EC 4.2.1.70)	tRNA_modification_Archaea|tRNA_modification_Archaea_Henri|tRNA_modification_Bacteria|tRNA_modification_yeast_cytoplasmic|tRNA_modification_yeast_mitochondrial|tRNA_processing	RNA Metabolism
peg.149	rplM,Bsu0149,NP_388030.1,gi|16077217,GeneID:938915	153841	153841	LSU ribosomal protein L13p (L13Ae)	Ribosome_LSU_bacterial	Protein Metabolism	rxn05296
peg.150	rpsI,Bsu0150,NP_388031.1,gi|16077218,GeneID:938912	154299	154299	SSU ribosomal protein S9p (S16e)	Ribosome_SSU_bacterial	Protein Metabolism	rxn05296
peg.151	ybaJ,Bsu0151,NP_388032.1,gi|16077219,GeneID:938919	155155	155155
peg.152	ybaK,Bsu0152,NP_388033.1,gi|16077220,GeneID:938916	156108	156108	alternate gene name: ybxH
peg.153	cwlD,Bsu0153,NP_388034.1,gi|16077221,GeneID:938917	156611	156611	Germination-specific N-acetylmuramoyl-L-alanine amidase (EC 3.5.1.28), cell wall hydrolase CwlD			rxn02875
peg.154	ybaL,Bsu0154,NP_388035.1,gi|16077222,GeneID:938914	157420	157420	Iron-sulfur cluster assembly/repair protein ApbC
peg.155	gerD,Bsu0155,NP_388036.1,gi|16077223,GeneID:938910	158514	158514	Spore germination protein GerD
peg.156	kbaA,Bsu0156,NP_388037.1,gi|16077224,GeneID:938913	159181	159181	KinB signaling pathway activation protein
peg.157	ybaN,Bsu0157,NP_388038.1,gi|16077225,GeneID:938911	159778	159778	polysaccharide deacetylase, putative
peg.158	ybaR,Bsu0158,NP_388039.1,gi|16077226,GeneID:938890	177082	177082	Sulfate permease	Cysteine_Biosynthesis|Superpathway_of_cysteine_biosynthesis	Amino Acids and Derivatives	rxn05651
peg.159	ybaS,Bsu0159,NP_388040.1,gi|16077227,GeneID:938892	178733	178733	Bile acid sodium symporter
peg.160	ybbA,Bsu0160,NP_388041.1,gi|16077228,GeneID:938887	179594	179594	ABC transporter ATP-binding protein ybbA
peg.161	feuC,Bsu0161,NP_388042.1,gi|16077229,GeneID:938893	180168	180168	component of iron-uptake system			rxn05555|rxn05195
peg.162	feuB,Bsu0162,NP_388043.1,gi|16077230,GeneID:938884	181345	181345	component of iron-uptake system			rxn05555|rxn05195
peg.163	feuA,Bsu0163,NP_388044.1,gi|16077231,GeneID:938891	182368	182368	component of iron-uptake system			rxn05555|rxn05195
peg.164	ybbB,Bsu0164,NP_388045.1,gi|16077232,GeneID:938888	183412	183412	transcriptional regulator, AraC family
peg.165	ybbC,Bsu0165,NP_388046.1,gi|16077233,GeneID:938889	185192	185192	alternate gene name: yzbB	Folate_Biosynthesis	Cofactors, Vitamins, Prosthetic Groups, Pigments
peg.166	ybbD,Bsu0166,NP_388047.1,gi|16077234,GeneID:938881	186450	186450	Beta-hexosaminidase (EC 3.2.1.52)	(GlcNAc)2_Catabolic_Operon|Chitin_and_N-acetylglucosamine_utilization	Carbohydrates	rxn00016
peg.167	ybbE,Bsu0167,NP_388048.1,gi|16077235,GeneID:938886	188406	188406	beta-lactamase			rxn07099
peg.168	ybbF,Bsu0168,NP_388049.1,gi|16077236,GeneID:938879	189816	189816	PTS system, glucose-specific IIBC component (EC 2.7.1.69)	Sucrose_Metabolism	Carbohydrates	rxn05226
peg.169	ybbH,Bsu0169,NP_388050.1,gi|16077237,GeneID:938885	191182	191182	Transcriptional regulator, RpiR family
peg.170	ybbI,Bsu0170,NP_388051.1,gi|16077238,GeneID:938882	192050	192050	N-acetylmuramic acid 6-phosphate etherase (EC 4.2.-.-)
peg.171	ybbJ,Bsu0171,NP_388052.1,gi|16077239,GeneID:938883	193135	193135
peg.172	ybbK,Bsu0172,NP_388053.1,gi|16077240,GeneID:938877	193567	193567
peg.173	sigW,Bsu0173,NP_388054.1,gi|16077241,GeneID:938868	194838	194838	RNA polymerase sigma factor SigW	Transcription_initiation,_bacterial_sigma_factors	RNA Metabolism
peg.174	ybbM,Bsu0174,NP_388055.1,gi|16077242,GeneID:938876	195415	195415
peg.175	ybbP,Bsu0175,NP_388056.1,gi|16077243,GeneID:938735	196202	196202	ABC transporter, permease protein YbbP clustered with maltose/maltodextrin transporter|Tlr1762 protein	Maltose_and_Maltodextrin_Utilization	Carbohydrates
peg.176	ybbR,Bsu0176,NP_388057.1,gi|16077244,GeneID:938867	197016	197016	uncharacterized secreted protein, YBBR Bacillus subtilis homolog
peg.177	ybbT,Bsu0177,NP_388058.1,gi|16077245,GeneID:938632	198486	198486	Phosphoglucosamine mutase (EC 5.4.2.10)	Sialic_Acid_Metabolism	Cell Wall and Capsule	rxn00704|rxn01485
peg.178	glmS,Bsu0178,NP_388059.1,gi|16077246,GeneID:938736	200263	200263	Glucosamine--fructose-6-phosphate aminotransferase [isomerizing] (EC 2.6.1.16)	Formaldehyde_assimilation:_Ribulose_monophosphate_pathway|Sialic_Acid_Metabolism	Carbohydrates|Cell Wall and Capsule	rxn00555
peg.179	ybbU,Bsu0179,NP_388060.1,gi|16077247,GeneID:938737	202112	202112
peg.180	alkA,Bsu0180,NP_388061.1,gi|16077248,GeneID:938586	202533	202533	DNA-3-methyladenine glycosylase II (EC 3.2.2.21)	DNA_Repair_Base_Excision	DNA Metabolism
peg.181	adaA,Bsu0181,NP_388062.1,gi|16077249,GeneID:938648	203715	203715	adaptative response to DNA alkylation|positive regulation of the adaAB operon
peg.182	adaB,Bsu0182,NP_388063.1,gi|16077250,GeneID:938673	204337	204337	Methylated-DNA--protein-cysteine methyltransferase (EC 2.1.1.63)	DNA_repair,_bacterial	DNA Metabolism
peg.183	ndhF,Bsu0183,NP_388064.1,gi|16077251,GeneID:938593	205395	205395	NADH dehydrogenase, subunit 5	Respiratory_Complex_I	Respiration
peg.184	ybcC,Bsu0184,NP_388065.1,gi|16077252,GeneID:938603	206927	206927	Hypothetical transmembrane protein coupled to NADH-ubiquinone oxidoreductase chain 5 homolog	CO2_uptake,_carboxysome|Respiratory_Complex_I	Carbohydrates|Respiration
peg.185	ybcD,Bsu0185,NP_388066.1,gi|16077253,GeneID:938564	207166	207166	Hypothetical transmembrane protein coupled to NADH-ubiquinone oxidoreductase chain 5 homolog	CO2_uptake,_carboxysome|Respiratory_Complex_I	Carbohydrates|Respiration
peg.186	ybcF,Bsu0186,NP_388067.1,gi|16077254,GeneID:938524	209619	209619
peg.187	ybcH,Bsu0187,NP_388068.1,gi|16077255,GeneID:938573	210210	210210
peg.188	ybcI,Bsu0188,NP_388069.1,gi|16077256,GeneID:938568	210558	210558
peg.189	ybcL,Bsu0189,NP_388070.1,gi|16077257,GeneID:938536	211845	211845	Chloramphenicol resistance protein
peg.190	ybcM,Bsu0190,NP_388071.1,gi|16077258,GeneID:938504	213141	213141	Glucosamine--fructose-6-phosphate aminotransferase [isomerizing] (EC 2.6.1.16)	Formaldehyde_assimilation:_Ribulose_monophosphate_pathway|Sialic_Acid_Metabolism	Carbohydrates|Cell Wall and Capsule
peg.191	ybcO,Bsu0191,NP_388072.1,gi|16077259,GeneID:938506	213926	213926	Sporulation killing factor A SkfA
peg.192	ybcP,Bsu0192,NP_388073.1,gi|16077260,GeneID:938501	214160	214160	Antimicrobial protein SkfB
peg.193	ybcQ,Bsu0193,NP_388074.1,gi|16077261,GeneID:938525	214593	214593	Antimicrobial protein SkfC
peg.194	ybcS,Bsu0194,NP_388075.1,gi|16077262,GeneID:938505	215390	215390	Amino terminal CAAX family protease SkfD
peg.195	ybcT,Bsu0195,NP_388076.1,gi|16077263,GeneID:938503	215944	215944	ABC transporter SkfE
peg.196	ybdA,Bsu0196,NP_388077.1,gi|16077264,GeneID:938498	216898	216898	ABC transporter ATP-binding protein SkfF
peg.197	ybdB,Bsu0197,NP_388078.1,gi|16077265,GeneID:938494	217682	217682	Protein SkfG
peg.198	ybdD,Bsu0198,NP_388079.1,gi|16077266,GeneID:938502	219075	219075	Protein SkfH
peg.199	ybdE,Bsu0199,NP_388080.1,gi|16077267,GeneID:938499	219594	219594	YBDE protein
peg.200	ybdG,Bsu0200,NP_388081.1,gi|16077268,GeneID:938500	220265	220265
peg.201	ybdJ,Bsu0201,NP_388082.1,gi|16077269,GeneID:938485	221247	221247	Two-component response regulator ybdJ
peg.202	ybdK,Bsu0202,NP_388083.1,gi|16077270,GeneID:938496	221939	221939	sensor histidine kinase
peg.203	ybdL,Bsu0203,NP_388084.1,gi|16077271,GeneID:938497	222971	222971
peg.204	ybdM,Bsu0204,NP_388085.1,gi|16077272,GeneID:938464	223208	223208	serine/threonine kinase
peg.205	ybdN,Bsu0205,NP_388086.1,gi|16077273,GeneID:938489	224064	224064
peg.206	ybdO,Bsu0206,NP_388087.1,gi|16077274,GeneID:938493	225053	225053
peg.207	ybxG,Bsu0207,NP_388088.1,gi|16077275,GeneID:938470	226555	226555	Amino acid permease
peg.208	csgA,Bsu0208,NP_388089.1,gi|16077276,GeneID:938448	228055	228055	sporulation-specific SASP protein
peg.209	ybxH,Bsu0209,NP_388090.1,gi|16077277,GeneID:938445	228320	228320
peg.210	ybxI,Bsu0210,NP_388091.1,gi|16077278,GeneID:938466	228538	228538	Probable beta-lactamase ybxI precursor (EC 3.5.2.6)	Beta-lactamase	Virulence	rxn07099
peg.211	ybdT,Bsu0211,NP_388092.1,gi|16077279,GeneID:938449	229514	229514	Cytochrome P450
peg.212	ybyB,Bsu0212,NP_388093.1,gi|16077280,GeneID:938450	230808	230808
peg.213	ybeC,Bsu0213,NP_388094.1,gi|16077281,GeneID:938442	231337	231337	Amino acid transporter
peg.214	glpQ,Bsu0214,NP_388095.1,gi|16077282,GeneID:938446	233003	233003	Glycerophosphoryl diester phosphodiesterase, periplasmic (EC 3.1.4.46)	Glycerol_and_Glycerol-3-phosphate_Uptake_and_Utilization	Carbohydrates	rxn01073|rxn08669|rxn00758
peg.215	glpT,Bsu0215,NP_388096.1,gi|16077283,GeneID:938447	233983	233983	Glycerol-3-phosphate transporter	Glycerol_and_Glycerol-3-phosphate_Uptake_and_Utilization	Carbohydrates	rxn05578
peg.216	ybeF,Bsu0216,NP_388097.1,gi|16077284,GeneID:938444	235614	235614
peg.217	ybfA,Bsu0217,NP_388098.1,gi|16077285,GeneID:938439	235954	235954
peg.218	ybfB,Bsu0218,NP_388099.1,gi|16077286,GeneID:938436	236868	236868	transporter, putative
peg.219	ybfE,Bsu0219,NP_388100.1,gi|16077287,GeneID:938443	238153	238153
peg.220	ybfF,Bsu0220,NP_388101.1,gi|16077288,GeneID:938441	238633	238633
peg.221	ybfG,Bsu0221,NP_388102.1,gi|16077289,GeneID:938433	239633	239633
peg.222	ybfH,Bsu0222,NP_388103.1,gi|16077290,GeneID:938440	241906	241906	Permease of the drug/metabolite transporter (DMT) superfamily	Cobalt-zinc-cadmium_resistance|Queuosine-Archaeosine_Biosynthesis	Virulence|RNA Metabolism
peg.223	ybfI,Bsu0223,NP_388104.1,gi|16077291,GeneID:938437	242823	242823	Transcriptional regulator, AraC family
peg.224	purT,Bsu0224,NP_388105.1,gi|16077292,GeneID:938438	243881	243881	Phosphoribosylglycinamide formyltransferase 2 (EC 2.1.2.-)	De_Novo_Purine_Biosynthesis	Nucleosides and Nucleotides	rxn04783
peg.225	mpr,Bsu0225,NP_388106.1,gi|16077293,GeneID:938430	245179	245179	extracellular metalloprotease
peg.226	ybfJ,Bsu0226,NP_388107.1,gi|16077294,GeneID:938435	246083	246083
peg.227	ybfK,Bsu0227,NP_388108.1,gi|16077295,GeneID:938434	246647	246647
peg.228	pssA,Bsu0228,NP_388109.1,gi|16077296,GeneID:938427	247733	247733	CDP-diacylglycerol--serine O-phosphatidyltransferase (EC 2.7.8.8)	Glycerolipid_and_Glycerophospholipid_Metabolism_in_Bacteria	Fatty Acids and Lipids	rxn09206|rxn10227|rxn10230|rxn09208|rxn10226|rxn10228|rxn09210|rxn10231|rxn10229
peg.229	ybfM,Bsu0229,NP_388110.1,gi|16077297,GeneID:938432	248257	248257	DedA family protein
peg.230	psd,Bsu0230,NP_388111.1,gi|16077298,GeneID:938431	248738	248738	Phosphatidylserine decarboxylase (EC 4.1.1.65)	Glycerolipid_and_Glycerophospholipid_Metabolism_in_Bacteria	Fatty Acids and Lipids	rxn10233|rxn09200|rxn10232|rxn09202|rxn10237|rxn10235|rxn10234|rxn09198|rxn10236
peg.231	ybfN,Bsu0231,NP_388112.1,gi|16077299,GeneID:938429	249584	249584
peg.232	ybfO,Bsu0232,NP_388113.1,gi|16077300,GeneID:938424	249968	249968	Succinoglycan biosynthesis protein
peg.233	ybfP,Bsu0233,NP_388114.1,gi|16077301,GeneID:938428	251416	251416	Right origin-binding protein
peg.234	ybfQ,Bsu0234,NP_388115.1,gi|16077302,GeneID:938426	252503	252503	Rhodanese domain protein
peg.235	gltP,Bsu0235,NP_388116.1,gi|16077303,GeneID:938421	253507	253507	Proton/aspartate symport protein|Proton/glutamate symport protein			rxn05217|rxn05297
peg.236	ybfS,Bsu0236,NP_388117.1,gi|16077304,GeneID:938418	254896	254896	PTS system, Glucosamine-specific IIA component (EC 2.7.1.69)|PTS system, Glucosamine-specific IIB component (EC 2.7.1.69)|PTS system, Glucosamine-specific IIC component (EC 2.7.1.69)			rxn05569
peg.237	ybfT,Bsu0237,NP_388118.1,gi|16077305,GeneID:938425	256812	256812	Glucosamine-6-phosphate deaminase (EC 3.5.99.6)	Chitin_and_N-acetylglucosamine_utilization|Formaldehyde_assimilation:_Ribulose_monophosphate_pathway|Sialic_Acid_Metabolism	Carbohydrates|Cell Wall and Capsule	rxn00552
peg.238	ybgA,Bsu0238,NP_388119.1,gi|16077306,GeneID:938422	257780	257780
peg.239	ybgB,Bsu0239,NP_388120.1,gi|16077307,GeneID:938423	258521	258521
peg.240	ybgE,Bsu0240,NP_388121.1,gi|16077308,GeneID:938420	259005	259005	Branched-chain amino acid aminotransferase (EC 2.6.1.42)	Alanine_biosynthesis|Aminotransferases:Aromatic_Pathway_and_More,_A_work_in_progress|Branched-Chain_Amino_Acid_Biosynthesis|Dehydrogenase_complexes|Isoleucine_degradation|Leucine_Biosynthesis|Leucine_Degradation_and_HMG-CoA_Metabolism|Methionine_Salvage|Pyruvate_Alanine_Serine_Interconversions|Valine_degradation	Amino Acids and Derivatives|Carbohydrates	rxn01575|rxn00806|rxn00903
peg.241	ybgF,Bsu0241,NP_388122.1,gi|16077309,GeneID:938415	260112	260112	amino acid permease
peg.242	ybgG,Bsu0242,NP_388123.1,gi|16077310,GeneID:938412	261645	261645	Homocysteine S-methyltransferase (EC 2.1.1.10)	Methionine_Biosynthesis	Amino Acids and Derivatives	rxn00452
peg.243	ybgH,Bsu0243,NP_388124.1,gi|16077311,GeneID:938419	262721	262721	Sodium/glutamine symporter glnT			rxn05216
peg.244	ybgJ,Bsu0244,NP_388125.1,gi|16077312,GeneID:938416	264182	264182	Glutaminase (EC 3.5.1.2)	Glutamine,_Glutamate,_Aspartate_and_Asparagine_Biosynthesis	Amino Acids and Derivatives	rxn00189
peg.245	ycbA,Bsu0245,NP_388126.1,gi|16077313,GeneID:938417	265537	265537	Two-component sensor histidine kinase, controling glutamine utilization
peg.246	ycbB,Bsu0246,NP_388127.1,gi|16077314,GeneID:938414	266711	266711	Two-component response regulator, controling glutamine utilization
peg.247	ycbC,Bsu0247,NP_388128.1,gi|16077315,GeneID:938409	267882	267882	5-dehydro-4-deoxyglucarate dehydratase (EC 4.2.1.41)	D-galactarate,_D-glucarate_and_D-glycerate_catabolism	Carbohydrates	rxn01634
peg.248	ycbD,Bsu0248,NP_388129.1,gi|16077316,GeneID:938406	268838	268838	Ketoglutarate semialdehyde dehydrogenase (EC 1.2.1.26)	Proline,_4-hydroxyproline_uptake_and_utilization	Amino Acids and Derivatives	rxn00196
peg.249	ycbE,Bsu0249,NP_388130.1,gi|16077317,GeneID:938413	270388	270388	D-glucarate permease	D-galactarate,_D-glucarate_and_D-glycerate_catabolism	Carbohydrates	rxn05572|rxn05565
peg.250	ycbF,Bsu0250,NP_388131.1,gi|16077318,GeneID:938410	271792	271792	Glucarate dehydratase (EC 4.2.1.40)	D-galactarate,_D-glucarate_and_D-glycerate_catabolism	Carbohydrates	rxn07845|rxn01989
peg.251	ycbG,Bsu0251,NP_388132.1,gi|16077319,GeneID:938411	273229	273229	Predicted 5-dehydro-4-deoxyglucarate regulator YcbG	D-galactarate,_D-glucarate_and_D-glycerate_catabolism	Carbohydrates
peg.252	ycbH,Bsu0252,NP_388133.1,gi|16077320,GeneID:938407	274021	274021	D-galactarate dehydratase (EC 4.2.1.42)	D-galactarate,_D-glucarate_and_D-glycerate_catabolism	Carbohydrates	rxn03887
peg.253	ycbJ,Bsu0253,NP_388134.1,gi|16077321,GeneID:938408	275830	275830	macrolide 2'-phosphotransferase
peg.254	yczA,Bsu0254,NP_388135.1,gi|16077322,GeneID:938403	277152	277152
peg.255	ycbK,Bsu0255,NP_388136.1,gi|16077323,GeneID:938405	277334	277334	Permeases of the drug/metabolite transporter (DMT) superfamily
peg.256	ycbL,Bsu0256,NP_388137.1,gi|16077324,GeneID:938400	278369	278369	DNA-binding response regulator
peg.257	ycbM,Bsu0257,NP_388138.1,gi|16077325,GeneID:938397	279051	279051	two-component sensor histidine kinase
peg.258	ycbN,Bsu0258,NP_388139.1,gi|16077326,GeneID:938404	279683	279683	Bacitracin transport ATP-binding protein bcrA
peg.259	ycbO,Bsu0259,NP_388140.1,gi|16077327,GeneID:938401	280641	280641
peg.260	ycbP,Bsu0260,NP_388141.1,gi|16077328,GeneID:938402	281311	281311	Integral membrane protein
peg.261	cwlJ,Bsu0261,NP_388142.1,gi|16077329,GeneID:938399	282011	282011	Spore cortex-lytic enzyme CwlJ
peg.262	ycbR,Bsu0262,NP_388143.1,gi|16077330,GeneID:938394	282545	282545	tellurium resistance protein, putative
peg.263	phoD,Bsu0263,NP_388144.1,gi|16077331,GeneID:938391	283555	283555	phosphodiesterase/alkaline phosphatase D
peg.264	yczB,Bsu0264,NP_388145.1,gi|16077332,GeneID:938398	285320	285320
peg.265	ycbT,Bsu0265,NP_388146.1,gi|16077333,GeneID:938395	285593	285593	Twin-arginine translocation protein TatC	Twin-arginine_translocation_system	Protein Metabolism
peg.266	pcp,Bsu0266,NP_388147.1,gi|16077334,GeneID:938396	286327	286327	Pyrrolidone-carboxylate peptidase (EC 3.4.19.3)
peg.267	ycbU,Bsu0267,NP_388148.1,gi|16077335,GeneID:938393	287053	287053	Cysteine desulfurase (EC 2.8.1.7)	Alanine_biosynthesis|Fe-S_cluster_assembly|YgfZ|mnm5U34_biosynthesis_bacteria|tRNA_modification_Archaea|tRNA_modification_Bacteria|tRNA_modification_yeast_cytoplasmic	Amino Acids and Derivatives|Cofactors, Vitamins, Prosthetic Groups, Pigments|RNA Metabolism
peg.268	lmrB,Bsu0268,NP_388149.1,gi|16077336,GeneID:938388	288207	288207	lincomycin-resistance
peg.269	lmrA,Bsu0269,NP_388150.1,gi|16077337,GeneID:938385	289686	289686	negative regulation of the lincomycin operon (lmrBA)
peg.270	yccC,Bsu0270,NP_388151.1,gi|16077338,GeneID:938392	290469	290469	L-asparaginase (EC 3.5.1.1)	Glutamine,_Glutamate,_Aspartate_and_Asparagine_Biosynthesis	Amino Acids and Derivatives	rxn00342
peg.271	lipA,Bsu0271,NP_388152.1,gi|16077339,GeneID:938389	291759	291759	lipase
peg.272	yczC,Bsu0272,NP_388153.1,gi|16077340,GeneID:938390	292435	292435	YCZC protein
peg.273	yccF,Bsu0273,NP_388154.1,gi|16077341,GeneID:938387	293053	293053
peg.274	yccG,Bsu0274,NP_388155.1,gi|16077342,GeneID:938382	294169	294169
peg.275	yccH,Bsu0275,NP_388156.1,gi|16077343,GeneID:938379	295138	295138	Autolysin response regulator
peg.276	natA,Bsu0276,NP_388157.1,gi|16077344,GeneID:938386	295983	295983	catalyses ATP-dependent electrogenic Na+ extrusion without mechanistically coupled H+ or K+ uptake			rxn05622
peg.277	natB,Bsu0277,NP_388158.1,gi|16077345,GeneID:938383	296724	296724	catalyses ATP-dependent electrogenic Na+ extrusion without mechanistically coupled H+ or K+ uptake			rxn05622
peg.278	yccK,Bsu0278,NP_388159.1,gi|16077346,GeneID:938384	298020	298020	oxidoreductase, aldo/keto reductase family
peg.279	ycdA,Bsu0279,NP_388160.1,gi|16077347,GeneID:938380	298992	298992
peg.280	ycdB,Bsu0280,NP_388161.1,gi|16077348,GeneID:938381	300384	300384
peg.281	ycdC,Bsu0281,NP_388162.1,gi|16077349,GeneID:938376	301989	301989
peg.282	ycdD,Bsu0282,NP_388163.1,gi|16077350,GeneID:938378	303358	303358	L-alanoyl-D-glutamate peptidase			rxn08775
peg.283	rapJ,Bsu0283,NP_388164.1,gi|16077351,GeneID:938373	303984	303984	response regulator aspartate phosphatase
peg.284	ycdF,Bsu0284,NP_388165.1,gi|16077352,GeneID:938377	305212	305212	Glucose 1-dehydrogenase (EC 1.1.1.47)	D-gluconate_and_ketogluconates_metabolism|Entner-Doudoroff_Pathway|Glycolysis_and_Gluconeogenesis,_including_Archaeal_enzymes	Carbohydrates	rxn01108|rxn01109
peg.285	ycdG,Bsu0285,NP_388166.1,gi|16077353,GeneID:938375	306013	306013	Oligo-1,6-glucosidase (EC 3.2.1.10)	Maltose_and_Maltodextrin_Utilization	Carbohydrates	rxn01259|rxn05746
peg.286	ycdH,Bsu0286,NP_388167.1,gi|16077354,GeneID:938370	307886	307886	Zinc ABC transporter, periplasmic-binding protein ZnuA			rxn05150
peg.287	ycdI,Bsu0287,NP_388168.1,gi|16077355,GeneID:938374	308901	308901	Zinc ABC transporter, ATP-binding protein ZnuC			rxn05150
peg.288	yceA,Bsu0288,NP_388169.1,gi|16077356,GeneID:938367	309554	309554	Zinc ABC transporter, inner membrane permease protein ZnuB			rxn05150
peg.289	yceB,Bsu0289,NP_388170.1,gi|16077357,GeneID:938371	310434	310434
peg.290	yceC,Bsu0290,NP_388171.1,gi|16077358,GeneID:938372	311713	311713	Tellurium resistance protein TerD
peg.291	yceD,Bsu0291,NP_388172.1,gi|16077359,GeneID:938364	312334	312334	Tellurium resistance protein TerD
peg.292	yceE,Bsu0292,NP_388173.1,gi|16077360,GeneID:938368	312950	312950	Tellurium resistance protein TerD
peg.293	yceF,Bsu0293,NP_388174.1,gi|16077361,GeneID:938369	313579	313579	TerC-like integral membrane protein
peg.294	yceG,Bsu0294,NP_388175.1,gi|16077362,GeneID:938361	314437	314437	FIG013452: putative tellurium resistance protein
peg.295	yceH,Bsu0295,NP_388176.1,gi|16077363,GeneID:938366	316066	316066	Toxic anion resistance protein TelA
peg.296	yceI,Bsu0296,NP_388177.1,gi|16077364,GeneID:938365	317279	317279	Niacin transporter NiaP	NAD_and_NADP_cofactor_biosynthesis_global|NAD_regulation	Cofactors, Vitamins, Prosthetic Groups, Pigments
peg.297	yceJ,Bsu0297,NP_388178.1,gi|16077365,GeneID:938363	318734	318734	multidrug resistance protein, putative
peg.298	yceK,Bsu0298,NP_388179.1,gi|16077366,GeneID:938357	319975	319975	transcription regulator
peg.299	opuAA,Bsu0299,NP_388180.1,gi|16077367,GeneID:938362	320567	320567	Glycine betaine ABC transport system, ATP-binding protein OpuAA (EC 3.6.3.32)	Choline_and_Betaine_Uptake_and_Betaine_Biosynthesis	Amino Acids and Derivatives	rxn05181|rxn05570|rxn05192|rxn05193|rxn05504|rxn10073|rxn10862|rxn10072
peg.300	opuAB,Bsu0300,NP_388181.1,gi|16077368,GeneID:938360	321825	321825	Glycine betaine ABC transport system, permease protein OpuAB	Choline_and_Betaine_Uptake_and_Betaine_Biosynthesis	Amino Acids and Derivatives	rxn05181|rxn05570|rxn05192|rxn05193|rxn05504|rxn10073|rxn10862|rxn10072
peg.301	opuAC,Bsu0301,NP_388182.1,gi|16077369,GeneID:938354	322673	322673	Glycine betaine ABC transport system, glycine betaine-binding protein OpuAC	Choline_and_Betaine_Uptake_and_Betaine_Biosynthesis	Amino Acids and Derivatives	rxn05181|rxn05570|rxn05192|rxn05193|rxn05504|rxn10073|rxn10862|rxn10072
peg.302	amhX,Bsu0302,NP_388183.1,gi|16077370,GeneID:938351	323573	323573	amidohydrolase
peg.303	ycgA,Bsu0303,NP_388184.1,gi|16077371,GeneID:938359	325135	325135	Transporter
peg.304	ycgB,Bsu0304,NP_388185.1,gi|16077372,GeneID:938355	326441	326441
peg.305	amyE,Bsu0305,NP_388186.1,gi|16077373,GeneID:938356	327171	327171	alternate gene name: amyA
peg.306	lctE,Bsu0306,NP_388187.1,gi|16077374,GeneID:938348	329330	329330	L-lactate dehydrogenase (EC 1.1.1.27)	Fermentations:_Lactate|Fermentations:_Mixed_acid	Carbohydrates	rxn00499
peg.307	lctP,Bsu0307,NP_388188.1,gi|16077375,GeneID:938353	330327	330327	L-lactate permease	Lactate_utilization	Carbohydrates	rxn05470|rxn05602
peg.308	mdr,Bsu0308,NP_388189.1,gi|16077376,GeneID:938345	332260	332260	resistance to puromycin, nerfloxacin, tosufloxacin, but not CCCP			rxn05641
peg.309	ycgE,Bsu0309,NP_388190.1,gi|16077377,GeneID:938352	333653	333653
peg.310	ycgF,Bsu0310,NP_388191.1,gi|16077378,GeneID:938349	334194	334194	Transporter, LysE family
peg.311	ycgG,Bsu0311,NP_388192.1,gi|16077379,GeneID:938350	334893	334893	DNA for 25-36 DEGREE region containing the AMYE-SRFA region, complete CDS
peg.312	ycgH,Bsu0312,NP_388193.1,gi|16077380,GeneID:938347	335686	335686	amino acid permease
peg.313	ycgI,Bsu0313,NP_388194.1,gi|16077381,GeneID:938342	336986	336986
peg.314	nadE,Bsu0314,NP_388195.1,gi|16077382,GeneID:938339	337860	337860	NAD synthetase (EC 6.3.1.5)	NAD_and_NADP_cofactor_biosynthesis_global|NAD_regulation	Cofactors, Vitamins, Prosthetic Groups, Pigments	rxn00138
peg.315	tmrB,Bsu0315,NP_388196.1,gi|16077383,GeneID:938346	338728	338728	tunicamycin resistance
peg.316	aroI,Bsu0316,NP_388197.1,gi|16077384,GeneID:938343	339597	339597	Shikimate kinase I (EC 2.7.1.71)	Chorismate_Synthesis|Common_Pathway_For_Synthesis_of_Aromatic_Compounds_(DAHP_synthase_to_chorismate)	Amino Acids and Derivatives	rxn01739
peg.317	ycgJ,Bsu0317,NP_388198.1,gi|16077385,GeneID:938344	340185	340185	Ubiquinone/menaquinone biosynthesis methyltransferase UbiE/COQ5 (EC 2.1.1.-)	Menaquinone_Biosynthesis_via_Futalosine|Menaquinone_and_Phylloquinone_Biosynthesis|Ubiquinone_Biosynthesis	Cofactors, Vitamins, Prosthetic Groups, Pigments
peg.318	ycgK,Bsu0318,NP_388199.1,gi|16077386,GeneID:938340	341064	341064	transcriptional regulator, LysR family
peg.319	cah,Bsu0319,NP_388200.1,gi|16077387,GeneID:938341	342110	342110	cephalosporin C deacetylase			rxn02196
peg.320	ycgL,Bsu0320,NP_388201.1,gi|16077388,GeneID:938336	343150	343150
peg.321	ycgM,Bsu0321,NP_388202.1,gi|16077389,GeneID:938338	344123	344123	Proline dehydrogenase (EC 1.5.99.8) (Proline oxidase)	Proline,_4-hydroxyproline_uptake_and_utilization|Respiratory_dehydrogenases_1	Amino Acids and Derivatives|Respiration	rxn00929
peg.322	ycgN,Bsu0322,NP_388203.1,gi|16077390,GeneID:938333	345051	345051	Delta-1-pyrroline-5-carboxylate dehydrogenase (EC 1.5.1.12)	Arginine_and_Ornithine_Degradation|Proline,_4-hydroxyproline_uptake_and_utilization	Amino Acids and Derivatives	rxn00503|rxn03071|rxn03424|rxn00183
peg.323	ycgO,Bsu0323,NP_388204.1,gi|16077391,GeneID:938330	346794	346794	Proline/sodium symporter PutP (TC 2.A.21.2.1)|Propionate/sodium symporter	Proline,_4-hydroxyproline_uptake_and_utilization	Amino Acids and Derivatives	rxn05221
peg.324	ycgP,Bsu0324,NP_388205.1,gi|16077392,GeneID:938337	348296	348296	Regulator of polyketide synthase expression
peg.325	ycgQ,Bsu0325,NP_388206.1,gi|16077393,GeneID:938334	349568	349568	DUF1980 domain-containing protein
peg.326	ycgR,Bsu0326,NP_388207.1,gi|16077394,GeneID:938335	350430	350430
peg.327	ycgS,Bsu0327,NP_388208.1,gi|16077395,GeneID:938332	351414	351414	aromatic hydrocarbon catabolism protein
peg.328	ycgT,Bsu0328,NP_388209.1,gi|16077396,GeneID:938327	352430	352430	Thioredoxin reductase (EC 1.8.1.9)	Glycine_reductase,_sarcosine_reductase_and_betaine_reductase|Wyeosine-MimG_Biosynthesis|pyrimidine_conversions	Protein Metabolism|RNA Metabolism|Nucleosides and Nucleotides
peg.329	nasF,Bsu0329,NP_388210.1,gi|16077397,GeneID:938324	353472	353472	Uroporphyrinogen-III methyltransferase (EC 2.1.1.107)|Uroporphyrinogen-III synthase (EC 4.2.1.75)	Coenzyme_B12_biosynthesis|Heme_and_Siroheme_Biosynthesis	Cofactors, Vitamins, Prosthetic Groups, Pigments	rxn02287|rxn02264
peg.330	nasE,Bsu0330,NP_388211.1,gi|16077398,GeneID:938331	354984	354984	Nitrite reductase [NAD(P)H] small subunit (EC 1.7.1.4)			rxn00569|rxn00568
peg.331	nasD,Bsu0331,NP_388212.1,gi|16077399,GeneID:938329	355336	355336	Nitrite reductase [NAD(P)H] large subunit (EC 1.7.1.4)			rxn00569|rxn00568
peg.332	nasC,Bsu0332,NP_388213.1,gi|16077400,GeneID:938321	357875	357875	Assimilatory nitrate reductase large subunit (EC:1.7.99.4)			rxn00569|rxn00568
peg.333	nasB,Bsu0333,NP_388214.1,gi|16077401,GeneID:938328	360014	360014	Nitrite reductase [NAD(P)H] large subunit (EC 1.7.1.4)			rxn00569|rxn00568
peg.334	nasA,Bsu0334,NP_388215.1,gi|16077402,GeneID:938326	362506	362506	Nitrate/nitrite transporter			rxn05627|rxn05625
peg.335	yciA,Bsu0335,NP_388216.1,gi|16077403,GeneID:938325	363827	363827	GTP cyclohydrolase I (EC 3.5.4.16) type 2	Folate_Biosynthesis|Methanopterin_biosynthesis2|Pterin_metabolism|Pterin_metabolism_3|Queuosine-Archaeosine_Biosynthesis|tRNA_modification_Archaea_Henri	Cofactors, Vitamins, Prosthetic Groups, Pigments|RNA Metabolism	rxn00299
peg.336	yciB,Bsu0336,NP_388217.1,gi|16077404,GeneID:938318	364741	364741	cell surface protein, ErfK family
peg.337	yciC,Bsu0337,NP_388218.1,gi|16077405,GeneID:938322	365634	365634	COG0523: Putative GTPases (G3E family)
peg.338	yckA,Bsu0338,NP_388219.1,gi|16077406,GeneID:938323	366876	366876	amino acid ABC transporter, permease protein
peg.339	yckB,Bsu0339,NP_388220.1,gi|16077407,GeneID:938320	367566	367566	Amino acid ABC transporter, periplasmic amino acid-binding protein
peg.340	yckC,Bsu0340,NP_388221.1,gi|16077408,GeneID:938315	368807	368807
peg.341	yckD,Bsu0341,NP_388222.1,gi|16077409,GeneID:938319	369344	369344
peg.342	yckE,Bsu0342,NP_388223.1,gi|16077410,GeneID:938317	369830	369830	6-phospho-beta-glucosidase (EC 3.2.1.86)|Beta-glucosidase (EC 3.2.1.21)	Beta-Glucoside_Metabolism|Fructooligosaccharides(FOS)_and_Raffinose_Utilization|Sucrose_Metabolism	Carbohydrates	rxn09978|rxn00222|rxn09979
peg.343	nin,Bsu0343,NP_388224.1,gi|16077411,GeneID:938312	371300	371300	inhibition of the DNA degrading activity of NucA (competence)
peg.344	nucA,Bsu0344,NP_388225.1,gi|16077412,GeneID:938309	371725	371725	competence
peg.345	tlpC,Bsu0345,NP_388226.1,gi|16077413,GeneID:938316	372342	372342	methyl-accepting chemotaxis protein
peg.346	yckF,Bsu0346,NP_388227.1,gi|16077414,GeneID:938313	374174	374174	6-phospho-3-hexuloisomerase	Formaldehyde_assimilation:_Ribulose_monophosphate_pathway|Pentose_phosphate_pathway	Carbohydrates	rxn03644
peg.347	yckG,Bsu0347,NP_388228.1,gi|16077415,GeneID:938314	374737	374737	D-arabino-3-hexulose 6-phosphate formaldehyde lyase	Formaldehyde_assimilation:_Ribulose_monophosphate_pathway|Pentose_phosphate_pathway	Carbohydrates	rxn03643
peg.348	yckH,Bsu0348,NP_388229.1,gi|16077416,GeneID:938311	375601	375601	Transcriptional regulator HxlR, formaldehyde assimilation	Formaldehyde_assimilation:_Ribulose_monophosphate_pathway	Carbohydrates
peg.349	srfAA,Bsu0349,NP_388230.1,gi|16077417,GeneID:938306	376537	376537	surfactin production and competence
peg.350	srfAB,Bsu0350,NP_388231.1,gi|16077418,GeneID:938303	387316	387316	surfactin production and competence
peg.351	comS,Bsu0351,NP_388232.1,gi|16077419,GeneID:938310	390452	390452	assembly link between other regulatory components of the competence signal transduction pathway|regulation of genetic competence
peg.352	srfAC,Bsu0352,NP_388233.1,gi|16077420,GeneID:938308	398116	398116	surfactin production and competence
peg.353	srfAD,Bsu0353,NP_388234.1,gi|16077421,GeneID:938300	401969	401969	surfactin production and competence
peg.354	ycxA,Bsu0354,NP_388235.1,gi|16077422,GeneID:938307	402798	402798
peg.355	ycxB,Bsu0355,NP_388236.1,gi|16077423,GeneID:938305	404042	404042
peg.356	ycxC,Bsu0356,NP_388237.1,gi|16077424,GeneID:938297	404653	404653
peg.357	ycxD,Bsu0357,NP_388238.1,gi|16077425,GeneID:938304	405715	405715	Transcriptional regulator, GntR family
peg.358	sfp,Bsu0358,NP_388239.1,gi|16081163,GeneID:937939	407044	407044	4'-phosphopantetheinyl transferase (EC 2.7.8.-)	Fatty_Acid_Biosynthesis_FASII	Fatty Acids and Lipids
peg.359	yczE,Bsu0359,NP_388240.1,gi|16077426,GeneID:938302	407824	407824	membrane protein, putative
peg.360	yckI,Bsu0360,NP_388241.1,gi|16077427,GeneID:938294	408789	408789	ATP-binding protein
peg.361	yckJ,Bsu0361,NP_388242.1,gi|16077428,GeneID:938301	409546	409546	amino acid ABC transporter, permease protein
peg.362	yckK,Bsu0362,NP_388243.1,gi|16077429,GeneID:938298	410237	410237	Amino acid ABC transporter, periplasmic amino acid-binding protein
peg.363	yclA,Bsu0363,NP_388244.1,gi|16077430,GeneID:938299	411158	411158	Transcriptional regulator, LysR family
peg.364	yclB,Bsu0364,NP_388245.1,gi|16077431,GeneID:938296	412120	412120	Hydroxyaromatic non-oxidative decarboxylase protein B (EC 4.1.1.-)	Hydroxyaromatic_decarboxylase_family	Metabolism of Aromatic Compounds	rxn03393
peg.365	yclC,Bsu0365,NP_388246.1,gi|16077432,GeneID:938291	412737	412737	Hydroxyaromatic non-oxidative decarboxylase protein C (EC 4.1.1.-)	Hydroxyaromatic_decarboxylase_family	Metabolism of Aromatic Compounds
peg.366	yclD,Bsu0366,NP_388247.1,gi|16077433,GeneID:938293	414175	414175	Hydroxyaromatic non-oxidative decarboxylase protein D (EC 4.1.1.-)	Hydroxyaromatic_decarboxylase_family	Metabolism of Aromatic Compounds
peg.367	yclE,Bsu0367,NP_388248.1,gi|16077434,GeneID:938288	414930	414930	DNA for 25-36 DEGREE region containing the AMYE-SRFA region, complete CDS
peg.368	yclF,Bsu0368,NP_388249.1,gi|16077435,GeneID:938295	415815	415815	Di-/tripeptide transporter
peg.369	yclG,Bsu0369,NP_388250.1,gi|16077436,GeneID:938292	417573	417573	DNA for 25-36 DEGREE region containing the AMYE-SRFA region, complete CDS
peg.370	yczF,Bsu0370,NP_388251.1,gi|16077437,GeneID:938290	419343	419343
peg.371	gerKA,Bsu0371,NP_388252.1,gi|16077438,GeneID:938285	419690	419690	Spore germination protein GerKA
peg.372	gerKC,Bsu0372,NP_388253.1,gi|16077439,GeneID:938287	421314	421314	Spore germination protein GerKC
peg.373	gerKB,Bsu0373,NP_388254.1,gi|16077440,GeneID:938282	422562	422562	Spore germination protein GerKB
peg.374	yclH,Bsu0374,NP_388255.1,gi|16077441,GeneID:938289	423788	423788	ABC transporter, ATP-binding protein
peg.375	yclI,Bsu0375,NP_388256.1,gi|16077442,GeneID:938279	424484	424484	ABC transporter, permease protein
peg.376	yclJ,Bsu0376,NP_388257.1,gi|16077443,GeneID:938286	426157	426157	DNA-binding response regulator
peg.377	yclK,Bsu0377,NP_388258.1,gi|16077444,GeneID:938283	426827	426827	sensor histidine kinase
peg.378	rapC,Bsu0378,NP_388259.1,gi|16077445,GeneID:938284	428411	428411	response regulator aspartate phosphatase
peg.379	phrC,Bsu0379,NP_388260.1,gi|16077446,GeneID:938281	429543	429543	CSF stimulates competence gene expression (srfA) at low concentrations, inhibits competence gene expression at high concentrations, and stimulates the ability of cells at low cell density to sporulate at high concentrations
peg.380	yclM,Bsu0380,NP_388261.1,gi|16077447,GeneID:938276	430203	430203	Aspartokinase (EC 2.7.2.4)	Lysine_Biosynthesis_DAP_Pathway|Threonine_and_Homoserine_Biosynthesis	Amino Acids and Derivatives	rxn00337
peg.381	yclN,Bsu0381,NP_388262.1,gi|16077448,GeneID:938273	431952	431952	Iron compound ABC uptake transporter permease protein	Heme,_hemin_uptake_and_utilization_systems_in_GramPositives|Iron_acquisition_in_Streptococcus	Virulence	rxn05555|rxn05195
peg.382	yclO,Bsu0382,NP_388263.1,gi|16077449,GeneID:938280	432895	432895	Iron compound ABC uptake transporter permease protein	Heme,_hemin_uptake_and_utilization_systems_in_GramPositives|Iron_acquisition_in_Streptococcus	Virulence	rxn05555|rxn05195
peg.383	yclP,Bsu0383,NP_388264.1,gi|16077450,GeneID:938278	433836	433836	Iron compound ABC uptake transporter ATP-binding protein	Heme,_hemin_uptake_and_utilization_systems_in_GramPositives|Hemin_transport_system|Iron_acquisition_in_Streptococcus	Virulence	rxn05555|rxn05195
peg.384	yclQ,Bsu0384,NP_388265.1,gi|16077451,GeneID:938277	434616	434616	Iron compound ABC uptake transporter substrate-binding protein	Heme,_hemin_uptake_and_utilization_systems_in_GramPositives|Iron_acquisition_in_Streptococcus	Virulence	rxn05555|rxn05195
peg.385	ycnB,Bsu0385,NP_388266.1,gi|16077452,GeneID:938275	435616	435616	multidrug resistance protein
peg.386	ycnC,Bsu0386,NP_388267.1,gi|16077453,GeneID:938270	437054	437054	transcriptional regulator, TetR family
peg.387	ycnD,Bsu0387,NP_388268.1,gi|16077454,GeneID:938267	438096	438096	Oxygen-insensitive NADPH nitroreductase (EC 1.-.-.-)			rxn03976
peg.388	ycnE,Bsu0388,NP_388269.1,gi|16077455,GeneID:938274	438862	438862	lin0150
peg.389	yczG,Bsu0389,NP_388270.1,gi|16077456,GeneID:938272	439289	439289	Transcriptional regulator, ArsR family
peg.390	ycnF,Bsu0390,NP_388271.1,gi|16077457,GeneID:938271	439605	439605	Transcriptional regulator GabR of GABA utilization (GntR family with aminotransferase-like domain)
peg.391	ycnG,Bsu0391,NP_388272.1,gi|16077458,GeneID:938264	441151	441151	Gamma-aminobutyrate:alpha-ketoglutarate aminotransferase (EC 2.6.1.19)	Putrescine_utilization_pathways	Amino Acids and Derivatives	rxn01204
peg.392	ycnH,Bsu0392,NP_388273.1,gi|16077459,GeneID:939976	442530	442530	Succinate-semialdehyde dehydrogenase [NADP+] (EC 1.2.1.16)			rxn00509
peg.393	ycxE,Bsu0393,NP_388274.1,gi|16077460,GeneID:938268	444041	444041	glucose uptake protein			rxn05573
peg.394	gdh,Bsu0394,NP_388275.1,gi|16077461,GeneID:938261	444924	444924	Glucose 1-dehydrogenase (EC 1.1.1.47)	D-gluconate_and_ketogluconates_metabolism|Entner-Doudoroff_Pathway|Glycolysis_and_Gluconeogenesis,_including_Archaeal_enzymes	Carbohydrates	rxn01108|rxn01109
peg.395	ycnI,Bsu0395,NP_388276.1,gi|16077462,GeneID:938266	445754	445754
peg.396	ycnJ,Bsu0396,NP_388277.1,gi|16077463,GeneID:938258	446381	446381	Copper resistance protein D			rxn05528
peg.397	ycnK,Bsu0397,NP_388278.1,gi|16077464,GeneID:938265	448041	448041	DNA for 25-36 DEGREE region containing the AMYE-SRFA region, complete CDS
peg.398	ycnL,Bsu0398,NP_388279.1,gi|16077465,GeneID:939465	448778	448778	DNA for 25-36 DEGREE region containing the AMYE-SRFA region, complete CDS
peg.399	mtlA,Bsu0399,NP_388280.1,gi|16077466,GeneID:938263	449304	449304	PTS system, mannitol-specific IIA component (EC 2.7.1.69)|PTS system, mannitol-specific IIB component (EC 2.7.1.69)|PTS system, mannitol-specific IIC component (EC 2.7.1.69)	Mannitol_Utilization	Carbohydrates	rxn05617
peg.400	mtlD,Bsu0400,NP_388281.1,gi|16077467,GeneID:939968	451189	451189	Mannitol-1-phosphate 5-dehydrogenase (EC 1.1.1.17)	Hexitol_degradation|Mannitol_Utilization	Carbohydrates	rxn00546
peg.401	ycsA,Bsu0401,NP_388282.1,gi|16077468,GeneID:938262	452397	452397	D-malic enzyme (EC 1.1.1.83)|Tartrate decarboxylase (EC 4.1.1.73)|Tartrate dehydrogenase (EC 1.1.1.93)	Pyruvate_metabolism_I:_anaplerotic_reactions,_PEP|Glycerate_metabolism	Carbohydrates	rxn00160|rxn01285|rxn04143|rxn01847
peg.402	sipU,Bsu0402,NP_388283.1,gi|16077469,GeneID:939966	453592	453592	Signal peptidase I (EC 3.4.21.89)	Signal_peptidase	Protein Metabolism
peg.403	yczH,Bsu0403,NP_388284.1,gi|16077470,GeneID:938255	454265	454265
peg.404	ycsD,Bsu0404,NP_388285.1,gi|16077471,GeneID:938260	454908	454908
peg.405	ycsE,Bsu0405,NP_388286.1,gi|16077472,GeneID:938252	455623	455623	Hydrolase (HAD superfamily)
peg.406	ycsF,Bsu0406,NP_388287.1,gi|16077473,GeneID:938259	456577	456577	Lactam utilization protein LAMB
peg.407	ycsG,Bsu0407,NP_388288.1,gi|16077474,GeneID:938257	457416	457416	Transporter
peg.408	ycsI,Bsu0408,NP_388289.1,gi|16077475,GeneID:938647	458600	458600	Protein c14orf159 homolog, mitochondrial precursor
peg.409	ycsJ,Bsu0409,NP_388290.1,gi|16077476,GeneID:938256	459417	459417	Allophanate hydrolase subunit 1 (EC 3.5.1.54)|Allophanate hydrolase subunit 2 (EC 3.5.1.54)			rxn00002
peg.410	ycsO,Bsu0410,NP_388291.1,gi|16077477,GeneID:939999	461169	461169	HTH-type transcriptional regulator kipR (Kip operon repressor protein)
peg.411	ycsK,Bsu0411,NP_388292.1,gi|16077478,GeneID:938249	461984	461984	lipase/acylhydrolase, putative
peg.412	yczI,Bsu0412,NP_388293.1,gi|16077479,GeneID:939989	462798	462798
peg.413	yczJ,Bsu0413,NP_388294.1,gi|16077480,GeneID:938254	463049	463049	Antibiotic biosynthesis monooxygenase
peg.414	pbpC,Bsu0414,NP_388295.1,gi|16077481,GeneID:940139	463487	463487	Penicillin-binding protein 3
peg.415	ycsN,Bsu0415,NP_388296.1,gi|16077482,GeneID:936168	465595	465595	Oxidoreductase, aldo/keto reductase family
peg.416	ydaA,Bsu0416,NP_388297.1,gi|16077483,GeneID:938253	466683	466683	Mannitol operon activator, BglG family	Mannitol_Utilization	Carbohydrates
peg.417	ydaB,Bsu0417,NP_388298.1,gi|16077484,GeneID:938246	468978	468978	Long-chain-fatty-acid--CoA ligase (EC 6.2.1.3)	Biotin_biosynthesis|Unsaturated_Fatty_Acid_Metabolism|n-Phenylalkanoic_acid_degradation	Cofactors, Vitamins, Prosthetic Groups, Pigments|Fatty Acids and Lipids|Metabolism of Aromatic Compounds	rxn05252|rxn09449|rxn05247|rxn05248|rxn05249|rxn05251|rxn05736|rxn00947|rxn09448|rxn05250|rxn09450
peg.418	ydaC,Bsu0418,NP_388299.1,gi|16077485,GeneID:940142	470510	470510	YDAC protein
peg.419	ydaD,Bsu0419,NP_388300.1,gi|16077486,GeneID:938251	471263	471263	oxidoreductase, short chain dehydrogenase/reductase family
peg.420	ydaE,Bsu0420,NP_388301.1,gi|16077487,GeneID:938182	472139	472139	D-lyxose isomerase (EC 5.3.1.15)			rxn01386
peg.421	ydaF,Bsu0421,NP_388302.1,gi|16077488,GeneID:938250	472727	472727	Ribosomal-protein-L7p-serine acetyltransferase	Ribosome_biogenesis_bacterial	Protein Metabolism
peg.422	ydaG,Bsu0422,NP_388303.1,gi|16077489,GeneID:939958	473356	473356	General stress protein 26
peg.423	ydaH,Bsu0423,NP_388304.1,gi|16077490,GeneID:938243	474284	474284	ABC-type sugar transport systems, permease components
peg.424	ydzA,Bsu0424,NP_388305.1,gi|16077491,GeneID:938248	475137	475137
peg.425	lrpC,Bsu0425,NP_388306.1,gi|16077492,GeneID:940147	475612	475612	transcriptional regulator (Lrp/AsnC family)
peg.426	topB,Bsu0426,NP_388307.1,gi|16077493,GeneID:938247	476111	476111	DNA topoisomerase III (EC 5.99.1.2)	DNA_topoisomerases,_Type_I,_ATP-independent	DNA Metabolism
peg.427	ydaJ,Bsu0427,NP_388308.1,gi|16077494,GeneID:938245	478497	478497
peg.428	ydaK,Bsu0428,NP_388309.1,gi|16077495,GeneID:938240	479566	479566	GGDEF domain protein
peg.429	ydaL,Bsu0429,NP_388310.1,gi|16077496,GeneID:938244	480428	480428
peg.430	ydaM,Bsu0430,NP_388311.1,gi|16077497,GeneID:939986	482130	482130	glycosyl transferase, group 2 family protein
peg.431	ydaN,Bsu0431,NP_388312.1,gi|16077498,GeneID:940004	483398	483398
peg.432	ydaO,Bsu0432,NP_388313.1,gi|16077499,GeneID:938237	485985	485985	Amino acid permease
peg.433	mutT,Bsu0433,NP_388314.1,gi|16077500,GeneID:938242	487867	487867	Nudix hydrolase family protein
peg.434	ydaP,Bsu0434,NP_388315.1,gi|16077501,GeneID:938239	488383	488383	Pyruvate oxidase [ubiquinone, cytochrome] (EC 1.2.2.2)	Pyruvate_metabolism_II:_acetyl-CoA,_acetogenesis_from_pyruvate	Carbohydrates	rxn00152
peg.435	ydaQ,Bsu0435,NP_388316.1,gi|16077502,GeneID:938233	490284	490284
peg.436	ydaR,Bsu0436,NP_388317.1,gi|16077503,GeneID:938241	490698	490698	Manganese transport protein MntH			rxn05618
peg.437	ydaS,Bsu0437,NP_388318.1,gi|16077504,GeneID:938230	492205	492205	Integral membrane protein
peg.438	ydaT,Bsu0438,NP_388319.1,gi|16077505,GeneID:939950	492540	492540
peg.439	ydbA,Bsu0439,NP_388320.1,gi|16077506,GeneID:938238	493110	493110	Protein ecsC
peg.440	gsiB,Bsu0440,NP_388321.1,gi|16077507,GeneID:938235	494057	494057	general stress protein
peg.441	ydbB,Bsu0441,NP_388322.1,gi|16077508,GeneID:935969	494560	494560
peg.442	ydbC,Bsu0442,NP_388323.1,gi|16077509,GeneID:938234	494895	494895
peg.443	ydbD,Bsu0443,NP_388324.1,gi|16077510,GeneID:938232	495291	495291	Mn-containing catalase
peg.444	ydbE,Bsu0444,NP_388325.1,gi|16077511,GeneID:938226	496203	496203	TRAP-type C4-dicarboxylate transport system, periplasmic component			rxn05654|rxn05603|rxn05561|rxn05605
peg.445	ydbF,Bsu0445,NP_388326.1,gi|16077512,GeneID:938231	497325	497325	Two-component sensor histidine kinase
peg.446	ydbG,Bsu0446,NP_388327.1,gi|16077513,GeneID:940148	498922	498922	Transcriptional regulatory protein dcuR
peg.447	ydbH,Bsu0447,NP_388328.1,gi|16077514,GeneID:938223	499723	499723	C4-dicarboxylate transport protein			rxn05654|rxn05603|rxn05561|rxn05605
peg.448	ydbI,Bsu0448,NP_388329.1,gi|16077515,GeneID:939948	501136	501136	membrane protein, putative
peg.449	ydbJ,Bsu0449,NP_388330.1,gi|16077516,GeneID:938228	502465	502465	ABC transporter, ATP-binding protein
peg.450	ydbK,Bsu0450,NP_388331.1,gi|16077517,GeneID:939944	503411	503411	ABC transporter, permease protein
peg.451	ydbL,Bsu0451,NP_388332.1,gi|16077518,GeneID:938227	504246	504246
peg.452	ydbM,Bsu0452,NP_388333.1,gi|16077519,GeneID:939949	504709	504709	Acyl-CoA dehydrogenase, short-chain specific (EC 1.3.99.2)	Acetyl-CoA_fermentation_to_Butyrate|Anaerobic_respiratory_reductases|Butanol_Biosynthesis|Isoleucine_degradation	Carbohydrates|Respiration|Amino Acids and Derivatives	rxn00868|rxn10011|rxn10013|rxn05732|rxn10014|rxn10012|rxn10010
peg.453	ydbN,Bsu0453,NP_388334.1,gi|16077520,GeneID:938190	505879	505879
peg.454	ydbO,Bsu0454,NP_388335.1,gi|16077521,GeneID:938225	506423	506423	cation efflux family protein
peg.455	ydbP,Bsu0455,NP_388336.1,gi|16077522,GeneID:939940	507310	507310	Thioredoxin	Glycine_reductase,_sarcosine_reductase_and_betaine_reductase	Protein Metabolism
peg.456	ddlA,Bsu0456,NP_388337.1,gi|16077523,GeneID:938224	507805	507805	D-alanine--D-alanine ligase (EC 6.3.2.4)			rxn00851
peg.457	murF,Bsu0457,NP_388338.1,gi|16077524,GeneID:939947	508941	508941	UDP-N-acetylmuramoylalanyl-D-glutamyl-2,6-diaminopimelate--D-alanyl-D- alanyl ligase (EC 6.3.2.10)	Methicillin_resistance_in_Staphylococci	Virulence	rxn03164
peg.458	ydbR,Bsu0458,NP_388339.1,gi|16077525,GeneID:938170	510663	510663	Cold-shock DEAD-box protein A	ATP-dependent_RNA_helicases,_bacterial	RNA Metabolism
peg.459	ydbS,Bsu0459,NP_388340.1,gi|16077526,GeneID:940149	512371	512371
peg.460	ydbT,Bsu0460,NP_388341.1,gi|16077527,GeneID:938221	512840	512840
peg.461	ydcA,Bsu0461,NP_388342.1,gi|16077528,GeneID:939936	514573	514573	putative membrane protein
peg.462	ydcB,Bsu0462,NP_388343.1,gi|16077529,GeneID:938194	515267	515267	Holo-[acyl-carrier protein] synthase (EC 2.7.8.7)	Fatty_Acid_Biosynthesis_FASII	Fatty Acids and Lipids	rxn06023
peg.463	ydcC,Bsu0463,NP_388344.1,gi|16077530,GeneID:938166	515693	515693	outer membrane lipoprotein receptor
peg.464	dal,Bsu0464,NP_388345.1,gi|16077531,GeneID:939942	516929	516929	Alanine racemase (EC 5.1.1.1)	Alanine_biosynthesis|Pyruvate_Alanine_Serine_Interconversions	Amino Acids and Derivatives|Carbohydrates	rxn00283
peg.465	ydcD,Bsu0465,NP_388346.1,gi|16077532,GeneID:938177	518214	518214
peg.466	ydcE,Bsu0466,NP_388347.1,gi|16077533,GeneID:939935	518500	518500	MazF: sequence-specific endoribonuclease that cleaves mRNA to inhibit protein synthesis
peg.467	rsbR,Bsu0467,NP_388348.1,gi|16077534,GeneID:938176	518965	518965	RsbR, positive regulator of sigma-B
peg.468	rsbS,Bsu0468,NP_388349.1,gi|16077535,GeneID:938157	519794	519794	RsbS, negative regulator of sigma-B
peg.469	rsbT,Bsu0469,NP_388350.1,gi|16077536,GeneID:938168	520163	520163	anti-sigma B factor RsbT
peg.470	rsbU,Bsu0470,NP_388351.1,gi|16077537,GeneID:939939	520576	520576	Serine phosphatase RsbU, regulator of sigma subunit
peg.471	rsbV,Bsu0471,NP_388352.1,gi|16077538,GeneID:939930	521645	521645	anti sigma b factor antagonist RsbV|anti-sigma F factor antagonist (spoIIAA-2)
peg.472	rsbW,Bsu0472,NP_388353.1,gi|16077539,GeneID:938167	521971	521971	Serine-protein kinase rsbW (EC 2.7.11.1)
peg.473	sigB,Bsu0473,NP_388354.1,gi|16077540,GeneID:939937	522413	522413	RNA polymerase sigma factor SigB	Biofilm_formation_in_Staphylococcus|Methicillin_resistance_in_Staphylococci|Transcription_initiation,_bacterial_sigma_factors	Regulation and Cell signaling|Virulence|RNA Metabolism
peg.474	rsbX,Bsu0474,NP_388355.1,gi|16077541,GeneID:938155	523207	523207	Phosphoserine phosphatase rsbX (EC 3.1.3.3)			rxn02046|rxn00420
peg.475	ydcF,Bsu0475,NP_388356.1,gi|16077542,GeneID:938158	524049	524049
peg.476	ydcG,Bsu0476,NP_388357.1,gi|16077543,GeneID:938162	524339	524339
peg.477	ydcH,Bsu0477,NP_388358.1,gi|16077544,GeneID:939928	524763	524763	Transcriptional regulator, MarR family
peg.478	ydcI,Bsu0478,NP_388359.1,gi|16077545,GeneID:939932	525300	525300	Transcription accessory protein (S1 RNA-binding domain)
peg.479	ydcK,Bsu0479,NP_388360.1,gi|16077546,GeneID:938154	527860	527860	Putative metallopeptidase (Zinc) SprT family
peg.480	ydcL,Bsu0480,NP_388361.1,gi|16077547,GeneID:938151	529236	529236	Integrase
peg.481	ydcM,Bsu0481,NP_388362.1,gi|16077548,GeneID:939924	530355	530355	YDCM protein
peg.482	ydcN,Bsu0482,NP_388363.1,gi|16077549,GeneID:938150	530861	530861	transcriptional regulator, Cro/CI family
peg.483	sacV,Bsu0483,NP_388364.1,gi|16077550,GeneID:939938	531518	531518	regulation of the levansucrase gene (sacB)
peg.484	ydcO,Bsu0484,NP_388365.1,gi|16077551,GeneID:938142	532023	532023
peg.485	ydcP,Bsu0485,NP_388366.1,gi|16077552,GeneID:939920	532653	532653	YDCP protein
peg.486	ydcQ,Bsu0486,NP_388367.1,gi|16077553,GeneID:939923	533069	533069	FtsK/SpoIIIE family protein
peg.487	ydcR,Bsu0487,NP_388368.1,gi|16077554,GeneID:939922	534504	534504	Transcriptional regulator, Cro/CI family
peg.488	ydcS,Bsu0488,NP_388369.1,gi|16077555,GeneID:938148	535827	535827	ABC transporter binding periplasmic protein ydcS
peg.489	ydcT,Bsu0489,NP_388370.1,gi|16077556,GeneID:938146	536135	536135	ABC transporter ATP-binding protein ydcT
peg.490	yddA,Bsu0490,NP_388371.1,gi|16077557,GeneID:938135	536418	536418
peg.491	yddB,Bsu0491,NP_388372.1,gi|16077558,GeneID:939918	536716	536716	YDDB protein
peg.492	yddC,Bsu0492,NP_388373.1,gi|16077559,GeneID:938144	537792	537792
peg.493	yddD,Bsu0493,NP_388374.1,gi|16077560,GeneID:939921	538053	538053
peg.494	yddE,Bsu0494,NP_388375.1,gi|16077561,GeneID:938130	538465	538465	conjugal transfer protein, putative
peg.495	yddF,Bsu0495,NP_388376.1,gi|16077562,GeneID:938143	540979	540979	DUF1874 domain-containing protein
peg.496	yddG,Bsu0496,NP_388377.1,gi|16077563,GeneID:938141	541309	541309
peg.497	yddH,Bsu0497,NP_388378.1,gi|16077564,GeneID:938136	543753	543753	lipoprotein, NLP/P60 family
peg.498	yddI,Bsu0498,NP_388379.1,gi|16077565,GeneID:939919	544757	544757
peg.499	yddJ,Bsu0499,NP_388380.1,gi|16077566,GeneID:939925	545326	545326
peg.500	yddK,Bsu0500,NP_388381.1,gi|16077567,GeneID:939917	545897	545897
peg.501	rapI,Bsu0501,NP_388382.1,gi|16077568,GeneID:938127	547037	547037	response regulator aspartate phosphatase
peg.502	phrI,Bsu0502,NP_388383.1,gi|16077569,GeneID:939927	548169	548169	regulator of the activity of phosphatase RapI
peg.503	yddM,Bsu0503,NP_388384.1,gi|16077570,GeneID:938134	548441	548441
peg.504	yddN,Bsu0504,NP_388385.1,gi|16077571,GeneID:938133	549953	549953	Luciferase-like monooxygenase (EC 1.14.-.-)
peg.505	lrpA,Bsu0505,NP_388386.1,gi|16077572,GeneID:938119	551232	551232	negative regulation of glyA transcription and KinB-dependent sporulation
peg.506	lrpB,Bsu0506,NP_388387.1,gi|16077573,GeneID:939912	551765	551765	negative regulation of glyA transcription and KinB-dependent sporulation
peg.507	yddQ,Bsu0507,NP_388388.1,gi|16077574,GeneID:938129	552329	552329	Isochorismatase (EC 3.3.2.1)	Chorismate:_Intermediate_for_synthesis_of_PAPA_antibiotics,_PABA,_anthranilate,_3-hydroxyanthranilate_and_more.|Siderophore_enterobactin_biosynthesis_and_ferric_enterbactin_transport	Amino Acids and Derivatives|Virulence	rxn02177
peg.508	yddR,Bsu0508,NP_388389.1,gi|16077575,GeneID:939915	553424	553424	ABC transporter permease protein yddR
peg.509	yddS,Bsu0509,NP_388390.1,gi|16077576,GeneID:938128	554382	554382	ABC transporter binding periplasmic protein yddS
peg.510	yddT,Bsu0510,NP_388391.1,gi|16077577,GeneID:939913	556476	556476
peg.511	ydeA,Bsu0511,NP_388392.1,gi|16077578,GeneID:939914	558122	558122	ThiJ/PfpI family
peg.512	cspC,Bsu0512,NP_388393.1,gi|16077579,GeneID:938114	558978	558978	Cold shock protein CspC	Cold_shock,_CspA_family_of_proteins	Stress Response
peg.513	ydeB,Bsu0513,NP_388394.1,gi|16077580,GeneID:938120	559865	559865	CarD-like transcriptional regulator
peg.514	ydzE,Bsu0514,NP_388395.1,gi|16077581,GeneID:938121	560894	560894	YDZE protein
peg.515	ydeC,Bsu0515,NP_388396.1,gi|16077582,GeneID:938103	561228	561228	transcriptional regulator (AraC/XylS family)
peg.516	ydeD,Bsu0516,NP_388397.1,gi|16077583,GeneID:939906	562216	562216	Transporter, Drug/Metabolite Exporter family
peg.517	ydeE,Bsu0517,NP_388398.1,gi|16077584,GeneID:938117	563328	563328	Transcriptional regulator, AraC family
peg.518	ydeF,Bsu0518,NP_388399.1,gi|16077585,GeneID:939911	564418	564418	transcriptional regulator, GntR family
peg.519	ydeG,Bsu0519,NP_388400.1,gi|16077586,GeneID:938115	565925	565925	Tetracycline resistance protein
peg.520	ydeH,Bsu0520,NP_388401.1,gi|16077587,GeneID:938097	567376	567376
peg.521	ydeI,Bsu0521,NP_388402.1,gi|16077588,GeneID:939916	568059	568059	DUF1801 domain-containing protein
peg.522	ydeJ,Bsu0522,NP_388403.1,gi|16077589,GeneID:939910	569004	569004
peg.523	ydeK,Bsu0523,NP_388404.1,gi|16077590,GeneID:938112	570085	570085	Integral membrane protein, DUF6
peg.524	ydeL,Bsu0524,NP_388405.1,gi|16077591,GeneID:939904	571103	571103	AMINOTRANSFERASE CLASS-I (EC 2.6.1.-)|Transcriptional regulator, GntR family
peg.525	ydeM,Bsu0525,NP_388406.1,gi|16077592,GeneID:938104	572688	572688
peg.526	ydeN,Bsu0526,NP_388407.1,gi|16077593,GeneID:939908	573166	573166
peg.527	ydzF,Bsu0527,NP_388408.1,gi|16077594,GeneID:938088	573820	573820	Cinnamoyl ester hydrolase|Transcriptional regulator, MarR family
peg.528	ydeO,Bsu0528,NP_388409.1,gi|16077595,GeneID:938098	574404	574404	membrane protein, putative
peg.529	ydeP,Bsu0529,NP_388410.1,gi|16077596,GeneID:938100	575426	575426	Cinnamoyl ester hydrolase|Transcriptional regulator, MarR family
peg.530	ydeQ,Bsu0530,NP_388411.1,gi|16077597,GeneID:939902	575923	575923	putative NAD(P)H oxidoreductase
peg.531	ydeR,Bsu0531,NP_388412.1,gi|16077598,GeneID:938096	576660	576660	MFS permease
peg.532	ydeS,Bsu0532,NP_388413.1,gi|16077599,GeneID:938083	578051	578051	Transcriptional regulator, TetR family
peg.533	ydeT,Bsu0533,NP_388414.1,gi|16077600,GeneID:938089	579255	579255	Arsenical resistance operon repressor	Arsenic_resistance	Virulence
peg.534	ydfA,Bsu0534,NP_388415.1,gi|16077601,GeneID:939905	579603	579603	Arsenic efflux pump protein	Arsenic_resistance	Virulence	rxn05507|rxn05506
peg.535	ydfB,Bsu0535,NP_388416.1,gi|16077602,GeneID:938079	581408	581408	acetyltransferase, GNAT family
peg.536	ydfC,Bsu0536,NP_388417.1,gi|16077603,GeneID:938086	582250	582250	Transporter, Drug/Metabolite Exporter family
peg.537	ydfD,Bsu0537,NP_388418.1,gi|16077604,GeneID:939903	583303	583303	Transcriptional regulator, GntR family
peg.538	ydfE,Bsu0538,NP_388419.1,gi|16077605,GeneID:939898	584869	584869
peg.539	ydfF,Bsu0539,NP_388420.1,gi|16077606,GeneID:938084	585582	585582
peg.540	ydfG,Bsu0540,NP_388421.1,gi|16077607,GeneID:938081	586342	586342	putative membrane protein
peg.541	ydfH,Bsu0541,NP_388422.1,gi|16077608,GeneID:938076	587458	587458	sensor histidine kinase
peg.542	ydfI,Bsu0542,NP_388423.1,gi|16077609,GeneID:938080	588674	588674	DNA-binding response regulator
peg.543	ydfJ,Bsu0543,NP_388424.1,gi|16077610,GeneID:939901	589431	589431	Membrane protein ydfJ
peg.544	nap,Bsu0544,NP_388425.1,gi|16077611,GeneID:938069	592017	592017	carboxylesterase NA
peg.545	ydfK,Bsu0545,NP_388426.1,gi|16077612,GeneID:939896	593121	593121	putative transport protein
peg.546	ydfL,Bsu0546,NP_388427.1,gi|16077613,GeneID:938078	593900	593900	transcriptional regulator, MerR family
peg.547	ydfM,Bsu0547,NP_388428.1,gi|16077614,GeneID:939900	594823	594823	Cobalt-zinc-cadmium resistance protein	Cobalt-zinc-cadmium_resistance	Virulence
peg.548	ydfN,Bsu0548,NP_388429.1,gi|16077615,GeneID:939899	596192	596192	Dihydropteridine reductase (EC 1.5.1.34)|Oxygen-insensitive NAD(P)H nitroreductase (EC 1.-.-.-)	Pterin_biosynthesis	Cofactors, Vitamins, Prosthetic Groups, Pigments	rxn03975|rxn01314|rxn05088|rxn03976
peg.549	ydfO,Bsu0549,NP_388430.1,gi|16077616,GeneID:939894	596828	596828	Glyoxalase family protein	Serine-glyoxylate_cycle	Carbohydrates
peg.550	ydfP,Bsu0550,NP_388431.1,gi|16077617,GeneID:938077	597868	597868	Membrane protein, distant similarity to thiosulphate:quinone oxidoreductase DoxD
peg.551	ydfQ,Bsu0551,NP_388432.1,gi|16077618,GeneID:938062	598443	598443	Thioredoxin	Glycine_reductase,_sarcosine_reductase_and_betaine_reductase	Protein Metabolism
peg.552	ydzH,Bsu0552,NP_388433.1,gi|16077619,GeneID:938074	598821	598821
peg.553	ydfR,Bsu0553,NP_388434.1,gi|16077620,GeneID:939897	599943	599943	YDFR protein
peg.554	ydfS,Bsu0554,NP_388435.1,gi|16077621,GeneID:939890	600733	600733	probable membrane protein yetF
peg.555	ydfT,Bsu0555,NP_388436.1,gi|16077622,GeneID:938073	601455	601455
peg.556	ydgA,Bsu0556,NP_388437.1,gi|16077623,GeneID:938065	601899	601899
peg.557	ydgB,Bsu0557,NP_388438.1,gi|16077624,GeneID:938056	602155	602155
peg.558	ydgC,Bsu0558,NP_388439.1,gi|16077625,GeneID:938064	602726	602726	YDGC protein
peg.559	ydgD,Bsu0559,NP_388440.1,gi|16077626,GeneID:939895	603310	603310
peg.560	ydgE,Bsu0560,NP_388441.1,gi|16077627,GeneID:939907	603817	603817	acetyltransferase, GNAT family
peg.561	expZ,Bsu0561,NP_388442.1,gi|16077628,GeneID:938053	604450	604450	ATP-binding transport protein
peg.562	ydgF,Bsu0562,NP_388443.1,gi|16077629,GeneID:938050	606413	606413	D-serine/D-alanine/glycine transporter	Glycine_and_Serine_Utilization|Pyruvate_Alanine_Serine_Interconversions	Amino Acids and Derivatives|Carbohydrates	rxn05649|rxn05495|rxn05582|rxn05494
peg.563	dinB,Bsu0563,NP_388444.1,gi|16077630,GeneID:938057	607961	607961	nuclease inhibitor
peg.564	ydgG,Bsu0564,NP_388445.1,gi|16077631,GeneID:939880	608648	608648	YDGG protein
peg.565	ydgH,Bsu0565,NP_388446.1,gi|16077632,GeneID:938043	609103	609103	Putative membrane protein
peg.566	ydgI,Bsu0566,NP_388447.1,gi|16077633,GeneID:938001	611906	611906	Dihydropteridine reductase (EC 1.5.1.34)|Oxygen-insensitive NAD(P)H nitroreductase (EC 1.-.-.-)	Pterin_biosynthesis	Cofactors, Vitamins, Prosthetic Groups, Pigments	rxn03975|rxn01314|rxn05088|rxn03976
peg.567	ydgJ,Bsu0567,NP_388448.1,gi|16077634,GeneID:938036	612551	612551	transcriptional regulator, MarR family
peg.568	ydgK,Bsu0568,NP_388449.1,gi|16077635,GeneID:938060	613356	613356	Bicyclomycin resistance protein
peg.569	ydhB,Bsu0569,NP_388450.1,gi|16077636,GeneID:939893	614559	614559	membrane protein, putative
peg.570	ydhC,Bsu0570,NP_388451.1,gi|16077637,GeneID:938042	615587	615587	Transcriptional regulator, GntR family
peg.571	ydhD,Bsu0571,NP_388452.1,gi|16077638,GeneID:939885	616388	616388	Spore protein YdhD, not involved in spore germination
peg.572	ydhE,Bsu0572,NP_388453.1,gi|16077639,GeneID:939868	617853	617853	Macrolide glycosyltransferase (EC 2.4.1.-)
peg.573	ydhF,Bsu0573,NP_388454.1,gi|16077640,GeneID:938019	619037	619037	membrane protein
peg.574	phoB,Bsu0574,NP_388455.1,gi|16077641,GeneID:938004	619813	619813	Alkaline phosphatase (EC 3.1.3.1)			rxn02166|rxn00743|rxn03167
peg.575	ydhG,Bsu0575,NP_388456.1,gi|16077642,GeneID:938031	621563	621563	YdhG-like protein
peg.576	ydhH,Bsu0576,NP_388457.1,gi|16077643,GeneID:939877	622010	622010
peg.577	ydhI,Bsu0577,NP_388458.1,gi|16077644,GeneID:939866	622525	622525	acetyltransferase, GNAT family
peg.578	ydhJ,Bsu0578,NP_388459.1,gi|16077645,GeneID:938014	623090	623090	Deoxyguanosinetriphosphate triphosphohydrolase (EC 3.1.5.1)	Purine_conversions	Nucleosides and Nucleotides	rxn01352
peg.579	ydhK,Bsu0579,NP_388460.1,gi|16077646,GeneID:939873	624209	624209	DUF1541 domain-containing protein
peg.580	ydhL,Bsu0580,NP_388461.1,gi|16077647,GeneID:937996	624842	624842	major facilitator family transporter
peg.581	ydhM,Bsu0581,NP_388462.1,gi|16077648,GeneID:938018	626338	626338	PTS system, cellobiose-specific IIB component (EC 2.7.1.69)	Beta-Glucoside_Metabolism	Carbohydrates	rxn05518
peg.582	ydhN,Bsu0582,NP_388463.1,gi|16077649,GeneID:938039	626649	626649	PTS system, cellobiose-specific IIA component (EC 2.7.1.69)	Beta-Glucoside_Metabolism	Carbohydrates	rxn05518
peg.583	ydhO,Bsu0583,NP_388464.1,gi|16077650,GeneID:939882	627000	627000	PTS system, cellobiose-specific IIC component (EC 2.7.1.69)	Beta-Glucoside_Metabolism	Carbohydrates	rxn05518
peg.584	ydhP,Bsu0584,NP_388465.1,gi|16077651,GeneID:939872	628346	628346	Beta-glucosidase (EC 3.2.1.21)	Beta-Glucoside_Metabolism|Fructooligosaccharides(FOS)_and_Raffinose_Utilization|Sucrose_Metabolism	Carbohydrates	rxn00222
peg.585	ydhQ,Bsu0585,NP_388466.1,gi|16077652,GeneID:939879	629886	629886	Transcriptional regulator, GntR family
peg.586	ydhR,Bsu0586,NP_388467.1,gi|16077653,GeneID:938016	630628	630628	Fructokinase (EC 2.7.1.4)	Fructose_utilization|Mannitol_Utilization|Ribitol,_Xylitol,_Arabitol,_Mannitol_and_Sorbitol_utilization|Sucrose_Metabolism|Sucrose_utilization|Sucrose_utilization_Shewanella	Carbohydrates	rxn00547
peg.587	ydhS,Bsu0587,NP_388468.1,gi|16077654,GeneID:938028	631524	631524	Mannose-6-phosphate isomerase (EC 5.3.1.8)	Alginate_metabolism|Mannose_Metabolism	Cell Wall and Capsule|Carbohydrates	rxn00559
peg.588	ydhT,Bsu0588,NP_388469.1,gi|16077655,GeneID:938034	632490	632490	Mannan endo-1,4-beta-mannosidase precursor (EC 3.2.1.78)
peg.589	ydhU,Bsu0589,NP_388470.1,gi|16077656,GeneID:939883	633639	633639
peg.590	ydiA,Bsu0590,NP_388471.1,gi|16077657,GeneID:939867	640378	640378	Thiamine-monophosphate kinase (EC 2.7.4.16)	Thiamin_biosynthesis	Cofactors, Vitamins, Prosthetic Groups, Pigments	rxn00438
peg.591	ydiB,Bsu0591,NP_388472.1,gi|16077658,GeneID:938047	641370	641370	ATPase YjeE, predicted to have essential role in cell wall biosynthesis			rxn10198
peg.592	ydiC,Bsu0592,NP_388473.1,gi|16077659,GeneID:939874	641827	641827	Inactive homolog of metal-dependent proteases, putative molecular chaperone	Ribosome_biogenesis_bacterial|YrdC-YciO	Protein Metabolism|RNA Metabolism
peg.593	ydiD,Bsu0593,NP_388474.1,gi|16077660,GeneID:937997	642526	642526	Ribosomal-protein-S18p-alanine acetyltransferase (EC 2.3.1.-)	Ribosome_biogenesis_bacterial	Protein Metabolism
peg.594	ydiE,Bsu0594,NP_388475.1,gi|16077661,GeneID:938020	642974	642974	FIG134348: essential endopeptidase	Macromolecular_synthesis_operon|YrdC-YciO	Macromolecular Synthesis|RNA Metabolism
peg.595	ydiF,Bsu0595,NP_388476.1,gi|16077662,GeneID:938013	644244	644244	ABC transport system ATP-binding protein
peg.596	ydiG,Bsu0596,NP_388477.1,gi|16077663,GeneID:939875	646298	646298	Molybdenum cofactor biosynthesis protein C	Molybdopterin_biosynthesis	Cofactors, Vitamins, Prosthetic Groups, Pigments
peg.597	ydiH,Bsu0597,NP_388478.1,gi|16077664,GeneID:939871	646807	646807	Redox-sensitive transcriptional regulator (AT-rich DNA-binding protein)	Oxidative_stress	Stress Response
peg.598	ydiI,Bsu0598,NP_388479.1,gi|16077665,GeneID:939878	647476	647476	Twin-arginine translocation protein TatA	Twin-arginine_translocation_system|YgfZ	Protein Metabolism|Cofactors, Vitamins, Prosthetic Groups, Pigments
peg.599	ydiJ,Bsu0599,NP_388480.1,gi|16077666,GeneID:938010	647656	647656	Twin-arginine translocation protein TatC	Twin-arginine_translocation_system	Protein Metabolism
peg.600	ydiK,Bsu0600,NP_388481.1,gi|16077667,GeneID:939870	648458	648458
peg.601	ydiL,Bsu0601,NP_388482.1,gi|16077668,GeneID:938033	648646	648646	CAAX amino terminal protease family
peg.602	groES,Bsu0602,NP_388483.1,gi|16077669,GeneID:938006	649577	649577	Heat shock protein 60 family co-chaperone GroES	GroEL_GroES	Protein Metabolism
peg.603	groEL,Bsu0603,NP_388484.1,gi|16077670,GeneID:938045	649950	649950	Heat shock protein 60 family chaperone GroEL	GroEL_GroES|Staphylococcal_pathogenicity_islands_SaPI	Protein Metabolism|Virulence
peg.604	ydiM,Bsu0604,NP_388485.1,gi|16077671,GeneID:939886	653148	653148
peg.605	ydiN,Bsu0605,NP_388486.1,gi|16077672,GeneID:938054	654695	654695
peg.606	ydiO,Bsu0606,NP_388487.1,gi|16077673,GeneID:939892	654940	654940	DNA-cytosine methyltransferase (EC 2.1.1.37)			rxn05294
peg.607	ydiP,Bsu0607,NP_388488.1,gi|16077674,GeneID:939876	656245	656245	DNA-cytosine methyltransferase (EC 2.1.1.37)
peg.608	ydiQ,Bsu0608,NP_388489.1,gi|16077675,GeneID:938029	657900	657900
peg.609	ydiR,Bsu0609,NP_388490.1,gi|16077676,GeneID:938002	659340	659340
peg.610	ydiS,Bsu0610,NP_388491.1,gi|16077677,GeneID:938023	660313	660313	Type II restriction-modification system restriction subunit
peg.611	ydjA,Bsu0611,NP_388492.1,gi|16077678,GeneID:939884	661347	661347
peg.612	ydjB,Bsu0612,NP_388493.1,gi|16077679,GeneID:935917	663318	663318
peg.613	ydjC,Bsu0613,NP_388494.1,gi|16077680,GeneID:936012	664036	664036
peg.614	gutR,Bsu0614,NP_388495.1,gi|16077681,GeneID:938026	664492	664492	Sorbitol operon transcription regulator	D-Sorbitol(D-Glucitol)_and_L-Sorbose_Utilization|Ribitol,_Xylitol,_Arabitol,_Mannitol_and_Sorbitol_utilization	Carbohydrates
peg.615	gutB,Bsu0615,NP_388496.1,gi|16077682,GeneID:939495	667183	667183	Sorbitol dehydrogenase (EC 1.1.1.14)	D-Sorbitol(D-Glucitol)_and_L-Sorbose_Utilization|Dihydroxyacetone_kinases|Ribitol,_Xylitol,_Arabitol,_Mannitol_and_Sorbitol_utilization	Carbohydrates	rxn00634
peg.616	ydjD,Bsu0616,NP_388497.1,gi|16077683,GeneID:936004	668318	668318	Glucitol/sorbitol-specific transport protein gutA	D-Sorbitol(D-Glucitol)_and_L-Sorbose_Utilization|Ribitol,_Xylitol,_Arabitol,_Mannitol_and_Sorbitol_utilization	Carbohydrates	rxn05648|rxn09661
peg.617	ydjE,Bsu0617,NP_388498.1,gi|16077684,GeneID:939494	669804	669804	Fructokinase (EC 2.7.1.4)	Fructose_utilization|Mannitol_Utilization|Ribitol,_Xylitol,_Arabitol,_Mannitol_and_Sorbitol_utilization|Sucrose_Metabolism|Sucrose_utilization|Sucrose_utilization_Shewanella	Carbohydrates	rxn00547
peg.618	ydjF,Bsu0618,NP_388499.1,gi|16077685,GeneID:936013	670962	670962	Phage shock protein A
peg.619	ydjG,Bsu0619,NP_388500.1,gi|16077686,GeneID:939489	671711	671711
peg.620	ydjH,Bsu0620,NP_388501.1,gi|16077687,GeneID:936015	672736	672736
peg.621	ydjI,Bsu0621,NP_388502.1,gi|16077688,GeneID:939493	673531	673531
peg.622	ydjJ,Bsu0622,NP_388503.1,gi|16077689,GeneID:936027	674549	674549
peg.623	ydjK,Bsu0623,NP_388504.1,gi|16077690,GeneID:936014	676159	676159	Major myo-inositol transporter IolT	Inositol_catabolism	Carbohydrates	rxn05593
peg.624	ydjL,Bsu0624,NP_388505.1,gi|16077691,GeneID:939490	677628	677628	2,3-butanediol dehydrogenase, R-alcohol forming, (R)- and (S)-acetoin-specific (EC 1.1.1.4)	Acetoin,_butanediol_metabolism	Carbohydrates	rxn02112
peg.625	ydjM,Bsu0625,NP_388506.1,gi|16077692,GeneID:936017	679107	679107
peg.626	ydjN,Bsu0626,NP_388507.1,gi|16077693,GeneID:939488	679544	679544
peg.627	ydjO,Bsu0627,NP_388508.1,gi|16077694,GeneID:936021	680972	680972
peg.628	ydjP,Bsu0628,NP_388509.1,gi|16077695,GeneID:936035	681264	681264	Non-heme chloroperoxidase (EC 1.11.1.10)
peg.629	yeaA,Bsu0629,NP_388510.1,gi|16077696,GeneID:936018	682092	682092	alternate gene name: ydjQ
peg.630	cotA,Bsu0630,NP_388511.1,gi|16077697,GeneID:936023	683179	683179	Spore coat protein A	Bsub-Spore-Coat	Cell Wall and Capsule
peg.631	gabP,Bsu0631,NP_388512.1,gi|16077698,GeneID:939485	684872	684872	gamma-aminobutyrate (GABA) permease			rxn05475|rxn05564
peg.632	yeaB,Bsu0632,NP_388513.1,gi|16077699,GeneID:936032	686679	686679	YeaB (Cation efflux protein)
peg.633	yeaC,Bsu0633,NP_388514.1,gi|16077700,GeneID:939484	687704	687704	FIG022979: MoxR-like ATPases
peg.634	yeaD,Bsu0634,NP_388515.1,gi|16077701,GeneID:939486	689050	689050
peg.635	yebA,Bsu0635,NP_388516.1,gi|16077702,GeneID:936029	690059	690059	FIG001454: Transglutaminase-like enzymes, putative cysteine proteases
peg.636	guaA,Bsu0636,NP_388517.1,gi|16077703,GeneID:936028	692259	692259	GMP synthase [glutamine-hydrolyzing] (EC 6.3.5.2)	Purine_conversions|Staphylococcal_pathogenicity_islands_SaPI	Nucleosides and Nucleotides|Virulence	rxn00917
peg.637	yebB,Bsu0637,NP_388518.1,gi|16077704,GeneID:936043	694180	694180	Xanthine/uracil/thiamine/ascorbate permease family protein			rxn05201|rxn05202|rxn09657|rxn05197
peg.638	yebC,Bsu0638,NP_388519.1,gi|16077705,GeneID:939478	695704	695704
peg.639	yebD,Bsu0639,NP_388520.1,gi|16077706,GeneID:936033	696666	696666
peg.640	yebE,Bsu0640,NP_388521.1,gi|16077707,GeneID:939480	697050	697050
peg.641	yebF,Bsu0641,NP_388522.1,gi|16077708,GeneID:936040	697335	697335
peg.642	yebG,Bsu0642,NP_388523.1,gi|16077709,GeneID:939351	697601	697601
peg.643	purE,Bsu0643,NP_388524.1,gi|16077710,GeneID:939481	698121	698121	Phosphoribosylaminoimidazole carboxylase catalytic subunit (EC 4.1.1.21)	De_Novo_Purine_Biosynthesis	Nucleosides and Nucleotides	rxn05229
peg.644	purK,Bsu0644,NP_388525.1,gi|16077711,GeneID:936039	698602	698602	Phosphoribosylaminoimidazole carboxylase ATPase subunit (EC 4.1.1.21)	De_Novo_Purine_Biosynthesis	Nucleosides and Nucleotides	rxn05229
peg.645	purB,Bsu0645,NP_388526.1,gi|16077712,GeneID:936048	699738	699738	Adenylosuccinate lyase (EC 4.3.2.2)	De_Novo_Purine_Biosynthesis|Purine_conversions	Nucleosides and Nucleotides	rxn00800|rxn03136
peg.646	purC,Bsu0646,NP_388527.1,gi|16077713,GeneID:939389	701106	701106	Phosphoribosylaminoimidazole-succinocarboxamide synthase (EC 6.3.2.6)	De_Novo_Purine_Biosynthesis	Nucleosides and Nucleotides	rxn03147
peg.647	yexA,Bsu0647,NP_388528.1,gi|16077714,GeneID:936041	701824	701824	Phosphoribosylformylglycinamidine synthase, PurS subunit (EC 6.3.5.3)	De_Novo_Purine_Biosynthesis	Nucleosides and Nucleotides	rxn03084
peg.648	purL,Bsu0648,NP_388529.1,gi|16077715,GeneID:938760	702075	702075	Phosphoribosylformylglycinamidine synthase, glutamine amidotransferase subunit (EC 6.3.5.3)	De_Novo_Purine_Biosynthesis	Nucleosides and Nucleotides	rxn03084
peg.649	purQ,Bsu0649,NP_388530.1,gi|16077716,GeneID:939233	702742	702742	Phosphoribosylformylglycinamidine synthase, synthetase subunit (EC 6.3.5.3)	De_Novo_Purine_Biosynthesis	Nucleosides and Nucleotides	rxn03084
peg.650	purF,Bsu0650,NP_388531.1,gi|16077717,GeneID:936046	704946	704946	Amidophosphoribosyltransferase (EC 2.4.2.14)	De_Novo_Purine_Biosynthesis|YgfZ	Nucleosides and Nucleotides|Cofactors, Vitamins, Prosthetic Groups, Pigments	rxn00790
peg.651	purM,Bsu0651,NP_388532.1,gi|16077718,GeneID:936044	706478	706478	Phosphoribosylformylglycinamidine cyclo-ligase (EC 6.3.3.1)	De_Novo_Purine_Biosynthesis|YgfZ	Nucleosides and Nucleotides|Cofactors, Vitamins, Prosthetic Groups, Pigments	rxn02937
peg.652	purN,Bsu0652,NP_388533.1,gi|16077719,GeneID:936045	707515	707515	Phosphoribosylglycinamide formyltransferase (EC 2.1.2.2)	De_Novo_Purine_Biosynthesis	Nucleosides and Nucleotides	rxn03004
peg.653	purH,Bsu0653,NP_388534.1,gi|16077720,GeneID:936053	708099	708099	IMP cyclohydrolase (EC 3.5.4.10)|Phosphoribosylaminoimidazolecarboxamide formyltransferase (EC 2.1.2.3)	De_Novo_Purine_Biosynthesis	Nucleosides and Nucleotides	rxn03137|rxn00832
peg.654	purD,Bsu0654,NP_388535.1,gi|16077721,GeneID:938741	709653	709653	Phosphoribosylamine--glycine ligase (EC 6.3.4.13)	De_Novo_Purine_Biosynthesis	Nucleosides and Nucleotides	rxn02895
peg.655	yezC,Bsu0655,NP_388536.1,gi|16077722,GeneID:936047	711124	711124	transcriptional regulator, AsnC family
peg.656	yecA,Bsu0656,NP_388537.1,gi|16077723,GeneID:936051	711525	711525	Amino acid permease
peg.657	yerA,Bsu0657,NP_388538.1,gi|16077724,GeneID:939337	713170	713170	Adenine deaminase (EC 3.5.4.2)	Purine_conversions	Nucleosides and Nucleotides	rxn00926
peg.658	yerB,Bsu0658,NP_388539.1,gi|16077725,GeneID:936050	714939	714939
peg.659	yerC,Bsu0659,NP_388540.1,gi|16077726,GeneID:936049	715937	715937	His repressor
peg.660	yerD,Bsu0660,NP_388541.1,gi|16077727,GeneID:936058	716286	716286	Ferredoxin-dependent glutamate synthase (EC 1.4.7.1)	Glutamine,_Glutamate,_Aspartate_and_Asparagine_Biosynthesis|Photorespiration_(oxidative_C2_cycle)	Amino Acids and Derivatives|Carbohydrates	rxn05760
peg.661	yerE,Bsu0661,NP_388542.1,gi|16077728,GeneID:936052	718128	718128	PcrB-like protein
peg.662	yerF,Bsu0662,NP_388543.1,gi|16077729,GeneID:938747	718876	718876	ATP-dependent DNA helicase UvrD/PcrA	DNA_repair,_bacterial_UvrD_and_related_helicases	DNA Metabolism	rxn05294
peg.663	yerG,Bsu0663,NP_388544.1,gi|16077730,GeneID:936056	721119	721119	DNA ligase (EC 6.5.1.2)	DNA_Repair_Base_Excision|NAD_and_NADP_cofactor_biosynthesis_global|NAD_consumption	DNA Metabolism|Cofactors, Vitamins, Prosthetic Groups, Pigments	rxn05294
peg.664	yerH,Bsu0664,NP_388545.1,gi|16077731,GeneID:938744	723141	723141	Putative pheromone cAM373 precursor lipoprotein CamS
peg.665	yerI,Bsu0665,NP_388546.1,gi|16077732,GeneID:936055	724493	724493	putative protein kinase
peg.666	sapB,Bsu0666,NP_388547.1,gi|16077733,GeneID:936054	725541	725541	Peptide transport system permease protein sapB (TC 3.A.1.5.5)	ABC_transporter_peptide_(TC_3.A.1.5.5)	Membrane Transport
peg.667	opuE,Bsu0667,NP_388548.1,gi|16077734,GeneID:939439	726346	726346	Sodium/proline symporter			rxn05221
peg.668	yerL,Bsu0668,NP_388549.1,gi|16077735,GeneID:936063	728238	728238	Aspartyl-tRNA(Asn) amidotransferase subunit C (EC 6.3.5.-)|Glutamyl-tRNA(Gln) amidotransferase subunit C (EC 6.3.5.-)	Asp-tRNA(Asn)_transamidation|Glu-tRNA(Gln)_transamidation	Protein Metabolism	rxn05296
peg.669	yerM,Bsu0669,NP_388550.1,gi|16077736,GeneID:938748	728544	728544	Aspartyl-tRNA(Asn) amidotransferase subunit A (EC 6.3.5.-)|Glutamyl-tRNA(Gln) amidotransferase subunit A (EC 6.3.5.-)	Asp-tRNA(Asn)_transamidation|Glu-tRNA(Gln)_transamidation	Protein Metabolism	rxn05296
peg.670	yerN,Bsu0670,NP_388551.1,gi|16077737,GeneID:936057	730192	730192	Aspartyl-tRNA(Asn) amidotransferase subunit B (EC 6.3.5.-)|Glutamyl-tRNA(Gln) amidotransferase subunit B (EC 6.3.5.-)	Asp-tRNA(Asn)_transamidation|Glu-tRNA(Gln)_transamidation	Protein Metabolism	rxn05296
peg.671	yerO,Bsu0671,NP_388552.1,gi|16077738,GeneID:939889	731460	731460	TetR family transcriptional regulator probably coupled to RND multidrug efflux transporter
peg.672	yerP,Bsu0672,NP_388553.1,gi|16077739,GeneID:938055	732422	732422	Swarming motility protein SwrC	Bacterial_motility:Gliding	Motility and Chemotaxis
peg.673	yerQ,Bsu0673,NP_388554.1,gi|16077740,GeneID:936061	735942	735942	Transcription regulator [contains diacylglycerol kinase catalytic domain]
peg.674	yefA,Bsu0674,NP_388555.1,gi|16077741,GeneID:936060	737109	737109	RNA methyltransferase, TrmA family
peg.675	yefB,Bsu0675,NP_388556.1,gi|16077742,GeneID:938745	738501	738501	Site-specific DNA recombinase
peg.676	yefC,Bsu0676,NP_388557.1,gi|16077743,GeneID:938743	739342	739342	site-specific recombinase, resolvase family
peg.677	yeeA,Bsu0677,NP_388558.1,gi|16077744,GeneID:936059	739794	739794	FIG045374: Type II restriction enzyme, methylase subunit YeeA
peg.678	yeeB,Bsu0678,NP_388559.1,gi|16077745,GeneID:936068	742445	742445	FIG006126: DNA helicase, restriction/modification system component YeeB
peg.679	yeeC,Bsu0679,NP_388560.1,gi|16077746,GeneID:936062	744354	744354	YeeC-like protein
peg.680	yeeD,Bsu0680,NP_388561.1,gi|16077747,GeneID:938755	745764	745764
peg.681	yezA,Bsu0681,NP_388562.1,gi|16077748,GeneID:938751	746136	746136
peg.682	yeeF,Bsu0682,NP_388563.1,gi|16077749,GeneID:938753	746582	746582	Putative toxin component near putative ESAT-related proteins, repetitive	ESAT-6_proteins_secretion_system_in_Firmicutes	Virulence
peg.683	yeeG,Bsu0683,NP_388564.1,gi|16077750,GeneID:938041	749201	749201
peg.684	rapH,Bsu0684,NP_388565.1,gi|16077751,GeneID:936065	750460	750460	response regulator aspartate phosphatase
peg.685	yeeI,Bsu0685,NP_388566.1,gi|16077752,GeneID:938749	751916	751916
peg.686	yeeK,Bsu0686,NP_388567.1,gi|16077753,GeneID:936073	752773	752773	Transcriptional regulator, TetR family
peg.687	yesE,Bsu0687,NP_388568.1,gi|16077754,GeneID:936064	753988	753988	alternate gene name: yeeL
peg.688	yesF,Bsu0688,NP_388569.1,gi|16077755,GeneID:936067	754428	754428	Oxidoreductase
peg.689	cotJA,Bsu0689,NP_388570.1,gi|16077756,GeneID:938758	755415	755415	Polypeptide composition of the spore coat|required for the assembly of CotJC
peg.690	cotJB,Bsu0690,NP_388571.1,gi|16077757,GeneID:936071	755608	755608	Polypeptide composition of the spore coat protein CotJB	Bsub-Spore-Coat	Cell Wall and Capsule
peg.691	cotJC,Bsu0691,NP_388572.1,gi|16077758,GeneID:938762	755925	755925	Polypeptide composition of the spore coat protein CotJC	Bsub-Spore-Coat	Cell Wall and Capsule
peg.692	yesJ,Bsu0692,NP_388573.1,gi|16077759,GeneID:936070	756619	756619	acetyltransferase, GNAT family
peg.693	yesK,Bsu0693,NP_388574.1,gi|16077760,GeneID:936069	757097	757097
peg.694	yesL,Bsu0694,NP_388575.1,gi|16077761,GeneID:938754	757601	757601	YESL protein
peg.695	yesM,Bsu0695,NP_388576.1,gi|16077762,GeneID:936078	758227	758227	two-component sensor histidine kinase
peg.696	yesN,Bsu0696,NP_388577.1,gi|16077763,GeneID:938764	759960	759960	two-component response regulator
peg.697	yesO,Bsu0697,NP_388578.1,gi|16077764,GeneID:936072	761215	761215	Predicted rhamnose oligosaccharide ABC transport system, substrate-binding component	L-rhamnose_utilization	Carbohydrates	rxn05646|rxn05598|rxn05170
peg.698	yesP,Bsu0698,NP_388579.1,gi|16077765,GeneID:936076	762450	762450	Predicted rhamnose oligosaccharide ABC transport system, permease component 2	L-rhamnose_utilization	Carbohydrates	rxn05646|rxn05598|rxn05170
peg.699	yesQ,Bsu0699,NP_388580.1,gi|16077766,GeneID:938765	763383	763383	Predicted rhamnose oligosaccharide ABC transport system, permease component	L-rhamnose_utilization	Carbohydrates	rxn05646|rxn05598|rxn05170
peg.700	yesR,Bsu0700,NP_388581.1,gi|16077767,GeneID:938759	764289	764289	Rhamnogalacturonides degradation protein RhiN	L-rhamnose_utilization	Carbohydrates
peg.701	yesS,Bsu0701,NP_388582.1,gi|16077768,GeneID:936075	765346	765346	transcriptional regulator (AraC/XylS family)
peg.702	yesT,Bsu0702,NP_388583.1,gi|16077769,GeneID:936074	767645	767645	rhamnogalacturonan acetylesterase	L-rhamnose_utilization	Carbohydrates
peg.703	yesU,Bsu0703,NP_388584.1,gi|16077770,GeneID:936083	768336	768336
peg.704	yesV,Bsu0704,NP_388585.1,gi|16077771,GeneID:936077	768995	768995	YESV protein
peg.705	yesW,Bsu0705,NP_388586.1,gi|16077772,GeneID:938769	769742	769742	Predicted rhamnogalacturonan lyase in rhamnose utilization cluster	L-rhamnose_utilization	Carbohydrates
peg.706	yesX,Bsu0706,NP_388587.1,gi|16077773,GeneID:936081	771650	771650	Predicted rhamnogalacturonan lyase in rhamnose utilization cluster	L-rhamnose_utilization	Carbohydrates
peg.707	yesY,Bsu0707,NP_388588.1,gi|16077774,GeneID:938772	773646	773646	rhamnogalacturonan acetylesterase	L-rhamnose_utilization	Carbohydrates
peg.708	yesZ,Bsu0708,NP_388589.1,gi|16077775,GeneID:936080	774307	774307	Beta-galactosidase (EC 3.2.1.23)	Lactose_and_Galactose_Uptake_and_Utilization|Lactose_utilization	Carbohydrates	rxn00816
peg.709	yetA,Bsu0709,NP_388590.1,gi|16077776,GeneID:938776	776342	776342
peg.710	lplA,Bsu0710,NP_388591.1,gi|16077777,GeneID:936079	779037	779037	lipoprotein
peg.711	lplB,Bsu0711,NP_388592.1,gi|16077778,GeneID:936088	780600	780600	ABC-type polysaccharide transport system, permease component			rxn05646|rxn05598|rxn05170
peg.712	lplC,Bsu0712,NP_388593.1,gi|16077779,GeneID:938767	781570	781570	transmembrane lipoprotein
peg.713	lplD,Bsu0713,NP_388594.1,gi|16077780,GeneID:938770	782466	782466	hydrolytic enzyme
peg.714	yetF,Bsu0714,NP_388595.1,gi|16077781,GeneID:936086	783889	783889	probable membrane protein yetF
peg.715	yetG,Bsu0715,NP_388596.1,gi|16077782,GeneID:936085	784621	784621	Antibiotic biosynthesis monooxygenase domain-containing protein
peg.716	yetH,Bsu0716,NP_388597.1,gi|16077783,GeneID:938777	785051	785051	Glyoxalase family protein	Serine-glyoxylate_cycle	Carbohydrates	rxn01834
peg.717	yetI,Bsu0717,NP_388598.1,gi|16077784,GeneID:936084	785693	785693	regulator of sigma-B
peg.718	yezB,Bsu0718,NP_388599.1,gi|16077785,GeneID:936094	786784	786784	RsbR, positive regulator of sigma-B
peg.719	yezD,Bsu0719,NP_388600.1,gi|16077786,GeneID:938773	787223	787223
peg.720	yetJ,Bsu0720,NP_388601.1,gi|16077787,GeneID:938782	787500	787500
peg.721	yetK,Bsu0721,NP_388602.1,gi|16077788,GeneID:936091	788144	788144	Permeases of the drug/metabolite transporter (DMT) superfamily
peg.722	yetL,Bsu0722,NP_388603.1,gi|16077789,GeneID:938778	789160	789160	MarR family transcriptional regulatory protein
peg.723	yetM,Bsu0723,NP_388604.1,gi|16077790,GeneID:936090	789826	789826	Salicylate hydroxylase (EC 1.14.13.1)	Phenylpropanoid_compound_degradation|Salicylate_ester_degradation	Metabolism of Aromatic Compounds	rxn03906|rxn04745|rxn04724|rxn00589|rxn04748
peg.724	yetN,Bsu0724,NP_388605.1,gi|16077791,GeneID:936089	790970	790970
peg.725	yetO,Bsu0725,NP_388606.1,gi|16077792,GeneID:938784	792190	792190	NADPH-cytochrome P450 reductase
peg.726	yfnI,Bsu0726,NP_388607.1,gi|16077793,GeneID:936099	795780	795780	Phosphoglycerol transferase
peg.727	yfnH,Bsu0727,NP_388608.1,gi|16077794,GeneID:938779	797977	797977	Glucose-1-phosphate cytidylyltransferase (EC 2.7.7.33)	Acetoin,_butanediol_metabolism|dTDP-rhamnose_synthesis	Carbohydrates|Cell Wall and Capsule	rxn00702
peg.728	yfnG,Bsu0728,NP_388609.1,gi|16077795,GeneID:938783	798811	798811	Similar to CDP-glucose 4,6-dehydratase (EC 4.2.1.45)	Acetoin,_butanediol_metabolism	Carbohydrates	rxn01750
peg.729	yfnF,Bsu0729,NP_388610.1,gi|16077796,GeneID:936097	799740	799740	Putative glycosyltransferase
peg.730	yfnE,Bsu0730,NP_388611.1,gi|16077797,GeneID:938781	800680	800680
peg.731	yfnD,Bsu0731,NP_388612.1,gi|16077798,GeneID:936096	801859	801859
peg.732	yfnC,Bsu0732,NP_388613.1,gi|16077799,GeneID:936104	802825	802825	Fosmidomycin resistance protein
peg.733	yfnB,Bsu0733,NP_388614.1,gi|16077800,GeneID:936095	804165	804165	5'-nucleotidase yjjG (EC 3.1.3.5)			rxn01367|rxn00708|rxn01218|rxn01704|rxn01139|rxn01445|rxn01549|rxn00913|rxn01145|rxn01507|rxn00132|rxn02400|rxn01670|rxn01961|rxn00363|rxn00831
peg.734	yfnA,Bsu0734,NP_388615.1,gi|16077801,GeneID:936098	804964	804964	Amino acid permease
peg.735	yfmT,Bsu0735,NP_388616.1,gi|16077802,GeneID:938788	806599	806599	Aldehyde dehydrogenase (EC 1.2.1.3)	Entner-Doudoroff_Pathway|Glycerolipid_and_Glycerophospholipid_Metabolism_in_Bacteria|Methylglyoxal_Metabolism|Pyruvate_metabolism_II:_acetyl-CoA,_acetogenesis_from_pyruvate	Carbohydrates|Fatty Acids and Lipids	rxn05734|rxn00979|rxn02853|rxn00506|rxn05735|rxn01851|rxn01286
peg.736	yfmS,Bsu0736,NP_388617.1,gi|16077803,GeneID:936102	808070	808070	Methyl-accepting chemotaxis protein
peg.737	yfmR,Bsu0737,NP_388618.1,gi|16077804,GeneID:936100	809065	809065	COG0488: ATPase components of ABC transporters with duplicated ATPase domains	Folate_Biosynthesis	Cofactors, Vitamins, Prosthetic Groups, Pigments
peg.738	yfmQ,Bsu0738,NP_388619.1,gi|16077805,GeneID:938786	811077	811077
peg.739	yfmP,Bsu0739,NP_388620.1,gi|16077806,GeneID:936101	811648	811648	HTH-type transcriptional regulator yfmP
peg.740	yfmO,Bsu0740,NP_388621.1,gi|16077807,GeneID:936111	812136	812136	major facilitator family transporter
peg.741	yfmN,Bsu0741,NP_388622.1,gi|16077808,GeneID:938796	813617	813617
peg.742	yfmM,Bsu0742,NP_388623.1,gi|16077809,GeneID:936103	813892	813892	ABC transporter, ATP-binding protein
peg.743	yfmL,Bsu0743,NP_388624.1,gi|16077810,GeneID:938792	815621	815621	ATP-dependent RNA helicase YfmL	ATP-dependent_RNA_helicases,_bacterial	RNA Metabolism
peg.744	yfmK,Bsu0744,NP_388625.1,gi|16077811,GeneID:936108	816819	816819
peg.745	yfmJ,Bsu0745,NP_388626.1,gi|16077812,GeneID:936106	817318	817318	putative oxidoreductase
peg.746	yfmI,Bsu0746,NP_388627.1,gi|16077813,GeneID:936105	818819	818819	Macrolide-efflux protein
peg.747	yfmH,Bsu0747,NP_388628.1,gi|16077814,GeneID:938789	820237	820237
peg.748	yfmG,Bsu0748,NP_388629.1,gi|16077815,GeneID:938798	820375	820375
peg.749	yfmF,Bsu0749,NP_388630.1,gi|16077816,GeneID:936117	822411	822411	Ferrichrome transport ATP-binding protein FhuC (TC 3.A.1.14.3)	ABC_transporter_ferrichrome_(TC_3.A.1.14.3)|Hemin_transport_system|Iron_acquisition_in_Vibrio	Membrane Transport|Virulence	rxn05148
peg.750	yfmE,Bsu0750,NP_388631.1,gi|16077817,GeneID:939692	823224	823224	Heme ABC type transporter HtsABC, permease protein HtsC	Heme,_hemin_uptake_and_utilization_systems_in_GramPositives	Virulence	rxn05148
peg.751	yfmD,Bsu0751,NP_388632.1,gi|16077818,GeneID:936110	824222	824222	Heme ABC type transporter HtsABC, permease protein HtsB	Heme,_hemin_uptake_and_utilization_systems_in_GramPositives	Virulence	rxn05148
peg.752	yfmC,Bsu0752,NP_388633.1,gi|16077819,GeneID:936114	825295	825295	Heme ABC type transporter HtsABC, heme-binding protein	Heme,_hemin_uptake_and_utilization_systems_in_GramPositives	Virulence	rxn05148
peg.753	yfmB,Bsu0753,NP_388634.1,gi|16077820,GeneID:938795	826351	826351
peg.754	yfmA,Bsu0754,NP_388635.1,gi|16077821,GeneID:938800	826760	826760
peg.755	yflT,Bsu0755,NP_388636.1,gi|16077822,GeneID:938794	826963	826963
peg.756	pel,Bsu0756,NP_388637.1,gi|16077823,GeneID:936113	827501	827501	pectate lyase
peg.757	yflS,Bsu0757,NP_388638.1,gi|16077824,GeneID:936122	828890	828890	2-oxoglutarate/malate translocator	Photorespiration_(oxidative_C2_cycle)	Carbohydrates	rxn05603|rxn05493|rxn05605
peg.758	citS,Bsu0758,NP_388639.1,gi|16077825,GeneID:939687	830453	830453	two-component sensor histidine kinase
peg.759	citT,Bsu0759,NP_388640.1,gi|16077826,GeneID:938806	832053	832053	two-component response regulator
peg.760	yflP,Bsu0760,NP_388641.1,gi|16077827,GeneID:936116	832916	832916
peg.761	citM,Bsu0761,NP_388642.1,gi|16077828,GeneID:938801	833891	833891	Mg(2+) Citrate transporter (TC 2.A.11.1.1)	Citrate_Metabolism,_Transport,_and_Regulation	Carbohydrates	rxn05214
peg.762	yflN,Bsu0762,NP_388643.1,gi|16077829,GeneID:936120	835248	835248
peg.763	yflM,Bsu0763,NP_388644.1,gi|16077830,GeneID:938802	836242	836242	Nitric oxide synthase oxygenase (EC 1.-.-.-)	Pterin_metabolism_3	Cofactors, Vitamins, Prosthetic Groups, Pigments	rxn00399
peg.764	yflL,Bsu0764,NP_388645.1,gi|16077831,GeneID:939684	837243	837243	Acylphosphate phosphohydrolase (EC 3.6.1.7), putative	Pyruvate_metabolism_II:_acetyl-CoA,_acetogenesis_from_pyruvate	Carbohydrates	rxn01103|rxn00227
peg.765	yflK,Bsu0765,NP_388646.1,gi|16077832,GeneID:936119	837585	837585	Uncharacterized protein conserved in bacteria
peg.766	yflJ,Bsu0766,NP_388647.1,gi|16077833,GeneID:939685	838291	838291
peg.767	yflI,Bsu0767,NP_388648.1,gi|16077834,GeneID:936118	838585	838585
peg.768	yflH,Bsu0768,NP_388649.1,gi|16077835,GeneID:936129	838847	838847	YFLH protein
peg.769	yflG,Bsu0769,NP_388650.1,gi|16077836,GeneID:936121	839243	839243	Methionine aminopeptidase (EC 3.4.11.18)	Translation_factors_bacterial	Protein Metabolism
peg.770	yflF,Bsu0770,NP_388651.1,gi|16077837,GeneID:938807	840164	840164	PTS system, N-acetylglucosamine-specific IIB component (EC 2.7.1.69)|PTS system, N-acetylglucosamine-specific IIC component (EC 2.7.1.69)	Chitin_and_N-acetylglucosamine_utilization|Sialic_Acid_Metabolism	Carbohydrates|Cell Wall and Capsule	rxn05485
peg.771	yflE,Bsu0771,NP_388652.1,gi|16077838,GeneID:939200	841555	841555	Phosphoglycerol transferase
peg.772	yflD,Bsu0772,NP_388653.1,gi|16077839,GeneID:936125	843605	843605
peg.773	yflC,Bsu0773,NP_388654.1,gi|16077840,GeneID:939696	843758	843758
peg.774	yflB,Bsu0774,NP_388655.1,gi|16077841,GeneID:936124	843892	843892
peg.775	yflA,Bsu0775,NP_388656.1,gi|16077842,GeneID:939686	844277	844277	Na(+)-linked D-alanine glycine permease			rxn10537|rxn05494
peg.776	yfkT,Bsu0776,NP_388657.1,gi|16077843,GeneID:936135	845689	845689	Spore germination protein KB
peg.777	yfkS,Bsu0777,NP_388658.1,gi|16077844,GeneID:936123	846789	846789
peg.778	yfkR,Bsu0778,NP_388659.1,gi|16077845,GeneID:936126	847005	847005	germination protein
peg.779	yfkQ,Bsu0779,NP_388660.1,gi|16077846,GeneID:939688	848140	848140	Spore germination protein GerKA
peg.780	treP,Bsu0780,NP_388661.1,gi|16077847,GeneID:939188	849874	849874	PTS system, trehalose-specific IIB component (EC 2.7.1.69)|PTS system, trehalose-specific IIC component (EC 2.7.1.69)	Trehalose_Uptake_and_Utilization	Carbohydrates	rxn02005
peg.781	treA,Bsu0781,NP_388662.1,gi|16077848,GeneID:939690	851357	851357	Trehalose-6-phosphate hydrolase (EC 3.2.1.93)	Trehalose_Uptake_and_Utilization	Carbohydrates	rxn00606
peg.782	treR,Bsu0782,NP_388663.1,gi|16077849,GeneID:936133	853063	853063	Trehalose operon transcriptional repressor	Trehalose_Uptake_and_Utilization	Carbohydrates
peg.783	yfkO,Bsu0783,NP_388664.1,gi|16077850,GeneID:939189	853919	853919	Dihydropteridine reductase (EC 1.5.1.34)|Oxygen-insensitive NAD(P)H nitroreductase (EC 1.-.-.-)	Pterin_biosynthesis	Cofactors, Vitamins, Prosthetic Groups, Pigments	rxn03975|rxn01314|rxn05088|rxn03976
peg.784	yfkN,Bsu0784,NP_388665.1,gi|16077851,GeneID:936131	854621	854621	2',3'-cyclic-nucleotide 2'-phosphodiesterase (EC 3.1.4.16)|5'-nucleotidase (EC 3.1.3.5)	Purine_conversions|pyrimidine_conversions	Nucleosides and Nucleotides	rxn01367|rxn00708|rxn02522|rxn01218|rxn03483|rxn01704|rxn02762|rxn01139|rxn01445|rxn01549|rxn00913|rxn01145|rxn01507|rxn02521|rxn00132|rxn02400|rxn01670|rxn01961|rxn00363|rxn00831
peg.785	yfkM,Bsu0785,NP_388666.1,gi|16077852,GeneID:938808	859252	859252	ThiJ/PfpI family protein
peg.786	yfkL,Bsu0786,NP_388667.1,gi|16077853,GeneID:939689	859810	859810	transport protein
peg.787	yfkK,Bsu0787,NP_388668.1,gi|16077854,GeneID:936130	861093	861093
peg.788	yfkJ,Bsu0788,NP_388669.1,gi|16077855,GeneID:939191	861511	861511	Low molecular weight protein tyrosine phosphatase (EC 3.1.3.48)	Vibrio_Polysaccharide_(VPS)_Biosynthesis	Virulence
peg.789	yfkI,Bsu0789,NP_388670.1,gi|16077856,GeneID:939691	861999	861999
peg.790	yfkH,Bsu0790,NP_388671.1,gi|16077857,GeneID:936134	862343	862343	Ribonuclease BN (EC 3.1.-.-)	tRNA_processing	RNA Metabolism
peg.791	yfkF,Bsu0791,NP_388672.1,gi|16077858,GeneID:939190	863369	863369	major facilitator family transporter
peg.792	yfkE,Bsu0792,NP_388673.1,gi|16077859,GeneID:939693	864712	864712	calcium/proton exchanger			rxn05514
peg.793	yfkD,Bsu0793,NP_388674.1,gi|16077860,GeneID:936138	865838	865838
peg.794	yfkC,Bsu0794,NP_388675.1,gi|16077861,GeneID:936137	866671	866671	Potassium efflux system KefA protein|Small-conductance mechanosensitive channel			rxn05206
peg.795	yfkB,Bsu0795,NP_388676.1,gi|16077862,GeneID:939195	867514	867514
peg.796	yfkA,Bsu0796,NP_388677.1,gi|16077863,GeneID:938812	868170	868170
peg.797	yfjT,Bsu0797,NP_388678.1,gi|16077864,GeneID:939694	868779	868779
peg.798	yfjS,Bsu0798,NP_388679.1,gi|16077865,GeneID:936136	869065	869065	polysaccharide deacetylase, putative
peg.799	yfjR,Bsu0799,NP_388680.1,gi|16077866,GeneID:939198	869894	869894	3-hydroxyisobutyrate dehydrogenase			rxn01480
peg.800	yfjQ,Bsu0800,NP_388681.1,gi|16077867,GeneID:936159	870853	870853	Magnesium and cobalt transport protein CorA	Campylobacter_Iron_Metabolism	Virulence	rxn05616|rxn10474
peg.801	yfjP,Bsu0801,NP_388682.1,gi|16077868,GeneID:939192	871931	871931	DNA-3-methyladenine glycosylase II (EC 3.2.2.21)	DNA_Repair_Base_Excision	DNA Metabolism
peg.802	yfjO,Bsu0802,NP_388683.1,gi|16077869,GeneID:936146	872908	872908	RNA methyltransferase, TrmA family
peg.803	yfjN,Bsu0803,NP_388684.1,gi|16077870,GeneID:936154	875932	875932	tRNA dihydrouridine synthase B	tRNA_modification_Archaea_Henri	RNA Metabolism
peg.804	yfjM,Bsu0804,NP_388685.1,gi|16077871,GeneID:939698	877105	877105
peg.805	yfjL,Bsu0805,NP_388686.1,gi|16077872,GeneID:939202	877587	877587	alternate gene name: yztA
peg.806	acoA,Bsu0806,NP_388687.1,gi|16077873,GeneID:936152	878508	878508	Acetoin dehydrogenase E1 component alpha-subunit (EC 1.2.4.-)	Acetoin,_butanediol_metabolism|Dehydrogenase_complexes	Carbohydrates	rxn09953
peg.807	acoB,Bsu0807,NP_388688.1,gi|16077874,GeneID:939697	879513	879513	Acetoin dehydrogenase E1 component beta-subunit (EC 1.2.4.-)	Acetoin,_butanediol_metabolism|Dehydrogenase_complexes	Carbohydrates	rxn09953
peg.808	acoC,Bsu0808,NP_388689.1,gi|16077875,GeneID:936147	880555	880555	Dihydrolipoamide acetyltransferase component (E2) of acetoin dehydrogenase complex (EC 2.3.1.-)	Acetoin,_butanediol_metabolism|Dehydrogenase_complexes|Lipoic_acid_metabolism	Carbohydrates|Cofactors, Vitamins, Prosthetic Groups, Pigments	rxn09953
peg.809	acoL,Bsu0809,NP_388690.1,gi|16077876,GeneID:939702	881772	881772	Dihydrolipoamide dehydrogenase of acetoin dehydrogenase (EC 1.8.1.4)	Acetoin,_butanediol_metabolism|Dehydrogenase_complexes	Carbohydrates	rxn09953
peg.810	acoR,Bsu0810,NP_388691.1,gi|16077877,GeneID:936148	883264	883264	Transcriptional activator of acetoin dehydrogenase operon AcoR	Acetoin,_butanediol_metabolism|Dehydrogenase_complexes	Carbohydrates
peg.811	yfjU,Bsu0811,NP_388692.1,gi|16077878,GeneID:939208	885135	885135
peg.812	yfjF,Bsu0812,NP_388693.1,gi|16077879,GeneID:939201	885350	885350
peg.813	yfjE,Bsu0813,NP_388694.1,gi|16077880,GeneID:939699	885729	885729
peg.814	yfjD,Bsu0814,NP_388695.1,gi|16077881,GeneID:936158	886281	886281
peg.815	yfjC,Bsu0815,NP_388696.1,gi|16077882,GeneID:939231	886870	886870
peg.816	yfjB,Bsu0816,NP_388697.1,gi|16077883,GeneID:939700	887649	887649
peg.817	yfjA,Bsu0817,NP_388698.1,gi|16077884,GeneID:936160	888878	888878
peg.818	glvA,Bsu0818,NP_388699.1,gi|16077885,GeneID:936161	889528	889528	Maltose-6'-phosphate glucosidase (EC 3.2.1.122)	Maltose_and_Maltodextrin_Utilization|Trehalose_Uptake_and_Utilization	Carbohydrates	rxn00607
peg.819	yfiA,Bsu0819,NP_388700.1,gi|16077886,GeneID:939205	890942	890942	Transcriptional regulator, RpiR family
peg.820	glvC,Bsu0820,NP_388701.1,gi|16077887,GeneID:939713	891721	891721	PTS system, maltose and glucose-specific IIB component (EC 2.7.1.69)|PTS system, maltose and glucose-specific IIC component (EC 2.7.1.69)	Maltose_and_Maltodextrin_Utilization	Carbohydrates	rxn05226|rxn05607
peg.821	yfiB,Bsu0821,NP_388702.1,gi|16077888,GeneID:936163	893410	893410	Multidrug resistance ABC transporter ATP-binding and permease protein	Multidrug_Resistance_Efflux_Pumps	Virulence
peg.822	yfiC,Bsu0822,NP_388703.1,gi|16077889,GeneID:936167	895125	895125	Multidrug resistance ABC transporter ATP-binding and permease protein	Multidrug_Resistance_Efflux_Pumps	Virulence
peg.823	yfiD,Bsu0823,NP_388704.1,gi|16077890,GeneID:939204	897094	897094	putative membrane protein
peg.824	yfiE,Bsu0824,NP_388705.1,gi|16077891,GeneID:936164	897516	897516	Glyoxalase family protein	Serine-glyoxylate_cycle	Carbohydrates
peg.825	yfiF,Bsu0825,NP_388706.1,gi|16077892,GeneID:939704	898467	898467	L-rhamnose operon transcriptional activator rhaR	L-rhamnose_utilization	Carbohydrates
peg.826	yfiG,Bsu0826,NP_388707.1,gi|16077893,GeneID:939710	899586	899586	probable sugar transport protein
peg.827	yfiH,Bsu0827,NP_388708.1,gi|16077894,GeneID:939706	901061	901061
peg.828	yfiI,Bsu0828,NP_388709.1,gi|16077895,GeneID:936177	902012	902012	Oxidoreductase (EC 1.1.1.-)
peg.829	yfiJ,Bsu0829,NP_388710.1,gi|16077896,GeneID:936171	903317	903317	putative two-component system sensor kinase
peg.830	yfiK,Bsu0830,NP_388711.1,gi|16077897,GeneID:939209	904516	904516	two-component response regulator
peg.831	yfiL,Bsu0831,NP_388712.1,gi|16077898,GeneID:936175	905322	905322	ABC transporter, ATP-binding protein
peg.832	yfiM,Bsu0832,NP_388713.1,gi|16077899,GeneID:939210	906270	906270	ABC transporter, ATP-binding protein
peg.833	yfiN,Bsu0833,NP_388714.1,gi|16077900,GeneID:939705	907474	907474	putative ABC transporter (ATP-binding protein)
peg.834	yfiO,Bsu0834,NP_388715.1,gi|16077901,GeneID:936174	908704	908704
peg.835	lipB,Bsu0835,NP_388716.1,gi|16077902,GeneID:939715	909525	909525	alternate gene name: yfiP
peg.836	yfiQ,Bsu0836,NP_388717.1,gi|16077903,GeneID:936185	910346	910346	YFIQ protein
peg.837	yfiR,Bsu0837,NP_388718.1,gi|16077904,GeneID:936176	911470	911470	Chain A, Crystal Structure Of Yfir, A Putative Transcriptional Regulator From Bacillus Subtilis
peg.838	yfiS,Bsu0838,NP_388719.1,gi|16077905,GeneID:939219	912053	912053	Macrolide-efflux protein
peg.839	yfiT,Bsu0839,NP_388720.1,gi|16077906,GeneID:939711	913430	913430
peg.840	yfiU,Bsu0840,NP_388721.1,gi|16077907,GeneID:936182	913963	913963	drug resistance transporter, EmrB/QacA family
peg.841	yfiV,Bsu0841,NP_388722.1,gi|16077908,GeneID:939218	915630	915630
peg.842	yfiW,Bsu0842,NP_388723.1,gi|16077909,GeneID:939708	916284	916284
peg.843	yfiX,Bsu0843,NP_388724.1,gi|16077910,GeneID:936181	917035	917035	membrane protein, putative
peg.844	yfiY,Bsu0844,NP_388725.1,gi|16077911,GeneID:939206	918873	918873	Iron(III) dicitrate transport system, periplasmic iron-binding protein FecB (TC 3.A.1.14.1)	ABC_transporter_iron(III)_dicitrate_(TC_3.A.1.14.1)|Vibrioferrin_synthesis	Membrane Transport|Virulence	rxn05557
peg.845	yfiZ,Bsu0845,NP_388726.1,gi|16077912,GeneID:936179	919981	919981	Iron(III) dicitrate transport system permease protein fecD (TC 3.A.1.14.1)	ABC_transporter_iron(III)_dicitrate_(TC_3.A.1.14.1)	Membrane Transport	rxn05557
peg.846	yfhA,Bsu0846,NP_388727.1,gi|16077913,GeneID:939714	920979	920979	Iron(III) dicitrate transport system permease protein fecD (TC 3.A.1.14.1)	ABC_transporter_iron(III)_dicitrate_(TC_3.A.1.14.1)	Membrane Transport	rxn05557
peg.847	yfhB,Bsu0847,NP_388728.1,gi|16077914,GeneID:936191	922125	922125	Phenazine biosynthesis protein PhzF	Phenazine_biosynthesis	Secondary Metabolism
peg.848	yfhC,Bsu0848,NP_388729.1,gi|16077915,GeneID:939221	923094	923094	nitroreductase family protein
peg.849	yfhD,Bsu0849,NP_388730.1,gi|16077916,GeneID:939709	923717	923717
peg.850	yfhE,Bsu0850,NP_388731.1,gi|16077917,GeneID:936184	923975	923975
peg.851	yfhF,Bsu0851,NP_388732.1,gi|16077918,GeneID:939217	924140	924140	Cell division inhibitor
peg.852	yfhG,Bsu0852,NP_388733.1,gi|16077919,GeneID:939727	925140	925140	Regulatory protein recX
peg.853	yfhH,Bsu0853,NP_388734.1,gi|16077920,GeneID:936189	925936	925936	Transcription regulator CDS_ID OB0894
peg.854	yfhI,Bsu0854,NP_388735.1,gi|16077921,GeneID:939712	926393	926393
peg.855	yfhJ,Bsu0855,NP_388736.1,gi|16077922,GeneID:936188	927896	927896	Conserved protein YfhJ
peg.856	yfhK,Bsu0856,NP_388737.1,gi|16077923,GeneID:939215	928310	928310	YFHK protein
peg.857	yfhL,Bsu0857,NP_388738.1,gi|16077924,GeneID:939228	928913	928913
peg.858	yfhM,Bsu0858,NP_388739.1,gi|16077925,GeneID:936187	929232	929232	Epoxide hydrolase (EC 3.3.2.9)			rxn04821|rxn04834|rxn04820|rxn04885
peg.859	csbB,Bsu0859,NP_388740.1,gi|16077926,GeneID:939717	930325	930325	stress response protein
peg.860	yfhO,Bsu0860,NP_388741.1,gi|16077927,GeneID:936195	931511	931511
peg.861	yfhP,Bsu0861,NP_388742.1,gi|16077928,GeneID:936190	933963	933963
peg.862	yfhQ,Bsu0862,NP_388743.1,gi|16077929,GeneID:939222	935162	935162	A/G-specific adenine glycosylase (EC 3.2.2.-)	DNA_repair,_bacterial	DNA Metabolism
peg.863	yfhS,Bsu0863,NP_388744.1,gi|16077930,GeneID:936193	936279	936279	YfhS protein
peg.864	yfhR,Bsu0864,NP_388745.1,gi|16077931,GeneID:939223	936585	936585	Enoyl-[acyl-carrier-protein] reductase [NADPH] (EC 1.3.1.10)	Fatty_Acid_Biosynthesis_FASII	Fatty Acids and Lipids	rxn05357|rxn05391|rxn05412|rxn05370|rxn05428|rxn05354|rxn05378|rxn05387|rxn05463|rxn05374|rxn05424|rxn05416|rxn05352|rxn05432|rxn05399|rxn05403|rxn05420|rxn05356|rxn05351|rxn05362|rxn05355|rxn05382|rxn05366|rxn05395|rxn05407|rxn05353
peg.865	sspE,Bsu0865,NP_388746.1,gi|16077932,GeneID:939716	937406	937406	Small acid-soluble spore protein, gamma-type SASP	Small_acid-soluble_spore_proteins	Dormancy and Sporulation
peg.866	ygaB,Bsu0866,NP_388747.1,gi|16077933,GeneID:939220	937749	937749
peg.867	ygaC,Bsu0867,NP_388748.1,gi|16077934,GeneID:936192	938237	938237	Cysteinyl-tRNA synthetase related protein
peg.868	ygaD,Bsu0868,NP_388749.1,gi|16077935,GeneID:936200	938827	938827	Multidrug resistance ABC transporter ATP-binding and permease protein	Multidrug_Resistance_Efflux_Pumps	Virulence
peg.869	ygaE,Bsu0869,NP_388750.1,gi|16077936,GeneID:939721	940673	940673	lipoprotein, putative
peg.870	gsaB,Bsu0870,NP_388751.1,gi|16077937,GeneID:936194	941954	941954	Glutamate-1-semialdehyde aminotransferase (EC 5.4.3.8)	Heme_and_Siroheme_Biosynthesis	Cofactors, Vitamins, Prosthetic Groups, Pigments	rxn01629
peg.871	ygaF,Bsu0871,NP_388752.1,gi|16081164,GeneID:937948	943396	943396	Thiol peroxidase, Bcp-type (EC 1.11.1.15)
peg.872	ygaG,Bsu0872,NP_388753.1,gi|16077938,GeneID:939227	943993	943993	Peroxide stress regulator PerR, FUR family	Oxidative_stress	Stress Response
peg.873	ygaH,Bsu0873,NP_388754.1,gi|16077939,GeneID:939718	944671	944671
peg.874	ygxA,Bsu0874,NP_388755.1,gi|16077940,GeneID:936198	945027	945027	CDS_ID OB0907
peg.875	ygaI,Bsu0875,NP_388756.1,gi|16077941,GeneID:939725	952879	952879
peg.876	ygzA,Bsu0876,NP_388757.1,gi|16077942,GeneID:936205	953797	953797
peg.877	ygaJ,Bsu0877,NP_388758.1,gi|16077943,GeneID:939241	954397	954397	Peptidase E (EC 3.4.11.2)
peg.878	thiA,Bsu0878,NP_388759.1,gi|16077944,GeneID:939745	955403	955403	Thiamin biosynthesis protein ThiC	Thiamin_biosynthesis	Cofactors, Vitamins, Prosthetic Groups, Pigments	rxn02305
peg.879	ygaK,Bsu0879,NP_388760.1,gi|16077945,GeneID:939245	957213	957213	FAD-linked oxidoreductase family
peg.880	senS,Bsu0880,NP_388761.1,gi|16077946,GeneID:936207	958798	958798	positive regulation of extracellular enzyme genes (amyE, aprE, nprE)
peg.881	katA,Bsu0881,NP_388762.1,gi|16077947,GeneID:939240	959043	959043	Catalase (EC 1.11.1.6)	Oxidative_stress|Photorespiration_(oxidative_C2_cycle)|Protection_from_Reactive_Oxygen_Species	Stress Response|Carbohydrates	rxn00006
peg.882	ygaL,Bsu0882,NP_388763.1,gi|16077948,GeneID:939730	960846	960846	Alkanesulfonates ABC transporter ATP-binding protein	Alkanesulfonate_assimilation|Alkanesulfonates_Utilization	Sulfur Metabolism	rxn05621|rxn05594|rxn05656|rxn05552|rxn05599|rxn05512|rxn05585|rxn05620|rxn05172
peg.883	ygbA,Bsu0883,NP_388764.1,gi|16077949,GeneID:936215	961688	961688	Alkanesulfonates-binding protein	Alkanesulfonate_assimilation|Alkanesulfonates_Utilization	Sulfur Metabolism	rxn05621|rxn05594|rxn05656|rxn05552|rxn05599|rxn05512|rxn05585|rxn05620|rxn05172
peg.884	ygaM,Bsu0884,NP_388765.1,gi|16077950,GeneID:936208	962683	962683	Alkanesulfonates transport system permease protein	Alkanesulfonate_assimilation|Alkanesulfonates_Utilization	Sulfur Metabolism	rxn05621|rxn05594|rxn05656|rxn05552|rxn05599|rxn05512|rxn05585|rxn05620|rxn05172
peg.885	ygcA,Bsu0885,NP_388766.1,gi|16077951,GeneID:939733	963530	963530	Alkanesulfonate monooxygenase (EC 1.14.14.5)	Alkanesulfonate_assimilation|Alkanesulfonates_Utilization	Sulfur Metabolism	rxn08471|rxn10067|rxn08468|rxn05737|rxn08467|rxn08469|rxn08470
peg.886	ygaN,Bsu0886,NP_388767.1,gi|16077952,GeneID:939249	964770	964770
peg.887	yhzA,Bsu0887,NP_388768.1,gi|16077953,GeneID:936213	965418	965418	SSU ribosomal protein S14p (S29e)	Ribosome_SSU_bacterial	Protein Metabolism
peg.888	ygaO,Bsu0888,NP_388769.1,gi|16077954,GeneID:939244	965705	965705
peg.889	yhzAs,Bsu0889,NP_388770.1,gi|16081165,GeneID:937943	966180	966180	Predicted transcriptional regulator
peg.890	yhzB,Bsu0890,NP_388771.1,gi|16077955,GeneID:939736	966738	966738
peg.891	yhbA,Bsu0891,NP_388772.1,gi|16077956,GeneID:939243	967297	967297	Iron-sulfur cluster-binding protein
peg.892	yhbB,Bsu0892,NP_388773.1,gi|16077957,GeneID:936223	968671	968671	Methylase homolog
peg.893	cspR,Bsu0893,NP_388774.1,gi|16077958,GeneID:939735	969644	969644	tRNA (cytosine34-2'-O-)-methyltransferase (EC 2.1.1.-)	tRNA_modification_Bacteria	RNA Metabolism	rxn05295
peg.894	yhbD,Bsu0894,NP_388775.1,gi|16077959,GeneID:936214	970176	970176	Methylase homolog
peg.895	yhbE,Bsu0895,NP_388776.1,gi|16077960,GeneID:939252	970883	970883	Methylase homolog
peg.896	yhbF,Bsu0896,NP_388777.1,gi|16077961,GeneID:936219	971608	971608	YgaT-like protein
peg.897	prkA,Bsu0897,NP_388778.1,gi|16077962,GeneID:939250	972665	972665	serine protein kinase
peg.898	yhbH,Bsu0898,NP_388779.1,gi|16077963,GeneID:936217	974740	974740	Glycosyltransferase (EC 2.4.1.-)
peg.899	yhbI,Bsu0899,NP_388780.1,gi|16077964,GeneID:939247	976078	976078	YHBI protein
peg.900	yhbJ,Bsu0900,NP_388781.1,gi|16077965,GeneID:936216	976578	976578	Multidrug resistance protein [function not yet clear]	Multidrug_Resistance,_2-protein_version_Found_in_Gram-positive_bacteria	Virulence
peg.901	yhcA,Bsu0901,NP_388782.1,gi|16077966,GeneID:936235	977284	977284	Membrane component of multidrug resistance system	Multidrug_Resistance,_2-protein_version_Found_in_Gram-positive_bacteria	Virulence
peg.902	yhcB,Bsu0902,NP_388783.1,gi|16077967,GeneID:939734	978905	978905
peg.903	yhcC,Bsu0903,NP_388784.1,gi|16077968,GeneID:936220	979448	979448
peg.904	yhcD,Bsu0904,NP_388785.1,gi|16077969,GeneID:939260	979822	979822
peg.905	yhcE,Bsu0905,NP_388786.1,gi|16077970,GeneID:939256	979982	979982
peg.906	yhcF,Bsu0906,NP_388787.1,gi|16077971,GeneID:936231	980746	980746	transcriptional regulator, GntR family
peg.907	yhcG,Bsu0907,NP_388788.1,gi|16077972,GeneID:939738	981113	981113	ABC transporter, ATP-binding protein			rxn05219|rxn05183
peg.908	yhcH,Bsu0908,NP_388789.1,gi|16077973,GeneID:936229	981828	981828	ABC transporter, ATP-binding protein			rxn05219|rxn05183
peg.909	yhcI,Bsu0909,NP_388790.1,gi|16077974,GeneID:939251	982738	982738	putative membrane protein
peg.910	cspB,Bsu0910,NP_388791.1,gi|16077975,GeneID:936224	983771	983771	Cold shock protein CspD	Cold_shock,_CspA_family_of_proteins	Stress Response
peg.911	yhcJ,Bsu0911,NP_388792.1,gi|16077976,GeneID:939261	984410	984410	Methionine ABC transporter substrate-binding protein	Methionine_Biosynthesis|Methionine_Degradation|Staphylococcal_pathogenicity_islands_SaPI	Amino Acids and Derivatives|Virulence	rxn05219|rxn05183
peg.912	yhcK,Bsu0912,NP_388793.1,gi|16077977,GeneID:936246	985242	985242	GGDEF domain protein
peg.913	yhcL,Bsu0913,NP_388794.1,gi|16077978,GeneID:939257	986494	986494	Proton/sodium-glutamate symport protein			rxn05298
peg.914	yhcM,Bsu0914,NP_388795.1,gi|16077979,GeneID:939279	987925	987925
peg.915	yhcN,Bsu0915,NP_388796.1,gi|16077980,GeneID:939739	988530	988530	Lipoprotein yhcN precursor
peg.916	yhcO,Bsu0916,NP_388797.1,gi|16077981,GeneID:936243	989279	989279
peg.917	yhcP,Bsu0917,NP_388798.1,gi|16077982,GeneID:939263	989569	989569
peg.918	yhcQ,Bsu0918,NP_388799.1,gi|16077983,GeneID:936236	990118	990118
peg.919	yhcR,Bsu0919,NP_388800.1,gi|16077984,GeneID:936241	990854	990854	Endonuclease yhcR precursor (EC 3.1.31.-)
peg.920	yhcS,Bsu0920,NP_388801.1,gi|16077985,GeneID:939748	994504	994504
peg.921	yhcT,Bsu0921,NP_388802.1,gi|16077986,GeneID:936253	995130	995130	Similar to ribosomal large subunit pseudouridine synthase D, Bacillus subtilis YhcT type	Ribosome_biogenesis_bacterial|rRNA_modification_Bacteria	Protein Metabolism|RNA Metabolism
peg.922	yhcU,Bsu0922,NP_388803.1,gi|16077987,GeneID:936261	996149	996149
peg.923	yhcV,Bsu0923,NP_388804.1,gi|16077988,GeneID:939740	996681	996681
peg.924	yhcW,Bsu0924,NP_388805.1,gi|16077989,GeneID:936244	997230	997230	hydrolase, haloacid dehalogenase-like family
peg.925	yhcX,Bsu0925,NP_388806.1,gi|16077990,GeneID:939265	997908	997908	Carbon-nitrogen hydrolase
peg.926	yhxA,Bsu0926,NP_388807.1,gi|16077991,GeneID:939742	999869	999869	Probable aminotransferase (EC 2.6.-.-)
peg.927	glpP,Bsu0927,NP_388808.1,gi|16077992,GeneID:936251	1001249	1001249	Glycerol uptake operon antiterminator regulatory protein	Glycerol_and_Glycerol-3-phosphate_Uptake_and_Utilization	Carbohydrates
peg.928	glpF,Bsu0928,NP_388809.1,gi|16077993,GeneID:939266	1002006	1002006	Glycerol uptake facilitator protein	Dihydroxyacetone_kinases|Glycerol_and_Glycerol-3-phosphate_Uptake_and_Utilization|Glycerol_fermenation_to_1,3-propanediol|Osmoregulation	Carbohydrates|Fatty Acids and Lipids|Stress Response	rxn05581
peg.929	glpK,Bsu0929,NP_388810.1,gi|16077994,GeneID:939741	1002849	1002849	Glycerol kinase (EC 2.7.1.30)	Dihydroxyacetone_kinases|Glycerol_and_Glycerol-3-phosphate_Uptake_and_Utilization|Glycerolipid_and_Glycerophospholipid_Metabolism_in_Bacteria|MLST	Carbohydrates|Fatty Acids and Lipids|Virulence	rxn00615
peg.930	glpD,Bsu0930,NP_388811.1,gi|16077995,GeneID:936250	1004480	1004480	Aerobic glycerol-3-phosphate dehydrogenase (EC 1.1.99.5)	Glycerol_and_Glycerol-3-phosphate_Uptake_and_Utilization|Glycerolipid_and_Glycerophospholipid_Metabolism_in_Bacteria|Respiratory_dehydrogenases_1	Carbohydrates|Fatty Acids and Lipids|Respiration	rxn00616|rxn05739
peg.931	yhxB,Bsu0931,NP_388812.1,gi|16077996,GeneID:936247	1006279	1006279	Phosphomannomutase (EC 5.4.2.8)	Alginate_metabolism|Mannose_Metabolism|Perosamine_Synthesis_Vibrio	Cell Wall and Capsule|Carbohydrates	rxn01329
peg.932	yhcY,Bsu0932,NP_388813.1,gi|16077997,GeneID:939760	1008125	1008125	sensor histidine kinase
peg.933	yhcZ,Bsu0933,NP_388814.1,gi|16077998,GeneID:939750	1009261	1009261	DNA-binding response regulator
peg.934	yhdA,Bsu0934,NP_388815.1,gi|16077999,GeneID:936266	1009902	1009902	Azoreductase
peg.935	yhdB,Bsu0935,NP_388816.1,gi|16078000,GeneID:939272	1010441	1010441
peg.936	yhdC,Bsu0936,NP_388817.1,gi|16078001,GeneID:936252	1010884	1010884
peg.937	yhdD,Bsu0937,NP_388818.1,gi|16078002,GeneID:939271	1011254	1011254	Invasion associated protein p60
peg.938	yhdE,Bsu0938,NP_388819.1,gi|16078003,GeneID:939744	1012867	1012867	Nitrite-sensitive transcriptional repressor NsrR	Oxidative_stress|Rrf2_family_transcriptional_regulators	Stress Response|RNA Metabolism
peg.939	ygxB,Bsu0939,NP_388820.1,gi|16078004,GeneID:936263	1013410	1013410	Small-conductance mechanosensitive channel
peg.940	spoVR,Bsu0940,NP_388821.1,gi|16078005,GeneID:939747	1015099	1015099	Stage V sporulation protein involved in spore cortex synthesis (SpoVR)
peg.941	phoA,Bsu0941,NP_388822.1,gi|16078006,GeneID:936265	1016535	1016535	Alkaline phosphatase (EC 3.1.3.1)			rxn00743|rxn03167
peg.942	lytE,Bsu0942,NP_388823.1,gi|16078007,GeneID:939269	1018452	1018452	cell wall lytic activity
peg.943	citR,Bsu0943,NP_388824.1,gi|16078008,GeneID:939267	1019502	1019502	negative regulation of the citrate synthase I gene (citA)
peg.944	citA,Bsu0944,NP_388825.1,gi|16078009,GeneID:936270	1020537	1020537	Citrate synthase (si) (EC 2.3.3.1)	Glyoxylate_Synthesis|Glyoxylate_bypass|Serine-glyoxylate_cycle|TCA_Cycle	Carbohydrates	rxn00256
peg.945	yhdF,Bsu0945,NP_388826.1,gi|16078010,GeneID:939749	1021711	1021711	oxidoreductase, short chain dehydrogenase/reductase family
peg.946	yhdG,Bsu0946,NP_388827.1,gi|16078011,GeneID:939746	1022830	1022830	Amino acid permease
peg.947	yhdH,Bsu0947,NP_388828.1,gi|16078012,GeneID:936264	1024345	1024345	sodium-dependent transporter
peg.948	yhdI,Bsu0948,NP_388829.1,gi|16078013,GeneID:939277	1025735	1025735	AMINOTRANSFERASE CLASS-I (EC 2.6.1.-)|Transcriptional regulator, GntR family
peg.949	yhdJ,Bsu0949,NP_388830.1,gi|16078014,GeneID:939275	1027254	1027254
peg.950	yhdK,Bsu0950,NP_388831.1,gi|16078015,GeneID:936268	1027713	1027713
peg.951	yhdL,Bsu0951,NP_388832.1,gi|16078016,GeneID:939753	1027991	1027991	Sigma-M negative effector			rxn05295
peg.952	yhdM,Bsu0952,NP_388833.1,gi|16078017,GeneID:936267	1029057	1029057	RNA polymerase sigma-70 factor, ECF subfamily
peg.953	yhdN,Bsu0953,NP_388834.1,gi|16078018,GeneID:939270	1029745	1029745	putative aldo/keto reductase
peg.954	yhdO,Bsu0954,NP_388835.1,gi|16078019,GeneID:936269	1030875	1030875	1-acyl-sn-glycerol-3-phosphate acyltransferase (EC 2.3.1.51)	Glycerolipid_and_Glycerophospholipid_Metabolism_in_Bacteria	Fatty Acids and Lipids	rxn10215|rxn10217|rxn10219|rxn10212|rxn10214|rxn10216|rxn10211|rxn10218|rxn10213
peg.955	yhdP,Bsu0955,NP_388836.1,gi|16078020,GeneID:939280	1031543	1031543	Hemolysins and related proteins containing CBS domains
peg.956	yhdQ,Bsu0956,NP_388837.1,gi|16078021,GeneID:939283	1032938	1032938	HTH-type transcriptional regulator cueR
peg.957	yhdR,Bsu0957,NP_388838.1,gi|16078022,GeneID:939752	1033526	1033526	Aspartate/tyrosine/aromatic aminotransferase	Aminotransferases:Aromatic_Pathway_and_More,_A_work_in_progress	Amino Acids and Derivatives	rxn00260|rxn00527|rxn00493
peg.958	yhdS,Bsu0958,NP_388839.1,gi|16078023,GeneID:936273	1034847	1034847
peg.959	yhdT,Bsu0959,NP_388840.1,gi|16078024,GeneID:936275	1035034	1035034	Hemolysins and related proteins containing CBS domains
peg.960	yhdU,Bsu0960,NP_388841.1,gi|16078025,GeneID:939754	1036433	1036433
peg.961	yhdV,Bsu0961,NP_388842.1,gi|16078026,GeneID:936272	1036786	1036786
peg.962	yhdW,Bsu0962,NP_388843.1,gi|16078027,GeneID:939751	1037168	1037168	Glycerophosphoryl diester phosphodiesterase (EC 3.1.4.46)	Glycerol_and_Glycerol-3-phosphate_Uptake_and_Utilization	Carbohydrates	rxn01073|rxn08669|rxn00758
peg.963	yhdX,Bsu0963,NP_388844.1,gi|16078028,GeneID:939284	1038133	1038133
peg.964	yhdY,Bsu0964,NP_388845.1,gi|16078029,GeneID:939285	1038389	1038389	ABC-type amino acid transport system, permease component yhdY
peg.965	yhdZ,Bsu0965,NP_388846.1,gi|16078030,GeneID:936271	1039574	1039574	NAD-dependent protein deacetylase of SIR2 family	NAD_and_NADP_cofactor_biosynthesis_global|NAD_consumption|Protein_Acetylation_and_Deacetylation_in_Bacteria|Pyruvate_metabolism_II:_acetyl-CoA,_acetogenesis_from_pyruvate|Redox-dependent_regulation_of_nucleus_processes	Cofactors, Vitamins, Prosthetic Groups, Pigments|Protein Metabolism|Carbohydrates|Stress Response
peg.966	yheN,Bsu0966,NP_388847.1,gi|16078031,GeneID:936280	1040341	1040341	Peptidoglycan N-acetylglucosamine deacetylase (EC 3.5.1.-)
peg.967	yheM,Bsu0967,NP_388848.1,gi|16078032,GeneID:939759	1041474	1041474	D-alanine aminotransferase (EC 2.6.1.21)	Aminotransferases:Aromatic_Pathway_and_More,_A_work_in_progress|Pyruvate_Alanine_Serine_Interconversions	Amino Acids and Derivatives|Carbohydrates
peg.968	yheL,Bsu0968,NP_388849.1,gi|16078033,GeneID:936274	1042365	1042365	Na+/H+ antiporter NhaC
peg.969	yheK,Bsu0969,NP_388850.1,gi|16078034,GeneID:939286	1043853	1043853	Stress response protein nhaX
peg.970	yheJ,Bsu0970,NP_388851.1,gi|16078035,GeneID:939757	1044517	1044517
peg.971	yheI,Bsu0971,NP_388852.1,gi|16078036,GeneID:936278	1044798	1044798	ABC transporter, ATP-binding/permease protein
peg.972	yheH,Bsu0972,NP_388853.1,gi|16078037,GeneID:939287	1046552	1046552	ABC transporter, ATP-binding/permease protein
peg.973	yheG,Bsu0973,NP_388854.1,gi|16078038,GeneID:939755	1048622	1048622	oxidoreductase, putative
peg.974	yheF,Bsu0974,NP_388855.1,gi|16078039,GeneID:936277	1049281	1049281
peg.975	sspB,Bsu0975,NP_388856.1,gi|16078040,GeneID:939281	1049511	1049511	Small acid-soluble spore protein, beta-type SASP	Small_acid-soluble_spore_proteins	Dormancy and Sporulation
peg.976	yheE,Bsu0976,NP_388857.1,gi|16078041,GeneID:939756	1049923	1049923
peg.977	yheD,Bsu0977,NP_388858.1,gi|16078042,GeneID:936276	1050291	1050291
peg.978	yheC,Bsu0978,NP_388859.1,gi|16078043,GeneID:939293	1051642	1051642
peg.979	yheB,Bsu0979,NP_388860.1,gi|16078044,GeneID:939764	1053000	1053000	DUF445 domain-containing transmembrane protein
peg.980	yheA,Bsu0980,NP_388861.1,gi|16078045,GeneID:936288	1054226	1054226
peg.981	yhaZ,Bsu0981,NP_388862.1,gi|16078046,GeneID:939758	1054623	1054623	DNA alkylation repair enzyme
peg.982	yhaY,Bsu0982,NP_388863.1,gi|16078047,GeneID:936279	1055889	1055889
peg.983	yhaX,Bsu0983,NP_388864.1,gi|16078048,GeneID:939288	1056183	1056183
peg.984	hemZ,Bsu0984,NP_388865.1,gi|16081159,GeneID:937935	1057160	1057160	Coproporphyrinogen III oxidase, oxygen-independent (EC 1.3.99.22)	Heme_and_Siroheme_Biosynthesis|YgfZ	Cofactors, Vitamins, Prosthetic Groups, Pigments	rxn04704
peg.985	yhaU,Bsu0985,NP_388866.1,gi|16078049,GeneID:939761	1058682	1058682	sodium/hydrogen exchanger family protein
peg.986	yhaT,Bsu0986,NP_388867.1,gi|16078050,GeneID:936284	1059905	1059905	trkA domain protein
peg.987	yhaS,Bsu0987,NP_388868.1,gi|16078051,GeneID:939291	1060466	1060466
peg.988	yhaR,Bsu0988,NP_388869.1,gi|16078052,GeneID:939767	1060969	1060969	enoyl-CoA hydratase/isomerase family protein
peg.989	yhaQ,Bsu0989,NP_388870.1,gi|16078053,GeneID:936283	1062067	1062067	ABC transporter, ATP-binding protein
peg.990	yhaP,Bsu0990,NP_388871.1,gi|16078054,GeneID:939763	1062956	1062956	ABC transporter, permease protein (putative)
peg.991	yhaO,Bsu0991,NP_388872.1,gi|16078055,GeneID:936282	1064322	1064322	DNA repair exonuclease family protein YhaO	DNA_repair,_bacterial	DNA Metabolism
peg.992	yhaN,Bsu0992,NP_388873.1,gi|16078056,GeneID:936294	1065553	1065553	DNA double-strand break repair rad50 ATPase	Rad50-Mre11::SbcD-SbcC_DNA_Repair_Module	DNA Metabolism
peg.993	yhaM,Bsu0993,NP_388874.1,gi|16078057,GeneID:939762	1068518	1068518	CMP-binding factor
peg.994	yhaL,Bsu0994,NP_388875.1,gi|16078058,GeneID:936285	1069587	1069587
peg.995	prsA,Bsu0995,NP_388876.1,gi|16078059,GeneID:939294	1069840	1069840	Foldase protein PrsA precursor (EC 5.2.1.8)	Peptidyl-prolyl_cis-trans_isomerase	Protein Metabolism
peg.996	yhaK,Bsu0996,NP_388877.1,gi|16078060,GeneID:939768	1071518	1071518
peg.997	yhaJ,Bsu0997,NP_388878.1,gi|16078061,GeneID:936292	1071796	1071796
peg.998	yhaI,Bsu0998,NP_388879.1,gi|16078062,GeneID:939295	1072243	1072243
peg.999	hpr,Bsu0999,NP_388880.1,gi|16078063,GeneID:939765	1072581	1072581	negative regulation of sporulation and extracellular proteases genes (aprE, nprE, sin)
peg.1000	yhaH,Bsu1000,NP_388881.1,gi|16078064,GeneID:936291	1073370	1073370
peg.1001	yhaG,Bsu1001,NP_388882.1,gi|16078065,GeneID:936290	1074119	1074119	Substrate-specific component TrpP of tryptophan ECF transporter			rxn05663
peg.1002	serC,Bsu1002,NP_388883.1,gi|16078066,GeneID:936304	1074762	1074762	Phosphoserine aminotransferase (EC 2.6.1.52)	Aminotransferases:Aromatic_Pathway_and_More,_A_work_in_progress|Glycine_and_Serine_Utilization|Pyridoxin_(Vitamin_B6)_Biosynthesis|Serine_Biosynthesis	Amino Acids and Derivatives|Cofactors, Vitamins, Prosthetic Groups, Pigments	rxn02914|rxn03445
peg.1003	hit,Bsu1003,NP_388884.1,gi|16078067,GeneID:939769	1075988	1075988	cell-cycle regulation (inhibition of cell division)
peg.1004	ecsA,Bsu1004,NP_388885.1,gi|16078068,GeneID:936293	1076913	1076913	regulates both components of the protein secretion apparatus and transcription of secretory proteins
peg.1005	ecsB,Bsu1005,NP_388886.1,gi|16078069,GeneID:939298	1077649	1077649	regulates both components of the protein secretion apparatus and transcription of secretory proteins
peg.1006	ecsC,Bsu1006,NP_388887.1,gi|16078070,GeneID:939774	1078895	1078895	alternate gene name: prsT, yhaB
peg.1007	yhaA,Bsu1007,NP_388888.1,gi|16078071,GeneID:936299	1079623	1079623	N-acyl-L-amino acid amidohydrolase (EC 3.5.1.14)			rxn00469
peg.1008	yhfA,Bsu1008,NP_388889.1,gi|16078072,GeneID:939301	1080886	1080886
peg.1009	yhgB,Bsu1009,NP_388890.1,gi|16078073,GeneID:936298	1082343	1082343
peg.1010	yhgC,Bsu1010,NP_388891.1,gi|16078074,GeneID:939297	1082702	1082702	Uncharacterized protein, homolog of B.subtilis yhgC
peg.1011	pbpF,Bsu1011,NP_388892.1,gi|16078075,GeneID:939766	1083324	1083324	Penicillin-binding protein 1F (PBP-1F)
peg.1012	hemE,Bsu1012,NP_388893.1,gi|16078076,GeneID:936296	1085590	1085590	Uroporphyrinogen III decarboxylase (EC 4.1.1.37)	Heme_and_Siroheme_Biosynthesis	Cofactors, Vitamins, Prosthetic Groups, Pigments	rxn02288
peg.1013	hemH,Bsu1013,NP_388894.1,gi|16078077,GeneID:939772	1086723	1086723	Ferrochelatase, protoheme ferro-lyase (EC 4.99.1.1)	Heme_and_Siroheme_Biosynthesis	Cofactors, Vitamins, Prosthetic Groups, Pigments	rxn00224
peg.1014	hemY,Bsu1014,NP_388895.1,gi|16078078,GeneID:936311	1087670	1087670	Protoporphyrinogen IX oxidase, aerobic (EC 1.3.3.4)	Heme_and_Siroheme_Biosynthesis	Cofactors, Vitamins, Prosthetic Groups, Pigments	rxn02304
peg.1015	yhgD,Bsu1015,NP_388896.1,gi|16078079,GeneID:939305	1089228	1089228	transcriptional regulator, TetR family
peg.1016	yhgE,Bsu1016,NP_388897.1,gi|16078080,GeneID:936303	1089874	1089874	Phage infection protein
peg.1017	yhfB,Bsu1017,NP_388898.1,gi|16078081,GeneID:939306	1092243	1092243	3-oxoacyl-[acyl-carrier-protein] synthase III (EC 2.3.1.41)			rxn05460|rxn05413|rxn05348|rxn05346|rxn05344|rxn05350|rxn05349|rxn05396|rxn05363|rxn05388|rxn05429|rxn05359|rxn05367|rxn05417|rxn05371|rxn05347|rxn05400|rxn05425|rxn05421|rxn05392|rxn05409|rxn05404|rxn05375|rxn05345|rxn05379|rxn05384|rxn05343
peg.1018	yhfC,Bsu1018,NP_388899.1,gi|16078082,GeneID:936308	1093346	1093346
peg.1019	yhfD,Bsu1019,NP_388900.1,gi|16078083,GeneID:939771	1094213	1094213
peg.1020	yhfE,Bsu1020,NP_388901.1,gi|16078084,GeneID:936306	1094535	1094535	Deblocking aminopeptidase (EC 3.4.11.-)	Protein_degradation	Protein Metabolism
peg.1021	yhfF,Bsu1021,NP_388902.1,gi|16078085,GeneID:939309	1095588	1095588
peg.1022	gltT,Bsu1022,NP_388903.1,gi|16078086,GeneID:939770	1096032	1096032	Proton/glutamate symport protein|Sodium/glutamate symport protein			rxn05298|rxn05297
peg.1023	yhfH,Bsu1023,NP_388904.1,gi|16078087,GeneID:936305	1097592	1097592
peg.1024	yhfI,Bsu1024,NP_388905.1,gi|16078088,GeneID:936318	1097884	1097884	Metal-dependent hydrolase (EC 3.-.-.-)
peg.1025	yhfJ,Bsu1025,NP_388906.1,gi|16078089,GeneID:939310	1098631	1098631	Lipoate-protein ligase A	Dehydrogenase_complexes|Glycine_cleavage_system|Lipoic_acid_metabolism	Carbohydrates|Amino Acids and Derivatives|Cofactors, Vitamins, Prosthetic Groups, Pigments
peg.1026	yhfK,Bsu1026,NP_388907.1,gi|16078090,GeneID:936309	1099691	1099691	oxidoreductase ylbE
peg.1027	yhfL,Bsu1027,NP_388908.1,gi|16078091,GeneID:939308	1100452	1100452	Long-chain-fatty-acid--CoA ligase (EC 6.2.1.3)	Biotin_biosynthesis|Unsaturated_Fatty_Acid_Metabolism|n-Phenylalkanoic_acid_degradation	Cofactors, Vitamins, Prosthetic Groups, Pigments|Fatty Acids and Lipids|Metabolism of Aromatic Compounds	rxn05252|rxn09449|rxn05247|rxn05248|rxn05249|rxn05251|rxn05736|rxn00947|rxn09448|rxn05250|rxn09450
peg.1028	yhfM,Bsu1028,NP_388909.1,gi|16078092,GeneID:936312	1102032	1102032
peg.1029	yhfN,Bsu1029,NP_388910.1,gi|16078093,GeneID:936314	1102576	1102576	peptidase, M48 family
peg.1030	aprE,Bsu1030,NP_388911.1,gi|16078094,GeneID:939313	1103895	1103895	serine alkaline protease (subtilisin E)
peg.1031	yhfO,Bsu1031,NP_388912.1,gi|16078095,GeneID:939778	1105475	1105475	acetyltransferase, GNAT family
peg.1032	yhfP,Bsu1032,NP_388913.1,gi|16078096,GeneID:939312	1105996	1105996	Alcohol dehydrogenase (EC 1.1.1.1)	Fermentations:_Lactate|Fermentations:_Mixed_acid|Glycerolipid_and_Glycerophospholipid_Metabolism_in_Bacteria	Carbohydrates|Fatty Acids and Lipids	rxn00543|rxn00763
peg.1033	yhfQ,Bsu1033,NP_388914.1,gi|16078097,GeneID:936324	1107130	1107130	Heme ABC type transporter HtsABC, heme-binding protein	Heme,_hemin_uptake_and_utilization_systems_in_GramPositives	Virulence
peg.1034	yhfR,Bsu1034,NP_388915.1,gi|16078098,GeneID:939773	1108208	1108208	Predicted broad substrate specificity phosphatase
peg.1035	yhfS,Bsu1035,NP_388916.1,gi|16078099,GeneID:939311	1108860	1108860	3-ketoacyl-CoA thiolase (EC 2.3.1.16)|Acetyl-CoA acetyltransferase (EC 2.3.1.9)	Biotin_biosynthesis|Isoleucine_degradation|Serine-glyoxylate_cycle|n-Phenylalkanoic_acid_degradation|Acetyl-CoA_fermentation_to_Butyrate|Anaerobic_benzoate_metabolism|Archaeal_lipids|Butanol_Biosynthesis|Glyoxylate_bypass|Isoprenoid_Biosynthesis|MLST|Mevalonate_Branch_of_Isoprenoid_Biosynthesis	Cofactors, Vitamins, Prosthetic Groups, Pigments|Amino Acids and Derivatives|Carbohydrates|Metabolism of Aromatic Compounds|Fatty Acids and Lipids|Virulence	rxn03248|rxn06510|rxn00676|rxn02804|rxn00874|rxn03243|rxn00178|rxn02680
peg.1036	yhfT,Bsu1036,NP_388917.1,gi|16078100,GeneID:936315	1109951	1109951	Long-chain-fatty-acid--CoA ligase (EC 6.2.1.3)	Biotin_biosynthesis|Unsaturated_Fatty_Acid_Metabolism|n-Phenylalkanoic_acid_degradation	Cofactors, Vitamins, Prosthetic Groups, Pigments|Fatty Acids and Lipids|Metabolism of Aromatic Compounds	rxn05252|rxn09449|rxn05247|rxn05248|rxn05249|rxn05251|rxn05736|rxn00947|rxn09448|rxn05250|rxn09450
peg.1037	yhfU,Bsu1037,NP_388918.1,gi|16078101,GeneID:939321	1111397	1111397	Substrate-specific component BioY of biotin ECF transporter	Biotin_biosynthesis	Cofactors, Vitamins, Prosthetic Groups, Pigments	rxn05223
peg.1038	yhfV,Bsu1038,NP_388919.1,gi|16078102,GeneID:936320	1112092	1112092	methyl-accepting chemotaxis protein
peg.1039	yhfW,Bsu1039,NP_388920.1,gi|16078103,GeneID:936319	1113529	1113529	oxidoreductase
peg.1040	yhxC,Bsu1040,NP_388921.1,gi|16078104,GeneID:939316	1115170	1115170	oxidoreductase, short chain dehydrogenase/reductase family
peg.1041	yhzC,Bsu1041,NP_388922.1,gi|16078105,GeneID:939319	1116055	1116055
peg.1042	comK,Bsu1042,NP_388923.1,gi|16078106,GeneID:936338	1116581	1116581	activation of the expression of late competence genes involved in DNA-binding and uptake and in recombination|final autoregulatory control switch prior to competence development
peg.1043	yhxD,Bsu1043,NP_388924.1,gi|16078107,GeneID:939776	1117206	1117206
peg.1044	yhjA,Bsu1044,NP_388925.1,gi|16078108,GeneID:936321	1118322	1118322
peg.1045	yhjB,Bsu1045,NP_388926.1,gi|16078109,GeneID:939317	1118634	1118634	Na+/solute symporter
peg.1046	yhjC,Bsu1046,NP_388927.1,gi|16078110,GeneID:939777	1120100	1120100
peg.1047	yhjD,Bsu1047,NP_388928.1,gi|16078111,GeneID:936334	1120508	1120508
peg.1048	yhjE,Bsu1048,NP_388929.1,gi|16078112,GeneID:936333	1121023	1121023	Alkaline phosphatase like protein
peg.1049	sipV,Bsu1049,NP_388930.1,gi|16078113,GeneID:939318	1121648	1121648	Signal peptidase I (EC 3.4.21.89)	Signal_peptidase	Protein Metabolism
peg.1050	yhjG,Bsu1050,NP_388931.1,gi|16078114,GeneID:936325	1122334	1122334	Oxygenase
peg.1051	yhjH,Bsu1051,NP_388932.1,gi|16078115,GeneID:939329	1123910	1123910	Transcriptional regulator, MarR family
peg.1052	yhjI,Bsu1052,NP_388933.1,gi|16078116,GeneID:936346	1124595	1124595	Glucose/mannose:H+ symporter GlcP	Trehalose_Uptake_and_Utilization	Carbohydrates	rxn05611|rxn05573
peg.1053	yhjJ,Bsu1053,NP_388934.1,gi|16078117,GeneID:936337	1125872	1125872	NTD biosynthesis operon putative oxidoreductase NtdC (EC 1.-.-.-)	Neotrehalosadiamine_(NTD)_Biosynthesis_Operon	Carbohydrates
peg.1054	yhjK,Bsu1054,NP_388935.1,gi|16078118,GeneID:939323	1126927	1126927	NTD biosynthesis operon putative hydrolase NtdB (EC 3.-.-.-)	Neotrehalosadiamine_(NTD)_Biosynthesis_Operon	Carbohydrates
peg.1055	yhjL,Bsu1055,NP_388936.1,gi|16078119,GeneID:939788	1127759	1127759	NTD biosynthesis operon protein NtdA	Neotrehalosadiamine_(NTD)_Biosynthesis_Operon	Carbohydrates
peg.1056	yhjM,Bsu1056,NP_388937.1,gi|16078120,GeneID:936344	1129188	1129188	NTD biosynthesis operon regulator NtdR	Neotrehalosadiamine_(NTD)_Biosynthesis_Operon	Carbohydrates
peg.1057	yhjN,Bsu1057,NP_388938.1,gi|16078121,GeneID:939324	1130391	1130391	Putative ammonia monooxygenase
peg.1058	yhjO,Bsu1058,NP_388939.1,gi|16078122,GeneID:939780	1131652	1131652	major facilitator family transporter
peg.1059	yhjP,Bsu1059,NP_388940.1,gi|16078123,GeneID:936342	1132971	1132971	Oligopeptide ABC transporter, periplasmic oligopeptide-binding protein oppA (TC 3.A.1.5.1)	ABC_transporter_oligopeptide_(TC_3.A.1.5.1)	Membrane Transport
peg.1060	yhjQ,Bsu1060,NP_388941.1,gi|16078124,GeneID:939779	1134728	1134728
peg.1061	yhjR,Bsu1061,NP_388942.1,gi|16078125,GeneID:939352	1135172	1135172
peg.1062	addB,Bsu1062,NP_388943.1,gi|16078126,GeneID:936341	1135793	1135793	ATP-dependent nuclease, subunit B	ATP-dependent_Nuclease	DNA Metabolism
peg.1063	addA,Bsu1063,NP_388944.1,gi|16078127,GeneID:939793	1139280	1139280	ATP-dependent nuclease, subunit A	ATP-dependent_Nuclease	DNA Metabolism
peg.1064	sbcD,Bsu1064,NP_388945.1,gi|16078128,GeneID:936351	1143050	1143050	Exonuclease SbcD	DNA_repair,_bacterial	DNA Metabolism
peg.1065	yirY,Bsu1065,NP_388946.1,gi|16078129,GeneID:939784	1144221	1144221	Exonuclease SbcC	DNA_repair,_bacterial	DNA Metabolism
peg.1066	yisB,Bsu1066,NP_388947.1,gi|16078130,GeneID:936345	1147627	1147627
peg.1067	yisC,Bsu1067,NP_388948.1,gi|16078131,GeneID:939326	1147966	1147966	Protein GerPF, required for proper assembly of spore coat, mutations lead to super-dormant spore
peg.1068	yisD,Bsu1068,NP_388949.1,gi|16078132,GeneID:939782	1148216	1148216	Protein GerPE, required for proper assembly of spore coat, mutations lead to super-dormant spore
peg.1069	yisE,Bsu1069,NP_388950.1,gi|16078133,GeneID:936349	1148617	1148617	Protein GerPD, required for proper assembly of spore coat, mutations lead to super-dormant spore
peg.1070	yisF,Bsu1070,NP_388951.1,gi|16078134,GeneID:939327	1148790	1148790	Protein GerPC, required for proper assembly of spore coat, mutations lead to super-dormant spore
peg.1071	yisG,Bsu1071,NP_388952.1,gi|16078135,GeneID:939781	1149430	1149430	Protein GerPB, required for proper assembly of spore coat, mutations lead to super-dormant spore
peg.1072	yisH,Bsu1072,NP_388953.1,gi|16078136,GeneID:936348	1149678	1149678	Protein GerPA, required for proper assembly of spore coat, mutations lead to super-dormant spore
peg.1073	yisI,Bsu1073,NP_388954.1,gi|16078137,GeneID:936347	1150322	1150322
peg.1074	yisJ,Bsu1074,NP_388955.1,gi|16078138,GeneID:939786	1150638	1150638
peg.1075	yisK,Bsu1075,NP_388956.1,gi|16078139,GeneID:936356	1151716	1151716	Fumarylacetoacetate hydrolase family protein	Central_meta-cleavage_pathway_of_aromatic_compound_degradation|Pterin_carbinolamine_dehydratase|Pterin_metabolism_3	Metabolism of Aromatic Compounds|Cofactors, Vitamins, Prosthetic Groups, Pigments
peg.1076	yisL,Bsu1076,NP_388957.1,gi|16078140,GeneID:939333	1152737	1152737	Uncharacterized protein UPF0344
peg.1077	wprA,Bsu1077,NP_388958.1,gi|16078141,GeneID:936350	1153261	1153261	cell wall-associated protein precursor (CWBP23, CWBP52)
peg.1078	yisN,Bsu1078,NP_388959.1,gi|16078142,GeneID:936354	1155976	1155976	Uncharacterized protein yisN, only in Bacillus
peg.1079	yisO,Bsu1079,NP_388960.1,gi|16078143,GeneID:939783	1156778	1156778	Asparagine synthetase [glutamine-hydrolyzing] (EC 6.3.5.4)	Glutamine,_Glutamate,_Aspartate_and_Asparagine_Biosynthesis	Amino Acids and Derivatives	rxn00416
peg.1080	yisP,Bsu1080,NP_388961.1,gi|16078144,GeneID:936353	1159395	1159395	Phytoene synthase (EC 2.5.1.32)	Carotenoids	Cofactors, Vitamins, Prosthetic Groups, Pigments	rxn05031|rxn01489|rxn02945
peg.1081	yisQ,Bsu1081,NP_388962.1,gi|16078145,GeneID:939335	1160249	1160249	Na+ driven multidrug efflux pump
peg.1082	yisR,Bsu1082,NP_388963.1,gi|16078146,GeneID:936352	1161740	1161740	putative transcriptional regulator
peg.1083	degA,Bsu1083,NP_388964.1,gi|16078147,GeneID:936363	1162621	1162621	Predicted transcriptional regulator of the myo-inositol catabolism operon	Inositol_catabolism	Carbohydrates
peg.1084	yisS,Bsu1084,NP_388965.1,gi|16078148,GeneID:939785	1163843	1163843	Myo-inositol 2-dehydrogenase like (EC 1.1.1.18)			rxn00879
peg.1085	yisT,Bsu1085,NP_388966.1,gi|16078149,GeneID:936355	1164922	1164922	DinB protein
peg.1086	yisU,Bsu1086,NP_388967.1,gi|16078150,GeneID:939338	1165481	1165481	Transporter, LysE family			rxn05305
peg.1087	yisV,Bsu1087,NP_388968.1,gi|16078151,GeneID:936360	1166210	1166210	Transcriptional regulator, GntR family
peg.1088	yisW,Bsu1088,NP_388969.1,gi|16078152,GeneID:939789	1167024	1167024	Transcriptional regulator, GntR family
peg.1089	yisX,Bsu1089,NP_388970.1,gi|16078153,GeneID:939343	1167673	1167673	pentapeptide repeat family protein
peg.1090	yisY,Bsu1090,NP_388971.1,gi|16078154,GeneID:939790	1168517	1168517	Non-heme chloroperoxidase (EC 1.11.1.10)
peg.1091	yisZ,Bsu1091,NP_388972.1,gi|16078155,GeneID:936359	1169351	1169351	Adenylylsulfate kinase (EC 2.7.1.25)	Cysteine_Biosynthesis|Inorganic_Sulfur_Assimilation|O-Methyl_Phosphoramidate_Capsule_Modification_in_Campylobacter|Sulfate_assimilation|Superpathway_of_cysteine_biosynthesis	Amino Acids and Derivatives|Sulfur Metabolism|Cell Wall and Capsule	rxn00361
peg.1092	yitA,Bsu1092,NP_388973.1,gi|16078156,GeneID:939334	1169947	1169947	Sulfate adenylyltransferase, dissimilatory-type (EC 2.7.7.4)	Inorganic_Sulfur_Assimilation|Sulfate_assimilation	Sulfur Metabolism	rxn00379
peg.1093	yitB,Bsu1093,NP_388974.1,gi|16078157,GeneID:939787	1171229	1171229	Adenylyl-sulfate reductase [thioredoxin] (EC 1.8.4.10)|Phosphoadenylyl-sulfate reductase [thioredoxin] (EC 1.8.4.8)	Inorganic_Sulfur_Assimilation|Cysteine_Biosynthesis|Superpathway_of_cysteine_biosynthesis	Sulfur Metabolism|Amino Acids and Derivatives	rxn05239|rxn05256
peg.1094	yitC,Bsu1094,NP_388975.1,gi|16078158,GeneID:936357	1172124	1172124	Probable 2-phosphosulfolactate phosphatase (EC 3.1.3.71)			rxn04036
peg.1095	yitD,Bsu1095,NP_388976.1,gi|16078159,GeneID:939794	1172807	1172807	Phosphosulfolactate synthase (EC 4.4.1.19)	coenzyme_M_biosynthesis	Cofactors, Vitamins, Prosthetic Groups, Pigments	rxn07307
peg.1096	yitE,Bsu1096,NP_388977.1,gi|16078160,GeneID:936377	1173610	1173610	membrane protein, putative
peg.1097	yitF,Bsu1097,NP_388978.1,gi|16078161,GeneID:939345	1174335	1174335	putative mandelate racemase
peg.1098	yitG,Bsu1098,NP_388979.1,gi|16078162,GeneID:939791	1175459	1175459	multidrug resistance protein
peg.1099	yitH,Bsu1099,NP_388980.1,gi|16078163,GeneID:936361	1176839	1176839
peg.1100	yitI,Bsu1100,NP_388981.1,gi|16078164,GeneID:939344	1177692	1177692	acetyltransferase, GNAT family
peg.1101	yitJ,Bsu1101,NP_388982.1,gi|16078165,GeneID:939796	1178231	1178231	5,10-methylenetetrahydrofolate reductase (EC 1.5.1.20)|Homolog of homocysteine-binding domain	5-FCL-like_protein|Methionine_Biosynthesis|One-carbon_metabolism_by_tetrahydropterines|Serine-glyoxylate_cycle|YgfZ	Cofactors, Vitamins, Prosthetic Groups, Pigments|Amino Acids and Derivatives|Carbohydrates	rxn00910
peg.1102	yitK,Bsu1102,NP_388983.1,gi|16078166,GeneID:936375	1180383	1180383	Protein yajQ
peg.1103	yitL,Bsu1103,NP_388984.1,gi|16078167,GeneID:939792	1180973	1180973	S1 RNA binding domain
peg.1104	yitM,Bsu1104,NP_388985.1,gi|16078168,GeneID:936374	1181922	1181922
peg.1105	yitN,Bsu1105,NP_388986.1,gi|16078169,GeneID:939340	1182503	1182503
peg.1106	yitO,Bsu1106,NP_388987.1,gi|16078170,GeneID:936373	1183003	1183003
peg.1107	yitP,Bsu1107,NP_388988.1,gi|16078171,GeneID:939348	1183416	1183416
peg.1108	yitQ,Bsu1108,NP_388989.1,gi|16078172,GeneID:939797	1184324	1184324
peg.1109	yitR,Bsu1109,NP_388990.1,gi|16078173,GeneID:939798	1185081	1185081
peg.1110	nprB,Bsu1110,NP_388991.1,gi|16078174,GeneID:936384	1185510	1185510	extracellular neutral protease B
peg.1111	yitS,Bsu1111,NP_388992.1,gi|16078175,GeneID:936376	1187173	1187173	DegV family protein
peg.1112	yitT,Bsu1112,NP_388993.1,gi|16078176,GeneID:939346	1188162	1188162	membrane protein, putative
peg.1113	ipi,Bsu1113,NP_388994.1,gi|16078177,GeneID:936380	1189119	1189119	intracellular proteinase inhibitor BsuPI
peg.1114	yitU,Bsu1114,NP_388995.1,gi|16078178,GeneID:939795	1189963	1189963	hydrolase, haloacid dehalogenase-like family
peg.1115	yitV,Bsu1115,NP_388996.1,gi|16078179,GeneID:939350	1190896	1190896	Putative hydrolase of the alpha/beta superfamily
peg.1116	yitW,Bsu1116,NP_388997.1,gi|16078180,GeneID:936378	1191727	1191727	PaaD-like protein involved in Fe-S cluster assembly|probably aromatic ring hydroxylating enzyme, evidenced by COGnitor
peg.1117	yitX,Bsu1117,NP_388998.1,gi|16078181,GeneID:939347	1192090	1192090
peg.1118	yitY,Bsu1118,NP_388999.1,gi|16078182,GeneID:939799	1192360	1192360	oxidoreductase, FAD-binding
peg.1119	yitZ,Bsu1119,NP_389000.1,gi|16078183,GeneID:939355	1193805	1193805	Multidrug resistance protein B
peg.1120	argC,Bsu1120,NP_389001.1,gi|16078184,GeneID:936389	1194506	1194506	N-acetyl-gamma-glutamyl-phosphate reductase (EC 1.2.1.38)	Arginine_Biosynthesis|Arginine_Biosynthesis_extended	Amino Acids and Derivatives	rxn02465
peg.1121	argJ,Bsu1121,NP_389002.1,gi|16078185,GeneID:939800	1195566	1195566	Glutamate N-acetyltransferase (EC 2.3.1.35)|N-acetylglutamate synthase (EC 2.3.1.1)	Arginine_Biosynthesis|Arginine_Biosynthesis_extended	Amino Acids and Derivatives	rxn00192|rxn01636
peg.1122	argB,Bsu1122,NP_389003.1,gi|16078186,GeneID:936381	1196801	1196801	Acetylglutamate kinase (EC 2.7.2.8)	Arginine_Biosynthesis|Arginine_Biosynthesis_extended	Amino Acids and Derivatives	rxn01917
peg.1123	argD,Bsu1123,NP_389004.1,gi|16078187,GeneID:939357	1197574	1197574	Acetylornithine aminotransferase (EC 2.6.1.11)	Arginine_Biosynthesis|Arginine_Biosynthesis_extended	Amino Acids and Derivatives	rxn01637
peg.1124	carA,Bsu1124,NP_389005.1,gi|16078188,GeneID:936387	1198802	1198802	Carbamoyl-phosphate synthase small chain (EC 6.3.5.5)	Macromolecular_synthesis_operon	Macromolecular Synthesis	rxn00414
peg.1125	carB,Bsu1125,NP_389006.1,gi|16078189,GeneID:939353	1199856	1199856	Carbamoyl-phosphate synthase large chain (EC 6.3.5.5)	Macromolecular_synthesis_operon	Macromolecular Synthesis	rxn00414
peg.1126	argF,Bsu1126,NP_389007.1,gi|16078190,GeneID:936386	1202927	1202927	Ornithine carbamoyltransferase (EC 2.1.3.3)	Arginine_Biosynthesis|Arginine_Biosynthesis_extended|Arginine_Deiminase_Pathway|Arginine_and_Ornithine_Degradation	Amino Acids and Derivatives	rxn01019
peg.1127	yjzC,Bsu1127,NP_389008.1,gi|16078191,GeneID:936385	1203972	1203972
peg.1128	yjzD,Bsu1128,NP_389009.1,gi|16078192,GeneID:939364	1204197	1204197
peg.1129	yjaU,Bsu1129,NP_389010.1,gi|16078193,GeneID:936395	1204631	1204631	Hydrolase (HAD superfamily)
peg.1130	yjaV,Bsu1130,NP_389011.1,gi|16078194,GeneID:939802	1205447	1205447
peg.1131	med,Bsu1131,NP_389012.1,gi|16078195,GeneID:936388	1206114	1206114	positive regulator of comK
peg.1132	yjzA,Bsu1132,NP_389013.1,gi|16078196,GeneID:939358	1207064	1207064
peg.1133	yjzB,Bsu1133,NP_389014.1,gi|16078197,GeneID:939366	1207285	1207285
peg.1134	yjaX,Bsu1134,NP_389015.1,gi|16078198,GeneID:936392	1207689	1207689	3-oxoacyl-[acyl-carrier-protein] synthase, KASIII (EC 2.3.1.41)	Fatty_Acid_Biosynthesis_FASII	Fatty Acids and Lipids	rxn05460|rxn05413|rxn05348|rxn05346|rxn05344|rxn05350|rxn05349|rxn05396|rxn05363|rxn05388|rxn05429|rxn05359|rxn05367|rxn05417|rxn05371|rxn05347|rxn05400|rxn05425|rxn05421|rxn05392|rxn05409|rxn05404|rxn05375|rxn05345|rxn05379|rxn05384|rxn05343
peg.1135	yjaY,Bsu1135,NP_389016.1,gi|16078199,GeneID:939803	1208650	1208650	3-oxoacyl-[acyl-carrier-protein] synthase, KASII (EC 2.3.1.41)	Fatty_Acid_Biosynthesis_FASII|Unsaturated_Fatty_Acid_Metabolism|mycolic_acid_synthesis	Fatty Acids and Lipids|Cell Wall and Capsule	rxn05460|rxn05413|rxn05348|rxn05346|rxn05344|rxn05350|rxn05349|rxn05396|rxn05363|rxn05388|rxn05429|rxn05359|rxn05367|rxn05417|rxn05371|rxn05347|rxn05400|rxn05425|rxn05421|rxn05392|rxn05409|rxn05404|rxn05375|rxn05345|rxn05379|rxn05384|rxn05343
peg.1136	yjaZ,Bsu1136,NP_389017.1,gi|16078200,GeneID:939806	1209967	1209967
peg.1137	appD,Bsu1137,NP_389018.1,gi|16078201,GeneID:936391	1210944	1210944	Oligopeptide transport ATP-binding protein oppD (TC 3.A.1.5.1)	ABC_transporter_oligopeptide_(TC_3.A.1.5.1)	Membrane Transport
peg.1138	appF,Bsu1138,NP_389019.1,gi|16078202,GeneID:936390	1211927	1211927	Oligopeptide transport ATP-binding protein oppF (TC 3.A.1.5.1)	ABC_transporter_oligopeptide_(TC_3.A.1.5.1)	Membrane Transport
peg.1139	appA,Bsu1139,NP_389020.1,gi|16078203,GeneID:939801	1213004	1213004	Oligopeptide ABC transporter, periplasmic oligopeptide-binding protein oppA (TC 3.A.1.5.1)	ABC_transporter_oligopeptide_(TC_3.A.1.5.1)	Membrane Transport
peg.1140	appB,Bsu1140,NP_389021.1,gi|16078204,GeneID:936400	1214711	1214711	oligopeptide transport
peg.1141	appC,Bsu1141,NP_389022.1,gi|16078205,GeneID:936394	1215681	1215681	Oligopeptide transport system permease protein oppC (TC 3.A.1.5.1)	ABC_transporter_oligopeptide_(TC_3.A.1.5.1)	Membrane Transport
peg.1142	yjbA,Bsu1142,NP_389023.1,gi|16078206,GeneID:939369	1216798	1216798
peg.1143	trpS,Bsu1143,NP_389024.1,gi|16078207,GeneID:939361	1217585	1217585	Tryptophanyl-tRNA synthetase (EC 6.1.1.2)	tRNA_aminoacylation	Protein Metabolism	rxn05296
peg.1144	oppA,Bsu1144,NP_389025.1,gi|16078208,GeneID:936398	1219321	1219321	Oligopeptide ABC transporter, periplasmic oligopeptide-binding protein oppA (TC 3.A.1.5.1)	ABC_transporter_oligopeptide_(TC_3.A.1.5.1)	Membrane Transport
peg.1145	oppB,Bsu1145,NP_389026.1,gi|16078209,GeneID:936397	1221066	1221066	Oligopeptide transport system permease protein oppB (TC 3.A.1.5.1)	ABC_transporter_oligopeptide_(TC_3.A.1.5.1)	Membrane Transport
peg.1146	oppC,Bsu1146,NP_389027.1,gi|16078210,GeneID:936396	1222005	1222005	Oligopeptide transport system permease protein oppC (TC 3.A.1.5.1)	ABC_transporter_oligopeptide_(TC_3.A.1.5.1)	Membrane Transport
peg.1147	oppD,Bsu1147,NP_389028.1,gi|16078211,GeneID:939814	1222927	1222927	Oligopeptide transport ATP-binding protein oppD (TC 3.A.1.5.1)	ABC_transporter_oligopeptide_(TC_3.A.1.5.1)	Membrane Transport
peg.1148	oppF,Bsu1148,NP_389029.1,gi|16078212,GeneID:936410	1224005	1224005	Oligopeptide transport ATP-binding protein oppF (TC 3.A.1.5.1)	ABC_transporter_oligopeptide_(TC_3.A.1.5.1)	Membrane Transport
peg.1149	yjbB,Bsu1149,NP_389030.1,gi|16078213,GeneID:936399	1225038	1225038	Macrolide-efflux protein
peg.1150	yjbC,Bsu1150,NP_389031.1,gi|16078214,GeneID:939373	1226410	1226410
peg.1151	yjbD,Bsu1151,NP_389032.1,gi|16078215,GeneID:936407	1227169	1227169	Arsenate reductase family protein			rxn08171
peg.1152	yjbE,Bsu1152,NP_389033.1,gi|16078216,GeneID:939805	1227607	1227607	Integral membrane protein
peg.1153	mecA,Bsu1153,NP_389034.1,gi|16078217,GeneID:936406	1228540	1228540	Negative regulator of genetic competence MecA	Gram_Positive_Competence	DNA Metabolism
peg.1154	yjbF,Bsu1154,NP_389035.1,gi|16078218,GeneID:939370	1229387	1229387	Competence protein CoiA	Gram_Positive_Competence	DNA Metabolism
peg.1155	yjbG,Bsu1155,NP_389036.1,gi|16078219,GeneID:936404	1230738	1230738	Oligoendopeptidase F (EC 3.4.24.-)
peg.1156	yjbH,Bsu1156,NP_389037.1,gi|16078220,GeneID:939365	1233085	1233085	YjbH-like, GTP pyrophosphokinase domain
peg.1157	yjbI,Bsu1157,NP_389038.1,gi|16078221,GeneID:936416	1233981	1233981	Hemoglobin-like protein HbO
peg.1158	yjbJ,Bsu1158,NP_389039.1,gi|16078222,GeneID:939382	1234634	1234634	Soluble lytic murein transglycosylase and related regulatory proteins (some contain LysM/invasin domains)
peg.1159	yjbK,Bsu1159,NP_389040.1,gi|16078223,GeneID:936408	1235383	1235383	Adenylate cyclase			rxn00065
peg.1160	yjbL,Bsu1160,NP_389041.1,gi|16078224,GeneID:939376	1236080	1236080
peg.1161	yjbM,Bsu1161,NP_389042.1,gi|16078225,GeneID:939809	1236477	1236477	GTP pyrophosphokinase (EC 2.7.6.5)			rxn00303
peg.1162	yjbN,Bsu1162,NP_389043.1,gi|16078226,GeneID:936414	1237131	1237131	NAD kinase (EC 2.7.1.23)	NAD_and_NADP_cofactor_biosynthesis_global	Cofactors, Vitamins, Prosthetic Groups, Pigments	rxn10057|rxn10060|rxn10056|rxn10058|rxn10059|rxn00077
peg.1163	yjbO,Bsu1163,NP_389044.1,gi|16078227,GeneID:939808	1237994	1237994	Similar to ribosomal large subunit pseudouridine synthase D, Bacillus subtilis YjbO type	Ribosome_biogenesis_bacterial|rRNA_modification_Bacteria	Protein Metabolism|RNA Metabolism
peg.1164	yjbP,Bsu1164,NP_389045.1,gi|16078228,GeneID:936412	1238858	1238858	serine/threonine protein phosphatase
peg.1165	yjbQ,Bsu1165,NP_389046.1,gi|16078229,GeneID:939371	1239827	1239827	Na+/H+ antiporter
peg.1166	tenA,Bsu1166,NP_389047.1,gi|16078230,GeneID:939807	1241920	1241920	Thiaminase II (EC 3.5.99.2)	Thiamin_biosynthesis	Cofactors, Vitamins, Prosthetic Groups, Pigments	rxn01537
peg.1167	tenI,Bsu1167,NP_389048.1,gi|16078231,GeneID:936411	1242605	1242605	Thiamin-phosphate pyrophosphorylase (EC 2.5.1.3)	Thiamin_biosynthesis	Cofactors, Vitamins, Prosthetic Groups, Pigments	rxn02305
peg.1168	yjbR,Bsu1168,NP_389049.1,gi|16078232,GeneID:939377	1243206	1243206	Glycine oxidase ThiO (EC 1.4.3.19)	Thiamin_biosynthesis	Cofactors, Vitamins, Prosthetic Groups, Pigments	rxn04092|rxn00269
peg.1169	yjbS,Bsu1169,NP_389050.1,gi|16078233,GeneID:939811	1244315	1244315	Sulfur carrier protein ThiS	Thiamin_biosynthesis	Cofactors, Vitamins, Prosthetic Groups, Pigments
peg.1170	yjbT,Bsu1170,NP_389051.1,gi|16078234,GeneID:936422	1244512	1244512	Thiazole biosynthesis protein ThiG	Thiamin_biosynthesis	Cofactors, Vitamins, Prosthetic Groups, Pigments
peg.1171	yjbU,Bsu1171,NP_389052.1,gi|16078235,GeneID:939816	1245279	1245279	Sulfur carrier protein adenylyltransferase ThiF	Thiamin_biosynthesis	Cofactors, Vitamins, Prosthetic Groups, Pigments
peg.1172	yjbV,Bsu1172,NP_389053.1,gi|16078236,GeneID:936415	1246308	1246308	Phosphomethylpyrimidine kinase (EC 2.7.4.7)	Thiamin_biosynthesis	Cofactors, Vitamins, Prosthetic Groups, Pigments	rxn03108
peg.1173	yjbW,Bsu1173,NP_389054.1,gi|16078237,GeneID:939379	1247226	1247226	Enoyl-[acyl-carrier-protein] reductase [NADH] (EC 1.3.1.9)	Fatty_Acid_Biosynthesis_FASII|mycolic_acid_synthesis	Fatty Acids and Lipids|Cell Wall and Capsule	rxn05323|rxn05448|rxn05441|rxn05328|rxn05445|rxn05446|rxn05435|rxn05326|rxn05437|rxn05324|rxn05464|rxn05322|rxn05439|rxn05443|rxn05434|rxn05442|rxn05436|rxn05447|rxn05438|rxn05327|rxn05450|rxn05440|rxn05444|rxn05433|rxn05325|rxn05449
peg.1174	yjbX,Bsu1174,NP_389055.1,gi|16078238,GeneID:939810	1248136	1248136
peg.1175	cotZ,Bsu1175,NP_389056.1,gi|16078239,GeneID:936418	1248913	1248913	Spore coat protein Z	Bsub-Spore-Coat	Cell Wall and Capsule
peg.1176	cotY,Bsu1176,NP_389057.1,gi|16078240,GeneID:939383	1249487	1249487	Spore coat protein Y	Bsub-Spore-Coat	Cell Wall and Capsule
peg.1177	cotX,Bsu1177,NP_389058.1,gi|16078241,GeneID:936417	1250127	1250127	Spore coat protein X	Bsub-Spore-Coat	Cell Wall and Capsule
peg.1178	cotW,Bsu1178,NP_389059.1,gi|16078242,GeneID:939374	1250744	1250744	Spore coat protein W	Bsub-Spore-Coat	Cell Wall and Capsule
peg.1179	cotV,Bsu1179,NP_389060.1,gi|16078243,GeneID:939385	1251102	1251102	Spore coat protein V	Bsub-Spore-Coat	Cell Wall and Capsule
peg.1180	yjcA,Bsu1180,NP_389061.1,gi|16078244,GeneID:936428	1251648	1251648	Integral membrane protein
peg.1181	yjcB,Bsu1181,NP_389062.1,gi|16078245,GeneID:936420	1252329	1252329
peg.1182	yjcC,Bsu1182,NP_389063.1,gi|16078246,GeneID:939384	1252808	1252808
peg.1183	yjcD,Bsu1183,NP_389064.1,gi|16078247,GeneID:939813	1253184	1253184	putative ATP-dependent DNA helicase YjcD	DNA_repair,_bacterial_UvrD_and_related_helicases	DNA Metabolism
peg.1184	yjcE,Bsu1184,NP_389065.1,gi|16078248,GeneID:936426	1255544	1255544
peg.1185	yjcF,Bsu1185,NP_389066.1,gi|16078249,GeneID:939387	1255907	1255907	acetyltransferase, GNAT family
peg.1186	yjcG,Bsu1186,NP_389067.1,gi|16078250,GeneID:939822	1256333	1256333	2'-5' RNA ligase (EC 6.5.1.-)
peg.1187	yjcH,Bsu1187,NP_389068.1,gi|16078251,GeneID:936425	1256885	1256885	Acetyl esterase (EC 3.1.1.-)
peg.1188	yjcI,Bsu1188,NP_389069.1,gi|16078252,GeneID:939812	1257963	1257963	Cystathionine gamma-synthase (EC 2.5.1.48)	Methionine_Biosynthesis	Amino Acids and Derivatives	rxn00740|rxn01816
peg.1189	yjcJ,Bsu1189,NP_389070.1,gi|16078253,GeneID:936424	1259077	1259077	Cystathionine beta-lyase (EC 4.4.1.8)	Methionine_Biosynthesis	Amino Acids and Derivatives	rxn00950|rxn00566
peg.1190	yjcK,Bsu1190,NP_389071.1,gi|16078254,GeneID:939406	1260282	1260282	Ribosomal-protein-S5p-alanine acetyltransferase	Ribosome_biogenesis_bacterial	Protein Metabolism
peg.1191	yjcL,Bsu1191,NP_389072.1,gi|16078255,GeneID:936434	1260897	1260897	DUF819 domain-containing protein
peg.1192	yjcM,Bsu1192,NP_389073.1,gi|16078256,GeneID:939395	1263173	1263173
peg.1193	yjcN,Bsu1193,NP_389074.1,gi|16078257,GeneID:939817	1264528	1264528
peg.1194	yjcO,Bsu1194,NP_389075.1,gi|16078258,GeneID:936430	1265358	1265358	YJCO protein
peg.1195	yjcP,Bsu1195,NP_389076.1,gi|16078259,GeneID:936429	1266085	1266085
peg.1196	yjcQ,Bsu1196,NP_389077.1,gi|16078260,GeneID:939821	1266600	1266600
peg.1197	yjcR,Bsu1197,NP_389078.1,gi|16078261,GeneID:936443	1267045	1267045	YJCR protein
peg.1198	yjcS,Bsu1198,NP_389079.1,gi|16078262,GeneID:939400	1267746	1267746
peg.1199	yjdA,Bsu1199,NP_389080.1,gi|16078263,GeneID:939818	1268300	1268300	3-oxoacyl-[acyl-carrier protein] reductase paralog (EC 1.1.1.100)
peg.1200	yjdB,Bsu1200,NP_389081.1,gi|16078264,GeneID:936431	1269204	1269204
peg.1201	yjdC,Bsu1201,NP_389082.1,gi|16078265,GeneID:939394	1270102	1270102	Activator of the mannose operon (transcriptional antiterminator), BglG family	Mannose_Metabolism	Carbohydrates
peg.1202	yjdD,Bsu1202,NP_389083.1,gi|16078266,GeneID:936437	1272196	1272196	PTS system, mannose-specific IIA component (EC 2.7.1.69)|PTS system, mannose-specific IIB component (EC 2.7.1.69)|PTS system, mannose-specific IIC component (EC 2.7.1.69)	Mannose_Metabolism|Sialic_Acid_Metabolism	Carbohydrates|Cell Wall and Capsule	rxn05610
peg.1203	yjdE,Bsu1203,NP_389084.1,gi|16078267,GeneID:939393	1274164	1274164	Mannose-6-phosphate isomerase (EC 5.3.1.8)	Alginate_metabolism|Mannose_Metabolism	Cell Wall and Capsule|Carbohydrates	rxn00559
peg.1204	yjdF,Bsu1204,NP_389085.1,gi|16078268,GeneID:939820	1275281	1275281
peg.1205	yjdG,Bsu1205,NP_389086.1,gi|16078269,GeneID:936436	1275809	1275809	acetyltransferase, GNAT family
peg.1206	yjdH,Bsu1206,NP_389087.1,gi|16078270,GeneID:939819	1276547	1276547
peg.1207	yjdI,Bsu1207,NP_389088.1,gi|16078271,GeneID:936435	1277156	1277156	Transcriptional regulator
peg.1208	yjdJ,Bsu1208,NP_389089.1,gi|16078272,GeneID:936449	1278035	1278035
peg.1209	yjdK,Bsu1209,NP_389090.1,gi|16078273,GeneID:939825	1278984	1278984	Heme O synthase, protoheme IX farnesyltransferase (EC 2.5.1.-) COX10-CtaB			rxn08707
peg.1210	cotT,Bsu1210,NP_389091.1,gi|16078274,GeneID:939403	1280096	1280096	Spore coat protein T precursor	Bsub-Spore-Coat	Cell Wall and Capsule
peg.1211	yjeA,Bsu1211,NP_389092.1,gi|16078275,GeneID:936440	1280598	1280598	polysaccharide deacetylase family protein
peg.1212	yjfA,Bsu1212,NP_389093.1,gi|16078276,GeneID:939830	1282041	1282041
peg.1213	yjfB,Bsu1213,NP_389094.1,gi|16078277,GeneID:936446	1282639	1282639
peg.1214	yjfC,Bsu1214,NP_389095.1,gi|16078278,GeneID:939398	1282933	1282933
peg.1215	yjgA,Bsu1215,NP_389096.1,gi|16078279,GeneID:939397	1283840	1283840	putative membrane protein
peg.1216	yjgB,Bsu1216,NP_389097.1,gi|16078280,GeneID:936448	1284339	1284339
peg.1217	yjgC,Bsu1217,NP_389098.1,gi|16078281,GeneID:939396	1285060	1285060	Formate dehydrogenase related protein
peg.1218	yjgD,Bsu1218,NP_389099.1,gi|16078282,GeneID:939826	1288010	1288010
peg.1219	yjhA,Bsu1219,NP_389100.1,gi|16078283,GeneID:936457	1288767	1288767
peg.1220	yjhB,Bsu1220,NP_389101.1,gi|16078284,GeneID:939419	1289601	1289601	MutT/nudix family protein
peg.1221	yjiA,Bsu1221,NP_389102.1,gi|16078285,GeneID:939399	1290144	1290144
peg.1222	yjiB,Bsu1222,NP_389103.1,gi|16078286,GeneID:936452	1290813	1290813	putative cytochrome P450 hydroxylase
peg.1223	yjiC,Bsu1223,NP_389104.1,gi|16078287,GeneID:939402	1292026	1292026	Macrolide glycosyltransferase (EC 2.4.1.-)
peg.1224	yjjA,Bsu1224,NP_389105.1,gi|16078288,GeneID:939823	1293607	1293607
peg.1225	yjkA,Bsu1225,NP_389106.1,gi|16078289,GeneID:936453	1294465	1294465	transport protein
peg.1226	yjkB,Bsu1226,NP_389107.1,gi|16078290,GeneID:939401	1295217	1295217	amino acid ABC transporter ATP-binding protein
peg.1227	yjlA,Bsu1227,NP_389108.1,gi|16078291,GeneID:939404	1296089	1296089	membrane protein, putative
peg.1228	yjlB,Bsu1228,NP_389109.1,gi|16078292,GeneID:939411	1297195	1297195	Cupin domain-containing protein
peg.1229	yjlC,Bsu1229,NP_389110.1,gi|16078293,GeneID:939407	1298081	1298081
peg.1230	yjlD,Bsu1230,NP_389111.1,gi|16078294,GeneID:939832	1298543	1298543	NADH dehydrogenase (EC 1.6.99.3)	Carboxysome|Respiratory_dehydrogenases_1	Carbohydrates|Respiration	rxn05747
peg.1231	yjmA,Bsu1231,NP_389112.1,gi|16078295,GeneID:936461	1299919	1299919	Uronate isomerase (EC 5.3.1.12)	D-Galacturonate_Utilization|Entner-Doudoroff_Pathway	Carbohydrates	rxn01457|rxn01080
peg.1232	yjmB,Bsu1232,NP_389113.1,gi|16078296,GeneID:939410	1301408	1301408	Melibiose carrier protein, Na+/melibiose symporter	Melibiose_Utilization	Carbohydrates	rxn05612
peg.1233	yjmC,Bsu1233,NP_389114.1,gi|16078297,GeneID:939828	1302892	1302892	(R)-2-hydroxyacid dehydrogenase, similar to L-sulfolactate dehydrogenase (EC 1.1.1.272)	Glyoxylate_bypass	Carbohydrates	rxn00248
peg.1234	yjmD,Bsu1234,NP_389115.1,gi|16078298,GeneID:936463	1303911	1303911	Oxidoreductase, zinc-binding dehydrogenase family (EC 1.1.1.-)
peg.1235	yjmE,Bsu1235,NP_389116.1,gi|16078299,GeneID:939409	1304955	1304955	Mannonate dehydratase (EC 4.2.1.8)	D-Galacturonate_Utilization|Entner-Doudoroff_Pathway	Carbohydrates	rxn03885
peg.1236	yjmF,Bsu1236,NP_389117.1,gi|16078300,GeneID:939418	1306031	1306031	D-mannonate oxidoreductase (EC 1.1.1.57)	D-Galacturonate_Utilization|Entner-Doudoroff_Pathway	Carbohydrates	rxn01775
peg.1237	yjmG,Bsu1237,NP_389118.1,gi|16078301,GeneID:939405	1306915	1306915	Hexuronate transporter	Alginate_metabolism|D-Galacturonate_Utilization	Cell Wall and Capsule|Carbohydrates	rxn05574|rxn05673
peg.1238	yjmH,Bsu1238,NP_389119.1,gi|16078302,GeneID:939834	1308271	1308271	Hexuronate utilization operon transcriptional repressor ExuR	D-Galacturonate_Utilization	Carbohydrates
peg.1239	yjmI,Bsu1239,NP_389120.1,gi|16078303,GeneID:936468	1309349	1309349	Altronate oxidoreductase (EC 1.1.1.58)	D-Galacturonate_Utilization	Carbohydrates	rxn01857
peg.1240	yjmJ,Bsu1240,NP_389121.1,gi|16078304,GeneID:939837	1310788	1310788	Altronate hydrolase (EC 4.2.1.7)	D-Galacturonate_Utilization|Entner-Doudoroff_Pathway	Carbohydrates	rxn01122
peg.1241	yjnA,Bsu1241,NP_389122.1,gi|16078305,GeneID:939412	1312320	1312320	membrane protein, putative
peg.1242	yjoA,Bsu1242,NP_389123.1,gi|16078306,GeneID:939416	1313309	1313309
peg.1243	yjoB,Bsu1243,NP_389124.1,gi|16078307,GeneID:936467	1313922	1313922	Cell division protein FtsH (EC 3.4.24.-)	Bacterial_Cell_Division	Cell Division and Cell Cycle
peg.1244	rapA,Bsu1244,NP_389125.1,gi|16078308,GeneID:939417	1315338	1315338	prevents sporulation by dephosphorylating Spo0F-P (and thus the phosphorelay)
peg.1245	phrA,Bsu1245,NP_389126.1,gi|16078309,GeneID:939413	1316464	1316464	inhibitor of the activity of phosphatase RapA
peg.1246	yjpA,Bsu1246,NP_389127.1,gi|16078310,GeneID:939831	1316629	1316629
peg.1247	xlyB,Bsu1247,NP_389128.1,gi|16078311,GeneID:936464	1317008	1317008	involved in defective prophage PBSX-mediated lysis
peg.1248	yjqA,Bsu1248,NP_389129.1,gi|16078312,GeneID:939415	1317998	1317998	DUF1696 domain-containing protein
peg.1249	yjqB,Bsu1249,NP_389130.1,gi|16078313,GeneID:939423	1318481	1318481	phage-related replication protein
peg.1250	yjqC,Bsu1250,NP_389131.1,gi|16078314,GeneID:939414	1319160	1319160	Mn-containing catalase
peg.1251	xkdA,Bsu1251,NP_389132.1,gi|16078315,GeneID:939838	1320040	1320040	alternate gene name: ykxA PBSX prophage
peg.1252	xre,Bsu1252,NP_389133.1,gi|16078316,GeneID:936473	1320799	1320799	negative regulation of the defective prophage PBSX genes
peg.1253	xkdB,Bsu1253,NP_389134.1,gi|16078317,GeneID:939420	1321484	1321484	alternate gene name: ykxB PBSX prophage
peg.1254	xkdC,Bsu1254,NP_389135.1,gi|16078318,GeneID:939841	1322217	1322217	Phage-like element PBSX protein xkdC
peg.1255	xkdD,Bsu1255,NP_389136.1,gi|16078319,GeneID:936466	1323269	1323269	alternate gene name: ykxD PBSX prophage
peg.1256	xtrA,Bsu1256,NP_389137.1,gi|16078320,GeneID:939839	1323616	1323616	PBSX prophage
peg.1257	xpf,Bsu1257,NP_389138.1,gi|16078321,GeneID:936474	1323938	1323938	required for expression of the PBSX late operon
peg.1258	xtmA,Bsu1258,NP_389139.1,gi|16078322,GeneID:939835	1324563	1324563	Phage terminase small subunit
peg.1259	xtmB,Bsu1259,NP_389140.1,gi|16078323,GeneID:939426	1325357	1325357	PBSX defective prophage terminase (large subunit)
peg.1260	xkdE,Bsu1260,NP_389141.1,gi|16078324,GeneID:936471	1326662	1326662	PBSX prophage
peg.1261	xkdF,Bsu1261,NP_389142.1,gi|16078325,GeneID:939833	1328169	1328169	PBSX prophage
peg.1262	xkdG,Bsu1262,NP_389143.1,gi|16078326,GeneID:939845	1329022	1329022	PBSX prophage
peg.1263	xkdH,Bsu1263,NP_389144.1,gi|16078327,GeneID:936470	1330361	1330361	PBSX prophage
peg.1264	xkdI,Bsu1264,NP_389145.1,gi|16078328,GeneID:939425	1330714	1330714	PBSX prophage
peg.1265	xkdJ,Bsu1265,NP_389146.1,gi|16078329,GeneID:936496	1331212	1331212	PBSX prophage
peg.1266	xkdK,Bsu1266,NP_389147.1,gi|16078330,GeneID:939943	1331871	1331871	PBSX prophage
peg.1267	xkdM,Bsu1267,NP_389148.1,gi|16078331,GeneID:938181	1333272	1333272	PBSX prophage
peg.1268	xkdN,Bsu1268,NP_389149.1,gi|16078332,GeneID:939842	1333807	1333807	PBSX prophage
peg.1269	xkdO,Bsu1269,NP_389150.1,gi|16078333,GeneID:936500	1334438	1334438	PBSX prophage
peg.1270	xkdP,Bsu1270,NP_389151.1,gi|16078334,GeneID:939946	1338381	1338381	PBSX prophage
peg.1271	xkdQ,Bsu1271,NP_389152.1,gi|16078335,GeneID:938173	1339104	1339104	PBSX prophage
peg.1272	xkdR,Bsu1272,NP_389153.1,gi|16078336,GeneID:939427	1340081	1340081	PBSX prophage
peg.1273	xkdS,Bsu1273,NP_389154.1,gi|16078337,GeneID:939840	1340404	1340404	PBSX prophage
peg.1274	xkdT,Bsu1274,NP_389155.1,gi|16078338,GeneID:936475	1340822	1340822	PBSX prophage
peg.1275	xkdU,Bsu1275,NP_389156.1,gi|16078339,GeneID:936476	1341852	1341852	PBSX prophage
peg.1276	Bsu1276,NP_389157.1,gi|16081169,GeneID:937951	1342486	1342486	protein
peg.1277	xkdV,Bsu1277,NP_389158.1,gi|16078340,GeneID:939421	1342701	1342701	PBSX prophage
peg.1278	xkdW,Bsu1278,NP_389159.1,gi|16078341,GeneID:936237	1344776	1344776	PBSX prophage
peg.1279	xkdX,Bsu1279,NP_389160.1,gi|16078342,GeneID:939941	1345102	1345102	PBSX prophage
peg.1280	xkdY,Bsu1280,NP_389161.1,gi|16078343,GeneID:938161	1345310	1345310	lytic exoenzyme associated with defective prophage PBSX
peg.1281	xhlA,Bsu1281,NP_389162.1,gi|16078344,GeneID:936210	1346202	1346202	involved in cell lysis upon induction of defective prophage PBSX
peg.1282	xhlB,Bsu1282,NP_389163.1,gi|16078345,GeneID:939732	1346484	1346484	hydrolysis of 5-bromo 4-chloroindolyl phosphate (X-phos)|involved in cell lysis upon induction of defective prophage PBSX
peg.1283	xlyA,Bsu1283,NP_389164.1,gi|16078346,GeneID:939869	1346760	1346760	major role in defective prophage PBSX-mediated lysis
peg.1284	spoIISB,Bsu1284,NP_389165.1,gi|16078347,GeneID:938005	1347913	1347913	disruption blocks sporulation after septum formation
peg.1285	spoIISA,Bsu1285,NP_389166.1,gi|16078348,GeneID:938174	1348083	1348083	alternate gene name: ykaC lethal when synthesized during vegetative growth in the absence of SpoIISB
peg.1286	ykaB,Bsu1286,NP_389167.1,gi|16078349,GeneID:936281	1348953	1348953	Probable low-affinity inorganic phosphate transporter			rxn05312
peg.1287	ykaA,Bsu1287,NP_389168.1,gi|16078350,GeneID:939843	1349952	1349952
peg.1288	ykbA,Bsu1288,NP_389169.1,gi|16078351,GeneID:936518	1350845	1350845	amino acid permease family protein
peg.1289	ykcA,Bsu1289,NP_389170.1,gi|16078352,GeneID:936149	1352550	1352550	Glyoxalase family protein	Serine-glyoxylate_cycle	Carbohydrates
peg.1290	ykcB,Bsu1290,NP_389171.1,gi|16078353,GeneID:939775	1353751	1353751	putative integral membrane protein
peg.1291	ykcC,Bsu1291,NP_389172.1,gi|16078354,GeneID:936326	1355913	1355913	Glycosyltransferase
peg.1292	htrA,Bsu1292,NP_389173.1,gi|16078355,GeneID:939849	1357402	1357402	Serine protease, DegP/HtrA, do-like (EC 3.4.21.-)	HtrA_and_Sec_secretion	Protein Metabolism
peg.1293	ykeA,Bsu1293,NP_389174.1,gi|16078356,GeneID:936776	1358920	1358920	Pyrroline-5-carboxylate reductase (EC 1.5.1.2), ProG-like	Proline,_4-hydroxyproline_uptake_and_utilization|Proline_Synthesis	Amino Acids and Derivatives	rxn00929|rxn00931
peg.1294	dppA,Bsu1294,NP_389175.1,gi|16078357,GeneID:936727	1359867	1359867	D-aminopeptidase			rxn07466
peg.1295	dppB,Bsu1295,NP_389176.1,gi|16078358,GeneID:939881	1360708	1360708	Dipeptide transport system permease protein dppB (TC 3.A.1.5.2)	ABC_transporter_dipeptide_(TC_3.A.1.5.2)	Membrane Transport	rxn05536|rxn05544|rxn05534|rxn05539|rxn05541|rxn05547|rxn05546|rxn05537|rxn05542|rxn05535|rxn05543|rxn05533|rxn05545|rxn05538|rxn05540
peg.1296	dppC,Bsu1296,NP_389177.1,gi|16078359,GeneID:938038	1361640	1361640	Dipeptide transport system permease protein dppC (TC 3.A.1.5.2)	ABC_transporter_dipeptide_(TC_3.A.1.5.2)	Membrane Transport	rxn05536|rxn05544|rxn05534|rxn05539|rxn05541|rxn05547|rxn05546|rxn05537|rxn05542|rxn05535|rxn05543|rxn05533|rxn05545|rxn05538|rxn05540
peg.1297	dppD,Bsu1297,NP_389178.1,gi|16078360,GeneID:938628	1362607	1362607	Dipeptide transport ATP-binding protein dppD (TC 3.A.1.5.2)	ABC_transporter_dipeptide_(TC_3.A.1.5.2)	Membrane Transport	rxn05536|rxn05544|rxn05534|rxn05539|rxn05541|rxn05547|rxn05546|rxn05537|rxn05542|rxn05535|rxn05543|rxn05533|rxn05545|rxn05538|rxn05540
peg.1298	dppE,Bsu1298,NP_389179.1,gi|16078361,GeneID:938099	1363617	1363617	Dipeptide-binding ABC transporter, periplasmic substrate-binding component (TC 3.A.1.5.2)	ABC_transporter_dipeptide_(TC_3.A.1.5.2)	Membrane Transport	rxn05536|rxn05544|rxn05534|rxn05539|rxn05541|rxn05547|rxn05546|rxn05537|rxn05542|rxn05535|rxn05543|rxn05533|rxn05545|rxn05538|rxn05540
peg.1299	ykfA,Bsu1299,NP_389180.1,gi|16078362,GeneID:938175	1365607	1365607	Muramoyltetrapeptide carboxypeptidase (EC 3.4.17.13)
peg.1300	ykfB,Bsu1300,NP_389181.1,gi|16078363,GeneID:939862	1366308	1366308	L-alanine-DL-glutamate epimerase			rxn08100
peg.1301	ykfC,Bsu1301,NP_389182.1,gi|16078364,GeneID:937979	1367405	1367405	NLP/P60 family protein
peg.1302	ykfD,Bsu1302,NP_389183.1,gi|16078365,GeneID:939863	1368308	1368308	Oligopeptide transport ATP-binding protein oppF (TC 3.A.1.5.1)	ABC_transporter_oligopeptide_(TC_3.A.1.5.1)	Membrane Transport
peg.1303	ykgB,Bsu1303,NP_389184.1,gi|16078366,GeneID:937980	1369339	1369339	6-phosphogluconolactonase (EC 3.1.1.31)	Entner-Doudoroff_Pathway|Formaldehyde_assimilation:_Ribulose_monophosphate_pathway|Pentose_phosphate_pathway	Carbohydrates	rxn01476
peg.1304	ykgA,Bsu1304,NP_389185.1,gi|16078367,GeneID:939864	1370548	1370548	NG,NG-dimethylarginine dimethylaminohydrolase 1 (EC 3.5.3.18)			rxn01819
peg.1305	ykhA,Bsu1305,NP_389186.1,gi|16078368,GeneID:937988	1371606	1371606	Acyl-CoA hydrolase (EC 3.1.2.20)
peg.1306	hmp,Bsu1306,NP_389187.1,gi|16078369,GeneID:939891	1372255	1372255	Flavohemoprotein (Hemoglobin-like protein) (Flavohemoglobin) (Nitric oxide dioxygenase) (EC 1.14.12.17)			rxn03991|rxn03990
peg.1307	ykzH,Bsu1307,NP_389188.1,gi|16078370,GeneID:937994	1373531	1373531
peg.1308	ykjA,Bsu1308,NP_389189.1,gi|16078371,GeneID:939857	1373900	1373900	probable membrane protein yetF
peg.1309	ykkA,Bsu1309,NP_389190.1,gi|16078372,GeneID:937079	1374723	1374723
peg.1310	ykkB,Bsu1310,NP_389191.1,gi|16078373,GeneID:939859	1375240	1375240
peg.1311	ykkC,Bsu1311,NP_389192.1,gi|16078374,GeneID:936835	1375981	1375981	Quaternary ammonium compound-resistance protein sugE
peg.1312	ykkD,Bsu1312,NP_389193.1,gi|16078375,GeneID:938109	1376319	1376319	Quaternary ammonium compound-resistance protein sugE
peg.1313	ykkE,Bsu1313,NP_389194.1,gi|16078376,GeneID:939854	1376707	1376707	Formyltetrahydrofolate deformylase (EC 3.5.1.10)	5-FCL-like_protein|One-carbon_metabolism_by_tetrahydropterines	Cofactors, Vitamins, Prosthetic Groups, Pigments|Carbohydrates	rxn00691
peg.1314	proB,Bsu1314,NP_389195.1,gi|16078377,GeneID:936790	1377960	1377960	Glutamate 5-kinase (EC 2.7.2.11)	Iojap|Proline,_4-hydroxyproline_uptake_and_utilization|Proline_Synthesis	Protein Metabolism|Amino Acids and Derivatives	rxn00179
peg.1315	proA,Bsu1315,NP_389196.1,gi|16078378,GeneID:936166	1379069	1379069	Gamma-glutamyl phosphate reductase (EC 1.2.1.41)	Iojap|Proline,_4-hydroxyproline_uptake_and_utilization|Proline_Synthesis|YgfZ	Protein Metabolism|Amino Acids and Derivatives|Cofactors, Vitamins, Prosthetic Groups, Pigments	rxn02373
peg.1316	yklA,Bsu1316,NP_389197.1,gi|16078379,GeneID:939848	1380442	1380442	Organic hydroperoxide resistance protein	Oxidative_stress	Stress Response
peg.1317	ykmA,Bsu1317,NP_389198.1,gi|16078380,GeneID:939850	1380898	1380898	transcriptional regulator, MarR family
peg.1318	ykzA,Bsu1318,NP_389199.1,gi|16078381,GeneID:936734	1381484	1381484	Organic hydroperoxide resistance protein	Oxidative_stress	Stress Response
peg.1319	yknA,Bsu1319,NP_389200.1,gi|16078382,GeneID:936695	1382141	1382141	Guanine deaminase (EC 3.5.4.3)	Purine_conversions	Nucleosides and Nucleotides	rxn01225
peg.1320	metC,Bsu1320,NP_389201.1,gi|16078383,GeneID:936480	1382784	1382784	5-methyltetrahydropteroyltriglutamate--homocysteine methyltransferase (EC 2.1.1.14)	Methionine_Biosynthesis	Amino Acids and Derivatives	rxn00693
peg.1321	ispA,Bsu1321,NP_389202.1,gi|16078384,GeneID:939934	1385488	1385488	Major intracellular serine protease precursor (EC 3.4.21.-)
peg.1322	ispU,Bsu1322,NP_389203.1,gi|16078385,GeneID:938160	1386670	1386670	RsbR, positive regulator of sigma-B
peg.1323	ykoC,Bsu1323,NP_389204.1,gi|16078386,GeneID:939836	1387534	1387534	Transmembrane component YkoC of energizing module of thiamin-regulated ECF transporter for HydroxyMethylPyrimidine	Thiamin_biosynthesis	Cofactors, Vitamins, Prosthetic Groups, Pigments	rxn05177
peg.1324	ykoD,Bsu1324,NP_389205.1,gi|16078387,GeneID:936472	1388445	1388445	Duplicated ATPase component YkoD of energizing module of thiamin-regulated ECF transporter for HydroxyMethylPyrimidine			rxn05177
peg.1325	ykoE,Bsu1325,NP_389206.1,gi|16078388,GeneID:939829	1389904	1389904	Substrate-specific component YkoE of thiamin-regulated ECF transporter for HydroxyMethylPyrimidine	Thiamin_biosynthesis	Cofactors, Vitamins, Prosthetic Groups, Pigments	rxn05177
peg.1326	ykoF,Bsu1326,NP_389207.1,gi|16078389,GeneID:936465	1390505	1390505	Additional substrate-binding component of thiamin-regulated ECF transporter for HydroxyMethylPyrimidine	Thiamin_biosynthesis	Cofactors, Vitamins, Prosthetic Groups, Pigments	rxn05177
peg.1327	ykoG,Bsu1327,NP_389208.1,gi|16078390,GeneID:936451	1391418	1391418	two-component response regulator
peg.1328	ykoH,Bsu1328,NP_389209.1,gi|16078391,GeneID:936458	1392108	1392108	sensor histidine kinase
peg.1329	ykoI,Bsu1329,NP_389210.1,gi|16078392,GeneID:939827	1393469	1393469	YKOI
peg.1330	ykoJ,Bsu1330,NP_389211.1,gi|16078393,GeneID:936459	1394241	1394241	YKOJ
peg.1331	ykzD,Bsu1331,NP_389212.1,gi|16078394,GeneID:936450	1394836	1394836
peg.1332	ykoK,Bsu1332,NP_389213.1,gi|16078395,GeneID:936439	1395479	1395479	Magnesium transporter			rxn05616
peg.1333	tnrA,Bsu1333,NP_389214.1,gi|16078396,GeneID:936445	1396877	1396877	global nitrogen regulation (positive regulation of nrgAB, nasB, gabP, ureABC|negative regulation of glnRA)
peg.1334	ykzB,Bsu1334,NP_389215.1,gi|16078397,GeneID:939392	1397404	1397404
peg.1335	ykoL,Bsu1335,NP_389216.1,gi|16078398,GeneID:939391	1397647	1397647
peg.1336	ykoM,Bsu1336,NP_389217.1,gi|16078399,GeneID:939824	1397962	1397962	Transcriptional regulator, MarR family
peg.1337	ykoN,Bsu1337,NP_389218.1,gi|16078400,GeneID:939390	1398441	1398441	1,2-diacylglycerol 3-glucosyltransferase (EC 2.4.1.157)			rxn10283|rxn10286|rxn10288|rxn10281|rxn10280|rxn10285|rxn10287|rxn10282|rxn10284
peg.1338	ykoP,Bsu1338,NP_389219.1,gi|16078401,GeneID:936444	1399654	1399654
peg.1339	ykoQ,Bsu1339,NP_389220.1,gi|16078402,GeneID:939388	1400233	1400233	phosphoesterase
peg.1340	ykoS,Bsu1340,NP_389221.1,gi|16078403,GeneID:939380	1401238	1401238	alternate gene name: ykoR
peg.1341	ykoT,Bsu1341,NP_389222.1,gi|16078404,GeneID:939378	1402945	1402945
peg.1342	ykoU,Bsu1342,NP_389223.1,gi|16078405,GeneID:939372	1403984	1403984	ATP-dependent DNA ligase (EC 6.5.1.1) clustered with Ku protein, LigD	Nonhomologous_End-Joining_in_Bacteria	DNA Metabolism	rxn05294
peg.1343	ykoV,Bsu1343,NP_389224.1,gi|16078406,GeneID:939375	1405823	1405823	Ku domain protein	Nonhomologous_End-Joining_in_Bacteria	DNA Metabolism
peg.1344	ykoW,Bsu1344,NP_389225.1,gi|16081166,GeneID:937945	1406795	1406795	Predicted signal transduction protein	Motility_of_Campylobacter	Motility and Chemotaxis
peg.1345	ykoX,Bsu1345,NP_389226.1,gi|16078407,GeneID:939381	1409378	1409378	DedA family protein
peg.1346	ykoY,Bsu1346,NP_389227.1,gi|16078408,GeneID:939368	1410120	1410120	membrane protein, TerC family
peg.1347	ykoZ,Bsu1347,NP_389228.1,gi|16078409,GeneID:939363	1411358	1411358	RNA polymerase sigma-54 factor RpoN	Flagellum|Motility_of_Campylobacter|Transcription_initiation,_bacterial_sigma_factors	Motility and Chemotaxis|RNA Metabolism
peg.1348	ykrI,Bsu1348,NP_389229.1,gi|16078410,GeneID:939360	1412110	1412110
peg.1349	sspD,Bsu1349,NP_389230.1,gi|16078411,GeneID:939362	1413266	1413266	Small acid-soluble spore protein, alpha/beta family, SASP_6	Small_acid-soluble_spore_proteins	Dormancy and Sporulation
peg.1350	ykrK,Bsu1350,NP_389231.1,gi|16078412,GeneID:939367	1413591	1413591
peg.1351	ykrL,Bsu1351,NP_389232.1,gi|16078413,GeneID:939359	1414463	1414463	heat shock protein
peg.1352	ykrM,Bsu1352,NP_389233.1,gi|16078414,GeneID:939342	1415533	1415533	Potassium uptake protein, integral membrane component, KtrD			rxn05595
peg.1353	ykzE,Bsu1353,NP_389234.1,gi|16078415,GeneID:939354	1417185	1417185
peg.1354	ykrP,Bsu1354,NP_389235.1,gi|16078416,GeneID:939356	1417404	1417404	membrane protein, putative
peg.1355	ykrQ,Bsu1355,NP_389236.1,gi|16078417,GeneID:939349	1418679	1418679	Two-component sensor histidine kinase
peg.1356	dat,Bsu1356,NP_389237.1,gi|16078418,GeneID:939332	1420892	1420892	Methylated-DNA--protein-cysteine methyltransferase (EC 2.1.1.63)	DNA_repair,_bacterial	DNA Metabolism
peg.1357	ykrS,Bsu1357,NP_389238.1,gi|16078419,GeneID:939341	1421638	1421638	Methylthioribose-1-phosphate isomerase (EC 5.3.1.23)	Methionine_Salvage	Amino Acids and Derivatives	rxn03057
peg.1358	ykrT,Bsu1358,NP_389239.1,gi|16078420,GeneID:939336	1422707	1422707	5-methylthioribose kinase (EC 2.7.1.100)	Methionine_Salvage	Amino Acids and Derivatives	rxn02894
peg.1359	ykrU,Bsu1359,NP_389240.1,gi|16078421,GeneID:939328	1424233	1424233	Aliphatic amidase amiE (EC 3.5.1.4)			rxn02222|rxn02275|rxn01843|rxn03869|rxn00231|rxn03839
peg.1360	ykrV,Bsu1360,NP_389241.1,gi|16078422,GeneID:939330	1425107	1425107	Glutamine-dependent 2-keto-4-methylthiobutyrate transaminase	Methionine_Salvage	Amino Acids and Derivatives	rxn05108
peg.1361	ykrW,Bsu1361,NP_389242.1,gi|16078423,GeneID:939339	1426500	1426500	2,3-diketo-5-methylthiopentyl-1-phosphate enolase	Calvin-Benson_cycle|Methionine_Salvage	Carbohydrates|Amino Acids and Derivatives	rxn05105
peg.1362	ykrX,Bsu1362,NP_389243.1,gi|16078424,GeneID:939331	1427741	1427741	2-hydroxy-3-keto-5-methylthiopentenyl-1-phosphate phosphatase	Methionine_Salvage	Amino Acids and Derivatives	rxn05106
peg.1363	ykrY,Bsu1363,NP_389244.1,gi|16078425,GeneID:939320	1428406	1428406	Methylthioribulose-1-phosphate dehydratase (EC 4.2.1.109)	Methionine_Salvage	Amino Acids and Derivatives	rxn05104
peg.1364	ykrZ,Bsu1364,NP_389245.1,gi|16078426,GeneID:939322	1429050	1429050	1,2-dihydroxy-3-keto-5-methylthiopentene dioxygenase (EC 1.13.11.54)	Methionine_Salvage	Amino Acids and Derivatives	rxn05092|rxn05091
peg.1365	ykvA,Bsu1365,NP_389246.1,gi|16078427,GeneID:939314	1429627	1429627	DUF1232 domain-containing protein
peg.1366	spo0E,Bsu1366,NP_389247.1,gi|16078428,GeneID:939315	1430150	1430150	Spo0E regulatory protein, specific dephosphorylation of Spo0A-P (stage 0 sporulation)
peg.1367	eag,Bsu1367,NP_389248.1,gi|16078429,GeneID:939325	1430493	1430493	small membrane protein
peg.1368	ykvD,Bsu1368,NP_389249.1,gi|16078430,GeneID:939300	1430952	1430952	sensor histidine kinase KinD
peg.1369	ykvE,Bsu1369,NP_389250.1,gi|16078431,GeneID:939303	1432665	1432665	Transcriptional regulator, MarR family
peg.1370	motB,Bsu1370,NP_389251.1,gi|16078432,GeneID:939304	1433142	1433142	Flagellar motor rotation protein MotB	Flagellum|Motility_of_Campylobacter	Motility and Chemotaxis
peg.1371	motA,Bsu1371,NP_389252.1,gi|16078433,GeneID:939302	1433899	1433899	Flagellar motor rotation protein MotA	Flagellum|Motility_of_Campylobacter	Motility and Chemotaxis
peg.1372	clpE,Bsu1372,NP_389253.1,gi|16078434,GeneID:939289	1435094	1435094	ATP-dependent Clp protease-like
peg.1373	ykvI,Bsu1373,NP_389254.1,gi|16078435,GeneID:939307	1437558	1437558	membrane protein, putative
peg.1374	ykvJ,Bsu1374,NP_389255.1,gi|16078436,GeneID:939292	1438914	1438914	Queuosine Biosynthesis QueC ATPase	Queuosine-Archaeosine_Biosynthesis|YgfZ|tRNA_modification_Archaea_Henri|tRNA_modification_Bacteria	RNA Metabolism|Cofactors, Vitamins, Prosthetic Groups, Pigments
peg.1375	ykvK,Bsu1375,NP_389256.1,gi|16078437,GeneID:939282	1439566	1439566	Queuosine biosynthesis QueD, PTPS-I	Methanopterin_biosynthesis2|Queuosine-Archaeosine_Biosynthesis|tRNA_modification_Bacteria	Cofactors, Vitamins, Prosthetic Groups, Pigments|RNA Metabolism
peg.1376	ykvL,Bsu1376,NP_389257.1,gi|16078438,GeneID:939290	1440008	1440008	Queuosine Biosynthesis QueE Radical SAM	Queuosine-Archaeosine_Biosynthesis|tRNA_modification_Archaea_Henri|tRNA_modification_Bacteria	RNA Metabolism
peg.1377	ykvM,Bsu1377,NP_389258.1,gi|16078439,GeneID:939296	1440757	1440757	NADPH dependent preQ0 reductase	Queuosine-Archaeosine_Biosynthesis|tRNA_modification_Archaea_Henri|tRNA_modification_Bacteria	RNA Metabolism
peg.1378	ykvN,Bsu1378,NP_389259.1,gi|16078440,GeneID:939274	1441813	1441813	Transcriptional regulator, MarR family
peg.1379	ykvO,Bsu1379,NP_389260.1,gi|16078441,GeneID:939276	1442338	1442338	oxidoreductase, short-chain dehydrogenase-reductase family (putativesecrete)
peg.1380	ykvP,Bsu1380,NP_389261.1,gi|16078442,GeneID:939278	1443565	1443565
peg.1381	ykvQ,Bsu1381,NP_389262.1,gi|16078443,GeneID:939273	1445104	1445104
peg.1382	ykvR,Bsu1382,NP_389263.1,gi|16078444,GeneID:939743	1446717	1446717
peg.1383	ykvS,Bsu1383,NP_389264.1,gi|16078445,GeneID:939299	1447128	1447128
peg.1384	ykvT,Bsu1384,NP_389265.1,gi|16078446,GeneID:939264	1447972	1447972	Uncharacterized protein YkvT, NOT involved in spore germination
peg.1385	ykvU,Bsu1385,NP_389266.1,gi|16078447,GeneID:939262	1448716	1448716	Stage V sporulation protein B
peg.1386	ykvV,Bsu1386,NP_389267.1,gi|16078448,GeneID:936262	1450104	1450104	Sporulation thiol-disulfide oxidoreductase StoA precursor (Stage IV sporulation protein H)
peg.1387	ykvW,Bsu1387,NP_389268.1,gi|16078449,GeneID:939268	1450837	1450837	Copper-translocating P-type ATPase (EC 3.6.3.4)|Lead, cadmium, zinc and mercury transporting ATPase (EC 3.6.3.3) (EC 3.6.3.5)	Terminal_cytochrome_C_oxidases|Terminal_cytochrome_C_oxidases_copy	Respiration	rxn05150|rxn05516|rxn10343|rxn10344
peg.1388	ykvY,Bsu1388,NP_389269.1,gi|16078450,GeneID:939258	1453157	1453157	Xaa-Pro dipeptidase (EC 3.4.13.9)
peg.1389	ykvZ,Bsu1389,NP_389270.1,gi|16078451,GeneID:936232	1454530	1454530	sugar-binding transcriptional regulator, LacI family
peg.1390	glcT,Bsu1390,NP_389271.1,gi|16078452,GeneID:939254	1455558	1455558	Transcription antiterminator GlcT
peg.1391	ptsG,Bsu1391,NP_389272.1,gi|16078453,GeneID:939255	1456654	1456654	PTS system, glucose-specific IIA component (EC 2.7.1.69)|PTS system, glucose-specific IIB component (EC 2.7.1.69)|PTS system, glucose-specific IIC component (EC 2.7.1.69)	Trehalose_Uptake_and_Utilization	Carbohydrates	rxn05226
peg.1392	ptsH,Bsu1392,NP_389273.1,gi|16078454,GeneID:939259	1458851	1458851	Phosphocarrier protein of PTS system	Fructose_and_Mannose_Inducible_PTS|Galactose-inducible_PTS|Mannitol_Utilization|Sucrose-specific_PTS	Membrane Transport|Carbohydrates	rxn05569|rxn05226|rxn05560|rxn05485|rxn05647|rxn02005|rxn05610|rxn05655|rxn05617|rxn05607|rxn05501
peg.1393	ptsI,Bsu1393,NP_389274.1,gi|16078455,GeneID:939253	1459117	1459117	Phosphoenolpyruvate-protein phosphotransferase of PTS system (EC 2.7.3.9)	Fructose_and_Mannose_Inducible_PTS|Galactose-inducible_PTS|Mannitol_Utilization|Sucrose-specific_PTS	Membrane Transport|Carbohydrates	rxn05569|rxn05226|rxn05485|rxn05647|rxn02005|rxn05610|rxn05655|rxn05617|rxn05607|rxn05501
peg.1394	splA,Bsu1394,NP_389275.1,gi|16078456,GeneID:939728	1460860	1460860	regulation of the spore photoproduct lyase operon (splAB)
peg.1395	splB,Bsu1395,NP_389276.1,gi|16078457,GeneID:939248	1461177	1461177	Spore photoproduct lyase (EC 4.1.99.-)	YgfZ	Cofactors, Vitamins, Prosthetic Groups, Pigments	rxn04454|rxn04712
peg.1396	ykwB,Bsu1396,NP_389277.1,gi|16078458,GeneID:939246	1462378	1462378	Carbon-nitrogen hydrolase
peg.1397	mcpC,Bsu1397,NP_389278.1,gi|16078459,GeneID:936206	1463034	1463034	chemotaxis deficiency toward cysteine, proline, threonine, glycine, serine, lysine, valine and arginine
peg.1398	ykwC,Bsu1398,NP_389279.1,gi|16078460,GeneID:939723	1465135	1465135	2-hydroxy-3-oxopropionate reductase (EC 1.1.1.60)	D-galactarate,_D-glucarate_and_D-glycerate_catabolism|Glycerate_metabolism|Photorespiration_(oxidative_C2_cycle)	Carbohydrates	rxn01281|rxn01280
peg.1399	ykwD,Bsu1399,NP_389280.1,gi|16078461,GeneID:939237	1466040	1466040	Transporter
peg.1400	ykuA,Bsu1400,NP_389281.1,gi|16078462,GeneID:936204	1467207	1467207	penicillin-binding protein
peg.1401	kinA,Bsu1401,NP_389282.1,gi|16078463,GeneID:939230	1469428	1469428	Sporulation kinase A (EC 2.7.13.3)
peg.1402	patA,Bsu1402,NP_389283.1,gi|16078464,GeneID:939235	1471259	1471259	N-acetyl-L,L-diaminopimelate aminotransferase (EC 2.6.1.-)	Lysine_Biosynthesis_DAP_Pathway	Amino Acids and Derivatives	rxn03086
peg.1403	cheV,Bsu1403,NP_389284.1,gi|16078465,GeneID:939239	1473004	1473004	Chemotaxis protein CheV (EC 2.7.3.-)	Motility_of_Campylobacter	Motility and Chemotaxis
peg.1404	ykyB,Bsu1404,NP_389285.1,gi|16078466,GeneID:939225	1473959	1473959
peg.1405	ykuC,Bsu1405,NP_389286.1,gi|16078467,GeneID:939224	1474549	1474549	Macrolide-efflux protein
peg.1406	ykuD,Bsu1406,NP_389287.1,gi|16078468,GeneID:939216	1475917	1475917	Protein erfK/srfK precursor
peg.1407	ykuE,Bsu1407,NP_389288.1,gi|16078469,GeneID:939214	1476468	1476468	Ser/Thr protein phosphatase family protein
peg.1408	ykuF,Bsu1408,NP_389289.1,gi|16078470,GeneID:939226	1477474	1477474	2,4-dienoyl-CoA reductase, mitochondrial precursor (EC 1.3.1.34)
peg.1409	ykuG,Bsu1409,NP_389290.1,gi|16078471,GeneID:939203	1478539	1478539	putative peptidoglycan binding domain protein
peg.1410	ykuH,Bsu1410,NP_389291.1,gi|16078472,GeneID:939211	1480951	1480951
peg.1411	ykuI,Bsu1411,NP_389292.1,gi|16078473,GeneID:939207	1481652	1481652	EAL-domain protein
peg.1412	ykuJ,Bsu1412,NP_389293.1,gi|16078474,GeneID:936162	1483521	1483521
peg.1413	ykuK,Bsu1413,NP_389294.1,gi|16078475,GeneID:939213	1483870	1483870	DUF458 domain-containing protein
peg.1414	ykzF,Bsu1414,NP_389295.1,gi|16078476,GeneID:939703	1484522	1484522
peg.1415	ykuL,Bsu1415,NP_389296.1,gi|16078477,GeneID:939199	1484857	1484857
peg.1416	ykuM,Bsu1416,NP_389297.1,gi|16078478,GeneID:939197	1485449	1485449	transcriptional regulator, LysR family
peg.1417	ykuN,Bsu1417,NP_389298.1,gi|16078479,GeneID:939194	1486442	1486442	Flavodoxin	Flavodoxin	Cofactors, Vitamins, Prosthetic Groups, Pigments
peg.1418	ykuO,Bsu1418,NP_389299.1,gi|16078480,GeneID:939196	1486908	1486908
peg.1419	ykuP,Bsu1419,NP_389300.1,gi|16078481,GeneID:938811	1487817	1487817	Flavodoxin	Flavodoxin	Cofactors, Vitamins, Prosthetic Groups, Pigments
peg.1420	ykuQ,Bsu1420,NP_389301.1,gi|16078482,GeneID:939193	1488378	1488378	2,3,4,5-tetrahydropyridine-2,6-dicarboxylate N-acetyltransferase (EC 2.3.1.89)	Lysine_Biosynthesis_DAP_Pathway	Amino Acids and Derivatives	rxn03030
peg.1421	ykuR,Bsu1421,NP_389302.1,gi|16078483,GeneID:938805	1489158	1489158	N-acetyl-L,L-diaminopimelate deacetylase (EC 3.5.1.47)	Lysine_Biosynthesis_DAP_Pathway	Amino Acids and Derivatives	rxn01972
peg.1422	ykuS,Bsu1422,NP_389303.1,gi|16078484,GeneID:938799	1490344	1490344
peg.1423	ykuT,Bsu1423,NP_389304.1,gi|16078485,GeneID:938809	1490626	1490626	Potassium efflux system KefA protein|Small-conductance mechanosensitive channel			rxn05206
peg.1424	ykuU,Bsu1424,NP_389305.1,gi|16078486,GeneID:938810	1491666	1491666	Alkyl hydroperoxide reductase subunit C-like protein	Oxidative_stress|Rubrerythrin	Stress Response
peg.1425	ykuV,Bsu1425,NP_389306.1,gi|16078487,GeneID:938804	1492280	1492280
peg.1426	ykuW,Bsu1426,NP_389307.1,gi|16078488,GeneID:938793	1493192	1493192
peg.1427	yknT,Bsu1427,NP_389308.1,gi|16078489,GeneID:938787	1493808	1493808	Sporulation protein Cse15
peg.1428	mobA,Bsu1428,NP_389309.1,gi|16078490,GeneID:938791	1494910	1494910	molybdopterin-guanine dinucleotide biosynthesis protein A
peg.1429	moeB,Bsu1429,NP_389310.1,gi|16078491,GeneID:938780	1495560	1495560	Molybdopterin biosynthesis protein B	Molybdopterin_biosynthesis	Cofactors, Vitamins, Prosthetic Groups, Pigments
peg.1430	moeA,Bsu1430,NP_389311.1,gi|16078492,GeneID:938797	1496597	1496597	Molybdopterin biosynthesis protein A	Molybdopterin_biosynthesis	Cofactors, Vitamins, Prosthetic Groups, Pigments
peg.1431	mobB,Bsu1431,NP_389312.1,gi|16078493,GeneID:938790	1497850	1497850	Molybdopterin-guanine dinucleotide biosynthesis protein B	Molybdopterin_biosynthesis	Cofactors, Vitamins, Prosthetic Groups, Pigments
peg.1432	moaE,Bsu1432,NP_389313.1,gi|16078494,GeneID:936092	1498371	1498371	Molybdenum cofactor biosynthesis protein E|Molybdopterin converting factor subunit 2	Molybdopterin_biosynthesis	Cofactors, Vitamins, Prosthetic Groups, Pigments
peg.1433	moaD,Bsu1433,NP_389314.1,gi|16078495,GeneID:938785	1498837	1498837	Molybdenum cofactor biosynthesis protein D|Molybdopterin converting factor subunit 1	Molybdopterin_biosynthesis	Cofactors, Vitamins, Prosthetic Groups, Pigments
peg.1434	yknU,Bsu1434,NP_389315.1,gi|16078496,GeneID:938775	1499294	1499294	ABC transporter, ATP-binding/permease protein
peg.1435	yknV,Bsu1435,NP_389316.1,gi|16078497,GeneID:936087	1501063	1501063	ABC transporter, ATP-binding/permease protein
peg.1436	yknW,Bsu1436,NP_389317.1,gi|16078498,GeneID:938771	1502987	1502987
peg.1437	yknX,Bsu1437,NP_389318.1,gi|16078499,GeneID:938774	1503687	1503687	periplasmic component of efflux system
peg.1438	yknY,Bsu1438,NP_389319.1,gi|16078500,GeneID:938766	1504821	1504821	ABC transporter, ATP-binding protein
peg.1439	yknZ,Bsu1439,NP_389320.1,gi|16078501,GeneID:938803	1505510	1505510	ABC transporter, ATP-binding protein
peg.1440	fruR,Bsu1440,NP_389321.1,gi|16078502,GeneID:936082	1506983	1506983	Transcriptional repressor of the fructose operon, DeoR family	Fructose_utilization	Carbohydrates
peg.1441	fruB,Bsu1441,NP_389322.1,gi|16078503,GeneID:938761	1507735	1507735	1-phosphofructokinase (EC 2.7.1.56)|Tagatose-6-phosphate kinase (EC 2.7.1.144)	Fructose_utilization|D-Tagatose_and_Galactitol_Utilization|Lactose_and_Galactose_Uptake_and_Utilization	Carbohydrates	rxn02314|rxn01492
peg.1442	fruA,Bsu1442,NP_389323.1,gi|16078504,GeneID:938757	1508661	1508661	PTS system, fructose-specific IIA component (EC 2.7.1.69)|PTS system, fructose-specific IIB component (EC 2.7.1.69)|PTS system, fructose-specific IIC component (EC 2.7.1.69)	Fructose_utilization	Carbohydrates	rxn05560
peg.1443	sipT,Bsu1443,NP_389324.1,gi|16078505,GeneID:938763	1510713	1510713	Signal peptidase I (EC 3.4.21.89)	Signal_peptidase	Protein Metabolism
peg.1444	ykoA,Bsu1444,NP_389325.1,gi|16078506,GeneID:938768	1511328	1511328
peg.1445	ykpA,Bsu1445,NP_389326.1,gi|16078507,GeneID:936066	1511778	1511778	ABC transporter, ATP-binding protein
peg.1446	ykpB,Bsu1446,NP_389327.1,gi|16078508,GeneID:938752	1513457	1513457	2-dehydropantoate 2-reductase (EC 1.1.1.169)	Coenzyme_A_Biosynthesis	Cofactors, Vitamins, Prosthetic Groups, Pigments	rxn01790
peg.1447	ampS,Bsu1447,NP_389328.1,gi|16078509,GeneID:938756	1514402	1514402	Aminopeptidase S (Leu, Val, Phe, Tyr preference) (EC 3.4.11.-)	Protein_degradation	Protein Metabolism
peg.1448	ykpC,Bsu1448,NP_389329.1,gi|16078510,GeneID:938750	1515744	1515744
peg.1449	mreBH,Bsu1449,NP_389330.1,gi|16078511,GeneID:938746	1515979	1515979	Cell-shape determining protein MreBH	Bacterial_Cytoskeleton	Cell Division and Cell Cycle
peg.1450	abh,Bsu1450,NP_389331.1,gi|16078512,GeneID:938738	1517270	1517270	Putative transition state regulator Abh	Poly-gamma-glutamate_biosynthesis	Amino Acids and Derivatives
peg.1451	kinC,Bsu1451,NP_389332.1,gi|16078513,GeneID:938742	1517738	1517738	involved in the initiation of sporulation (phosphorelay-independent)
peg.1452	ykqA,Bsu1452,NP_389333.1,gi|16078514,GeneID:939408	1519040	1519040	btrG family protein
peg.1453	ykqB,Bsu1453,NP_389334.1,gi|16078515,GeneID:939429	1519936	1519936	Trk system potassium uptake protein trkA			rxn05595
peg.1454	adeC,Bsu1454,NP_389335.1,gi|16078516,GeneID:939477	1520756	1520756	adenine deaminase			rxn00926
peg.1455	ykqC,Bsu1455,NP_389336.1,gi|16078517,GeneID:939483	1522523	1522523	Zn-dependent hydrolase, RNA-metabolising, CPSF 100 kDa analog
peg.1456	ykzG,Bsu1456,NP_389337.1,gi|16078518,GeneID:939482	1524196	1524196
peg.1457	ykrA,Bsu1457,NP_389338.1,gi|16078519,GeneID:939479	1524791	1524791	Hydrolase (HAD superfamily) in cluster with DUF1447
peg.1458	ykrB,Bsu1458,NP_389339.1,gi|16078520,GeneID:939491	1525600	1525600	Peptide deformylase (EC 3.5.1.88)	Dehydrogenase_complexes|Translation_factors_bacterial	Carbohydrates|Protein Metabolism	rxn00375|rxn00376|rxn00455
peg.1459	ykyA,Bsu1459,NP_389340.1,gi|16078521,GeneID:939487	1526690	1526690	lipoprotein, putative
peg.1460	pdhA,Bsu1460,NP_389341.1,gi|16078522,GeneID:936005	1527731	1527731	Pyruvate dehydrogenase E1 component alpha subunit (EC 1.2.4.1)	Dehydrogenase_complexes|Pyruvate_metabolism_II:_acetyl-CoA,_acetogenesis_from_pyruvate	Carbohydrates	rxn00011|rxn02342
peg.1461	pdhB,Bsu1461,NP_389342.1,gi|16078523,GeneID:939496	1528850	1528850	Pyruvate dehydrogenase E1 component beta subunit (EC 1.2.4.1)	Dehydrogenase_complexes|Pyruvate_metabolism_II:_acetyl-CoA,_acetogenesis_from_pyruvate	Carbohydrates	rxn00011|rxn02342
peg.1462	pdhC,Bsu1462,NP_389343.1,gi|16078524,GeneID:936010	1529942	1529942	Dihydrolipoamide acetyltransferase component of pyruvate dehydrogenase complex (EC 2.3.1.12)	Dehydrogenase_complexes|Lipoic_acid_metabolism|Pyruvate_metabolism_II:_acetyl-CoA,_acetogenesis_from_pyruvate	Carbohydrates|Cofactors, Vitamins, Prosthetic Groups, Pigments	rxn01871
peg.1463	pdhD,Bsu1463,NP_389344.1,gi|16078525,GeneID:939492	1531275	1531275	Dihydrolipoamide dehydrogenase of pyruvate dehydrogenase complex (EC 1.8.1.4)	Dehydrogenase_complexes|Pyruvate_metabolism_II:_acetyl-CoA,_acetogenesis_from_pyruvate|TCA_Cycle	Carbohydrates	rxn01241
peg.1464	slp,Bsu1464,NP_389345.1,gi|16078526,GeneID:935991	1532732	1532732	small peptidoglycan-associated lipoprotein
peg.1465	cad,Bsu1465,NP_389346.1,gi|16078527,GeneID:936002	1533684	1533684	Arginine decarboxylase (EC 4.1.1.19)	Arginine_and_Ornithine_Degradation|Polyamine_Metabolism	Amino Acids and Derivatives	rxn00405
peg.1466	yktA,Bsu1466,NP_389347.1,gi|16078528,GeneID:935989	1535341	1535341	putative transcriptional regulator
peg.1467	yktB,Bsu1467,NP_389348.1,gi|16078529,GeneID:935987	1535640	1535640
peg.1468	ykzI,Bsu1468,NP_389349.1,gi|16078530,GeneID:935992	1536518	1536518
peg.1469	yktC,Bsu1469,NP_389350.1,gi|16078531,GeneID:935986	1536846	1536846	Myo-inositol-1(or 4)-monophosphatase (EC 3.1.3.25)	Inositol_catabolism	Carbohydrates	rxn00883|rxn00881|rxn00882
peg.1470	ykzC,Bsu1470,NP_389351.1,gi|16078532,GeneID:935976	1537669	1537669
peg.1471	yktD,Bsu1471,NP_389352.1,gi|16078533,GeneID:935978	1538175	1538175	O-Methyltransferase involved in polyketide biosynthesis
peg.1472	nprE,Bsu1472,NP_389353.1,gi|16078534,GeneID:935981	1539441	1539441	extracellular neutral metalloprotease
peg.1473	ylaA,Bsu1473,NP_389354.1,gi|16078535,GeneID:935984	1541291	1541291
peg.1474	ylaB,Bsu1474,NP_389355.1,gi|16078536,GeneID:935962	1543221	1543221
peg.1475	ylaC,Bsu1475,NP_389356.1,gi|16078537,GeneID:935973	1543490	1543490	RNA polymerase ECF-type sigma factor
peg.1476	ylaD,Bsu1476,NP_389357.1,gi|16078538,GeneID:935961	1544008	1544008
peg.1477	ylaE,Bsu1477,NP_389358.1,gi|16078539,GeneID:935955	1544341	1544341
peg.1478	ylaF,Bsu1478,NP_389359.1,gi|16078540,GeneID:935954	1545225	1545225
peg.1479	ylaG,Bsu1479,NP_389360.1,gi|16078541,GeneID:935966	1545526	1545526	GTP-binding protein TypA/BipA	Universal_GTPases	Protein Metabolism
peg.1480	ylaH,Bsu1480,NP_389361.1,gi|16078542,GeneID:935937	1547421	1547421
peg.1481	ylaI,Bsu1481,NP_389362.1,gi|16078543,GeneID:935943	1547794	1547794
peg.1481	ylaI,Bsu1481,NP_389362.1,gi|16078543,GeneID:935943	1547794	1547794
peg.1482	ylaJ,Bsu1482,NP_389363.1,gi|16078544,GeneID:935926	1548086	1548086	lipoprotein, putative
peg.1483	ylaK,Bsu1483,NP_389364.1,gi|16078545,GeneID:935933	1548870	1548870	Predicted ATPase related to phosphate starvation-inducible protein PhoH
peg.1484	ylaL,Bsu1484,NP_389365.1,gi|16078546,GeneID:935944	1550202	1550202
peg.1485	ylaM,Bsu1485,NP_389366.1,gi|16078547,GeneID:939852	1550790	1550790	Glutaminase (EC 3.5.1.2)	Glutamine,_Glutamate,_Aspartate_and_Asparagine_Biosynthesis	Amino Acids and Derivatives	rxn00189
peg.1486	ylaN,Bsu1486,NP_389367.1,gi|16078548,GeneID:936566	1551817	1551817
peg.1487	ylaO,Bsu1487,NP_389368.1,gi|16078549,GeneID:935918	1552304	1552304	Cell division protein FtsW	Bacterial_Cell_Division|Bacterial_Cytoskeleton	Cell Division and Cell Cycle
peg.1488	pycA,Bsu1488,NP_389369.1,gi|16078550,GeneID:935920	1553590	1553590	Pyruvate carboxyl transferase (EC 6.4.1.1)	Pyruvate_metabolism_I:_anaplerotic_reactions,_PEP	Carbohydrates	rxn00250
peg.1489	ctaA,Bsu1489,NP_389370.1,gi|16078551,GeneID:937030	1557439	1557439	Heme A synthase, cytochrome oxidase biogenesis protein Cox15-CtaA			rxn10048
peg.1490	ctaB,Bsu1490,NP_389371.1,gi|16078552,GeneID:935922	1558714	1558714	Heme O synthase, protoheme IX farnesyltransferase (EC 2.5.1.-) COX10-CtaB			rxn08707
peg.1491	ctaC,Bsu1491,NP_389372.1,gi|16078553,GeneID:936789	1559871	1559871	Cytochrome c oxidase polypeptide II (EC 1.9.3.1)	Terminal_cytochrome_C_oxidases|Terminal_cytochrome_C_oxidases_copy	Respiration	rxn10043
peg.1492	ctaD,Bsu1492,NP_389373.1,gi|16078554,GeneID:936898	1560974	1560974	Cytochrome c oxidase polypeptide I (EC 1.9.3.1)	Terminal_cytochrome_C_oxidases|Terminal_cytochrome_C_oxidases_copy	Respiration	rxn10043
peg.1493	ctaE,Bsu1493,NP_389374.1,gi|16078555,GeneID:935993	1562842	1562842	Cytochrome c oxidase polypeptide III (EC 1.9.3.1)	Terminal_cytochrome_C_oxidases|Terminal_cytochrome_C_oxidases_copy	Respiration	rxn10043
peg.1494	ctaF,Bsu1494,NP_389375.1,gi|16078556,GeneID:936259	1563468	1563468	Cytochrome c oxidase, subunit IV (EC 1.9.3.1)	Terminal_cytochrome_C_oxidases|Terminal_cytochrome_C_oxidases_copy	Respiration	rxn10043
peg.1495	ctaG,Bsu1495,NP_389376.1,gi|16078557,GeneID:939909	1563827	1563827	CtaG protein
peg.1496	ylbA,Bsu1496,NP_389377.1,gi|16078558,GeneID:939858	1564752	1564752
peg.1497	ylbB,Bsu1497,NP_389378.1,gi|16078559,GeneID:938107	1565254	1565254	CBS domain protein
peg.1498	ylbC,Bsu1498,NP_389379.1,gi|16078560,GeneID:937363	1565783	1565783	Allergen V5/Tpx-1 related
peg.1499	ylbD,Bsu1499,NP_389380.1,gi|16078561,GeneID:936929	1567055	1567055
peg.1500	ylbE,Bsu1500,NP_389381.1,gi|16078562,GeneID:938216	1567469	1567469
peg.1501	ylbF,Bsu1501,NP_389382.1,gi|16078563,GeneID:939945	1567824	1567824	ComK regulator
peg.1502	ylbG,Bsu1502,NP_389383.1,gi|16078564,GeneID:939846	1568328	1568328
peg.1503	ylbH,Bsu1503,NP_389384.1,gi|16078565,GeneID:936402	1568923	1568923	Ribosomal RNA small subunit methyltransferase D (EC 2.1.1.-)	rRNA_modification_Bacteria	RNA Metabolism
peg.1504	ylbI,Bsu1504,NP_389385.1,gi|16078566,GeneID:936889	1569481	1569481	Phosphopantetheine adenylyltransferase (EC 2.7.7.3)	Coenzyme_A_Biosynthesis	Cofactors, Vitamins, Prosthetic Groups, Pigments	rxn02175
peg.1505	ylbJ,Bsu1505,NP_389386.1,gi|16078567,GeneID:936629	1569977	1569977	FIGfam003972: membrane protein
peg.1506	ylbK,Bsu1506,NP_389387.1,gi|16078568,GeneID:936382	1571384	1571384	Serine protease (EC 3.4.21.-)
peg.1507	ylbL,Bsu1507,NP_389388.1,gi|16078569,GeneID:936755	1572168	1572168	Lon-like protease with PDZ domain	Proteasome_bacterial	Protein Metabolism
peg.1508	ylbM,Bsu1508,NP_389389.1,gi|16078570,GeneID:936548	1573209	1573209	FIG007079: UPF0348 protein family
peg.1509	ylbN,Bsu1509,NP_389390.1,gi|16078571,GeneID:936788	1574666	1574666	YlbN-like protein
peg.1510	rpmF,Bsu1510,NP_389391.1,gi|16078572,GeneID:939855	1575206	1575206	LSU ribosomal protein L32p	Ribosome_LSU_bacterial	Protein Metabolism	rxn05296
peg.1511	ylbO,Bsu1511,NP_389392.1,gi|16078573,GeneID:935998	1575531	1575531	Prespore specific transcriptional activator RsfA
peg.1512	ylbP,Bsu1512,NP_389393.1,gi|16078574,GeneID:939853	1576169	1576169	Uncharacterized N-acetyltransferase BT9727_3663 (EC 2.3.1.-)
peg.1513	ylbQ,Bsu1513,NP_389394.1,gi|16078575,GeneID:936782	1576811	1576811	2-dehydropantoate 2-reductase (EC 1.1.1.169)	Coenzyme_A_Biosynthesis	Cofactors, Vitamins, Prosthetic Groups, Pigments	rxn01790
peg.1514	yllA,Bsu1514,NP_389395.1,gi|16078576,GeneID:939844	1577778	1577778
peg.1515	yllB,Bsu1515,NP_389396.1,gi|16078577,GeneID:935932	1579523	1579523	Cell division protein MraZ	Bacterial_Cell_Division|Bacterial_Cytoskeleton	Cell Division and Cell Cycle
peg.1516	ylxA,Bsu1516,NP_389397.1,gi|16078578,GeneID:936555	1580024	1580024	S-adenosyl-methyltransferase MraW (EC 2.1.1.-)	Bacterial_Cell_Division	Cell Division and Cell Cycle
peg.1517	ftsL,Bsu1517,NP_389398.1,gi|16078579,GeneID:939860	1580999	1580999	Cell division protein FtsL	Bacterial_Cell_Division|Bacterial_Cytoskeleton	Cell Division and Cell Cycle
peg.1518	pbpB,Bsu1518,NP_389399.1,gi|16078580,GeneID:939847	1581349	1581349	Penicillin-binding protein 2B
peg.1519	spoVD,Bsu1519,NP_389400.1,gi|16078581,GeneID:936661	1583616	1583616	Stage V sporulation protein D (Sporulation-specific penicillin-binding protein)
peg.1520	murE,Bsu1520,NP_389401.1,gi|16078582,GeneID:937567	1585729	1585729	UDP-N-acetylmuramoylalanyl-D-glutamate--2,6-diaminopimelate ligase (EC 6.3.2.13)	Methicillin_resistance_in_Staphylococci	Virulence	rxn02011
peg.1521	mraY,Bsu1521,NP_389402.1,gi|16078583,GeneID:939856	1587326	1587326	Phospho-N-acetylmuramoyl-pentapeptide-transferase (EC 2.7.8.13)			rxn03904
peg.1522	murD,Bsu1522,NP_389403.1,gi|16078584,GeneID:935950	1588301	1588301	UDP-N-acetylmuramoylalanine--D-glutamate ligase (EC 6.3.2.9)			rxn02008
peg.1523	spoVE,Bsu1523,NP_389404.1,gi|16078585,GeneID:936953	1589717	1589717	Stage V sporulation protein E
peg.1524	murG,Bsu1524,NP_389405.1,gi|16078586,GeneID:935929	1590940	1590940	UDP-N-acetylglucosamine--N-acetylmuramyl-(pentapeptide) pyrophosphoryl-undecaprenol N-acetylglucosamine transferase (EC 2.4.1.227)			rxn03408
peg.1525	murB,Bsu1525,NP_389406.1,gi|16078587,GeneID:939804	1592058	1592058	UDP-N-acetylenolpyruvoylglucosamine reductase (EC 1.1.1.158)			rxn02285
peg.1526	divIB,Bsu1526,NP_389407.1,gi|16078588,GeneID:939701	1593100	1593100	Cell division protein ftsQ	Bacterial_Cell_Division	Cell Division and Cell Cycle
peg.1527	ylxW,Bsu1527,NP_389408.1,gi|16078589,GeneID:936403	1593888	1593888	Division initiation protein
peg.1528	ylxX,Bsu1528,NP_389409.1,gi|16078590,GeneID:936107	1594606	1594606	YLXX protein
peg.1529	sbp,Bsu1529,NP_389410.1,gi|16078591,GeneID:936141	1595331	1595331	small basic protein
peg.1530	ftsA,Bsu1530,NP_389411.1,gi|16078592,GeneID:936145	1595870	1595870	Cell division protein FtsA	Bacterial_Cell_Division|Bacterial_Cytoskeleton	Cell Division and Cell Cycle
peg.1531	ftsZ,Bsu1531,NP_389412.1,gi|16078593,GeneID:935971	1597228	1597228	Cell division protein FtsZ (EC 3.4.24.-)	Bacterial_Cell_Division|Bacterial_Cytoskeleton	Cell Division and Cell Cycle
peg.1532	bpr,Bsu1532,NP_389413.1,gi|16078594,GeneID:939695	1598678	1598678	bacillopeptidase F
peg.1533	spoIIGA,Bsu1533,NP_389414.1,gi|16078595,GeneID:939984	1603174	1603174	Sporulation sigma-E factor processing peptidase (SpoIIGA)
peg.1534	sigE,Bsu1534,NP_389415.1,gi|16078596,GeneID:939683	1604166	1604166	RNA polymerase sporulation specific sigma factor SigE	Transcription_initiation,_bacterial_sigma_factors	RNA Metabolism
peg.1535	sigG,Bsu1535,NP_389416.1,gi|16078597,GeneID:939953	1605025	1605025	RNA polymerase sporulation specific sigma factor SigG	Transcription_initiation,_bacterial_sigma_factors	RNA Metabolism
peg.1536	ylmA,Bsu1536,NP_389417.1,gi|16078598,GeneID:940012	1605955	1605955	ABC transporter ATP-binding protein
peg.1537	ylmB,Bsu1537,NP_389418.1,gi|16078599,GeneID:940116	1606951	1606951	Acetylornithine deacetylase (EC 3.5.1.16)	Arginine_Biosynthesis|Arginine_Biosynthesis_extended	Amino Acids and Derivatives	rxn00469
peg.1538	ylmC,Bsu1538,NP_389419.1,gi|16078600,GeneID:939682	1608314	1608314	YLMC protein
peg.1539	ylmD,Bsu1539,NP_389420.1,gi|16078601,GeneID:939954	1608722	1608722	COG1496: Uncharacterized conserved protein	tRNA_modification_Bacteria	RNA Metabolism
peg.1540	ylmE,Bsu1540,NP_389421.1,gi|16078602,GeneID:940117	1609571	1609571
peg.1541	ylmF,Bsu1541,NP_389422.1,gi|16078603,GeneID:939952	1610266	1610266	FIG001960: FtsZ-interacting protein related to cell division
peg.1542	ylmG,Bsu1542,NP_389423.1,gi|16078604,GeneID:940008	1610722	1610722	FIG013736: cell division protein (putative)
peg.1543	ylmH,Bsu1543,NP_389424.1,gi|16078605,GeneID:940118	1611055	1611055
peg.1544	divIVA,Bsu1544,NP_389425.1,gi|16078606,GeneID:939972	1611922	1611922	Cell division initiation protein DivIVA	Bacterial_Cell_Division|Bacterial_Cytoskeleton	Cell Division and Cell Cycle
peg.1545	ileS,Bsu1545,NP_389426.1,gi|16078607,GeneID:940119	1612758	1612758	Isoleucyl-tRNA synthetase (EC 6.1.1.5)	tRNA_aminoacylation	Protein Metabolism	rxn05296
peg.1546	ylyA,Bsu1546,NP_389427.1,gi|16078608,GeneID:938068	1615601	1615601
peg.1547	lsp,Bsu1547,NP_389428.1,gi|16078609,GeneID:938172	1616147	1616147	Lipoprotein signal peptidase (EC 3.4.23.36)	Lipoprotein_Biosynthesis|Signal_peptidase	Protein Metabolism
peg.1548	ylyB,Bsu1548,NP_389429.1,gi|16078610,GeneID:939987	1616613	1616613	Ribosomal large subunit pseudouridine synthase D (EC 4.2.1.70)	Ribosome_biogenesis_bacterial|rRNA_modification_Bacteria	Protein Metabolism|RNA Metabolism
peg.1549	pyrR,Bsu1549,NP_389430.1,gi|16078611,GeneID:938030	1617708	1617708	Pyrimidine operon regulatory protein PyrR|Uracil phosphoribosyltransferase (EC 2.4.2.9)	pyrimidine_conversions	Nucleosides and Nucleotides	rxn00711
peg.1550	pyrP,Bsu1550,NP_389431.1,gi|16078612,GeneID:936604	1618425	1618425	Uracil permease			rxn05197
peg.1551	pyrB,Bsu1551,NP_389432.1,gi|16078613,GeneID:937734	1619875	1619875	Aspartate carbamoyltransferase (EC 2.1.3.2)	YgfZ	Cofactors, Vitamins, Prosthetic Groups, Pigments	rxn01018
peg.1552	pyrC,Bsu1552,NP_389433.1,gi|16078614,GeneID:937095	1620773	1620773	Dihydroorotase (EC 3.5.2.3)	YgfZ	Cofactors, Vitamins, Prosthetic Groups, Pigments	rxn01465
peg.1553	pyrAA,Bsu1553,NP_389434.1,gi|16078615,GeneID:937368	1622056	1622056	Carbamoyl-phosphate synthase small chain (EC 6.3.5.5)	Macromolecular_synthesis_operon	Macromolecular Synthesis	rxn00414
peg.1554	pyrAB,Bsu1554,NP_389435.1,gi|16078616,GeneID:936608	1623135	1623135	Carbamoyl-phosphate synthase large chain (EC 6.3.5.5)	Macromolecular_synthesis_operon	Macromolecular Synthesis	rxn00414
peg.1555	pyrDII,Bsu1555,NP_389436.1,gi|16078617,GeneID:936854	1626347	1626347	Dihydroorotate dehydrogenase electron transfer subunit (EC 1.3.3.1)	YgfZ	Cofactors, Vitamins, Prosthetic Groups, Pigments	rxn01360
peg.1556	pyrD,Bsu1556,NP_389437.1,gi|16078618,GeneID:938008	1627117	1627117	Dihydroorotate dehydrogenase, catalytic subunit (EC 1.3.3.1)	YgfZ	Cofactors, Vitamins, Prosthetic Groups, Pigments	rxn01360
peg.1557	pyrF,Bsu1557,NP_389438.1,gi|16078619,GeneID:935960	1628021	1628021	Orotidine 5'-phosphate decarboxylase (EC 4.1.1.23)			rxn00710
peg.1558	pyrE,Bsu1558,NP_389439.1,gi|16078620,GeneID:936714	1628719	1628719	Orotate phosphoribosyltransferase (EC 2.4.2.10)	Iojap|YgfZ	Protein Metabolism|Cofactors, Vitamins, Prosthetic Groups, Pigments	rxn01362
peg.1559	cysH,Bsu1559,NP_389440.1,gi|16078621,GeneID:938645	1629781	1629781	Adenylyl-sulfate reductase [thioredoxin] (EC 1.8.4.10)|Phosphoadenylyl-sulfate reductase [thioredoxin] (EC 1.8.4.8)	Inorganic_Sulfur_Assimilation|Cysteine_Biosynthesis|Superpathway_of_cysteine_biosynthesis	Sulfur Metabolism|Amino Acids and Derivatives	rxn05239|rxn05256
peg.1560	ylnA,Bsu1560,NP_389441.1,gi|16078622,GeneID:935990	1630494	1630494	Sulfate permease, Pit-type	Inorganic_Sulfur_Assimilation	Sulfur Metabolism	rxn05651
peg.1561	ylnB,Bsu1561,NP_389442.1,gi|16078623,GeneID:936726	1631607	1631607	Sulfate adenylyltransferase, dissimilatory-type (EC 2.7.7.4)	Inorganic_Sulfur_Assimilation|Sulfate_assimilation	Sulfur Metabolism	rxn00379
peg.1562	ylnC,Bsu1562,NP_389443.1,gi|16078624,GeneID:937102	1632768	1632768	Adenylylsulfate kinase (EC 2.7.1.25)	Cysteine_Biosynthesis|Inorganic_Sulfur_Assimilation|O-Methyl_Phosphoramidate_Capsule_Modification_in_Campylobacter|Sulfate_assimilation|Superpathway_of_cysteine_biosynthesis	Amino Acids and Derivatives|Sulfur Metabolism|Cell Wall and Capsule	rxn00361
peg.1563	ylnD,Bsu1563,NP_389444.1,gi|16078625,GeneID:936712	1633460	1633460	Uroporphyrinogen-III methyltransferase (EC 2.1.1.107)	Coenzyme_B12_biosynthesis|Heme_and_Siroheme_Biosynthesis	Cofactors, Vitamins, Prosthetic Groups, Pigments	rxn02287
peg.1564	ylnE,Bsu1564,NP_389445.1,gi|16078626,GeneID:936218	1634236	1634236	Sirohydrochlorin ferrochelatase (EC 4.99.1.4)	Heme_and_Siroheme_Biosynthesis	Cofactors, Vitamins, Prosthetic Groups, Pigments	rxn02056
peg.1565	ylnF,Bsu1565,NP_389446.1,gi|16078627,GeneID:938048	1635002	1635002	Precorrin-2 oxidase (EC 1.3.1.76)|Siroheme synthase	Heme_and_Siroheme_Biosynthesis	Cofactors, Vitamins, Prosthetic Groups, Pigments	rxn02774
peg.1566	yloA,Bsu1566,NP_389447.1,gi|16078628,GeneID:936878	1635530	1635530	Fibronectin/fibrinogen-binding protein	Adhesion_of_Campylobacter	Virulence
peg.1567	yloB,Bsu1567,NP_389448.1,gi|16078629,GeneID:936954	1637364	1637364	cation-transporting ATPase, E1-E2 family			rxn05513|rxn05174
peg.1568	yloC,Bsu1568,NP_389449.1,gi|16078630,GeneID:936454	1640119	1640119	Protein YicC
peg.1569	Bsu1568a,NP_570902.1,gi|18677778,GeneID:937956	1641071	1641071
peg.1570	yloD,Bsu1569,NP_389450.1,gi|16078631,GeneID:938821	1641228	1641228	Guanylate kinase (EC 2.7.4.8)	MLST|Purine_conversions	Virulence|Nucleosides and Nucleotides	rxn09562|rxn01509|rxn00239
peg.1571	yloH,Bsu1570,NP_389451.1,gi|16078632,GeneID:936419	1641966	1641966	DNA-directed RNA polymerase omega subunit (EC 2.7.7.6)	RNA_polymerase_bacterial	RNA Metabolism
peg.1572	yloI,Bsu1571,NP_389452.1,gi|16078633,GeneID:938487	1642250	1642250	Phosphopantothenoylcysteine decarboxylase (EC 4.1.1.36)|Phosphopantothenoylcysteine synthetase (EC 6.3.2.5)	Coenzyme_A_Biosynthesis	Cofactors, Vitamins, Prosthetic Groups, Pigments	rxn02341|rxn09177
peg.1573	priA,Bsu1572,NP_389453.1,gi|16078634,GeneID:938122	1643467	1643467	Helicase PriA essential for oriC/DnaA-independent DNA replication	DNA-replication	DNA Metabolism	rxn05294
peg.1574	def,Bsu1573,NP_389454.1,gi|16078635,GeneID:938819	1645911	1645911	Peptide deformylase (EC 3.5.1.88)	Dehydrogenase_complexes|Translation_factors_bacterial	Carbohydrates|Protein Metabolism	rxn00375|rxn00376|rxn00455
peg.1575	fmt,Bsu1574,NP_389455.1,gi|16078636,GeneID:936571	1646398	1646398	Methionyl-tRNA formyltransferase (EC 2.1.2.9)	Folate_Biosynthesis|Translation_factors_bacterial	Cofactors, Vitamins, Prosthetic Groups, Pigments|Protein Metabolism	rxn05296
peg.1576	yloM,Bsu1575,NP_389456.1,gi|16078637,GeneID:938106	1647338	1647338	Ribosomal RNA small subunit methyltransferase B (EC 2.1.1.-)	rRNA_modification_Bacteria	RNA Metabolism
peg.1577	yloN,Bsu1576,NP_389457.1,gi|16078638,GeneID:936310	1648685	1648685	Ribosomal RNA large subunit methyltransferase N (EC 2.1.1.-)	rRNA_modification_Bacteria	RNA Metabolism
peg.1578	yloO,Bsu1577,NP_389458.1,gi|16078639,GeneID:935931	1649783	1649783	Protein serine/threonine phosphatase PrpC, regulation of stationary phase
peg.1579	yloP,Bsu1578,NP_389459.1,gi|16078640,GeneID:936132	1650541	1650541	Serine/threonine protein kinase PrkC, regulator of stationary phase
peg.1580	yloQ,Bsu1579,NP_389460.1,gi|16078641,GeneID:938451	1652502	1652502	Ribosome small subunit-stimulated GTPase EngC	Universal_GTPases	Protein Metabolism
peg.1581	yloR,Bsu1580,NP_389461.1,gi|16078642,GeneID:936393	1653403	1653403	Ribulose-phosphate 3-epimerase (EC 5.1.3.1)	2-phosphoglycolate_salvage|Calvin-Benson_cycle|Pentose_phosphate_pathway	DNA Metabolism|Carbohydrates	rxn01116
peg.1582	yloS,Bsu1581,NP_389462.1,gi|16078643,GeneID:937714	1654129	1654129	Thiamin pyrophosphokinase (EC 2.7.6.2)	PnuC-like_transporters|Thiamin_biosynthesis	Cofactors, Vitamins, Prosthetic Groups, Pigments	rxn00440
peg.1583	spoVM,Bsu1582,NP_389463.1,gi|16078644,GeneID:937168	1654845	1654845	Stage V sporulation protein required for normal spore cortex and coat synthesis (SpoVM)
peg.1584	rpmB,Bsu1583,NP_389464.1,gi|16078645,GeneID:938067	1654998	1654998	LSU ribosomal protein L28p	Ribosome_LSU_bacterial	Protein Metabolism	rxn05296
peg.1585	yloU,Bsu1584,NP_389465.1,gi|16078646,GeneID:937855	1655463	1655463	FIG001802: Putative alkaline-shock protein
peg.1586	yloV,Bsu1585,NP_389466.1,gi|16078647,GeneID:937917	1655841	1655841	Dihydroxyacetone kinase family protein	Glycerolipid_and_Glycerophospholipid_Metabolism_in_Bacteria	Fatty Acids and Lipids
peg.1587	yloW,Bsu1586,NP_389467.1,gi|16078648,GeneID:935964	1657641	1657641	L-serine dehydratase, beta subunit (EC 4.3.1.17)	Glycine_and_Serine_Utilization|Pyruvate_Alanine_Serine_Interconversions	Amino Acids and Derivatives|Carbohydrates	rxn00165
peg.1588	ylpA,Bsu1587,NP_389468.1,gi|16078649,GeneID:937109	1658329	1658329	L-serine dehydratase, alpha subunit (EC 4.3.1.17)	Glycine_and_Serine_Utilization|Pyruvate_Alanine_Serine_Interconversions	Amino Acids and Derivatives|Carbohydrates	rxn00165
peg.1589	ylpB,Bsu1588,NP_389469.1,gi|16078650,GeneID:936730	1659209	1659209	ATP-dependent DNA helicase RecG (EC 3.6.1.-)	DNA-replication	DNA Metabolism
peg.1590	ylpC,Bsu1589,NP_389470.1,gi|16078651,GeneID:936595	1661366	1661366	Transcription factor fapR
peg.1591	plsX,Bsu1590,NP_389471.1,gi|16078652,GeneID:938066	1661946	1661946	Phosphate:acyl-ACP acyltransferase PlsX	Glycerolipid_and_Glycerophospholipid_Metabolism_in_Bacteria	Fatty Acids and Lipids	rxn10208|rxn10206|rxn10210|rxn10203|rxn10209|rxn10202|rxn10207|rxn10205|rxn10204
peg.1592	fabD,Bsu1591,NP_389472.1,gi|16078653,GeneID:938488	1662966	1662966	Malonyl CoA-acyl carrier protein transacylase (EC 2.3.1.39)	Fatty_Acid_Biosynthesis_FASII|mycolic_acid_synthesis	Fatty Acids and Lipids|Cell Wall and Capsule	rxn05408|rxn05383|rxn05456|rxn05455|rxn05458|rxn05453|rxn05451|rxn05358|rxn05457|rxn05465|rxn05452|rxn05454|rxn05459
peg.1593	fabG,Bsu1592,NP_389473.1,gi|16078654,GeneID:938113	1663912	1663912	3-oxoacyl-[acyl-carrier protein] reductase (EC 1.1.1.100)	Fatty_Acid_Biosynthesis_FASII|mycolic_acid_synthesis	Fatty Acids and Lipids|Cell Wall and Capsule	rxn05422|rxn05426|rxn05364|rxn05372|rxn05430|rxn05341|rxn05410|rxn05376|rxn05342|rxn05337|rxn05385|rxn05339|rxn05401|rxn05338|rxn05397|rxn05360|rxn05340|rxn05414|rxn05461|rxn05405|rxn05368|rxn05418|rxn05393|rxn05389|rxn05380|rxn05336
peg.1594	acpA,Bsu1593,NP_389474.1,gi|16078655,GeneID:938486	1664736	1664736	Acyl carrier protein	Fatty_Acid_Biosynthesis_FASII|Glycerolipid_and_Glycerophospholipid_Metabolism_in_Bacteria|mycolic_acid_synthesis	Fatty Acids and Lipids|Cell Wall and Capsule	rxn06023
peg.1595	rncS,Bsu1594,NP_389475.1,gi|16078656,GeneID:936169	1665109	1665109	Ribonuclease III (EC 3.1.26.3)	RNA_processing_and_degradation,_bacterial|Two_cell_division_clusters_relating_to_chromosome_partitioning	RNA Metabolism|Cell Division and Cell Cycle	rxn05295
peg.1596	smc,Bsu1595,NP_389476.1,gi|16078657,GeneID:938085	1665959	1665959	Chromosome partition protein smc	Two_cell_division_clusters_relating_to_chromosome_partitioning	Cell Division and Cell Cycle	rxn05294
peg.1597	ftsY,Bsu1596,NP_389477.1,gi|16078658,GeneID:936921	1669539	1669539	Signal recognition particle receptor protein FtsY (=alpha subunit) (TC 3.A.5.1.1)	Bacterial_Cell_Division|General_secretory_pathway_(Sec-SRP)_complex_(TC_3.A.5.1.1)|Two_cell_division_clusters_relating_to_chromosome_partitioning|Universal_GTPases	Cell Division and Cell Cycle|Protein Metabolism
peg.1598	ylqB,Bsu1597,NP_389478.1,gi|16078659,GeneID:938179	1670565	1670565
peg.1599	ylxM,Bsu1598,NP_389479.1,gi|16078660,GeneID:937995	1671227	1671227	Signal recognition particle associated protein	Two_cell_division_clusters_relating_to_chromosome_partitioning	Cell Division and Cell Cycle
peg.1600	ffh,Bsu1599,NP_389480.1,gi|16078661,GeneID:937104	1671573	1671573	Signal recognition particle, subunit Ffh SRP54 (TC 3.A.5.1.1)	General_secretory_pathway_(Sec-SRP)_complex_(TC_3.A.5.1.1)|Two_cell_division_clusters_relating_to_chromosome_partitioning|Universal_GTPases	Protein Metabolism|Cell Division and Cell Cycle
peg.1601	rpsP,Bsu1600,NP_389481.1,gi|16078662,GeneID:938059	1673019	1673019	SSU ribosomal protein S16p	Ribosome_SSU_bacterial	Protein Metabolism	rxn05296
peg.1602	ylqC,Bsu1601,NP_389482.1,gi|16078663,GeneID:936821	1673291	1673291	KH domain protein
peg.1603	ylqD,Bsu1602,NP_389483.1,gi|16078664,GeneID:937226	1673658	1673658
peg.1604	ylqE,Bsu1603,NP_389484.1,gi|16078665,GeneID:935999	1674049	1674049	16S rRNA processing protein RimM	Ribosome_biogenesis_bacterial	Protein Metabolism
peg.1605	trmD,Bsu1604,NP_389485.1,gi|16078666,GeneID:936650	1674570	1674570	tRNA (Guanine37-N1) -methyltransferase (EC 2.1.1.31)	Ribosome_biogenesis_bacterial|Wyeosine-MimG_Biosynthesis|tRNA_modification_Archaea|tRNA_modification_Archaea_Henri|tRNA_modification_Bacteria|tRNA_modification_yeast_cytoplasmic|tRNA_modification_yeast_mitochondrial	Protein Metabolism|RNA Metabolism	rxn05295
peg.1606	rplS,Bsu1605,NP_389486.1,gi|16078667,GeneID:937598	1675432	1675432	LSU ribosomal protein L19p	Ribosome_LSU_bacterial	Protein Metabolism	rxn05296
peg.1607	ylqF,Bsu1606,NP_389487.1,gi|16078668,GeneID:940134	1675931	1675931	50S ribosomal subunit maturation GTPase RbgA (B. subtilis YlqF)	Universal_GTPases	Protein Metabolism
peg.1608	rnh,Bsu1607,NP_389488.1,gi|16078669,GeneID:940133	1676850	1676850	Ribonuclease HII (EC 3.1.26.4)	DNA_replication,_archaeal|Ribonuclease_H	DNA Metabolism|RNA Metabolism
peg.1609	ylqG,Bsu1608,NP_389489.1,gi|16078670,GeneID:936698	1677649	1677649
peg.1610	ylqH,Bsu1609,NP_389490.1,gi|16078671,GeneID:938163	1679376	1679376	flagellar biosynthesis
peg.1611	sucC,Bsu1610,NP_389491.1,gi|16078672,GeneID:938521	1679830	1679830	Succinyl-CoA ligase [ADP-forming] beta chain (EC 6.2.1.5)	Dehydrogenase_complexes|Serine-glyoxylate_cycle|TCA_Cycle	Carbohydrates	rxn00285
peg.1612	sucD,Bsu1611,NP_389492.1,gi|16078673,GeneID:937797	1681016	1681016	Succinyl-CoA ligase [ADP-forming] alpha chain (EC 6.2.1.5)	Dehydrogenase_complexes|Serine-glyoxylate_cycle|TCA_Cycle	Carbohydrates	rxn00285
peg.1613	smf,Bsu1612,NP_389493.1,gi|16078674,GeneID:940135	1681979	1681979	Rossmann fold nucleotide-binding protein Smf possibly involved in DNA uptake
peg.1614	topA,Bsu1613,NP_389494.1,gi|16078675,GeneID:937982	1683060	1683060	DNA topoisomerase I (EC 5.99.1.2)	DNA_topoisomerases,_Type_I,_ATP-independent|pVir_Plasmid_of_Campylobacter	DNA Metabolism|Virulence	rxn05294
peg.1615	gid,Bsu1614,NP_389495.1,gi|16078676,GeneID:938816	1685211	1685211	tRNA:m(5)U-54 MTase gid	rRNA_modification_Bacteria|tRNA_modification_Bacteria	RNA Metabolism
peg.1616	codV,Bsu1615,NP_389496.1,gi|16078677,GeneID:938003	1686586	1686586	Site-specific tyrosine recombinase	Proteasome_bacterial	Protein Metabolism
peg.1617	clpQ,Bsu1616,NP_389497.1,gi|16078678,GeneID:938111	1687513	1687513	ATP-dependent protease HslV (EC 3.4.25.-)	Proteasome_bacterial|Proteolysis_in_bacteria,_ATP-dependent	Protein Metabolism
peg.1618	clpY,Bsu1617,NP_389498.1,gi|16078679,GeneID:936301	1688075	1688075	ATP-dependent hsl protease ATP-binding subunit HslU	Proteasome_bacterial|Proteolysis_in_bacteria,_ATP-dependent	Protein Metabolism
peg.1619	codY,Bsu1618,NP_389499.1,gi|16078680,GeneID:936491	1689518	1689518	GTP-sensing transcriptional pleiotropic repressor codY
peg.1620	flgB,Bsu1619,NP_389500.1,gi|16078681,GeneID:938149	1690677	1690677	Flagellar basal-body rod protein flgB	Flagellum|Flagellum_in_Campylobacter	Motility and Chemotaxis
peg.1621	flgC,Bsu1620,NP_389501.1,gi|16078682,GeneID:938646	1691066	1691066	Flagellar basal-body rod protein flgC	Flagellum|Flagellum_in_Campylobacter	Motility and Chemotaxis
peg.1622	fliE,Bsu1621,NP_389502.1,gi|16078683,GeneID:939470	1691529	1691529	Flagellar hook-basal body complex protein fliE	Flagellum	Motility and Chemotaxis
peg.1623	fliF,Bsu1622,NP_389503.1,gi|16078684,GeneID:936677	1691895	1691895	Flagellar M-ring protein fliF	Flagellum	Motility and Chemotaxis
peg.1624	fliG,Bsu1623,NP_389504.1,gi|16078685,GeneID:937577	1693518	1693518	Flagellar motor switch protein fliG	Flagellum	Motility and Chemotaxis
peg.1625	fliH,Bsu1624,NP_389505.1,gi|16078686,GeneID:938124	1694652	1694652	Flagellar assembly protein fliH	Flagellum	Motility and Chemotaxis
peg.1626	fliI,Bsu1625,NP_389506.1,gi|16078687,GeneID:940136	1695265	1695265	Flagellum-specific ATP synthase FliI	Flagellum|Motility_of_Campylobacter	Motility and Chemotaxis
peg.1627	fliJ,Bsu1626,NP_389507.1,gi|16078688,GeneID:940137	1696590	1696590	Flagellar protein fliJ	Flagellum	Motility and Chemotaxis
peg.1628	ylxF,Bsu1627,NP_389508.1,gi|16078689,GeneID:940140	1697045	1697045	Flagellar protein flbB	Flagellum	Motility and Chemotaxis
peg.1629	fliK,Bsu1628,NP_389509.1,gi|16078690,GeneID:937494	1697847	1697847	Flagellar hook-length control protein fliK	Flagellum	Motility and Chemotaxis
peg.1630	ylxG,Bsu1629,NP_389510.1,gi|16078691,GeneID:936501	1699133	1699133	Flagellar basal-body rod modification protein FlgD	Flagellum|Motility_of_Campylobacter	Motility and Chemotaxis
peg.1631	flgE,Bsu1630,NP_389511.1,gi|16078692,GeneID:936497	1699577	1699577	Flagellar basal-body rod protein flgG	Flagellum	Motility and Chemotaxis
peg.1632	Bsu1630a,NP_570903.1,gi|18677775,GeneID:937953	1700411	1700411	Flagellar protein flbD	Flagellum	Motility and Chemotaxis
peg.1633	fliL,Bsu1631,NP_389512.1,gi|16078693,GeneID:937103	1700623	1700623	Flagellar biosynthesis protein fliL	Flagellum	Motility and Chemotaxis
peg.1634	fliM,Bsu1632,NP_389513.1,gi|16078694,GeneID:939518	1701079	1701079	Flagellar motor switch protein FliM	Flagellum|Motility_of_Campylobacter	Motility and Chemotaxis
peg.1635	fliY,Bsu1633,NP_389514.1,gi|16078695,GeneID:936421	1702067	1702067	Flagellar motor switch protein FliN	Flagellum|Motility_of_Campylobacter	Motility and Chemotaxis
peg.1636	cheY,Bsu1634,NP_389515.1,gi|16078696,GeneID:940120	1703229	1703229	Chemotaxis protein cheY homolog
peg.1637	fliZ,Bsu1635,NP_389516.1,gi|16078697,GeneID:936796	1703606	1703606	Flagellar biosynthesis protein fliZ	Flagellum	Motility and Chemotaxis
peg.1638	fliP,Bsu1636,NP_389517.1,gi|16078698,GeneID:940095	1704258	1704258	Flagellar biosynthesis protein fliP	Flagellum	Motility and Chemotaxis
peg.1639	fliQ,Bsu1637,NP_389518.1,gi|16078699,GeneID:939623	1704938	1704938	Flagellar biosynthesis protein fliQ	Flagellum	Motility and Chemotaxis
peg.1640	fliR,Bsu1638,NP_389519.1,gi|16078700,GeneID:940130	1705215	1705215	Flagellar biosynthesis protein FliR	Flagellum|Motility_of_Campylobacter	Motility and Chemotaxis
peg.1641	flhB,Bsu1639,NP_389520.1,gi|16078701,GeneID:940128	1705994	1705994	Flagellar biosynthesis protein FlhB	Flagellum|Motility_of_Campylobacter	Motility and Chemotaxis
peg.1642	flhA,Bsu1640,NP_389521.1,gi|16078702,GeneID:940029	1707109	1707109	Flagellar biosynthesis protein FlhA	Flagellum|Motility_of_Campylobacter	Motility and Chemotaxis
peg.1643	flhF,Bsu1641,NP_389522.1,gi|16078703,GeneID:940021	1709142	1709142	Flagellar biosynthesis protein FlhF	Flagellum|Motility_of_Campylobacter	Motility and Chemotaxis
peg.1644	ylxH,Bsu1642,NP_389523.1,gi|16078704,GeneID:940123	1710233	1710233	Flagellar synthesis regulator FleN	Flagellum|Motility_of_Campylobacter	Motility and Chemotaxis
peg.1645	cheB,Bsu1643,NP_389524.1,gi|16078705,GeneID:940124	1711131	1711131	Chemotaxis response regulator protein-glutamate methylesterase CheB (EC 3.1.1.61)
peg.1646	cheA,Bsu1644,NP_389525.1,gi|16078706,GeneID:939600	1712210	1712210	Signal transduction histidine kinase CheA (EC 2.7.3.-)
peg.1647	cheW,Bsu1645,NP_389526.1,gi|16078707,GeneID:939957	1714247	1714247	Positive regulator of CheA protein activity (CheW)
peg.1648	cheC,Bsu1646,NP_389527.1,gi|16078708,GeneID:939621	1714736	1714736	Chemotaxis protein CheC -- inhibitor of MCP methylation
peg.1649	cheD,Bsu1647,NP_389528.1,gi|16078709,GeneID:939959	1715362	1715362	Chemotaxis protein CheD
peg.1650	sigD,Bsu1648,NP_389529.1,gi|16078710,GeneID:938482	1715885	1715885	RNA polymerase sigma factor for flagellar operon	Flagellum|Motility_of_Campylobacter|Transcription_initiation,_bacterial_sigma_factors	Motility and Chemotaxis|RNA Metabolism
peg.1651	ylxL,Bsu1649,NP_389530.1,gi|16078711,GeneID:939618	1716678	1716678
peg.1652	rpsB,Bsu1650,NP_389531.1,gi|16078712,GeneID:939599	1717325	1717325	SSU ribosomal protein S2p (SAe)	Ribosome_SSU_bacterial	Protein Metabolism	rxn05296
peg.1653	tsf,Bsu1651,NP_389532.1,gi|16078713,GeneID:939601	1718167	1718167	Translation elongation factor Ts	Translation_factors_bacterial	Protein Metabolism
peg.1654	smbA,Bsu1652,NP_389533.1,gi|16078714,GeneID:939602	1719194	1719194	Uridylate kinase (EC 2.7.4.-)			rxn00119
peg.1655	frr,Bsu1653,NP_389534.1,gi|16078715,GeneID:939605	1719918	1719918	Ribosome recycling factor	Translation_factors_bacterial	Protein Metabolism
peg.1656	yluA,Bsu1654,NP_389535.1,gi|16078716,GeneID:939640	1720606	1720606	Undecaprenyl pyrophosphate synthetase (EC 2.5.1.31)	Isoprenoid_Biosynthesis	Cofactors, Vitamins, Prosthetic Groups, Pigments	rxn04308
peg.1657	cdsA,Bsu1655,NP_389536.1,gi|16078717,GeneID:939607	1721392	1721392	Phosphatidate cytidylyltransferase (EC 2.7.7.41)	Glycerolipid_and_Glycerophospholipid_Metabolism_in_Bacteria|Iojap	Fatty Acids and Lipids|Protein Metabolism	rxn10225|rxn08311|rxn08307|rxn10223|rxn10221|rxn08309|rxn10224|rxn10222|rxn10220
peg.1658	yluB,Bsu1656,NP_389537.1,gi|16078718,GeneID:939636	1722263	1722263	1-deoxy-D-xylulose 5-phosphate reductoisomerase (EC 1.1.1.267)	Isoprenoid_Biosynthesis|Nonmevalonate_Branch_of_Isoprenoid_Biosynthesis|polyprenyl_synthesis	Cofactors, Vitamins, Prosthetic Groups, Pigments	rxn03958
peg.1659	yluC,Bsu1657,NP_389538.1,gi|16078719,GeneID:939612	1723420	1723420	Membrane-associated zinc metalloprotease	Periplasmic_Stress_Response	Stress Response
peg.1660	proS,Bsu1658,NP_389539.1,gi|16078720,GeneID:939617	1724721	1724721	Prolyl-tRNA synthetase (EC 6.1.1.15)	Proline,_4-hydroxyproline_uptake_and_utilization|tRNA_aminoacylation	Amino Acids and Derivatives|Protein Metabolism	rxn05296
peg.1661	polC,Bsu1659,NP_389540.1,gi|16078721,GeneID:939620	1726524	1726524	DNA polymerase III alpha subunit (EC 2.7.7.7)	DNA-replication	DNA Metabolism	rxn05294
peg.1662	ylxS,Bsu1660,NP_389541.1,gi|16078722,GeneID:939625	1731167	1731167	COG0779: clustered with transcription termination protein NusA	Transcription_factors_bacterial	RNA Metabolism
peg.1663	nusA,Bsu1661,NP_389542.1,gi|16078723,GeneID:939628	1731672	1731672	Transcription termination protein NusA	Transcription_factors_bacterial	RNA Metabolism	rxn05295
peg.1664	ylxR,Bsu1662,NP_389543.1,gi|16078724,GeneID:939653	1732801	1732801	COG2740: Predicted nucleic-acid-binding protein implicated in transcription termination	Transcription_factors_bacterial	RNA Metabolism
peg.1665	ylxQ,Bsu1663,NP_389544.1,gi|16078725,GeneID:939626	1733078	1733078	ribosomal protein L7Ae family protein	Transcription_factors_bacterial	RNA Metabolism
peg.1666	infB,Bsu1664,NP_389545.1,gi|16078726,GeneID:939630	1733400	1733400	Translation initiation factor 2	Translation_factors_bacterial|Translation_initiation_factors_eukaryotic_and_archaeal|Universal_GTPases	Protein Metabolism
peg.1667	ylxP,Bsu1665,NP_389546.1,gi|16078727,GeneID:939641	1735547	1735547	YlxP-like protein
peg.1668	rbfA,Bsu1666,NP_389547.1,gi|16078728,GeneID:939635	1735842	1735842	Ribosome-binding factor A	Translation_factors_bacterial	Protein Metabolism
peg.1669	truB,Bsu1667,NP_389548.1,gi|16078729,GeneID:939638	1736277	1736277	tRNA pseudouridine synthase B (EC 4.2.1.70)	tRNA_modification_Bacteria	RNA Metabolism
peg.1670	ribC,Bsu1668,NP_389549.1,gi|16078730,GeneID:938110	1737225	1737225	FMN adenylyltransferase (EC 2.7.7.2)|Riboflavin kinase (EC 2.7.1.26)	Riboflavin,_FMN_and_FAD_metabolism	Cofactors, Vitamins, Prosthetic Groups, Pigments	rxn00122|rxn00392
peg.1671	rpsO,Bsu1669,NP_389550.1,gi|16078731,GeneID:938814	1738332	1738332	SSU ribosomal protein S15p (S13e)	Ribosome_SSU_bacterial	Protein Metabolism	rxn05296
peg.1672	pnpA,Bsu1670,NP_389551.1,gi|16078732,GeneID:939646	1738774	1738774	Polyribonucleotide nucleotidyltransferase (EC 2.7.7.8)	Polyadenylation_bacterial	RNA Metabolism
peg.1673	ylxY,Bsu1671,NP_389552.1,gi|16078733,GeneID:939649	1741009	1741009	FIG030745: polysaccharide deacetylase, putative
peg.1674	ymxG,Bsu1672,NP_389553.1,gi|16078734,GeneID:938456	1742008	1742008	FIG017807: peptidase, M16 family
peg.1675	ymxH,Bsu1673,NP_389554.1,gi|16078735,GeneID:939648	1743315	1743315	PRC-barrel domain superfamily
peg.1676	spoVFA,Bsu1674,NP_389555.1,gi|16078736,GeneID:939652	1743758	1743758	Dipicolinate synthase subunit A (EC 4.2.1.52)	Dipicolinate_Synthesis	Dormancy and Sporulation	rxn10061
peg.1677	spoVFB,Bsu1675,NP_389556.1,gi|16078737,GeneID:939660	1744654	1744654	Dipicolinate synthase subunit B	Dipicolinate_Synthesis	Dormancy and Sporulation	rxn10061
peg.1678	asd,Bsu1676,NP_389557.1,gi|16078738,GeneID:939654	1745382	1745382	Aspartate-semialdehyde dehydrogenase (EC 1.2.1.11)	Lysine_Biosynthesis_DAP_Pathway|Threonine_and_Homoserine_Biosynthesis	Amino Acids and Derivatives	rxn01643
peg.1679	dapG,Bsu1677,NP_389558.1,gi|16078739,GeneID:936710	1746514	1746514	Aspartokinase (EC 2.7.2.4)	Lysine_Biosynthesis_DAP_Pathway|Threonine_and_Homoserine_Biosynthesis	Amino Acids and Derivatives	rxn00337
peg.1680	dapA,Bsu1678,NP_389559.1,gi|16078740,GeneID:939657	1747759	1747759	Dihydrodipicolinate synthase (EC 4.2.1.52)	Lysine_Biosynthesis_DAP_Pathway	Amino Acids and Derivatives	rxn01644
peg.1681	ymfA,Bsu1679,NP_389560.1,gi|16078741,GeneID:938463	1748929	1748929	Zn-dependent hydrolase, RNA-metabolising, CPSF 100 kDa analog
peg.1682	ymfB,Bsu1680,NP_389561.1,gi|16078742,GeneID:936370	1750604	1750604	Translocation-enhancing protein TepA
peg.1683	spoIIIE,Bsu1681,NP_389562.1,gi|16078743,GeneID:936503	1751668	1751668	Cell division protein FtsK	Bacterial_Cell_Division|Bacterial_Cytoskeleton	Cell Division and Cell Cycle
peg.1684	ymfC,Bsu1682,NP_389563.1,gi|16078744,GeneID:940138	1754174	1754174	Transcriptional regulator in cluster with Zn-dependent hydrolase
peg.1685	ymfD,Bsu1683,NP_389564.1,gi|16078745,GeneID:939662	1755038	1755038	multidrug resistance protein
peg.1686	ymfE,Bsu1684,NP_389565.1,gi|16078746,GeneID:939672	1755664	1755664	multidrug resistance protein
peg.1687	ymfF,Bsu1685,NP_389566.1,gi|16078747,GeneID:940141	1756523	1756523	FIG001621: Zinc protease
peg.1688	ymfG,Bsu1686,NP_389567.1,gi|16078748,GeneID:939663	1756920	1756920	FIG001621: Zinc protease
peg.1689	ymfH,Bsu1687,NP_389568.1,gi|16078749,GeneID:939665	1757725	1757725	FIG009210: peptidase, M16 family
peg.1690	ymfI,Bsu1688,NP_389569.1,gi|16078750,GeneID:939588	1759027	1759027	3-oxoacyl-[acyl-carrier protein] reductase paralog (EC 1.1.1.100) in cluster with unspecified monosaccharide transporter
peg.1691	ymfJ,Bsu1689,NP_389570.1,gi|16078751,GeneID:939670	1759836	1759836	YMFJ protein
peg.1692	ymfK,Bsu1690,NP_389571.1,gi|16078752,GeneID:939667	1760237	1760237	ACT domain protein
peg.1693	ymfL,Bsu1691,NP_389572.1,gi|16078753,GeneID:939674	1760734	1760734
peg.1694	ymfM,Bsu1692,NP_389573.1,gi|16078754,GeneID:939591	1761079	1761079	Transcriptional regulator in cluster with unspecified monosaccharide ABC transport system
peg.1695	pgsA,Bsu1693,NP_389574.1,gi|16078755,GeneID:939675	1761993	1761993	CDP-diacylglycerol--glycerol-3-phosphate 3-phosphatidyltransferase (EC 2.7.8.5)	Glycerolipid_and_Glycerophospholipid_Metabolism_in_Bacteria	Fatty Acids and Lipids	rxn09113|rxn10259|rxn10264|rxn10261|rxn09111|rxn10263|rxn09109|rxn10262|rxn10260
peg.1696	cinA,Bsu1694,NP_389575.1,gi|16078756,GeneID:939464	1762592	1762592	Competence/damage-inducible protein CinA
peg.1697	recA,Bsu1695,NP_389576.1,gi|16078757,GeneID:939497	1764015	1764015	RecA protein	DNA-replication|DNA_repair,_bacterial|DNA_repair,_bacterial_RecFOR_pathway	DNA Metabolism
peg.1698	pbpX,Bsu1696,NP_389577.1,gi|16078758,GeneID:939677	1765226	1765226	peptidoglycan biosynthesis			rxn10199
peg.1699	ymdA,Bsu1697,NP_389578.1,gi|16078759,GeneID:939680	1766678	1766678	FIG002344: Hydrolase (HAD superfamily)
peg.1700	ymdB,Bsu1698,NP_389579.1,gi|16078760,GeneID:939441	1768309	1768309	Phosphoesterase family protein
peg.1701	spoVS,Bsu1699,NP_389580.1,gi|16078761,GeneID:939460	1769303	1769303	Stage V sporulation protein required for dehydratation of the spore core and assembly of the coat (SpoVS)
peg.1702	tdh,Bsu1700,NP_389581.1,gi|16078762,GeneID:939462	1769829	1769829	L-threonine 3-dehydrogenase (EC 1.1.1.103)	Glycine_Biosynthesis|Threonine_degradation	Amino Acids and Derivatives	rxn01068
peg.1703	kbl,Bsu1701,NP_389582.1,gi|16078763,GeneID:939651	1770885	1770885	2-amino-3-ketobutyrate coenzyme A ligase (EC 2.3.1.29)	Glycine_Biosynthesis|Glycine_and_Serine_Utilization|Threonine_degradation	Amino Acids and Derivatives	rxn00274
peg.1704	ymcB,Bsu1702,NP_389583.1,gi|16078764,GeneID:939451	1772211	1772211	tRNA-i(6)A37 methylthiotransferase	YgfZ|tRNA_modification_Archaea|tRNA_modification_Bacteria|tRNA_processing	Cofactors, Vitamins, Prosthetic Groups, Pigments|RNA Metabolism
peg.1705	ymcA,Bsu1703,NP_389584.1,gi|16078765,GeneID:939581	1773742	1773742	YMCA protein
peg.1706	cotE,Bsu1704,NP_389585.1,gi|16078766,GeneID:939508	1774435	1774435	Outer spore coat protein E	Bsub-Spore-Coat	Cell Wall and Capsule
peg.1707	mutS,Bsu1705,NP_389586.1,gi|16078767,GeneID:939501	1775113	1775113	DNA mismatch repair protein MutS	DNA_repair,_bacterial_MutL-MutS_system	DNA Metabolism
peg.1708	mutL,Bsu1706,NP_389587.1,gi|16078768,GeneID:939455	1777705	1777705	DNA mismatch repair protein MutL	DNA_repair,_bacterial_MutL-MutS_system	DNA Metabolism
peg.1709	ymcC,Bsu1707,NP_389588.1,gi|16078769,GeneID:939511	1780597	1780597
peg.1710	pksA,Bsu1708,NP_389589.1,gi|16078770,GeneID:939593	1781275	1781275	regulation of the polyketide synthase operon (pks)
peg.1711	pksB,Bsu1709,NP_389590.1,gi|16078771,GeneID:939445	1782082	1782082	Metallo-beta-lactamase family protein			rxn01274
peg.1712	pksC,Bsu1710,NP_389591.1,gi|16078772,GeneID:939504	1783132	1783132	Malonyl CoA-acyl carrier protein transacylase paralog (EC 2.3.1.39) involved in in polyketide synthesis
peg.1713	pksD,Bsu1711,NP_389592.1,gi|16078773,GeneID:939463	1784502	1784502	involved in polyketide synthesis
peg.1714	pksE,Bsu1712,NP_389593.1,gi|16078774,GeneID:939997	1785389	1785389	Enoyl-[acyl-carrier-protein] reductase [FMN] (EC 1.3.1.9)|Malonyl CoA-acyl carrier protein transacylase (EC 2.3.1.39)	Fatty_Acid_Biosynthesis_FASII|mycolic_acid_synthesis	Fatty Acids and Lipids|Cell Wall and Capsule
peg.1715	Bsu1712a,NP_570904.1,gi|18677776,GeneID:937952	1787754	1787754	Acyl carrier protein AcpK involved in in polyketide synthesis
peg.1716	pksF,Bsu1713,NP_389594.1,gi|16078775,GeneID:939500	1787980	1787980	3-oxoacyl-[acyl-carrier-protein] synthase (EC 2.3.1.41)
peg.1717	pksG,Bsu1714,NP_389595.1,gi|16078776,GeneID:940121	1789455	1789455	Hydroxymethylglutaryl-CoA synthase (EC 2.3.3.10)	Archaeal_lipids|Isoprenoid_Biosynthesis|Ketoisovalerate_oxidoreductase|Leucine_Degradation_and_HMG-CoA_Metabolism|Mevalonate_Branch_of_Isoprenoid_Biosynthesis	Fatty Acids and Lipids|Cofactors, Vitamins, Prosthetic Groups, Pigments|Amino Acids and Derivatives	rxn01454
peg.1718	pksH,Bsu1715,NP_389596.1,gi|16078777,GeneID:940033	1790480	1790480	involved in polyketide synthesis
peg.1719	pksI,Bsu1716,NP_389597.1,gi|16078778,GeneID:940096	1791299	1791299	Enoyl-CoA hydratase (EC 4.2.1.17)	Acetyl-CoA_fermentation_to_Butyrate|Butanol_Biosynthesis|Isoleucine_degradation|Valine_degradation|n-Phenylalkanoic_acid_degradation	Carbohydrates|Amino Acids and Derivatives|Metabolism of Aromatic Compounds	rxn02949|rxn02167|rxn03241|rxn03250|rxn03245|rxn03240|rxn02911|rxn03247
peg.1720	pksJ,Bsu1717,NP_389598.1,gi|16078779,GeneID:940043	1792093	1792093	Long-chain-fatty-acid--CoA ligase (EC 6.2.1.3)	Biotin_biosynthesis|Unsaturated_Fatty_Acid_Metabolism|n-Phenylalkanoic_acid_degradation	Cofactors, Vitamins, Prosthetic Groups, Pigments|Fatty Acids and Lipids|Metabolism of Aromatic Compounds	rxn05252|rxn09449|rxn05247|rxn05248|rxn05249|rxn05251|rxn05736|rxn00947|rxn09448|rxn05250|rxn09450
peg.1721	pksK,Bsu1718,NP_389599.1,gi|16078780,GeneID:940025	1793843	1793843	polyketide synthase of type I
peg.1722	pksL,Bsu1719,NP_389600.1,gi|16078781,GeneID:940032	1807502	1807502	polyketide synthase of type I
peg.1723	pksM,Bsu1720,NP_389601.1,gi|16078782,GeneID:940026	1820801	1820801	polyketide synthase
peg.1724	pksN,Bsu1721,NP_389602.1,gi|16078783,GeneID:940054	1833655	1833655	polyketide synthase
peg.1725	pksP,Bsu1722,NP_389603.1,gi|16078784,GeneID:940027	1835325	1835325	polyketide synthase of type I
peg.1726	pksR,Bsu1723,NP_389604.1,gi|16078785,GeneID:940036	1850132	1850132	polyketide synthase
peg.1727	pksS,Bsu1724,NP_389605.1,gi|16078786,GeneID:940046	1857902	1857902	putative cytochrome P450 hydroxylase
peg.1728	ymzB,Bsu1725,NP_389606.1,gi|16078787,GeneID:940041	1859342	1859342
peg.1729	ymaE,Bsu1726,NP_389607.1,gi|16078788,GeneID:940045	1859690	1859690
peg.1730	aprX,Bsu1727,NP_389608.1,gi|16078789,GeneID:940056	1860626	1860626	alkaline serine protease
peg.1731	ymaC,Bsu1728,NP_389609.1,gi|16078790,GeneID:940071	1862690	1862690	phage-related protein
peg.1732	ymaD,Bsu1729,NP_389610.1,gi|16078791,GeneID:940058	1863467	1863467	YMAD protein
peg.1733	ebrB,Bsu1730,NP_389611.1,gi|16078792,GeneID:940051	1863933	1863933	Multidrug resistance protein ebrB
peg.1734	ebrA,Bsu1731,NP_389612.1,gi|16078793,GeneID:940059	1864300	1864300	Multidrug resistance protein ebrA
peg.1735	ymaG,Bsu1732,NP_389613.1,gi|16078794,GeneID:940062	1864754	1864754
peg.1736	ymaF,Bsu1733,NP_389614.1,gi|16078795,GeneID:940060	1865118	1865118
peg.1737	miaA,Bsu1734,NP_389615.1,gi|16078796,GeneID:940067	1865630	1865630	tRNA delta(2)-isopentenylpyrophosphate transferase (EC 2.5.1.8)	Iojap|tRNA_modification_Bacteria|tRNA_modification_yeast_cytoplasmic|tRNA_modification_yeast_mitochondrial|tRNA_processing	Protein Metabolism|RNA Metabolism
peg.1738	ymaH,Bsu1735,NP_389616.1,gi|16078797,GeneID:940073	1866614	1866614	RNA-binding protein Hfq	Polyadenylation_bacterial	RNA Metabolism
peg.1739	ymzC,Bsu1736,NP_389617.1,gi|16078798,GeneID:940085	1867031	1867031
peg.1740	ymzA,Bsu1737,NP_389618.1,gi|16078799,GeneID:940080	1867385	1867385
peg.1741	ymaA,Bsu1738,NP_389619.1,gi|16078800,GeneID:940075	1867858	1867858	Ribonucleotide reduction protein NrdI			rxn06076|rxn05233|rxn05231|rxn06075
peg.1742	nrdE,Bsu1739,NP_389620.1,gi|16078801,GeneID:940091	1868210	1868210	Ribonucleotide reductase of class Ib (aerobic), alpha subunit (EC 1.17.4.1)			rxn06076|rxn05233|rxn05231|rxn06075
peg.1743	nrdF,Bsu1740,NP_389621.1,gi|16078802,GeneID:940076	1870330	1870330	Ribonucleotide reductase of class Ib (aerobic), beta subunit (EC 1.17.4.1)			rxn06076|rxn05233|rxn05231|rxn06075
peg.1744	ymaB,Bsu1741,NP_389622.1,gi|16078803,GeneID:939453	1871369	1871369
peg.1745	cwlC,Bsu1742,NP_389623.1,gi|16078804,GeneID:940088	1872053	1872053	sporulation-specific mother cell wall hydrolase
peg.1746	spoVK,Bsu1743,NP_389624.1,gi|16078805,GeneID:940089	1873444	1873444	Stage V sporulation protein whose disruption leads to the production of immature spores (SpoVK)
peg.1747	ynbA,Bsu1744,NP_389625.1,gi|16078806,GeneID:938169	1874633	1874633	GTP-binding protein HflX	Universal_GTPases	Protein Metabolism
peg.1748	ynbB,Bsu1745,NP_389626.1,gi|16078807,GeneID:940047	1875825	1875825	Aluminum resistance protein
peg.1749	glnR,Bsu1746,NP_389627.1,gi|16078808,GeneID:940070	1877201	1877201	negative regulation of the glutamine synthetase gene (glnA)
peg.1750	glnA,Bsu1747,NP_389628.1,gi|16078809,GeneID:940020	1877669	1877669	Glutamine synthetase type I (EC 6.3.1.2)	Glutamine,_Glutamate,_Aspartate_and_Asparagine_Biosynthesis|Glutamine_synthetases|Photorespiration_(oxidative_C2_cycle)	Amino Acids and Derivatives|Carbohydrates	rxn00187|rxn03409|rxn03407|rxn03406
peg.1751	ynxB,Bsu1748,NP_389629.1,gi|16078810,GeneID:939610	1879331	1879331	alternate gene name: ynaA
peg.1752	ynzF,Bsu1749,NP_389630.1,gi|16078811,GeneID:939642	1879867	1879867	YNZF protein
peg.1753	ynzG,Bsu1750,NP_389631.1,gi|16078812,GeneID:938126	1880342	1880342
peg.1754	ynaB,Bsu1751,NP_389632.1,gi|16078813,GeneID:940017	1880913	1880913
peg.1755	ynaC,Bsu1752,NP_389633.1,gi|16078814,GeneID:936647	1881294	1881294
peg.1756	ynaD,Bsu1753,NP_389634.1,gi|16078815,GeneID:936242	1882420	1882420	Acetyltransferase (EC 2.3.1.-)
peg.1757	ynaE,Bsu1754,NP_389635.1,gi|16078816,GeneID:936948	1883492	1883492
peg.1758	ynaH,Bsu1755,NP_389636.1,gi|16078817,GeneID:938101	1884222	1884222	ynaF
peg.1759	ynaG,Bsu1756,NP_389637.1,gi|16078818,GeneID:940014	1884619	1884619
peg.1760	ynaI,Bsu1757,NP_389638.1,gi|16078819,GeneID:940011	1885497	1885497
peg.1761	ynaJ,Bsu1758,NP_389639.1,gi|16078820,GeneID:939533	1886606	1886606	Xyloside transporter XynT	Xylose_utilization	Carbohydrates	rxn05671
peg.1762	xynB,Bsu1759,NP_389640.1,gi|16078821,GeneID:939472	1888028	1888028	Beta-xylosidase (EC 3.2.1.37)	Xylose_utilization	Carbohydrates
peg.1763	xylR,Bsu1760,NP_389641.1,gi|16078822,GeneID:939531	1889766	1889766	Xylose repressor XylR (ROK family)	Xylose_utilization	Carbohydrates
peg.1764	xylA,Bsu1761,NP_389642.1,gi|16078823,GeneID:939558	1891162	1891162	Xylose isomerase (EC 5.3.1.5)	Xylose_utilization	Carbohydrates	rxn01044|rxn00223
peg.1765	xylB,Bsu1762,NP_389643.1,gi|16078824,GeneID:939560	1892650	1892650	Xylulose kinase (EC 2.7.1.17)	Ribitol,_Xylitol,_Arabitol,_Mannitol_and_Sorbitol_utilization|Xylose_utilization	Carbohydrates	rxn01199
peg.1766	yncB,Bsu1763,NP_389644.1,gi|16078825,GeneID:939569	1894632	1894632	staphylococcal nuclease
peg.1767	yncC,Bsu1764,NP_389645.1,gi|16078826,GeneID:939540	1895678	1895678	sugar transport protein
peg.1768	yncD,Bsu1765,NP_389646.1,gi|16078827,GeneID:939550	1897195	1897195	Homolog of alanine racemase (EC 5.1.1.1)
peg.1769	yncE,Bsu1766,NP_389648.1,gi|16078828,GeneID:939573	1898843	1898843
peg.1770	yncF,Bsu1767,NP_389649.1,gi|16078829,GeneID:939541	1899334	1899334	Deoxyuridine 5'-triphosphate nucleotidohydrolase (EC 3.6.1.23)	Nudix_proteins_(nucleoside_triphosphate_hydrolases)	Nucleosides and Nucleotides	rxn01519
peg.1771	ynzH,Bsu1768,NP_389650.1,gi|16078830,GeneID:939580	1900372	1900372	spore coat protein (outer)
peg.1772	thyA,Bsu1769,NP_389651.1,gi|16078831,GeneID:939555	1901474	1901474	Thymidylate synthase (EC 2.1.1.45)	Folate_Biosynthesis|pyrimidine_conversions	Cofactors, Vitamins, Prosthetic Groups, Pigments|Nucleosides and Nucleotides	rxn01520
peg.1773	yncM,Bsu1770,NP_389652.1,gi|16078832,GeneID:939576	1902766	1902766
peg.1774	cotC,Bsu1771,NP_389653.1,gi|16078833,GeneID:939543	1904250	1904250	Spore coat protein C	Bsub-Spore-Coat	Cell Wall and Capsule
peg.1775	ynzA,Bsu1772,NP_389654.1,gi|16078834,GeneID:939527	1904625	1904625
peg.1776	yndA,Bsu1773,NP_389655.1,gi|16078835,GeneID:939521	1905064	1905064
peg.1777	yndB,Bsu1774,NP_389656.1,gi|16078836,GeneID:939524	1905527	1905527
peg.1778	ynzB,Bsu1775,NP_389657.1,gi|16078837,GeneID:939516	1906268	1906268
peg.1779	yndD,Bsu1776,NP_389658.1,gi|16078838,GeneID:939529	1906749	1906749	Uncharacterized spore germination protein YndD
peg.1780	yndE,Bsu1777,NP_389659.1,gi|16078839,GeneID:936538	1908341	1908341	Uncharacterized spore germination protein YndE
peg.1781	yndF,Bsu1778,NP_389660.1,gi|16078840,GeneID:939547	1909422	1909422	Uncharacterized spore germination protein YndF
peg.1782	yndG,Bsu1779,NP_389661.1,gi|16078841,GeneID:939565	1910783	1910783
peg.1783	yndH,Bsu1780,NP_389662.1,gi|16078842,GeneID:939537	1911594	1911594
peg.1784	yndJ,Bsu1781,NP_389663.1,gi|16078843,GeneID:939575	1912208	1912208	membrane protein
peg.1785	yndK,Bsu1782,NP_389664.1,gi|16078844,GeneID:936932	1913885	1913885	phage protein
peg.1786	yndL,Bsu1783,NP_389665.1,gi|16078845,GeneID:939553	1914476	1914476	phage-related protein
peg.1787	yndM,Bsu1784,NP_389666.1,gi|16078846,GeneID:938236	1915261	1915261	Integral membrane protein
peg.1788	yndN,Bsu1785,NP_389667.1,gi|16078847,GeneID:938817	1915918	1915918	Fosfomycin resistance protein FosB	Fosfomycin_resistance	Stress Response
peg.1789	lexA,Bsu1786,NP_389668.1,gi|16078848,GeneID:939564	1916894	1916894	SOS-response repressor and protease LexA (EC 3.4.21.88)	DNA_repair,_bacterial	DNA Metabolism
peg.1790	yneA,Bsu1787,NP_389669.1,gi|16078849,GeneID:936112	1917661	1917661	ABC transport protein, sugar-binding component yneA
peg.1791	yneB,Bsu1788,NP_389670.1,gi|16078850,GeneID:939557	1917997	1917997	site-specific recombinase, resolvase family
peg.1792	ynzC,Bsu1789,NP_389671.1,gi|16078851,GeneID:939578	1918714	1918714
peg.1793	tkt,Bsu1790,NP_389672.1,gi|16078852,GeneID:937377	1919116	1919116	Transketolase (EC 2.2.1.1)	Calvin-Benson_cycle|Pentose_phosphate_pathway	Carbohydrates	rxn00785|rxn01200
peg.1794	yneE,Bsu1791,NP_389673.1,gi|16078853,GeneID:936340	1921272	1921272	alternate gene name: yoxF
peg.1795	yneF,Bsu1792,NP_389674.1,gi|16078854,GeneID:939469	1921804	1921804	alternate gene name: yoxG
peg.1796	ynzD,Bsu1793,NP_389675.1,gi|16078855,GeneID:938818	1922096	1922096
peg.1797	ccdA,Bsu1794,NP_389676.1,gi|16078856,GeneID:937140	1922489	1922489	Cytochrome c-type biogenesis protein CcdA (DsbD analog)	Periplasmic_disulfide_interchange	Protein Metabolism
peg.1798	yneI,Bsu1795,NP_389677.1,gi|16078857,GeneID:939468	1923285	1923285	Chemotaxis regulator - transmits chemoreceptor signals to flagelllar motor components CheY	Motility_of_Campylobacter	Motility and Chemotaxis
peg.1799	yneJ,Bsu1796,NP_389678.1,gi|16078858,GeneID:938604	1923726	1923726	alternate gene name: yoxI
peg.1800	yneK,Bsu1797,NP_389679.1,gi|16078859,GeneID:938820	1924248	1924248	alternate gene name: yoxJ
peg.1801	cotM,Bsu1798,NP_389680.1,gi|16078860,GeneID:938815	1924910	1924910	Spore coat protein M	Bsub-Spore-Coat	Cell Wall and Capsule
peg.1802	cotL,Bsu1799,NP_389681.1,gi|16078861,GeneID:938192	1925383	1925383	Small, acid-soluble spore protein P	Bsub-Spore-Coat	Cell Wall and Capsule
peg.1803	cotK,Bsu1800,NP_389682.1,gi|16078862,GeneID:938222	1925561	1925561	Small, acid-soluble spore protein O	Bsub-Spore-Coat	Cell Wall and Capsule
peg.1804	citB,Bsu1801,NP_389683.1,gi|16078863,GeneID:938140	1925935	1925935	2-methylisocitrate dehydratase (EC 4.2.1.99)|Aconitate hydratase (EC 4.2.1.3)	Methylcitrate_cycle|Propionate-CoA_to_Succinate_Module|Glyoxylate_Synthesis|Glyoxylate_bypass|Homogentisate_pathway_of_aromatic_compound_degradation|Serine-glyoxylate_cycle|TCA_Cycle|YgfZ	Carbohydrates|Metabolism of Aromatic Compounds|Cofactors, Vitamins, Prosthetic Groups, Pigments	rxn00973|rxn03061|rxn00974|rxn01388
peg.1805	yneN,Bsu1802,NP_389684.1,gi|16078864,GeneID:938193	1928736	1928736	Cytochrome c-type biogenesis protein CcmG/DsbE, thiol:disulfide oxidoreductase	Periplasmic_disulfide_interchange	Protein Metabolism
peg.1806	tlp,Bsu1803,NP_389685.1,gi|16078865,GeneID:938091	1929702	1929702	thioredoxin-like protein
peg.1807	yneP,Bsu1804,NP_389686.1,gi|16081167,GeneID:937946	1930065	1930065	4-hydroxybenzoyl-CoA thioesterase family active site			rxn00965
peg.1808	yneQ,Bsu1805,NP_389687.1,gi|16078866,GeneID:937998	1930470	1930470
peg.1809	yneR,Bsu1806,NP_389688.1,gi|16078867,GeneID:938132	1930800	1930800
peg.1810	yneS,Bsu1807,NP_389689.1,gi|16078868,GeneID:938037	1931175	1931175	Acyl-phosphate:glycerol-3-phosphate O-acyltransferase PlsY	Glycerolipid_and_Glycerophospholipid_Metabolism_in_Bacteria	Fatty Acids and Lipids	rxn10208|rxn10206|rxn10210|rxn10203|rxn10209|rxn10202|rxn10207|rxn10205|rxn10204
peg.1811	yneT,Bsu1808,NP_389690.1,gi|16078869,GeneID:938220	1931926	1931926	CoA-binding domain protein
peg.1812	grlB,Bsu1809,NP_389691.1,gi|16078870,GeneID:936151	1932816	1932816	Topoisomerase IV subunit B (EC 5.99.1.-)	DNA_topoisomerases,_Type_II,_ATP-dependent|Resistance_to_fluoroquinolones	DNA Metabolism|Virulence	rxn05294
peg.1813	grlA,Bsu1810,NP_389692.1,gi|16078871,GeneID:937107	1934703	1934703	Topoisomerase IV subunit A (EC 5.99.1.-)	DNA_topoisomerases,_Type_II,_ATP-dependent|Resistance_to_fluoroquinolones	DNA Metabolism|Virulence	rxn05294
peg.1814	ynfC,Bsu1811,NP_389693.1,gi|16078872,GeneID:937092	1937321	1937321
peg.1815	alsT,Bsu1812,NP_389694.1,gi|16078873,GeneID:938191	1938180	1938180	amino acid carrier protein
peg.1816	bglC,Bsu1813,NP_389695.1,gi|16078874,GeneID:938607	1939853	1939853	cellulose degradation
peg.1817	ynfE,Bsu1814,NP_389696.1,gi|16078875,GeneID:936469	1941447	1941447
peg.1818	ynfF,Bsu1815,NP_389697.1,gi|16078876,GeneID:937052	1941969	1941969	Possible xylan degradation enzyme (glycosyl hydrolase family 30-like domain and Ricin B-like domain)
peg.1819	xynD,Bsu1816,NP_389698.1,gi|16078877,GeneID:936433	1943368	1943368	xylan degradation
peg.1820	yngA,Bsu1817,NP_389699.1,gi|16078878,GeneID:936300	1945504	1945504
peg.1821	yngB,Bsu1818,NP_389700.1,gi|16078879,GeneID:936791	1945957	1945957	UTP--glucose-1-phosphate uridylyltransferase (EC 2.7.7.9)	Streptococcal_Hyaluronic_Acid_Capsule|Sucrose_Metabolism	Cell Wall and Capsule|Carbohydrates	rxn00213
peg.1822	yngC,Bsu1819,NP_389701.1,gi|16078880,GeneID:939567	1946923	1946923	DedA family protein
peg.1823	yngD,Bsu1820,NP_389702.1,gi|16078881,GeneID:936020	1947568	1947568	Conserved protein YngD
peg.1824	yngE,Bsu1821,NP_389703.1,gi|16078882,GeneID:939528	1948937	1948937	Methylcrotonyl-CoA carboxylase carboxyl transferase subunit (EC 6.4.1.4)	HMG_CoA_Synthesis|Leucine_Degradation_and_HMG-CoA_Metabolism|Serine-glyoxylate_cycle	Amino Acids and Derivatives|Carbohydrates	rxn02889
peg.1825	yngF,Bsu1822,NP_389704.1,gi|16078883,GeneID:939467	1950483	1950483	Methylglutaconyl-CoA hydratase (EC 4.2.1.18)	HMG_CoA_Synthesis|Leucine_Degradation_and_HMG-CoA_Metabolism	Amino Acids and Derivatives	rxn01504
peg.1826	yngG,Bsu1823,NP_389705.1,gi|16078884,GeneID:939515	1951286	1951286	Hydroxymethylglutaryl-CoA lyase (EC 4.1.3.4)	HMG_CoA_Synthesis|Leucine_Degradation_and_HMG-CoA_Metabolism	Amino Acids and Derivatives	rxn00991
peg.1827	Bsu1823a,NP_570905.1,gi|18677779,GeneID:937955	1952200	1952200	Biotin carboxyl carrier protein of methylcrotonyl-CoA carboxylase	HMG_CoA_Synthesis|Leucine_Degradation_and_HMG-CoA_Metabolism	Amino Acids and Derivatives	rxn02889
peg.1828	yngH,Bsu1824,NP_389706.1,gi|16078885,GeneID:939474	1952436	1952436	Biotin carboxylase of methylcrotonyl-CoA carboxylase (EC 6.3.4.14)	HMG_CoA_Synthesis|Leucine_Degradation_and_HMG-CoA_Metabolism	Amino Acids and Derivatives	rxn02889
peg.1829	yngI,Bsu1825,NP_389707.1,gi|16078886,GeneID:939571	1953780	1953780	Acetoacetyl-CoA synthetase [leucine] (EC 6.2.1.16)|Long-chain-fatty-acid--CoA ligase (EC 6.2.1.3)	HMG_CoA_Synthesis|Biotin_biosynthesis|Unsaturated_Fatty_Acid_Metabolism|n-Phenylalkanoic_acid_degradation	Amino Acids and Derivatives|Cofactors, Vitamins, Prosthetic Groups, Pigments|Fatty Acids and Lipids|Metabolism of Aromatic Compounds	rxn05252|rxn09449|rxn05247|rxn05248|rxn05249|rxn05251|rxn05736|rxn00947|rxn09448|rxn05250|rxn00988|rxn09450
peg.1830	yngJ,Bsu1826,NP_389708.1,gi|16078887,GeneID:939996	1955473	1955473	Isovaleryl-CoA dehydrogenase (EC 1.3.99.10)	HMG_CoA_Synthesis|Leucine_Degradation_and_HMG-CoA_Metabolism	Amino Acids and Derivatives	rxn02866
peg.1831	ynzE,Bsu1827,NP_389709.1,gi|16078888,GeneID:939980	1956706	1956706
peg.1832	yngK,Bsu1828,NP_389710.1,gi|16078889,GeneID:939977	1957282	1957282	FenI
peg.1833	yngL,Bsu1829,NP_389711.1,gi|16078890,GeneID:939955	1958950	1958950
peg.1834	ppsE,Bsu1830,NP_389712.1,gi|16078891,GeneID:939956	1959453	1959453	peptide synthetase
peg.1835	ppsD,Bsu1831,NP_389713.1,gi|16078892,GeneID:940013	1963300	1963300	peptide synthetase
peg.1836	ppsC,Bsu1832,NP_389714.1,gi|16078893,GeneID:940102	1974136	1974136	PHENOLPTHIOCEROL SYNTHESIS TYPE-I POLYKETIDE SYNTHASE PPSC	mycolic_acid_synthesis	Cell Wall and Capsule
peg.1837	ppsB,Bsu1833,NP_389715.1,gi|16078894,GeneID:939993	1981820	1981820	Phenolpthiocerol synthesis polyketide synthase ppsB	mycolic_acid_synthesis	Cell Wall and Capsule
peg.1838	ppsA,Bsu1834,NP_389716.1,gi|16078895,GeneID:939983	1989527	1989527	peptide synthetase
peg.1839	pbp,Bsu1835,NP_389717.1,gi|16078896,GeneID:939990	1997595	1997595	D-alanyl-D-alanine carboxypeptidase (EC 3.4.16.4)
peg.1840	yoxA,Bsu1836,NP_389718.1,gi|16078897,GeneID:938046	1999104	1999104	Galactose mutarotase related enzyme
peg.1841	yoeA,Bsu1837,NP_389719.1,gi|16078898,GeneID:939596	2000215	2000215	Na+ driven multidrug efflux pump
peg.1842	yoeB,Bsu1838,NP_389720.1,gi|16078899,GeneID:939964	2001892	2001892
peg.1843	yoeC,Bsu1839,NP_389721.1,gi|16078900,GeneID:939595	2002915	2002915
peg.1844	yoeD,Bsu1840,NP_389722.1,gi|16078901,GeneID:939991	2003518	2003518	DNA binding domain, excisionase family
peg.1845	ggt,Bsu1841,NP_389723.1,gi|16078902,GeneID:940001	2003933	2003933	Gamma-glutamyltranspeptidase (EC 2.3.2.2)	Poly-gamma-glutamate_biosynthesis|Utilization_of_glutathione_as_a_sulphur_source	Amino Acids and Derivatives|Sulfur Metabolism	rxn00350|rxn02791|rxn02727|rxn02792
peg.1846	yofA,Bsu1842,NP_389724.1,gi|16078903,GeneID:940018	2005797	2005797	Transcriptional regulators, LysR family
peg.1847	yogA,Bsu1843,NP_389725.1,gi|16078904,GeneID:940019	2006782	2006782	Alcohol dehydrogenase (EC 1.1.1.1)	Fermentations:_Lactate|Fermentations:_Mixed_acid|Glycerolipid_and_Glycerophospholipid_Metabolism_in_Bacteria	Carbohydrates|Fatty Acids and Lipids	rxn00543|rxn00763
peg.1848	gltB,Bsu1844,NP_389726.1,gi|16078905,GeneID:940053	2007828	2007828	Glutamate synthase [NADPH] small chain (EC 1.4.1.13)	Glutamine,_Glutamate,_Aspartate_and_Asparagine_Biosynthesis|YgfZ	Amino Acids and Derivatives|Cofactors, Vitamins, Prosthetic Groups, Pigments	rxn00085
peg.1849	gltA,Bsu1845,NP_389727.1,gi|16078906,GeneID:940024	2009326	2009326	Glutamate synthase [NADPH] large chain (EC 1.4.1.13)	Glutamine,_Glutamate,_Aspartate_and_Asparagine_Biosynthesis	Amino Acids and Derivatives	rxn00085
peg.1850	gltC,Bsu1846,NP_389728.1,gi|16078907,GeneID:940104	2014035	2014035	GltC, transcription activator of glutamate synthase operon
peg.1851	proJ,Bsu1847,NP_389729.1,gi|16078908,GeneID:940098	2014989	2014989	Glutamate 5-kinase (EC 2.7.2.11)	Iojap|Proline,_4-hydroxyproline_uptake_and_utilization|Proline_Synthesis	Protein Metabolism|Amino Acids and Derivatives	rxn00179
peg.1852	proH,Bsu1848,NP_389730.1,gi|16078909,GeneID:940035	2016181	2016181	Pyrroline-5-carboxylate reductase (EC 1.5.1.2)	A_Hypothetical_Protein_Related_to_Proline_Metabolism|Proline,_4-hydroxyproline_uptake_and_utilization|Proline_Synthesis	Amino Acids and Derivatives	rxn00929|rxn00931
peg.1853	rtp,Bsu1849,NP_389731.1,gi|16078910,GeneID:940068	2017140	2017140	clockwise-fork arrest at terC
peg.1854	yoxD,Bsu1850,NP_389732.1,gi|16078911,GeneID:940090	2017808	2017808	Uncharacterized oxidoreductase yoxD (EC 1.-.-.-)
peg.1855	yoxC,Bsu1851,NP_389733.1,gi|16078912,GeneID:940083	2018675	2018675
peg.1856	yoxB,Bsu1852,NP_389734.1,gi|16078913,GeneID:940087	2019051	2019051
peg.1857	yoaA,Bsu1853,NP_389735.1,gi|16078914,GeneID:940097	2019865	2019865	acetyltransferase, GNAT family
peg.1858	yoaB,Bsu1854,NP_389736.1,gi|16078915,GeneID:940099	2020478	2020478	Putative transporter yoaB			rxn05493
peg.1859	yoaC,Bsu1855,NP_389737.1,gi|16078916,GeneID:940100	2021816	2021816	sugar kinase, FGGY family, putative
peg.1860	yoaD,Bsu1856,NP_389738.1,gi|16078917,GeneID:940109	2023297	2023297	Hydroxypyruvate reductase (EC 1.1.1.81)	Glycerate_metabolism|Glycolate,_glyoxylate_interconversions|Photorespiration_(oxidative_C2_cycle)	Carbohydrates	rxn01011|rxn01013
peg.1861	yoaE,Bsu1857,NP_389739.1,gi|16078918,GeneID:940113	2024655	2024655	Anaerobic dehydrogenases, typically selenocysteine-containing	5-FCL-like_protein|Anaerobic_respiratory_reductases	Cofactors, Vitamins, Prosthetic Groups, Pigments|Respiration
peg.1862	yoaF,Bsu1858,NP_389740.1,gi|16078919,GeneID:940103	2026765	2026765
peg.1863	yoaG,Bsu1859,NP_389741.1,gi|16078920,GeneID:940105	2027431	2027431	YOAG protein
peg.1864	yoaH,Bsu1860,NP_389742.1,gi|16078921,GeneID:940110	2028684	2028684	methyl-accepting chemotaxis protein
peg.1865	yoaI,Bsu1861,NP_389743.1,gi|16078922,GeneID:940107	2031016	2031016	4-hydroxyphenylacetate 3-monooxygenase (EC 1.14.13.3)	4-Hydroxyphenylacetic_acid_catabolic_pathway|Central_meta-cleavage_pathway_of_aromatic_compound_degradation	Metabolism of Aromatic Compounds	rxn01945|rxn02363
peg.1866	yoaJ,Bsu1862,NP_389744.1,gi|16078923,GeneID:940108	2032180	2032180
peg.1867	yoaK,Bsu1863,NP_389745.1,gi|16078924,GeneID:940007	2033148	2033148
peg.1868	pelB,Bsu1864,NP_389746.1,gi|16078925,GeneID:940111	2033998	2033998	pectate lyase
peg.1869	yoaM,Bsu1865,NP_389747.1,gi|16078926,GeneID:940112	2035292	2035292	Gifsy-2 prophage protein
peg.1870	yoaN,Bsu1866,NP_389748.1,gi|16078927,GeneID:940006	2036854	2036854	Oxalate decarboxylase (EC 4.1.1.2)			rxn00373
peg.1871	yoaO,Bsu1867,NP_389749.1,gi|16078928,GeneID:940005	2038155	2038155
peg.1872	yoaP,Bsu1868,NP_389750.1,gi|16078929,GeneID:939512	2038863	2038863	GCN5-related N-acetyltransferase
peg.1873	yoaQ,Bsu1869,NP_389751.1,gi|16078930,GeneID:940010	2039926	2039926
peg.1874	yozF,Bsu1870,NP_389752.1,gi|16078931,GeneID:939598	2040830	2040830
peg.1875	yoaR,Bsu1871,NP_389753.1,gi|16078932,GeneID:939962	2041182	2041182
peg.1876	yoaS,Bsu1872,NP_389754.1,gi|16078933,GeneID:939982	2042440	2042440	putative membrane protein
peg.1877	yozG,Bsu1873,NP_389755.1,gi|16078934,GeneID:940003	2042932	2042932	Transcriptional regulator, Cro/CI family
peg.1878	yoaT,Bsu1874,NP_389756.1,gi|16078935,GeneID:940132	2043292	2043292	membrane protein, putative
peg.1879	yoaU,Bsu1875,NP_389757.1,gi|16078936,GeneID:940127	2044210	2044210	LysR family transcriptional regulator STM2281
peg.1880	yoaV,Bsu1876,NP_389758.1,gi|16078937,GeneID:940126	2045183	2045183	Permease of the drug/metabolite transporter (DMT) superfamily	Cobalt-zinc-cadmium_resistance|Queuosine-Archaeosine_Biosynthesis	Virulence|RNA Metabolism
peg.1881	yoaW,Bsu1877,NP_389759.1,gi|16078938,GeneID:940131	2046234	2046234
peg.1882	yoaZ,Bsu1878,NP_389760.1,gi|16078939,GeneID:940031	2046929	2046929	ThiJ/PfpI family
peg.1883	penP,Bsu1879,NP_389761.1,gi|16078940,GeneID:940129	2047787	2047787	Beta-lactamase class A	Beta-lactamase	Virulence	rxn07099
peg.1884	yobA,Bsu1880,NP_389762.1,gi|16078941,GeneID:940122	2049204	2049204
peg.1885	yobB,Bsu1881,NP_389763.1,gi|16078942,GeneID:940049	2049943	2049943
peg.1886	pps,Bsu1882,NP_389764.1,gi|16078943,GeneID:939985	2050583	2050583	Phosphoenolpyruvate synthase (EC 2.7.9.2)	Glycolysis_and_Gluconeogenesis|Glycolysis_and_Gluconeogenesis,_including_Archaeal_enzymes|Pyruvate_metabolism_I:_anaplerotic_reactions,_PEP	Carbohydrates	rxn00147
peg.1887	xynA,Bsu1883,NP_389765.1,gi|16078944,GeneID:939861	2053853	2053853	xylan degradation
peg.1888	Bsu1883a,NP_570906.1,gi|18677777,GeneID:937957	2055122	2055122	Predicted membrane protein
peg.1889	yobD,Bsu1884,NP_389766.1,gi|16078945,GeneID:939975	2055532	2055532	Transcription regulator
peg.1890	yozH,Bsu1885,NP_389767.1,gi|16078946,GeneID:939603	2055904	2055904
peg.1891	yozI,Bsu1886,NP_389768.1,gi|16078947,GeneID:939961	2056469	2056469
peg.1892	yobE,Bsu1887,NP_389769.1,gi|16078948,GeneID:939611	2057056	2057056	Gifsy-2 prophage protein
peg.1893	yobF,Bsu1888,NP_389770.1,gi|16078949,GeneID:939609	2057970	2057970
peg.1894	yozJ,Bsu1889,NP_389771.1,gi|16078950,GeneID:939606	2059492	2059492
peg.1895	rapK,Bsu1890,NP_389772.1,gi|16078951,GeneID:939604	2061405	2061405	response regulator aspartate phosphatase
peg.1896	phrK,Bsu1891,NP_389773.1,gi|16078952,GeneID:939608	2062517	2062517	regulator of the activity of phosphatase RapK
peg.1897	yobH,Bsu1892,NP_389774.1,gi|16078953,GeneID:939613	2062765	2062765	ImpB/MucB/SamB family protein
peg.1898	yozK,Bsu1893,NP_389775.1,gi|16078954,GeneID:939614	2063455	2063455	ImpB/MucB/SamB family protein
peg.1899	yozL,Bsu1894,NP_389776.1,gi|16078955,GeneID:939619	2063795	2063795
peg.1900	yozM,Bsu1895,NP_389777.1,gi|16078956,GeneID:939622	2064297	2064297
peg.1901	yobI,Bsu1896,NP_389778.1,gi|16078957,GeneID:939615	2064679	2064679
peg.1902	yobJ,Bsu1897,NP_389779.1,gi|16078958,GeneID:939633	2069499	2069499
peg.1903	yobK,Bsu1898,NP_389780.1,gi|16078959,GeneID:939629	2070541	2070541
peg.1904	yobL,Bsu1899,NP_389781.1,gi|16078960,GeneID:939624	2071009	2071009	YeeF
peg.1905	yobM,Bsu1900,NP_389782.1,gi|16078961,GeneID:939634	2072913	2072913	Spore coat protein
peg.1906	yobN,Bsu1901,NP_389783.1,gi|16078962,GeneID:939632	2073694	2073694	amine oxidase, flavin-containing
peg.1907	yobO,Bsu1902,NP_389784.1,gi|16078963,GeneID:939627	2075461	2075461	Pre-neck appendage protein
peg.1908	csaA,Bsu1903,NP_389785.1,gi|16078964,GeneID:939631	2078469	2078469	Chaperonin CsaA
peg.1909	yobQ,Bsu1904,NP_389786.1,gi|16078965,GeneID:939637	2078866	2078866	transcriptional regulator (AraC/XylS family)
peg.1910	yobR,Bsu1905,NP_389787.1,gi|16078966,GeneID:939650	2079606	2079606
peg.1911	yobS,Bsu1906,NP_389788.1,gi|16078967,GeneID:939639	2080427	2080427
peg.1912	yobT,Bsu1907,NP_389789.1,gi|16078968,GeneID:939645	2081008	2081008	metallo-beta-lactamase family protein
peg.1913	yobU,Bsu1908,NP_389790.1,gi|16078969,GeneID:939647	2081786	2081786
peg.1914	yobV,Bsu1909,NP_389791.1,gi|16078970,GeneID:939644	2082322	2082322	Transcriptional regulator, DeoR family
peg.1915	yobW,Bsu1910,NP_389792.1,gi|16078971,GeneID:939656	2083469	2083469	Protein csk22
peg.1916	yozA,Bsu1911,NP_389793.1,gi|16078972,GeneID:939658	2084041	2084041	Transcriptional regulator, ArsR family
peg.1917	yocA,Bsu1912,NP_389794.1,gi|16078973,GeneID:939661	2084558	2084558	Pneumococcal vaccine antigen A homolog
peg.1918	yozB,Bsu1913,NP_389795.1,gi|16078974,GeneID:939655	2085325	2085325
peg.1919	yocB,Bsu1914,NP_389796.1,gi|16078975,GeneID:939442	2085998	2085998
peg.1920	yocC,Bsu1915,NP_389797.1,gi|16078976,GeneID:939666	2086951	2086951
peg.1921	yocD,Bsu1916,NP_389798.1,gi|16078977,GeneID:939659	2087512	2087512	Microcin C7 self-immunity protein mccF
peg.1922	yocE,Bsu1917,NP_389799.1,gi|16078978,GeneID:939668	2088651	2088651	Fatty-acid desaturase (EC 1.14.99.-)
peg.1923	yocF,Bsu1918,NP_389800.1,gi|16078979,GeneID:939678	2089829	2089829	Two-component sensor histidine kinase
peg.1924	yocG,Bsu1919,NP_389801.1,gi|16078980,GeneID:939664	2090960	2090960	Two-component response regulator
peg.1925	yocH,Bsu1920,NP_389802.1,gi|16078981,GeneID:939673	2092154	2092154	Cell wall-binding protein
peg.1926	yocI,Bsu1921,NP_389803.1,gi|16078982,GeneID:939671	2093265	2093265	ATP-dependent DNA helicase RecQ	DNA-replication|DNA_repair,_bacterial_RecFOR_pathway	DNA Metabolism
peg.1927	yocJ,Bsu1922,NP_389804.1,gi|16078983,GeneID:939669	2095605	2095605	FMN-dependent NADH-azoreductase
peg.1928	yocK,Bsu1923,NP_389805.1,gi|16078984,GeneID:939676	2096382	2096382	dnaK suppressor protein
peg.1929	yocL,Bsu1924,NP_389806.1,gi|16078985,GeneID:939586	2096948	2096948
peg.1930	Bsu1925,NP_389807.1,gi|16081170,GeneID:937950	2097358	2097358	protein
peg.1931	yocM,Bsu1926,NP_389808.1,gi|16078986,GeneID:939587	2097572	2097572
peg.1932	yozN,Bsu1927,NP_389809.1,gi|16078987,GeneID:939679	2098115	2098115
peg.1933	yocN,Bsu1928,NP_389810.1,gi|16078988,GeneID:939594	2098383	2098383
peg.1934	yozO,Bsu1929,NP_389811.1,gi|16078989,GeneID:939681	2098702	2098702
peg.1935	yozC,Bsu1930,NP_389812.1,gi|16078990,GeneID:939998	2099403	2099403
peg.1936	dhaS,Bsu1931,NP_389813.1,gi|16078991,GeneID:939963	2099836	2099836	Aldehyde dehydrogenase (EC 1.2.1.3)	Entner-Doudoroff_Pathway|Glycerolipid_and_Glycerophospholipid_Metabolism_in_Bacteria|Methylglyoxal_Metabolism|Pyruvate_metabolism_II:_acetyl-CoA,_acetogenesis_from_pyruvate	Carbohydrates|Fatty Acids and Lipids	rxn05734|rxn00979|rxn02853|rxn00506|rxn05735|rxn01851|rxn01286
peg.1937	sqhC,Bsu1932,NP_389814.1,gi|16078992,GeneID:939443	2101424	2101424	hopanoid metabolism
peg.1938	sodF,Bsu1933,NP_389815.1,gi|16078993,GeneID:939503	2103311	2103311	Superoxide dismutase [Fe] (EC 1.15.1.1)	Oxidative_stress|Protection_from_Reactive_Oxygen_Species|Regulation_of_Oxidative_Stress_Response	Stress Response	rxn00206
peg.1939	yocR,Bsu1934,NP_389816.1,gi|16078994,GeneID:939450	2104189	2104189	sodium-dependent transporter
peg.1940	yocS,Bsu1935,NP_389817.1,gi|16078995,GeneID:939452	2105745	2105745	Sodium-dependent transporter
peg.1941	odhB,Bsu1936,NP_389818.1,gi|16078996,GeneID:939505	2106760	2106760	Dihydrolipoamide succinyltransferase component (E2) of 2-oxoglutarate dehydrogenase complex (EC 2.3.1.61)	Dehydrogenase_complexes|Lipoic_acid_metabolism|TCA_Cycle	Carbohydrates|Cofactors, Vitamins, Prosthetic Groups, Pigments	rxn01872
peg.1942	odhA,Bsu1937,NP_389819.1,gi|16078997,GeneID:939507	2108043	2108043	2-oxoglutarate dehydrogenase E1 component (EC 1.2.4.2)	Dehydrogenase_complexes|TCA_Cycle	Carbohydrates	rxn00441|rxn02376
peg.1943	yojO,Bsu1938,NP_389820.1,gi|16078998,GeneID:939499	2111084	2111084	Nitric oxide reductase activation protein NorD
peg.1944	yojN,Bsu1939,NP_389821.1,gi|16078999,GeneID:939458	2113011	2113011	Nitric oxide reductase activation protein NorQ
peg.1945	yojM,Bsu1940,NP_389822.1,gi|16079000,GeneID:939502	2113989	2113989	Superoxide dismutase [Cu-Zn] (EC 1.15.1.1)	Regulation_of_Oxidative_Stress_Response	Stress Response	rxn00206
peg.1946	yojL,Bsu1941,NP_389823.1,gi|16079001,GeneID:939459	2114672	2114672	Invasion associated protein p60
peg.1947	yojK,Bsu1942,NP_389824.1,gi|16079002,GeneID:939457	2116298	2116298	Macrolide glycosyltransferase (EC 2.4.1.-)
peg.1948	yojJ,Bsu1943,NP_389825.1,gi|16079003,GeneID:939589	2117767	2117767	ABC transporter, permease protein YbbP clustered with maltose/maltodextrin transporter|Tlr1762 protein	Maltose_and_Maltodextrin_Utilization	Carbohydrates
peg.1949	yojI,Bsu1944,NP_389826.1,gi|16079004,GeneID:939592	2118637	2118637	Multi antimicrobial extrusion protein (Na(+)/drug antiporter), MATE family of MDR efflux pumps	Multidrug_Resistance_Efflux_Pumps	Virulence
peg.1950	yojH,Bsu1945,NP_389827.1,gi|16079005,GeneID:940093	2120011	2120011	YojH protein
peg.1951	yojG,Bsu1946,NP_389828.1,gi|16081168,GeneID:937947	2120885	2120885	Uncharacterized conserved protein
peg.1952	yojF,Bsu1947,NP_389829.1,gi|16079006,GeneID:939590	2121567	2121567
peg.1953	yojE,Bsu1948,NP_389830.1,gi|16079007,GeneID:939447	2122374	2122374	Protein rarD
peg.1954	yojC,Bsu1949,NP_389831.1,gi|16079008,GeneID:939498	2123631	2123631
peg.1955	yojB,Bsu1950,NP_389832.1,gi|16079009,GeneID:939446	2123773	2123773
peg.1956	yojA,Bsu1951,NP_389833.1,gi|16079010,GeneID:939510	2124094	2124094	Gluconate permease, Bsu4004 homolog	D-gluconate_and_ketogluconates_metabolism	Carbohydrates	rxn05571
peg.1957	yodA,Bsu1952,NP_389834.1,gi|16079011,GeneID:939461	2125793	2125793	Probable tautomerase yrdN (EC 5.3.2.-)
peg.1958	yodB,Bsu1953,NP_389835.1,gi|16079012,GeneID:939449	2126589	2126589	Transcriptional regulator, MarR family
peg.1959	yodC,Bsu1954,NP_389836.1,gi|16079013,GeneID:939506	2127057	2127057	Dihydropteridine reductase (EC 1.5.1.34)|Oxygen-insensitive NAD(P)H nitroreductase (EC 1.-.-.-)	Pterin_biosynthesis	Cofactors, Vitamins, Prosthetic Groups, Pigments	rxn03975|rxn01314|rxn05088|rxn03976
peg.1960	yodD,Bsu1955,NP_389837.1,gi|16079014,GeneID:940106	2127708	2127708	Carboxylesterase (EC 3.1.1.1)
peg.1961	yodE,Bsu1956,NP_389838.1,gi|16079015,GeneID:940022	2128326	2128326	Glyoxalase family protein	Serine-glyoxylate_cycle	Carbohydrates
peg.1962	yodF,Bsu1957,NP_389839.1,gi|16079016,GeneID:940028	2129621	2129621	Na+/solute symporter
peg.1963	ctpA,Bsu1958,NP_389840.1,gi|16079017,GeneID:940115	2131146	2131146	carboxy-terminal processing protease
peg.1964	yodH,Bsu1959,NP_389841.1,gi|16079018,GeneID:940101	2132699	2132699	Putative methyltransferase (EC 2.1.1.-)
peg.1965	yodI,Bsu1960,NP_389842.1,gi|16079019,GeneID:940039	2133488	2133488
peg.1966	yodJ,Bsu1961,NP_389843.1,gi|16079020,GeneID:940023	2133810	2133810	D-alanyl-D-alanine carboxypeptidase (EC 3.4.16.4)
peg.1967	deoD,Bsu1962,NP_389844.1,gi|16079021,GeneID:940038	2134714	2134714	Purine nucleoside phosphorylase (EC 2.4.2.1)	Deoxyribose_and_Deoxynucleoside_Catabolism|Purine_conversions|pyrimidine_conversions	Carbohydrates|Nucleosides and Nucleotides	rxn01985|rxn01446|rxn01647|rxn01358|rxn01649|rxn01684|rxn01859|rxn01646|rxn01138|rxn01799|rxn01548
peg.1968	yodL,Bsu1963,NP_389845.1,gi|16079022,GeneID:940030	2135782	2135782
peg.1969	yodM,Bsu1964,NP_389846.1,gi|16079023,GeneID:940034	2136157	2136157	Membrane-associated phospholipid phosphatase
peg.1970	yozD,Bsu1965,NP_389847.1,gi|16079024,GeneID:940042	2136846	2136846
peg.1971	yodN,Bsu1966,NP_389848.1,gi|16079025,GeneID:940037	2137281	2137281
peg.1972	yozE,Bsu1967,NP_389849.1,gi|16079026,GeneID:940055	2138112	2138112
peg.1973	yodO,Bsu1968,NP_389850.1,gi|16079027,GeneID:940040	2138697	2138697	Lysine 2,3-aminomutase (EC 5.4.3.2)	Lysine_degradation	Amino Acids and Derivatives	rxn00321
peg.1974	yodP,Bsu1969,NP_389851.1,gi|16079028,GeneID:940057	2140141	2140141	Beta-lysine acetyltransferase (EC 2.3.1.-)
peg.1975	argE,Bsu1970,NP_389852.1,gi|16079029,GeneID:940044	2140946	2140946	Acetylornithine deacetylase (EC 3.5.1.16)	Arginine_Biosynthesis|Arginine_Biosynthesis_extended	Amino Acids and Derivatives	rxn00469
peg.1976	yodR,Bsu1971,NP_389853.1,gi|16079030,GeneID:940048	2142265	2142265	Acetoacetyl-CoA transferase, beta subunit (EC 2.8.3.8)	Acetyl-CoA_fermentation_to_Butyrate	Carbohydrates	rxn00875
peg.1977	yodS,Bsu1972,NP_389854.1,gi|16079031,GeneID:940052	2142903	2142903	Acetoacetyl-CoA transferase, alpha subunit (EC 2.8.3.8)	Acetyl-CoA_fermentation_to_Butyrate	Carbohydrates	rxn00875
peg.1978	yodT,Bsu1973,NP_389855.1,gi|16079032,GeneID:940050	2143599	2143599	putative aminotransferase
peg.1979	cgeE,Bsu1974,NP_389856.1,gi|16079033,GeneID:940064	2145256	2145256	involved in maturation of the outermost layer of the spore
peg.1980	cgeD,Bsu1975,NP_389857.1,gi|16079034,GeneID:940063	2146064	2146064	involved in maturation of the outermost layer of the spore
peg.1981	cgeC,Bsu1976,NP_389858.1,gi|16079035,GeneID:940074	2147409	2147409	involved in maturation of the outermost layer of the spore
peg.1982	cgeA,Bsu1977,NP_389859.1,gi|16079036,GeneID:940066	2147919	2147919	involved in maturation of the outermost layer of the spore
peg.1983	cgeB,Bsu1978,NP_389860.1,gi|16079037,GeneID:940061	2148327	2148327	involved in maturation of the outermost layer of the spore
peg.1984	yodV,Bsu1979,NP_389861.1,gi|16079038,GeneID:940065	2149351	2149351	alternate gene name: yzxA			rxn02417
peg.1985	yodU,Bsu1980,NP_389862.1,gi|16079039,GeneID:940069	2150869	2150869	UDP-N-acetylglucosamine 4,6-dehydratase (EC 4.2.1.-)	N-linked_Glycosylation_in_Bacteria	Virulence	rxn00215
peg.1986	yotN,Bsu1981,NP_389863.1,gi|16079040,GeneID:940072	2151329	2151329
peg.1987	yotM,Bsu1982,NP_389864.1,gi|16079041,GeneID:940081	2151508	2151508	alternate gene name: yodV
peg.1988	yotL,Bsu1983,NP_389865.1,gi|16079042,GeneID:940077	2152170	2152170	YokH
peg.1989	yotK,Bsu1984,NP_389866.1,gi|16079043,GeneID:939549	2152414	2152414
peg.1990	yotJ,Bsu1985,NP_389867.1,gi|16079044,GeneID:940079	2152683	2152683
peg.1991	yotI,Bsu1986,NP_389868.1,gi|16079045,GeneID:940078	2152961	2152961	alternate gene name: yodW
peg.1992	yotH,Bsu1987,NP_389869.1,gi|16079046,GeneID:940084	2153320	2153320
peg.1993	yotG,Bsu1988,NP_389870.1,gi|16079047,GeneID:940082	2153509	2153509
peg.1994	yotF,Bsu1989,NP_389871.1,gi|16079048,GeneID:940086	2153839	2153839
peg.1995	yotE,Bsu1990,NP_389872.1,gi|16079049,GeneID:939566	2153948	2153948
peg.1996	yotD,Bsu1991,NP_389873.1,gi|16079050,GeneID:940092	2154130	2154130
peg.1997	yotC,Bsu1992,NP_389874.1,gi|16079051,GeneID:940094	2154301	2154301	phage protein
peg.1998	yotB,Bsu1993,NP_389875.1,gi|16079052,GeneID:940114	2154536	2154536	phage protein
[truncated: 2,116 more rows]
