# Supplementary material for: iBsu1103: a new genome-scale metabolic model of Bacillus subtilis based on SEED annotations
Source: Genome Biol. 2009 Jun 25;10(6):R69. doi: 10.1186/gb-2009-10-6-r69 (PMC2718503; doi:10.1186/gb-2009-10-6-r69)
Supplement: Additional data file 2 — The text files may be copied into any spreadsheet program of choice to visualize the data for the iBsu1103 model. [file gb-2009-10-6-r69-S2.zip › Table S10.txt]

FUNCTIONAL ROLE	GENE ID	SUBSYSTEMS	SUBSYSTEM CLASS	REACTIONS
Chromosomal replication initiator protein DnaA	peg.1	DNA-replication	DNA Metabolism	rxn05294
DNA polymerase III beta subunit (EC 2.7.7.7)	peg.2	DNA-replication	DNA Metabolism	rxn05294
DNA recombination and repair protein RecF	peg.4	DNA_repair,_bacterial_RecFOR_pathway	DNA Metabolism
DNA gyrase subunit B (EC 5.99.1.3)	peg.6	DNA_topoisomerases,_Type_II,_ATP-dependent|Resistance_to_fluoroquinolones	DNA Metabolism|Virulence	rxn05294
DNA gyrase subunit A (EC 5.99.1.3)	peg.7	DNA_topoisomerases,_Type_II,_ATP-dependent|Resistance_to_fluoroquinolones	DNA Metabolism|Virulence	rxn05294
Inosine-5'-monophosphate dehydrogenase (EC 1.1.1.205)	peg.9	Purine_conversions	Nucleosides and Nucleotides	rxn00834
D-alanyl-D-alanine carboxypeptidase (EC 3.4.16.4)	peg.10|peg.1839|peg.1966|peg.2323|peg.2353
Pyridoxine biosynthesis glutamine amidotransferase, synthase subunit (EC 2.4.2.-)	peg.11	Pyridoxin_(Vitamin_B6)_Biosynthesis	Cofactors, Vitamins, Prosthetic Groups, Pigments
Pyridoxine biosynthesis glutamine amidotransferase, glutaminase subunit (EC 2.4.2.-)	peg.12	Pyridoxin_(Vitamin_B6)_Biosynthesis	Cofactors, Vitamins, Prosthetic Groups, Pigments
Seryl-tRNA synthetase (EC 6.1.1.11)	peg.13	Glycine_and_Serine_Utilization|Selenocysteine_metabolism|tRNA_aminoacylation	Amino Acids and Derivatives|Protein Metabolism	rxn05296
Deoxyadenosine kinase (EC 2.7.1.76)	peg.14|peg.15	Purine_conversions	Nucleosides and Nucleotides	rxn01444|rxn01508
Deoxyguanosine kinase (EC 2.7.1.113)	peg.14|peg.15	PnuC-like_transporters|Purine_conversions	Cofactors, Vitamins, Prosthetic Groups, Pigments|Nucleosides and Nucleotides	rxn01444|rxn01508
Spore cortex-lytic enzyme, N-acetylglucosaminidase SleL (EC 3.2.1.-)	peg.16
Nicotinamidase (EC 3.5.1.19)	peg.17|peg.3179	NAD_and_NADP_cofactor_biosynthesis_global|NAD_regulation|Redox-dependent_regulation_of_nucleus_processes	Cofactors, Vitamins, Prosthetic Groups, Pigments|Stress Response	rxn00938
tRNA-specific adenosine-34 deaminase (EC 3.5.4.-)	peg.18	tRNA_modification_Bacteria|tRNA_processing	RNA Metabolism
DNA polymerase III subunits gamma and Tau (EC 2.7.7.7)	peg.19	DNA-replication	DNA Metabolism	rxn05294
Transcriptional regulatory protein	peg.20|peg.3248
Recombination protein RecR	peg.21	DNA-replication|DNA_repair,_bacterial_RecFOR_pathway	DNA Metabolism
inhibitor of the pro-sigma-K processing machinery	peg.23
alternate gene name: yaaM sigma-F transcribed gene	peg.24
hydrolysis of 5-bromo 4-chloroindolyl phosphate (X-phos)	peg.25|peg.1282
Tellurite resistance protein	peg.26
Arginine decarboxylase (EC 4.1.1.19)	peg.27|peg.1465	Arginine_and_Ornithine_Degradation|Polyamine_Metabolism	Amino Acids and Derivatives	rxn00322|rxn00405
Lysine decarboxylase (EC 4.1.1.18)	peg.27	Lysine_degradation	Amino Acids and Derivatives	rxn00322|rxn00405
Thymidylate kinase (EC 2.7.4.9)	peg.28	pyrimidine_conversions	Nucleosides and Nucleotides	rxn01513|rxn01517
protein from nitrogen regulatory protein P-II (GLNB) family, ortholog YAAQ B. subtilis	peg.29
DUF327 domain-containing protein	peg.30
DNA polymerase III delta prime subunit (EC 2.7.7.7)	peg.31	DNA-replication	DNA Metabolism	rxn05294
Signal peptidase-like protein	peg.32
Stage 0 sporulation protein YaaT	peg.32
DNA replication intiation control protein YabA	peg.33
COG4123: Predicted O-methyltransferase	peg.34	rRNA_modification_Bacteria|tRNA_modification_Bacteria	RNA Metabolism
COG2827: putative endonuclease containing a URI domain	peg.35
Tetrapyrrole (Corrin-Porphyrin) methylase family protein UPF0011	peg.36
Transition state regulatory protein AbrB	peg.37	Poly-gamma-glutamate_biosynthesis	Amino Acids and Derivatives
Methionyl-tRNA synthetase (EC 6.1.1.10)	peg.38	tRNA_aminoacylation	Protein Metabolism	rxn05296
Putative deoxyribonuclease YcfH	peg.39
Cell wall-binding protein	peg.40|peg.1925|peg.3213
Ribonuclease M5 (EC 3.1.26.8)	peg.41	Ribosome_biogenesis_bacterial	Protein Metabolism
Dimethyladenosine transferase (EC 2.1.1.-)	peg.42	Ribosome_biogenesis_bacterial|rRNA_modification_Bacteria	Protein Metabolism|RNA Metabolism
Veg protein	peg.44
small acid-soluble spore protein (alpha/beta-type SASP)	peg.45
4-diphosphocytidyl-2-C-methyl-D-erythritol kinase (EC 2.7.1.148)	peg.46	Isoprenoid_Biosynthesis|Nonmevalonate_Branch_of_Isoprenoid_Biosynthesis|polyprenyl_synthesis	Cofactors, Vitamins, Prosthetic Groups, Pigments	rxn03908
negative regulation of the purine operon (purEKBCLQFMNHD)	peg.47
UPF0076 protein yabJ	peg.48
Glucosamine-1-phosphate N-acetyltransferase (EC 2.3.1.157)	peg.50	Sialic_Acid_Metabolism	Cell Wall and Capsule	rxn03638|rxn00293
N-acetylglucosamine-1-phosphate uridyltransferase (EC 2.7.7.23)	peg.50	Iojap|Sialic_Acid_Metabolism	Protein Metabolism|Cell Wall and Capsule	rxn03638|rxn00293
Ribose-phosphate pyrophosphokinase (EC 2.7.6.1)	peg.51	De_Novo_Purine_Biosynthesis|Pentose_phosphate_pathway|YgfZ	Nucleosides and Nucleotides|Carbohydrates|Cofactors, Vitamins, Prosthetic Groups, Pigments	rxn00770
LSU ribosomal protein L25p	peg.52	Ribosome_LSU_bacterial	Protein Metabolism
Peptidyl-tRNA hydrolase (EC 3.1.1.29)	peg.53	Translation_factors_bacterial	Protein Metabolism
Transcription-repair coupling factor	peg.55	DNA-replication|Transcription_factors_bacterial	DNA Metabolism|RNA Metabolism
Stage V sporulation protein T, AbrB family transcriptional regulator (SpoVT)	peg.56
Low temperature requirement B protein	peg.57
tetrapyrrole methylase family protein/MazG family protein	peg.58
Heat shock protein 15	peg.59
Ribosome-associated heat shock protein	peg.59
YabP protein	peg.60
Spore cortex biosynthesis protein	peg.61
Cell division protein DivIC	peg.62	Bacterial_Cell_Division	Cell Division and Cell Cycle
RNA binding protein, contains ribosomal protein S1 domain	peg.63
Stage II sporulation serine phosphatase for sigma-F activation (SpoIIE)	peg.64
Probable serine/threonine-protein kinase yabT (EC 2.7.11.1)	peg.66
tRNA(Ile)-lysidine synthetase	peg.67	tRNA_modification_Bacteria|tRNA_processing	RNA Metabolism	rxn05296
Hypoxanthine-guanine phosphoribosyltransferase (EC 2.4.2.8)	peg.68	Purine_conversions	Nucleosides and Nucleotides	rxn00915|rxn00836|rxn01544
Cell division protein FtsH (EC 3.4.24.-)	peg.69|peg.1243	Bacterial_Cell_Division	Cell Division and Cell Cycle
Pantothenate kinase type III, CoaX-like (EC 2.7.1.33)	peg.70	Coenzyme_A_Biosynthesis	Cofactors, Vitamins, Prosthetic Groups, Pigments	rxn12510
Chaperonin (heat shock protein 33)	peg.71	Streptococcus_pyogenes_recombinatorial_zone	Virulence
Foldase protein PrsA precursor (EC 5.2.1.8)	peg.72|peg.995	Peptidyl-prolyl_cis-trans_isomerase	Protein Metabolism
Cysteine synthase (EC 2.5.1.47)	peg.73|peg.3000	Cysteine_Biosynthesis|Methionine_Biosynthesis	Amino Acids and Derivatives	rxn00649|rxn05733
Para-aminobenzoate synthase, aminase component (EC 2.6.1.85)	peg.74	Chorismate:_Intermediate_for_synthesis_of_PAPA_antibiotics,_PABA,_anthranilate,_3-hydroxyanthranilate_and_more.|Folate_Biosynthesis|Tryptophan_synthesis	Amino Acids and Derivatives|Cofactors, Vitamins, Prosthetic Groups, Pigments	rxn01257
Anthranilate synthase, amidotransferase component (EC 4.1.3.27)	peg.75	Chorismate:_Intermediate_for_synthesis_of_PAPA_antibiotics,_PABA,_anthranilate,_3-hydroxyanthranilate_and_more.|Tryptophan_synthesis	Amino Acids and Derivatives	rxn00727|rxn01257|rxn00726
Para-aminobenzoate synthase, amidotransferase component (EC 2.6.1.85)	peg.75	Chorismate:_Intermediate_for_synthesis_of_PAPA_antibiotics,_PABA,_anthranilate,_3-hydroxyanthranilate_and_more.|Folate_Biosynthesis|Tryptophan_synthesis	Amino Acids and Derivatives|Cofactors, Vitamins, Prosthetic Groups, Pigments	rxn00727|rxn01257|rxn00726
Aminodeoxychorismate lyase (EC 4.1.3.38)	peg.76	Chorismate:_Intermediate_for_synthesis_of_PAPA_antibiotics,_PABA,_anthranilate,_3-hydroxyanthranilate_and_more.|Folate_Biosynthesis|Tryptophan_synthesis	Amino Acids and Derivatives|Cofactors, Vitamins, Prosthetic Groups, Pigments	rxn03841
Dihydropteroate synthase (EC 2.5.1.15)	peg.77	Folate_Biosynthesis|YgfZ	Cofactors, Vitamins, Prosthetic Groups, Pigments	rxn02201|rxn02200
Dihydroneopterin aldolase (EC 4.1.2.25)	peg.78	Folate_Biosynthesis|Methanopterin_biosynthesis2|Pterin_metabolism_3	Cofactors, Vitamins, Prosthetic Groups, Pigments	rxn02504
2-amino-4-hydroxy-6-hydroxymethyldihydropteridine pyrophosphokinase (EC 2.7.6.3)	peg.79	Folate_Biosynthesis|Methanopterin_biosynthesis2|Pterin_metabolism_3|YgfZ	Cofactors, Vitamins, Prosthetic Groups, Pigments	rxn02503
tRNA dihydrouridine synthase B (EC 1.-.-.-)	peg.81	tRNA_modification_Archaea|tRNA_modification_Bacteria	RNA Metabolism
Lysyl-tRNA synthetase (class II) (EC 6.1.1.6)	peg.82	tRNA_aminoacylation	Protein Metabolism	rxn05296
transcriptional regulator CtsR	peg.83
Nucleotide excision repair protein, with UvrB/UvrC motif	peg.84	Proteolysis_in_bacteria,_ATP-dependent	Protein Metabolism
FIG007067: Putative ATP:guanido phosphotransferase yacI (EC 2.7.3.-)	peg.85
ATP-dependent Clp protease, ATP-binding subunit ClpC	peg.86	Proteolysis_in_bacteria,_ATP-dependent	Protein Metabolism
Negative regulator of genetic competence clcC/mecB	peg.86
DNA repair protein RadA	peg.87	DNA_repair,_bacterial	DNA Metabolism
DNA integrity scanning protein disA	peg.88
Membrane-associated protein containing a homolog of PilT-like ATPase N-terminal domain, YACL B.subtilis ortholog	peg.89
2-C-methyl-D-erythritol 4-phosphate cytidylyltransferase (EC 2.7.7.60)	peg.90	Isoprenoid_Biosynthesis|Nonmevalonate_Branch_of_Isoprenoid_Biosynthesis|Teichoic_and_lipoteichoic_acids_biosynthesis|polyprenyl_synthesis	Cofactors, Vitamins, Prosthetic Groups, Pigments|Cell Wall and Capsule	rxn03907
2-C-methyl-D-erythritol 2,4-cyclodiphosphate synthase (EC 4.6.1.12)	peg.91	Isoprenoid_Biosynthesis|Nonmevalonate_Branch_of_Isoprenoid_Biosynthesis|polyprenyl_synthesis	Cofactors, Vitamins, Prosthetic Groups, Pigments	rxn03910
Glutamyl-tRNA synthetase (EC 6.1.1.17)	peg.92	Glu-tRNA(Gln)_transamidation|Heme_and_Siroheme_Biosynthesis|tRNA_aminoacylation	Protein Metabolism|Cofactors, Vitamins, Prosthetic Groups, Pigments	rxn05296
Glutamyl-tRNA(Gln) synthetase	peg.92	Glu-tRNA(Gln)_transamidation	Protein Metabolism	rxn05296
Serine acetyltransferase (EC 2.3.1.30)	peg.93	Cysteine_Biosynthesis|Methionine_Biosynthesis|Superpathway_of_cysteine_biosynthesis|Vibrio_Polysaccharide_(VPS)_Biosynthesis	Amino Acids and Derivatives|Virulence	rxn00423
Cysteinyl-tRNA synthetase (EC 6.1.1.16)	peg.94	tRNA_aminoacylation	Protein Metabolism	rxn05296
Small protein similar to cysteinyl-tRNA synthetase	peg.95
TrmH family tRNA/rRNA methyltransferase YacO (EC 2.1.1.-)	peg.96	rRNA_modification_Bacteria	RNA Metabolism
RNA polymerase sporulation specific sigma factor SigH	peg.98	Transcription_initiation,_bacterial_sigma_factors	RNA Metabolism
LSU ribosomal protein L33p	peg.99|peg.2494	Ribosome_LSU_bacterial	Protein Metabolism	rxn05296
Preprotein translocase subunit SecE (TC 3.A.5.1.1)	peg.100	General_secretory_pathway_(Sec-SRP)_complex_(TC_3.A.5.1.1)|HtrA_and_Sec_secretion	Protein Metabolism
Transcription antitermination protein NusG	peg.101	Transcription_factors_bacterial	RNA Metabolism
LSU ribosomal protein L11p (L12e)	peg.102	Ribosome_LSU_bacterial	Protein Metabolism
LSU ribosomal protein L1p (L10Ae)	peg.103	Ribosome_LSU_bacterial	Protein Metabolism	rxn05296
LSU ribosomal protein L10p (P0)	peg.104	Ribosome_LSU_bacterial	Protein Metabolism	rxn05296
LSU ribosomal protein L7/L12 (L23e)	peg.105	Ribosome_LSU_bacterial	Protein Metabolism	rxn05296
Ribosomal RNA small subunit methyltransferase C (EC 2.1.1.52)	peg.106	rRNA_modification_Bacteria	RNA Metabolism
DNA-directed RNA polymerase beta subunit (EC 2.7.7.6)	peg.107	RNA_polymerase_bacterial	RNA Metabolism	rxn05295
DNA-directed RNA polymerase beta' subunit (EC 2.7.7.6)	peg.108	RNA_polymerase_bacterial	RNA Metabolism	rxn05295
Firmicutes ribosomal L7Ae family protein	peg.109	Ribosome_LSU_bacterial	Protein Metabolism
SSU ribosomal protein S12p (S23e)	peg.110	Ribosome_SSU_bacterial	Protein Metabolism	rxn05296
SSU ribosomal protein S7p (S5e)	peg.111	Ribosome_SSU_bacterial	Protein Metabolism	rxn05296
Translation elongation factor G	peg.112	Tetracycline_resistance,_ribosome_protection_type|Translation_elongation_factor_G_family|Translation_factors_bacterial|Universal_GTPases	Virulence|Protein Metabolism
Translation elongation factor Tu	peg.113	Translation_factors_bacterial|Universal_GTPases	Protein Metabolism
SSU ribosomal protein S10p (S20e)	peg.115	Ribosome_SSU_bacterial	Protein Metabolism	rxn05296
LSU ribosomal protein L3p (L3e)	peg.116	Ribosome_LSU_bacterial	Protein Metabolism	rxn05296
LSU ribosomal protein L4p (L1e)	peg.117	Ribosome_LSU_bacterial	Protein Metabolism	rxn05296
LSU ribosomal protein L23p (L23Ae)	peg.118	Ribosome_LSU_bacterial	Protein Metabolism	rxn05296
LSU ribosomal protein L2p (L8e)	peg.119	Ribosome_LSU_bacterial	Protein Metabolism	rxn05296
SSU ribosomal protein S19p (S15e)	peg.120	Ribosome_SSU_bacterial	Protein Metabolism	rxn05296
LSU ribosomal protein L22p (L17e)	peg.121	Ribosome_LSU_bacterial	Protein Metabolism	rxn05296
SSU ribosomal protein S3p (S3e)	peg.122	Ribosome_SSU_bacterial	Protein Metabolism	rxn05296
LSU ribosomal protein L16p (L10e)	peg.123	Ribosome_LSU_bacterial	Protein Metabolism	rxn05296
LSU ribosomal protein L29p (L35e)	peg.124	Ribosome_LSU_bacterial	Protein Metabolism	rxn05296
SSU ribosomal protein S17p (S11e)	peg.125	Ribosome_SSU_bacterial	Protein Metabolism	rxn05296
LSU ribosomal protein L14p (L23e)	peg.126	Ribosome_LSU_bacterial	Protein Metabolism	rxn05296
LSU ribosomal protein L24p (L26e)	peg.127	Ribosome_LSU_bacterial	Protein Metabolism	rxn05296
LSU ribosomal protein L5p (L11e)	peg.128	Ribosome_LSU_bacterial	Protein Metabolism	rxn05296
SSU ribosomal protein S14p (S29e)	peg.129|peg.887	Ribosome_SSU_bacterial	Protein Metabolism	rxn05296
SSU ribosomal protein S8p (S15Ae)	peg.130	Ribosome_SSU_bacterial	Protein Metabolism	rxn05296
LSU ribosomal protein L6p (L9e)	peg.131	Ribosome_LSU_bacterial	Protein Metabolism	rxn05296
LSU ribosomal protein L18p (L5e)	peg.132	Ribosome_LSU_bacterial	Protein Metabolism	rxn05296
SSU ribosomal protein S5p (S2e)	peg.133	Ribosome_SSU_bacterial	Protein Metabolism	rxn05296
LSU ribosomal protein L30p (L7e)	peg.134	Ribosome_LSU_bacterial	Protein Metabolism	rxn05296
LSU ribosomal protein L15p (L27Ae)	peg.135	Ribosome_LSU_bacterial	Protein Metabolism	rxn05296
Preprotein translocase secY subunit (TC 3.A.5.1.1)	peg.136	General_secretory_pathway_(Sec-SRP)_complex_(TC_3.A.5.1.1)|HtrA_and_Sec_secretion	Protein Metabolism
Adenylate kinase (EC 2.7.4.3)	peg.137	Purine_conversions	Nucleosides and Nucleotides	rxn00097|rxn01127
Methionine aminopeptidase (EC 3.4.11.18)	peg.138|peg.769	Translation_factors_bacterial	Protein Metabolism
Translation initiation factor 1	peg.139	Translation_factors_bacterial	Protein Metabolism
LSU ribosomal protein L36p	peg.140	Ribosome_LSU_bacterial	Protein Metabolism	rxn05296
SSU ribosomal protein S13p (S18e)	peg.141	Ribosome_SSU_bacterial	Protein Metabolism	rxn05296
SSU ribosomal protein S11p (S14e)	peg.142	Ribosome_SSU_bacterial	Protein Metabolism	rxn05296
DNA-directed RNA polymerase alpha subunit (EC 2.7.7.6)	peg.143	RNA_polymerase_bacterial	RNA Metabolism	rxn05295
LSU ribosomal protein L17p	peg.144	Ribosome_LSU_bacterial	Protein Metabolism	rxn05296
ATPase component of general energizing module of ECF transporters	peg.145|peg.146	Folate_Biosynthesis	Cofactors, Vitamins, Prosthetic Groups, Pigments
Transmembrane component of general energizing module of ECF transporters	peg.147	Folate_Biosynthesis	Cofactors, Vitamins, Prosthetic Groups, Pigments
tRNA pseudouridine synthase A (EC 4.2.1.70)	peg.148	tRNA_modification_Archaea|tRNA_modification_Archaea_Henri|tRNA_modification_Bacteria|tRNA_modification_yeast_cytoplasmic|tRNA_modification_yeast_mitochondrial|tRNA_processing	RNA Metabolism
LSU ribosomal protein L13p (L13Ae)	peg.149	Ribosome_LSU_bacterial	Protein Metabolism	rxn05296
SSU ribosomal protein S9p (S16e)	peg.150	Ribosome_SSU_bacterial	Protein Metabolism	rxn05296
alternate gene name: ybxH	peg.152
Germination-specific N-acetylmuramoyl-L-alanine amidase (EC 3.5.1.28), cell wall hydrolase CwlD	peg.153			rxn02875
Iron-sulfur cluster assembly/repair protein ApbC	peg.154
Spore germination protein GerD	peg.155
KinB signaling pathway activation protein	peg.156
polysaccharide deacetylase, putative	peg.157|peg.798
Sulfate permease	peg.158|peg.3472	Cysteine_Biosynthesis|Superpathway_of_cysteine_biosynthesis	Amino Acids and Derivatives	rxn05651
Bile acid sodium symporter	peg.159
ABC transporter ATP-binding protein ybbA	peg.160
component of iron-uptake system	peg.161|peg.162|peg.163			rxn05555|rxn05195
transcriptional regulator, AraC family	peg.164
alternate gene name: yzbB	peg.165	Folate_Biosynthesis	Cofactors, Vitamins, Prosthetic Groups, Pigments
Beta-hexosaminidase (EC 3.2.1.52)	peg.166	(GlcNAc)2_Catabolic_Operon|Chitin_and_N-acetylglucosamine_utilization	Carbohydrates	rxn00016
beta-lactamase	peg.167			rxn07099
PTS system, glucose-specific IIBC component (EC 2.7.1.69)	peg.168|peg.4018	Sucrose_Metabolism	Carbohydrates	rxn05226
Transcriptional regulator, RpiR family	peg.169|peg.819
N-acetylmuramic acid 6-phosphate etherase (EC 4.2.-.-)	peg.170
RNA polymerase sigma factor SigW	peg.173	Transcription_initiation,_bacterial_sigma_factors	RNA Metabolism
ABC transporter, permease protein YbbP clustered with maltose/maltodextrin transporter	peg.175|peg.1948	Maltose_and_Maltodextrin_Utilization	Carbohydrates
Tlr1762 protein	peg.175|peg.1948
uncharacterized secreted protein, YBBR Bacillus subtilis homolog	peg.176
Phosphoglucosamine mutase (EC 5.4.2.10)	peg.177	Sialic_Acid_Metabolism	Cell Wall and Capsule	rxn00704|rxn01485
Glucosamine--fructose-6-phosphate aminotransferase [isomerizing] (EC 2.6.1.16)	peg.178|peg.190	Formaldehyde_assimilation:_Ribulose_monophosphate_pathway|Sialic_Acid_Metabolism	Carbohydrates|Cell Wall and Capsule	rxn00555
DNA-3-methyladenine glycosylase II (EC 3.2.2.21)	peg.180|peg.801	DNA_Repair_Base_Excision	DNA Metabolism
adaptative response to DNA alkylation	peg.181
positive regulation of the adaAB operon	peg.181
Methylated-DNA--protein-cysteine methyltransferase (EC 2.1.1.63)	peg.182|peg.1356	DNA_repair,_bacterial	DNA Metabolism
NADH dehydrogenase, subunit 5	peg.183	Respiratory_Complex_I	Respiration
Hypothetical transmembrane protein coupled to NADH-ubiquinone oxidoreductase chain 5 homolog	peg.184|peg.185	CO2_uptake,_carboxysome|Respiratory_Complex_I	Carbohydrates|Respiration
Chloramphenicol resistance protein	peg.189
Sporulation killing factor A SkfA	peg.191
Antimicrobial protein SkfB	peg.192
Antimicrobial protein SkfC	peg.193
Amino terminal CAAX family protease SkfD	peg.194
ABC transporter SkfE	peg.195
ABC transporter ATP-binding protein SkfF	peg.196
Protein SkfG	peg.197
Protein SkfH	peg.198
YBDE protein	peg.199
Two-component response regulator ybdJ	peg.201
sensor histidine kinase	peg.202|peg.377|peg.541|peg.932|peg.1328|peg.3308|peg.3327|peg.3413
serine/threonine kinase	peg.204
Amino acid permease	peg.207|peg.432|peg.656|peg.734|peg.946
sporulation-specific SASP protein	peg.208
Probable beta-lactamase ybxI precursor (EC 3.5.2.6)	peg.210	Beta-lactamase	Virulence	rxn07099
Cytochrome P450	peg.211
Amino acid transporter	peg.213|peg.3453
Glycerophosphoryl diester phosphodiesterase, periplasmic (EC 3.1.4.46)	peg.214	Glycerol_and_Glycerol-3-phosphate_Uptake_and_Utilization	Carbohydrates	rxn01073|rxn08669|rxn00758
Glycerol-3-phosphate transporter	peg.215	Glycerol_and_Glycerol-3-phosphate_Uptake_and_Utilization	Carbohydrates	rxn05578
transporter, putative	peg.218
Permease of the drug/metabolite transporter (DMT) superfamily	peg.222|peg.1880|peg.3406|peg.4087	Cobalt-zinc-cadmium_resistance|Queuosine-Archaeosine_Biosynthesis	Virulence|RNA Metabolism
Transcriptional regulator, AraC family	peg.223|peg.517|peg.2005
Phosphoribosylglycinamide formyltransferase 2 (EC 2.1.2.-)	peg.224	De_Novo_Purine_Biosynthesis	Nucleosides and Nucleotides	rxn04783
extracellular metalloprotease	peg.225
CDP-diacylglycerol--serine O-phosphatidyltransferase (EC 2.7.8.8)	peg.228	Glycerolipid_and_Glycerophospholipid_Metabolism_in_Bacteria	Fatty Acids and Lipids	rxn09206|rxn10227|rxn10230|rxn09208|rxn10226|rxn10228|rxn09210|rxn10231|rxn10229
DedA family protein	peg.229|peg.1345|peg.1822
Phosphatidylserine decarboxylase (EC 4.1.1.65)	peg.230	Glycerolipid_and_Glycerophospholipid_Metabolism_in_Bacteria	Fatty Acids and Lipids	rxn10233|rxn09200|rxn10232|rxn09202|rxn10237|rxn10235|rxn10234|rxn09198|rxn10236
Succinoglycan biosynthesis protein	peg.232
Right origin-binding protein	peg.233
Rhodanese domain protein	peg.234
Proton/aspartate symport protein	peg.235			rxn05217|rxn05297
Proton/glutamate symport protein	peg.235|peg.1022			rxn05217|rxn05298|rxn05297
PTS system, Glucosamine-specific IIA component (EC 2.7.1.69)	peg.236			rxn05569
PTS system, Glucosamine-specific IIB component (EC 2.7.1.69)	peg.236			rxn05569
PTS system, Glucosamine-specific IIC component (EC 2.7.1.69)	peg.236			rxn05569
Glucosamine-6-phosphate deaminase (EC 3.5.99.6)	peg.237|peg.3508	Chitin_and_N-acetylglucosamine_utilization|Formaldehyde_assimilation:_Ribulose_monophosphate_pathway|Sialic_Acid_Metabolism	Carbohydrates|Cell Wall and Capsule	rxn00552
Branched-chain amino acid aminotransferase (EC 2.6.1.42)	peg.240|peg.3860	Alanine_biosynthesis|Aminotransferases:Aromatic_Pathway_and_More,_A_work_in_progress|Branched-Chain_Amino_Acid_Biosynthesis|Dehydrogenase_complexes|Isoleucine_degradation|Leucine_Biosynthesis|Leucine_Degradation_and_HMG-CoA_Metabolism|Methionine_Salvage|Pyruvate_Alanine_Serine_Interconversions|Valine_degradation	Amino Acids and Derivatives|Carbohydrates	rxn01575|rxn00806|rxn00903
amino acid permease	peg.241|peg.312
Homocysteine S-methyltransferase (EC 2.1.1.10)	peg.242	Methionine_Biosynthesis	Amino Acids and Derivatives	rxn00452
Sodium/glutamine symporter glnT	peg.243			rxn05216
Glutaminase (EC 3.5.1.2)	peg.244|peg.1485	Glutamine,_Glutamate,_Aspartate_and_Asparagine_Biosynthesis	Amino Acids and Derivatives	rxn00189
Two-component sensor histidine kinase, controling glutamine utilization	peg.245
Two-component response regulator, controling glutamine utilization	peg.246
5-dehydro-4-deoxyglucarate dehydratase (EC 4.2.1.41)	peg.247	D-galactarate,_D-glucarate_and_D-glycerate_catabolism	Carbohydrates	rxn01634
Ketoglutarate semialdehyde dehydrogenase (EC 1.2.1.26)	peg.248	Proline,_4-hydroxyproline_uptake_and_utilization	Amino Acids and Derivatives	rxn00196
D-glucarate permease	peg.249	D-galactarate,_D-glucarate_and_D-glycerate_catabolism	Carbohydrates	rxn05572|rxn05565
Glucarate dehydratase (EC 4.2.1.40)	peg.250	D-galactarate,_D-glucarate_and_D-glycerate_catabolism	Carbohydrates	rxn07845|rxn01989
Predicted 5-dehydro-4-deoxyglucarate regulator YcbG	peg.251	D-galactarate,_D-glucarate_and_D-glycerate_catabolism	Carbohydrates
D-galactarate dehydratase (EC 4.2.1.42)	peg.252	D-galactarate,_D-glucarate_and_D-glycerate_catabolism	Carbohydrates	rxn03887
macrolide 2'-phosphotransferase	peg.253
Permeases of the drug/metabolite transporter (DMT) superfamily	peg.255|peg.721
DNA-binding response regulator	peg.256|peg.376|peg.542|peg.933|peg.2645
two-component sensor histidine kinase	peg.257|peg.695|peg.758
Bacitracin transport ATP-binding protein bcrA	peg.258
Integral membrane protein	peg.260|peg.437|peg.1152|peg.1180|peg.1787|peg.3212
Spore cortex-lytic enzyme CwlJ	peg.261
tellurium resistance protein, putative	peg.262
phosphodiesterase/alkaline phosphatase D	peg.263
Twin-arginine translocation protein TatC	peg.265|peg.599	Twin-arginine_translocation_system	Protein Metabolism
Pyrrolidone-carboxylate peptidase (EC 3.4.19.3)	peg.266
Cysteine desulfurase (EC 2.8.1.7)	peg.267|peg.2754|peg.2962|peg.3274	Alanine_biosynthesis|Fe-S_cluster_assembly|YgfZ|mnm5U34_biosynthesis_bacteria|tRNA_modification_Archaea|tRNA_modification_Bacteria|tRNA_modification_yeast_cytoplasmic	Amino Acids and Derivatives|Cofactors, Vitamins, Prosthetic Groups, Pigments|RNA Metabolism
lincomycin-resistance	peg.268
negative regulation of the lincomycin operon (lmrBA)	peg.269
L-asparaginase (EC 3.5.1.1)	peg.270|peg.2363	Glutamine,_Glutamate,_Aspartate_and_Asparagine_Biosynthesis	Amino Acids and Derivatives	rxn00342
lipase	peg.271
YCZC protein	peg.272
Autolysin response regulator	peg.275
catalyses ATP-dependent electrogenic Na+ extrusion without mechanistically coupled H+ or K+ uptake	peg.276|peg.277			rxn05622
oxidoreductase, aldo/keto reductase family	peg.278|peg.2367
L-alanoyl-D-glutamate peptidase	peg.282			rxn08775
response regulator aspartate phosphatase	peg.283|peg.378|peg.501|peg.684|peg.1895|peg.2585|peg.3645|peg.3752|peg.4036
Glucose 1-dehydrogenase (EC 1.1.1.47)	peg.284|peg.394	D-gluconate_and_ketogluconates_metabolism|Entner-Doudoroff_Pathway|Glycolysis_and_Gluconeogenesis,_including_Archaeal_enzymes	Carbohydrates	rxn01108|rxn01109
Oligo-1,6-glucosidase (EC 3.2.1.10)	peg.285	Maltose_and_Maltodextrin_Utilization	Carbohydrates	rxn01259|rxn05746
Zinc ABC transporter, periplasmic-binding protein ZnuA	peg.286			rxn05150
Zinc ABC transporter, ATP-binding protein ZnuC	peg.287			rxn05150
Zinc ABC transporter, inner membrane permease protein ZnuB	peg.288			rxn05150
Tellurium resistance protein TerD	peg.290|peg.291|peg.292
TerC-like integral membrane protein	peg.293
FIG013452: putative tellurium resistance protein	peg.294
Toxic anion resistance protein TelA	peg.295
Niacin transporter NiaP	peg.296	NAD_and_NADP_cofactor_biosynthesis_global|NAD_regulation	Cofactors, Vitamins, Prosthetic Groups, Pigments
multidrug resistance protein, putative	peg.297
transcription regulator	peg.298
Glycine betaine ABC transport system, ATP-binding protein OpuAA (EC 3.6.3.32)	peg.299	Choline_and_Betaine_Uptake_and_Betaine_Biosynthesis	Amino Acids and Derivatives	rxn05181|rxn05570|rxn05192|rxn05193|rxn05504|rxn10073|rxn10862|rxn10072
Glycine betaine ABC transport system, permease protein OpuAB	peg.300	Choline_and_Betaine_Uptake_and_Betaine_Biosynthesis	Amino Acids and Derivatives	rxn05181|rxn05570|rxn05192|rxn05193|rxn05504|rxn10073|rxn10862|rxn10072
Glycine betaine ABC transport system, glycine betaine-binding protein OpuAC	peg.301	Choline_and_Betaine_Uptake_and_Betaine_Biosynthesis	Amino Acids and Derivatives	rxn05181|rxn05570|rxn05192|rxn05193|rxn05504|rxn10073|rxn10862|rxn10072
amidohydrolase	peg.302
Transporter	peg.303|peg.407|peg.1399
alternate gene name: amyA	peg.305
L-lactate dehydrogenase (EC 1.1.1.27)	peg.306	Fermentations:_Lactate|Fermentations:_Mixed_acid	Carbohydrates	rxn00499
L-lactate permease	peg.307|peg.3425	Lactate_utilization	Carbohydrates	rxn05470|rxn05602
resistance to puromycin, nerfloxacin, tosufloxacin, but not CCCP	peg.308			rxn05641
Transporter, LysE family	peg.310|peg.1086			rxn05305
DNA for 25-36 DEGREE region containing the AMYE-SRFA region, complete CDS	peg.311|peg.367|peg.369|peg.397|peg.398
NAD synthetase (EC 6.3.1.5)	peg.314	NAD_and_NADP_cofactor_biosynthesis_global|NAD_regulation	Cofactors, Vitamins, Prosthetic Groups, Pigments	rxn00138
tunicamycin resistance	peg.315
Shikimate kinase I (EC 2.7.1.71)	peg.316	Chorismate_Synthesis|Common_Pathway_For_Synthesis_of_Aromatic_Compounds_(DAHP_synthase_to_chorismate)	Amino Acids and Derivatives	rxn01739
Ubiquinone/menaquinone biosynthesis methyltransferase UbiE/COQ5 (EC 2.1.1.-)	peg.317|peg.2279	Menaquinone_Biosynthesis_via_Futalosine|Menaquinone_and_Phylloquinone_Biosynthesis|Ubiquinone_Biosynthesis	Cofactors, Vitamins, Prosthetic Groups, Pigments	rxn05266
transcriptional regulator, LysR family	peg.318|peg.1416|peg.2665|peg.2943|peg.3297|peg.3623|peg.3893|peg.4073
cephalosporin C deacetylase	peg.319			rxn02196
Proline dehydrogenase (EC 1.5.99.8) (Proline oxidase)	peg.321|peg.3290	Proline,_4-hydroxyproline_uptake_and_utilization|Respiratory_dehydrogenases_1	Amino Acids and Derivatives|Respiration	rxn00929|rxn09188
Delta-1-pyrroline-5-carboxylate dehydrogenase (EC 1.5.1.12)	peg.322|peg.3784	Arginine_and_Ornithine_Degradation|Proline,_4-hydroxyproline_uptake_and_utilization	Amino Acids and Derivatives	rxn00503|rxn03071|rxn03424|rxn00183
Proline/sodium symporter PutP (TC 2.A.21.2.1)	peg.323	Proline,_4-hydroxyproline_uptake_and_utilization	Amino Acids and Derivatives	rxn05221
Propionate/sodium symporter	peg.323			rxn05221
Regulator of polyketide synthase expression	peg.324|peg.3195
DUF1980 domain-containing protein	peg.325
aromatic hydrocarbon catabolism protein	peg.327
Thioredoxin reductase (EC 1.8.1.9)	peg.328|peg.3217|peg.3485	Glycine_reductase,_sarcosine_reductase_and_betaine_reductase|Wyeosine-MimG_Biosynthesis|pyrimidine_conversions	Protein Metabolism|RNA Metabolism|Nucleosides and Nucleotides	rxn05289
Uroporphyrinogen-III methyltransferase (EC 2.1.1.107)	peg.329|peg.1563	Coenzyme_B12_biosynthesis|Heme_and_Siroheme_Biosynthesis	Cofactors, Vitamins, Prosthetic Groups, Pigments	rxn02287|rxn02264
Uroporphyrinogen-III synthase (EC 4.2.1.75)	peg.329|peg.2817	Heme_and_Siroheme_Biosynthesis	Cofactors, Vitamins, Prosthetic Groups, Pigments	rxn02287|rxn02264
Nitrite reductase [NAD(P)H] small subunit (EC 1.7.1.4)	peg.330			rxn00569|rxn00568
Nitrite reductase [NAD(P)H] large subunit (EC 1.7.1.4)	peg.331|peg.333			rxn00569|rxn00568
Assimilatory nitrate reductase large subunit (EC:1.7.99.4)	peg.332			rxn00569|rxn00568
Nitrate/nitrite transporter	peg.334|peg.3739			rxn05626|rxn05627|rxn05625
GTP cyclohydrolase I (EC 3.5.4.16) type 2	peg.335	Folate_Biosynthesis|Methanopterin_biosynthesis2|Pterin_metabolism|Pterin_metabolism_3|Queuosine-Archaeosine_Biosynthesis|tRNA_modification_Archaea_Henri	Cofactors, Vitamins, Prosthetic Groups, Pigments|RNA Metabolism	rxn00299
cell surface protein, ErfK family	peg.336
COG0523: Putative GTPases (G3E family)	peg.337
amino acid ABC transporter, permease protein	peg.338|peg.361|peg.2401|peg.3954			rxn05237|rxn05304
Amino acid ABC transporter, periplasmic amino acid-binding protein	peg.339|peg.362
6-phospho-beta-glucosidase (EC 3.2.1.86)	peg.342|peg.3861|peg.3931|peg.4017	Beta-Glucoside_Metabolism	Carbohydrates	rxn09978|rxn03481|rxn03482|rxn00222|rxn09979|rxn09992|rxn00608|rxn08025
Beta-glucosidase (EC 3.2.1.21)	peg.342|peg.584|peg.3931	Beta-Glucoside_Metabolism|Fructooligosaccharides(FOS)_and_Raffinose_Utilization|Sucrose_Metabolism	Carbohydrates	rxn09978|rxn00222|rxn09979
inhibition of the DNA degrading activity of NucA (competence)	peg.343
competence	peg.344
methyl-accepting chemotaxis protein	peg.345|peg.1038|peg.1864|peg.3126|peg.3128|peg.3375
6-phospho-3-hexuloisomerase	peg.346	Formaldehyde_assimilation:_Ribulose_monophosphate_pathway|Pentose_phosphate_pathway	Carbohydrates	rxn03644
D-arabino-3-hexulose 6-phosphate formaldehyde lyase	peg.347	Formaldehyde_assimilation:_Ribulose_monophosphate_pathway|Pentose_phosphate_pathway	Carbohydrates	rxn03643
Transcriptional regulator HxlR, formaldehyde assimilation	peg.348	Formaldehyde_assimilation:_Ribulose_monophosphate_pathway	Carbohydrates
surfactin production and competence	peg.349|peg.350|peg.352|peg.353
assembly link between other regulatory components of the competence signal transduction pathway	peg.351
regulation of genetic competence	peg.351
Transcriptional regulator, GntR family	peg.357|peg.524|peg.537|peg.570|peg.585|peg.948|peg.1087|peg.1088|peg.3262
4'-phosphopantetheinyl transferase (EC 2.7.8.-)	peg.358	Fatty_Acid_Biosynthesis_FASII	Fatty Acids and Lipids
membrane protein, putative	peg.359|peg.448|peg.528|peg.569|peg.843|peg.1096|peg.1112|peg.1227|peg.1241|peg.1354|peg.1373|peg.1878|peg.2209|peg.2505|peg.2515|peg.2574|peg.2646|peg.3119|peg.3352|peg.3737|peg.3759|peg.3769|peg.3889|peg.4003|peg.4079|peg.4100
ATP-binding protein	peg.360|peg.2400
Transcriptional regulator, LysR family	peg.363
Hydroxyaromatic non-oxidative decarboxylase protein B (EC 4.1.1.-)	peg.364	Hydroxyaromatic_decarboxylase_family	Metabolism of Aromatic Compounds	rxn03393
Hydroxyaromatic non-oxidative decarboxylase protein C (EC 4.1.1.-)	peg.365	Hydroxyaromatic_decarboxylase_family	Metabolism of Aromatic Compounds
Hydroxyaromatic non-oxidative decarboxylase protein D (EC 4.1.1.-)	peg.366	Hydroxyaromatic_decarboxylase_family	Metabolism of Aromatic Compounds
Di-/tripeptide transporter	peg.368
Spore germination protein GerKA	peg.371|peg.779
Spore germination protein GerKC	peg.372
Spore germination protein GerKB	peg.373
ABC transporter, ATP-binding protein	peg.374|peg.449|peg.742|peg.831|peg.832|peg.907|peg.908|peg.989|peg.1438|peg.1439|peg.1445|peg.3004|peg.3048|peg.3334|peg.3415|peg.3745|peg.3871|peg.4068			rxn05219|rxn05183
ABC transporter, permease protein	peg.375|peg.450|peg.3016|peg.3044			rxn05219|rxn05183
CSF stimulates competence gene expression (srfA) at low concentrations, inhibits competence gene expression at high concentrations, and stimulates the ability of cells at low cell density to sporulate at high concentrations	peg.379
Aspartokinase (EC 2.7.2.4)	peg.380|peg.1679|peg.2850	Lysine_Biosynthesis_DAP_Pathway|Threonine_and_Homoserine_Biosynthesis	Amino Acids and Derivatives	rxn00337
Iron compound ABC uptake transporter permease protein	peg.381|peg.382	Heme,_hemin_uptake_and_utilization_systems_in_GramPositives|Iron_acquisition_in_Streptococcus	Virulence	rxn05555|rxn05195
Iron compound ABC uptake transporter ATP-binding protein	peg.383	Heme,_hemin_uptake_and_utilization_systems_in_GramPositives|Hemin_transport_system|Iron_acquisition_in_Streptococcus	Virulence	rxn05555|rxn05195
Iron compound ABC uptake transporter substrate-binding protein	peg.384	Heme,_hemin_uptake_and_utilization_systems_in_GramPositives|Iron_acquisition_in_Streptococcus	Virulence	rxn05555|rxn05195
multidrug resistance protein	peg.385|peg.1098|peg.1685|peg.1686|peg.3116
transcriptional regulator, TetR family	peg.386|peg.1015|peg.2720|peg.3309|peg.3454|peg.4005
Oxygen-insensitive NADPH nitroreductase (EC 1.-.-.-)	peg.387			rxn03976
lin0150	peg.388
Transcriptional regulator, ArsR family	peg.389|peg.1916
Transcriptional regulator GabR of GABA utilization (GntR family with aminotransferase-like domain)	peg.390
Gamma-aminobutyrate:alpha-ketoglutarate aminotransferase (EC 2.6.1.19)	peg.391	Putrescine_utilization_pathways	Amino Acids and Derivatives	rxn01204
Succinate-semialdehyde dehydrogenase [NADP+] (EC 1.2.1.16)	peg.392			rxn00509
glucose uptake protein	peg.393			rxn05573
Copper resistance protein D	peg.396			rxn05528
PTS system, mannitol-specific IIA component (EC 2.7.1.69)	peg.399	Mannitol_Utilization	Carbohydrates	rxn05617
PTS system, mannitol-specific IIB component (EC 2.7.1.69)	peg.399	Mannitol_Utilization	Carbohydrates	rxn05617
PTS system, mannitol-specific IIC component (EC 2.7.1.69)	peg.399	Mannitol_Utilization	Carbohydrates	rxn05617
Mannitol-1-phosphate 5-dehydrogenase (EC 1.1.1.17)	peg.400	Hexitol_degradation|Mannitol_Utilization	Carbohydrates	rxn00546
D-malic enzyme (EC 1.1.1.83)	peg.401	Pyruvate_metabolism_I:_anaplerotic_reactions,_PEP	Carbohydrates	rxn00160|rxn01285|rxn04143|rxn01847
Tartrate decarboxylase (EC 4.1.1.73)	peg.401	Glycerate_metabolism	Carbohydrates	rxn00160|rxn01285|rxn04143|rxn01847
Tartrate dehydrogenase (EC 1.1.1.93)	peg.401			rxn00160|rxn01285|rxn04143|rxn01847
Signal peptidase I (EC 3.4.21.89)	peg.402|peg.1049|peg.1443|peg.2335	Signal_peptidase	Protein Metabolism
Hydrolase (HAD superfamily)	peg.405|peg.1129|peg.3960
Lactam utilization protein LAMB	peg.406
Protein c14orf159 homolog, mitochondrial precursor	peg.408
Allophanate hydrolase subunit 1 (EC 3.5.1.54)	peg.409			rxn00002
Allophanate hydrolase subunit 2 (EC 3.5.1.54)	peg.409			rxn00002
HTH-type transcriptional regulator kipR (Kip operon repressor protein)	peg.410
lipase/acylhydrolase, putative	peg.411
Antibiotic biosynthesis monooxygenase	peg.413
Penicillin-binding protein 3	peg.414
Oxidoreductase, aldo/keto reductase family	peg.415
Mannitol operon activator, BglG family	peg.416	Mannitol_Utilization	Carbohydrates
Long-chain-fatty-acid--CoA ligase (EC 6.2.1.3)	peg.417|peg.1027|peg.1036|peg.1720|peg.1829|peg.2859	Biotin_biosynthesis|Unsaturated_Fatty_Acid_Metabolism|n-Phenylalkanoic_acid_degradation	Cofactors, Vitamins, Prosthetic Groups, Pigments|Fatty Acids and Lipids|Metabolism of Aromatic Compounds	rxn05252|rxn09449|rxn05247|rxn05248|rxn05249|rxn05251|rxn05736|rxn00947|rxn09448|rxn05250|rxn00988|rxn09450
YDAC protein	peg.418
oxidoreductase, short chain dehydrogenase/reductase family	peg.419|peg.945|peg.1040
D-lyxose isomerase (EC 5.3.1.15)	peg.420			rxn01386
Ribosomal-protein-L7p-serine acetyltransferase	peg.421	Ribosome_biogenesis_bacterial	Protein Metabolism
General stress protein 26	peg.422
ABC-type sugar transport systems, permease components	peg.423
transcriptional regulator (Lrp/AsnC family)	peg.425
DNA topoisomerase III (EC 5.99.1.2)	peg.426	DNA_topoisomerases,_Type_I,_ATP-independent	DNA Metabolism
GGDEF domain protein	peg.428|peg.912
glycosyl transferase, group 2 family protein	peg.430|peg.2151
Nudix hydrolase family protein	peg.433
Pyruvate oxidase [ubiquinone, cytochrome] (EC 1.2.2.2)	peg.434	Pyruvate_metabolism_II:_acetyl-CoA,_acetogenesis_from_pyruvate	Carbohydrates	rxn00152
Manganese transport protein MntH	peg.436			rxn05618
Protein ecsC	peg.439
general stress protein	peg.440|peg.2979|peg.2980|peg.3848
Mn-containing catalase	peg.443|peg.1250
TRAP-type C4-dicarboxylate transport system, periplasmic component	peg.444			rxn05654|rxn05603|rxn05561|rxn05605
Two-component sensor histidine kinase	peg.445|peg.1355|peg.1923
Transcriptional regulatory protein dcuR	peg.446
C4-dicarboxylate transport protein	peg.447			rxn05654|rxn05603|rxn05561|rxn05605
Acyl-CoA dehydrogenase, short-chain specific (EC 1.3.99.2)	peg.452|peg.3287|peg.3724	Acetyl-CoA_fermentation_to_Butyrate|Anaerobic_respiratory_reductases|Butanol_Biosynthesis|Isoleucine_degradation	Carbohydrates|Respiration|Amino Acids and Derivatives	rxn00868|rxn10011|rxn10013|rxn05732|rxn10014|rxn10012|rxn10010
cation efflux family protein	peg.454
Thioredoxin	peg.455|peg.551|peg.2152|peg.2853|peg.3282	Glycine_reductase,_sarcosine_reductase_and_betaine_reductase	Protein Metabolism
D-alanine--D-alanine ligase (EC 6.3.2.4)	peg.456			rxn00851
UDP-N-acetylmuramoylalanyl-D-glutamyl-2,6-diaminopimelate--D-alanyl-D- alanyl ligase (EC 6.3.2.10)	peg.457	Methicillin_resistance_in_Staphylococci	Virulence	rxn03164
Cold-shock DEAD-box protein A	peg.458	ATP-dependent_RNA_helicases,_bacterial	RNA Metabolism
putative membrane protein	peg.461|peg.540|peg.823|peg.909|peg.1215|peg.1876|peg.2289|peg.2918|peg.3105|peg.3154|peg.3524
Holo-[acyl-carrier protein] synthase (EC 2.7.8.7)	peg.462	Fatty_Acid_Biosynthesis_FASII	Fatty Acids and Lipids	rxn06023
outer membrane lipoprotein receptor	peg.463
Alanine racemase (EC 5.1.1.1)	peg.464	Alanine_biosynthesis|Pyruvate_Alanine_Serine_Interconversions	Amino Acids and Derivatives|Carbohydrates	rxn00283
MazF: sequence-specific endoribonuclease that cleaves mRNA to inhibit protein synthesis	peg.466
RsbR, positive regulator of sigma-B	peg.467|peg.718|peg.1322
RsbS, negative regulator of sigma-B	peg.468
anti-sigma B factor RsbT	peg.469
Serine phosphatase RsbU, regulator of sigma subunit	peg.470|peg.3417
anti sigma b factor antagonist RsbV	peg.471|peg.2352
anti-sigma F factor antagonist (spoIIAA-2)	peg.471|peg.2352
Serine-protein kinase rsbW (EC 2.7.11.1)	peg.472
RNA polymerase sigma factor SigB	peg.473	Biofilm_formation_in_Staphylococcus|Methicillin_resistance_in_Staphylococci|Transcription_initiation,_bacterial_sigma_factors	Regulation and Cell signaling|Virulence|RNA Metabolism
Phosphoserine phosphatase rsbX (EC 3.1.3.3)	peg.474			rxn02046|rxn00420
Transcriptional regulator, MarR family	peg.477|peg.527|peg.529|peg.1051|peg.1336|peg.1369|peg.1378|peg.1958|peg.3374|peg.3511|peg.3514|peg.4060
Transcription accessory protein (S1 RNA-binding domain)	peg.478
Putative metallopeptidase (Zinc) SprT family	peg.479
Integrase	peg.480
YDCM protein	peg.481
transcriptional regulator, Cro/CI family	peg.482
regulation of the levansucrase gene (sacB)	peg.483
YDCP protein	peg.485
FtsK/SpoIIIE family protein	peg.486
Transcriptional regulator, Cro/CI family	peg.487|peg.1877
ABC transporter binding periplasmic protein ydcS	peg.488
ABC transporter ATP-binding protein ydcT	peg.489
YDDB protein	peg.491
conjugal transfer protein, putative	peg.494
DUF1874 domain-containing protein	peg.495
lipoprotein, NLP/P60 family	peg.497
regulator of the activity of phosphatase RapI	peg.502
Luciferase-like monooxygenase (EC 1.14.-.-)	peg.504|peg.3404
negative regulation of glyA transcription and KinB-dependent sporulation	peg.505|peg.506
Isochorismatase (EC 3.3.2.1)	peg.507	Chorismate:_Intermediate_for_synthesis_of_PAPA_antibiotics,_PABA,_anthranilate,_3-hydroxyanthranilate_and_more.|Siderophore_enterobactin_biosynthesis_and_ferric_enterbactin_transport	Amino Acids and Derivatives|Virulence	rxn02177
ABC transporter permease protein yddR	peg.508
ABC transporter binding periplasmic protein yddS	peg.509
ThiJ/PfpI family	peg.511|peg.1882
Cold shock protein CspC	peg.512	Cold_shock,_CspA_family_of_proteins	Stress Response
CarD-like transcriptional regulator	peg.513
YDZE protein	peg.514
transcriptional regulator (AraC/XylS family)	peg.515|peg.701|peg.1909|peg.3018
Transporter, Drug/Metabolite Exporter family	peg.516|peg.536|peg.3929
transcriptional regulator, GntR family	peg.518|peg.906|peg.3049
Tetracycline resistance protein	peg.519|peg.3998
DUF1801 domain-containing protein	peg.521
Integral membrane protein, DUF6	peg.523
AMINOTRANSFERASE CLASS-I (EC 2.6.1.-)	peg.524|peg.948
Cinnamoyl ester hydrolase	peg.527|peg.529
putative NAD(P)H oxidoreductase	peg.530|peg.3606
MFS permease	peg.531
Transcriptional regulator, TetR family	peg.532|peg.686
Arsenical resistance operon repressor	peg.533|peg.2583	Arsenic_resistance	Virulence
Arsenic efflux pump protein	peg.534	Arsenic_resistance	Virulence	rxn05507|rxn05506
acetyltransferase, GNAT family	peg.535|peg.560|peg.577|peg.692|peg.1031|peg.1100|peg.1185|peg.1205|peg.1857|peg.2374|peg.2836|peg.2942|peg.3395|peg.3956|peg.3992|peg.4074|peg.4078
Membrane protein ydfJ	peg.543
carboxylesterase NA	peg.544
putative transport protein	peg.545|peg.3869
transcriptional regulator, MerR family	peg.546|peg.2703|peg.4086
Cobalt-zinc-cadmium resistance protein	peg.547	Cobalt-zinc-cadmium_resistance	Virulence
Dihydropteridine reductase (EC 1.5.1.34)	peg.548|peg.566|peg.783|peg.1959	Pterin_biosynthesis	Cofactors, Vitamins, Prosthetic Groups, Pigments	rxn03975|rxn01314|rxn05088|rxn03976
Oxygen-insensitive NAD(P)H nitroreductase (EC 1.-.-.-)	peg.548|peg.566|peg.783|peg.1959			rxn03975|rxn01314|rxn05088|rxn03976
Glyoxalase family protein	peg.549|peg.716|peg.824|peg.1289|peg.1961	Serine-glyoxylate_cycle	Carbohydrates	rxn01834
Membrane protein, distant similarity to thiosulphate:quinone oxidoreductase DoxD	peg.550
YDFR protein	peg.553
probable membrane protein yetF	peg.554|peg.714|peg.1308|peg.2771
YDGC protein	peg.558
ATP-binding transport protein	peg.561
D-serine/D-alanine/glycine transporter	peg.562|peg.2712	Glycine_and_Serine_Utilization|Pyruvate_Alanine_Serine_Interconversions	Amino Acids and Derivatives|Carbohydrates	rxn05649|rxn05495|rxn05582|rxn05494
nuclease inhibitor	peg.563
YDGG protein	peg.564
Putative membrane protein	peg.565
transcriptional regulator, MarR family	peg.567|peg.1317|peg.2176|peg.3292|peg.3651|peg.4077
Bicyclomycin resistance protein	peg.568
Spore protein YdhD, not involved in spore germination	peg.571
Macrolide glycosyltransferase (EC 2.4.1.-)	peg.572|peg.1223|peg.1947
membrane protein	peg.573|peg.1784|peg.3528
Alkaline phosphatase (EC 3.1.3.1)	peg.574|peg.941			rxn02166|rxn00743|rxn03167
YdhG-like protein	peg.575
Deoxyguanosinetriphosphate triphosphohydrolase (EC 3.1.5.1)	peg.578|peg.3766	Purine_conversions	Nucleosides and Nucleotides	rxn01352
DUF1541 domain-containing protein	peg.579
major facilitator family transporter	peg.580|peg.740|peg.791|peg.1058|peg.2907|peg.3652
PTS system, cellobiose-specific IIB component (EC 2.7.1.69)	peg.581|peg.3864	Beta-Glucoside_Metabolism	Carbohydrates	rxn05518
PTS system, cellobiose-specific IIA component (EC 2.7.1.69)	peg.582|peg.3862	Beta-Glucoside_Metabolism	Carbohydrates	rxn05518
PTS system, cellobiose-specific IIC component (EC 2.7.1.69)	peg.583|peg.3844|peg.3863	Beta-Glucoside_Metabolism	Carbohydrates	rxn05518
Fructokinase (EC 2.7.1.4)	peg.586|peg.617	Fructose_utilization|Mannitol_Utilization|Ribitol,_Xylitol,_Arabitol,_Mannitol_and_Sorbitol_utilization|Sucrose_Metabolism|Sucrose_utilization|Sucrose_utilization_Shewanella	Carbohydrates	rxn00547
Mannose-6-phosphate isomerase (EC 5.3.1.8)	peg.587|peg.1203|peg.3586	Alginate_metabolism|Mannose_Metabolism	Cell Wall and Capsule|Carbohydrates	rxn00559
Mannan endo-1,4-beta-mannosidase precursor (EC 3.2.1.78)	peg.588
Thiamine-monophosphate kinase (EC 2.7.4.16)	peg.590	Thiamin_biosynthesis	Cofactors, Vitamins, Prosthetic Groups, Pigments	rxn00438
ATPase YjeE, predicted to have essential role in cell wall biosynthesis	peg.591			rxn10198
Inactive homolog of metal-dependent proteases, putative molecular chaperone	peg.592	Ribosome_biogenesis_bacterial|YrdC-YciO	Protein Metabolism|RNA Metabolism
Ribosomal-protein-S18p-alanine acetyltransferase (EC 2.3.1.-)	peg.593	Ribosome_biogenesis_bacterial	Protein Metabolism
FIG134348: essential endopeptidase	peg.594	Macromolecular_synthesis_operon|YrdC-YciO	Macromolecular Synthesis|RNA Metabolism
ABC transport system ATP-binding protein	peg.595
Molybdenum cofactor biosynthesis protein C	peg.596	Molybdopterin_biosynthesis	Cofactors, Vitamins, Prosthetic Groups, Pigments
Redox-sensitive transcriptional regulator (AT-rich DNA-binding protein)	peg.597	Oxidative_stress	Stress Response
Twin-arginine translocation protein TatA	peg.598	Twin-arginine_translocation_system|YgfZ	Protein Metabolism|Cofactors, Vitamins, Prosthetic Groups, Pigments
CAAX amino terminal protease family	peg.601
Heat shock protein 60 family co-chaperone GroES	peg.602	GroEL_GroES	Protein Metabolism
Heat shock protein 60 family chaperone GroEL	peg.603	GroEL_GroES|Staphylococcal_pathogenicity_islands_SaPI	Protein Metabolism|Virulence
DNA-cytosine methyltransferase (EC 2.1.1.37)	peg.606|peg.607			rxn05294
Type II restriction-modification system restriction subunit	peg.610
Sorbitol operon transcription regulator	peg.614	D-Sorbitol(D-Glucitol)_and_L-Sorbose_Utilization|Ribitol,_Xylitol,_Arabitol,_Mannitol_and_Sorbitol_utilization	Carbohydrates
Sorbitol dehydrogenase (EC 1.1.1.14)	peg.615	D-Sorbitol(D-Glucitol)_and_L-Sorbose_Utilization|Dihydroxyacetone_kinases|Ribitol,_Xylitol,_Arabitol,_Mannitol_and_Sorbitol_utilization	Carbohydrates	rxn00634
Glucitol/sorbitol-specific transport protein gutA	peg.616	D-Sorbitol(D-Glucitol)_and_L-Sorbose_Utilization|Ribitol,_Xylitol,_Arabitol,_Mannitol_and_Sorbitol_utilization	Carbohydrates	rxn05648|rxn09661
Phage shock protein A	peg.618
Major myo-inositol transporter IolT	peg.623	Inositol_catabolism	Carbohydrates	rxn05593
2,3-butanediol dehydrogenase, R-alcohol forming, (R)- and (S)-acetoin-specific (EC 1.1.1.4)	peg.624	Acetoin,_butanediol_metabolism	Carbohydrates	rxn02112
Non-heme chloroperoxidase (EC 1.11.1.10)	peg.628|peg.1090
alternate gene name: ydjQ	peg.629
Spore coat protein A	peg.630	Bsub-Spore-Coat	Cell Wall and Capsule
gamma-aminobutyrate (GABA) permease	peg.631			rxn05475|rxn05564
YeaB (Cation efflux protein)	peg.632
FIG022979: MoxR-like ATPases	peg.633
FIG001454: Transglutaminase-like enzymes, putative cysteine proteases	peg.635
GMP synthase [glutamine-hydrolyzing] (EC 6.3.5.2)	peg.636	Purine_conversions|Staphylococcal_pathogenicity_islands_SaPI	Nucleosides and Nucleotides|Virulence	rxn00917
Xanthine/uracil/thiamine/ascorbate permease family protein	peg.637|peg.3002			rxn05201|rxn05202|rxn09657|rxn05197
Phosphoribosylaminoimidazole carboxylase catalytic subunit (EC 4.1.1.21)	peg.643	De_Novo_Purine_Biosynthesis	Nucleosides and Nucleotides	rxn05229
Phosphoribosylaminoimidazole carboxylase ATPase subunit (EC 4.1.1.21)	peg.644	De_Novo_Purine_Biosynthesis	Nucleosides and Nucleotides	rxn05229
Adenylosuccinate lyase (EC 4.3.2.2)	peg.645	De_Novo_Purine_Biosynthesis|Purine_conversions	Nucleosides and Nucleotides	rxn00800|rxn03136
Phosphoribosylaminoimidazole-succinocarboxamide synthase (EC 6.3.2.6)	peg.646	De_Novo_Purine_Biosynthesis	Nucleosides and Nucleotides	rxn03147
Phosphoribosylformylglycinamidine synthase, PurS subunit (EC 6.3.5.3)	peg.647	De_Novo_Purine_Biosynthesis	Nucleosides and Nucleotides	rxn03084
Phosphoribosylformylglycinamidine synthase, glutamine amidotransferase subunit (EC 6.3.5.3)	peg.648	De_Novo_Purine_Biosynthesis	Nucleosides and Nucleotides	rxn03084
Phosphoribosylformylglycinamidine synthase, synthetase subunit (EC 6.3.5.3)	peg.649	De_Novo_Purine_Biosynthesis	Nucleosides and Nucleotides	rxn03084
Amidophosphoribosyltransferase (EC 2.4.2.14)	peg.650	De_Novo_Purine_Biosynthesis|YgfZ	Nucleosides and Nucleotides|Cofactors, Vitamins, Prosthetic Groups, Pigments	rxn00790
Phosphoribosylformylglycinamidine cyclo-ligase (EC 6.3.3.1)	peg.651	De_Novo_Purine_Biosynthesis|YgfZ	Nucleosides and Nucleotides|Cofactors, Vitamins, Prosthetic Groups, Pigments	rxn02937
Phosphoribosylglycinamide formyltransferase (EC 2.1.2.2)	peg.652	De_Novo_Purine_Biosynthesis	Nucleosides and Nucleotides	rxn03004
IMP cyclohydrolase (EC 3.5.4.10)	peg.653	De_Novo_Purine_Biosynthesis	Nucleosides and Nucleotides	rxn03137|rxn00832
Phosphoribosylaminoimidazolecarboxamide formyltransferase (EC 2.1.2.3)	peg.653	De_Novo_Purine_Biosynthesis	Nucleosides and Nucleotides	rxn03137|rxn00832
Phosphoribosylamine--glycine ligase (EC 6.3.4.13)	peg.654	De_Novo_Purine_Biosynthesis	Nucleosides and Nucleotides	rxn02895
transcriptional regulator, AsnC family	peg.655
Adenine deaminase (EC 3.5.4.2)	peg.657	Purine_conversions	Nucleosides and Nucleotides	rxn00926
His repressor	peg.659
Ferredoxin-dependent glutamate synthase (EC 1.4.7.1)	peg.660	Glutamine,_Glutamate,_Aspartate_and_Asparagine_Biosynthesis|Photorespiration_(oxidative_C2_cycle)	Amino Acids and Derivatives|Carbohydrates	rxn05760
PcrB-like protein	peg.661
ATP-dependent DNA helicase UvrD/PcrA	peg.662	DNA_repair,_bacterial_UvrD_and_related_helicases	DNA Metabolism	rxn05294
DNA ligase (EC 6.5.1.2)	peg.663	DNA_Repair_Base_Excision|NAD_and_NADP_cofactor_biosynthesis_global|NAD_consumption	DNA Metabolism|Cofactors, Vitamins, Prosthetic Groups, Pigments	rxn05294
Putative pheromone cAM373 precursor lipoprotein CamS	peg.664
putative protein kinase	peg.665
Peptide transport system permease protein sapB (TC 3.A.1.5.5)	peg.666	ABC_transporter_peptide_(TC_3.A.1.5.5)	Membrane Transport
Sodium/proline symporter	peg.667			rxn05221
Aspartyl-tRNA(Asn) amidotransferase subunit C (EC 6.3.5.-)	peg.668	Asp-tRNA(Asn)_transamidation	Protein Metabolism	rxn05296
Glutamyl-tRNA(Gln) amidotransferase subunit C (EC 6.3.5.-)	peg.668	Glu-tRNA(Gln)_transamidation	Protein Metabolism	rxn05296
Aspartyl-tRNA(Asn) amidotransferase subunit A (EC 6.3.5.-)	peg.669	Asp-tRNA(Asn)_transamidation	Protein Metabolism	rxn05296
Glutamyl-tRNA(Gln) amidotransferase subunit A (EC 6.3.5.-)	peg.669	Glu-tRNA(Gln)_transamidation	Protein Metabolism	rxn05296
Aspartyl-tRNA(Asn) amidotransferase subunit B (EC 6.3.5.-)	peg.670	Asp-tRNA(Asn)_transamidation	Protein Metabolism	rxn05296
Glutamyl-tRNA(Gln) amidotransferase subunit B (EC 6.3.5.-)	peg.670	Glu-tRNA(Gln)_transamidation	Protein Metabolism	rxn05296
TetR family transcriptional regulator probably coupled to RND multidrug efflux transporter	peg.671
Swarming motility protein SwrC	peg.672	Bacterial_motility:Gliding	Motility and Chemotaxis
Transcription regulator [contains diacylglycerol kinase catalytic domain]	peg.673|peg.2404|peg.2997
RNA methyltransferase, TrmA family	peg.674|peg.802
Site-specific DNA recombinase	peg.675
site-specific recombinase, resolvase family	peg.676|peg.1791
FIG045374: Type II restriction enzyme, methylase subunit YeeA	peg.677
FIG006126: DNA helicase, restriction/modification system component YeeB	peg.678
YeeC-like protein	peg.679
Putative toxin component near putative ESAT-related proteins, repetitive	peg.682	ESAT-6_proteins_secretion_system_in_Firmicutes	Virulence
alternate gene name: yeeL	peg.687
Oxidoreductase	peg.688
Polypeptide composition of the spore coat	peg.689
required for the assembly of CotJC	peg.689
Polypeptide composition of the spore coat protein CotJB	peg.690	Bsub-Spore-Coat	Cell Wall and Capsule
Polypeptide composition of the spore coat protein CotJC	peg.691	Bsub-Spore-Coat	Cell Wall and Capsule
YESL protein	peg.694
two-component response regulator	peg.696|peg.759|peg.830|peg.1327
Predicted rhamnose oligosaccharide ABC transport system, substrate-binding component	peg.697	L-rhamnose_utilization	Carbohydrates	rxn05646|rxn05598|rxn05170
Predicted rhamnose oligosaccharide ABC transport system, permease component 2	peg.698	L-rhamnose_utilization	Carbohydrates	rxn05646|rxn05598|rxn05170
Predicted rhamnose oligosaccharide ABC transport system, permease component	peg.699	L-rhamnose_utilization	Carbohydrates	rxn05646|rxn05598|rxn05170
Rhamnogalacturonides degradation protein RhiN	peg.700	L-rhamnose_utilization	Carbohydrates
rhamnogalacturonan acetylesterase	peg.702|peg.707|peg.3917	L-rhamnose_utilization	Carbohydrates
YESV protein	peg.704
Predicted rhamnogalacturonan lyase in rhamnose utilization cluster	peg.705|peg.706	L-rhamnose_utilization	Carbohydrates
Beta-galactosidase (EC 3.2.1.23)	peg.708|peg.3419	Lactose_and_Galactose_Uptake_and_Utilization|Lactose_utilization	Carbohydrates	rxn00816
lipoprotein	peg.710|peg.3019
ABC-type polysaccharide transport system, permease component	peg.711			rxn05646|rxn05598|rxn05170
transmembrane lipoprotein	peg.712|peg.3017
hydrolytic enzyme	peg.713
Antibiotic biosynthesis monooxygenase domain-containing protein	peg.715
regulator of sigma-B	peg.717
MarR family transcriptional regulatory protein	peg.722
Salicylate hydroxylase (EC 1.14.13.1)	peg.723	Phenylpropanoid_compound_degradation|Salicylate_ester_degradation	Metabolism of Aromatic Compounds	rxn03906|rxn04745|rxn04724|rxn00589|rxn04748
NADPH-cytochrome P450 reductase	peg.725|peg.2719
Phosphoglycerol transferase	peg.726|peg.771|peg.2488|peg.3342
Glucose-1-phosphate cytidylyltransferase (EC 2.7.7.33)	peg.727	Acetoin,_butanediol_metabolism|dTDP-rhamnose_synthesis	Carbohydrates|Cell Wall and Capsule	rxn00702
Similar to CDP-glucose 4,6-dehydratase (EC 4.2.1.45)	peg.728	Acetoin,_butanediol_metabolism	Carbohydrates	rxn01750
Putative glycosyltransferase	peg.729
Fosmidomycin resistance protein	peg.732
5'-nucleotidase yjjG (EC 3.1.3.5)	peg.733			rxn01367|rxn00708|rxn01218|rxn01704|rxn01139|rxn01445|rxn01549|rxn00913|rxn01145|rxn01507|rxn00132|rxn02400|rxn01670|rxn01961|rxn00363|rxn00831
Aldehyde dehydrogenase (EC 1.2.1.3)	peg.735|peg.1936|peg.3801|peg.3888|peg.3991	Entner-Doudoroff_Pathway|Glycerolipid_and_Glycerophospholipid_Metabolism_in_Bacteria|Methylglyoxal_Metabolism|Pyruvate_metabolism_II:_acetyl-CoA,_acetogenesis_from_pyruvate	Carbohydrates|Fatty Acids and Lipids	rxn05734|rxn00979|rxn02853|rxn00506|rxn05735|rxn01851|rxn01286
Methyl-accepting chemotaxis protein	peg.736
COG0488: ATPase components of ABC transporters with duplicated ATPase domains	peg.737	Folate_Biosynthesis	Cofactors, Vitamins, Prosthetic Groups, Pigments
HTH-type transcriptional regulator yfmP	peg.739
ATP-dependent RNA helicase YfmL	peg.743	ATP-dependent_RNA_helicases,_bacterial	RNA Metabolism
putative oxidoreductase	peg.745|peg.2687
Macrolide-efflux protein	peg.746|peg.838|peg.1149|peg.1405|peg.3320
Ferrichrome transport ATP-binding protein FhuC (TC 3.A.1.14.3)	peg.749|peg.3336	ABC_transporter_ferrichrome_(TC_3.A.1.14.3)|Hemin_transport_system|Iron_acquisition_in_Vibrio	Membrane Transport|Virulence	rxn05188|rxn05558|rxn05148
Heme ABC type transporter HtsABC, permease protein HtsC	peg.750	Heme,_hemin_uptake_and_utilization_systems_in_GramPositives	Virulence	rxn05148
Heme ABC type transporter HtsABC, permease protein HtsB	peg.751	Heme,_hemin_uptake_and_utilization_systems_in_GramPositives	Virulence	rxn05148
Heme ABC type transporter HtsABC, heme-binding protein	peg.752|peg.1033	Heme,_hemin_uptake_and_utilization_systems_in_GramPositives	Virulence	rxn05148
pectate lyase	peg.756|peg.1868
2-oxoglutarate/malate translocator	peg.757	Photorespiration_(oxidative_C2_cycle)	Carbohydrates	rxn05603|rxn05493|rxn05605
Mg(2+) Citrate transporter (TC 2.A.11.1.1)	peg.761	Citrate_Metabolism,_Transport,_and_Regulation	Carbohydrates	rxn05214
Nitric oxide synthase oxygenase (EC 1.-.-.-)	peg.763	Pterin_metabolism_3	Cofactors, Vitamins, Prosthetic Groups, Pigments	rxn00399
Acylphosphate phosphohydrolase (EC 3.6.1.7), putative	peg.764	Pyruvate_metabolism_II:_acetyl-CoA,_acetogenesis_from_pyruvate	Carbohydrates	rxn01103|rxn00227
Uncharacterized protein conserved in bacteria	peg.765
YFLH protein	peg.768
PTS system, N-acetylglucosamine-specific IIB component (EC 2.7.1.69)	peg.770	Chitin_and_N-acetylglucosamine_utilization|Sialic_Acid_Metabolism	Carbohydrates|Cell Wall and Capsule	rxn05485
PTS system, N-acetylglucosamine-specific IIC component (EC 2.7.1.69)	peg.770	Chitin_and_N-acetylglucosamine_utilization|Sialic_Acid_Metabolism	Carbohydrates|Cell Wall and Capsule	rxn05485
Na(+)-linked D-alanine glycine permease	peg.775			rxn10537|rxn05494
Spore germination protein KB	peg.776
germination protein	peg.778
PTS system, trehalose-specific IIB component (EC 2.7.1.69)	peg.780	Trehalose_Uptake_and_Utilization	Carbohydrates	rxn02005
PTS system, trehalose-specific IIC component (EC 2.7.1.69)	peg.780	Trehalose_Uptake_and_Utilization	Carbohydrates	rxn02005
Trehalose-6-phosphate hydrolase (EC 3.2.1.93)	peg.781	Trehalose_Uptake_and_Utilization	Carbohydrates	rxn00606
Trehalose operon transcriptional repressor	peg.782	Trehalose_Uptake_and_Utilization	Carbohydrates
2',3'-cyclic-nucleotide 2'-phosphodiesterase (EC 3.1.4.16)	peg.784	Purine_conversions|pyrimidine_conversions	Nucleosides and Nucleotides	rxn01367|rxn00708|rxn02522|rxn01218|rxn03483|rxn01704|rxn02762|rxn01139|rxn01445|rxn01549|rxn00913|rxn01145|rxn01507|rxn02521|rxn00132|rxn02400|rxn01670|rxn01961|rxn00363|rxn00831
5'-nucleotidase (EC 3.1.3.5)	peg.784|peg.3243	Purine_conversions|pyrimidine_conversions	Nucleosides and Nucleotides	rxn01367|rxn00708|rxn02522|rxn01218|rxn03483|rxn00212|rxn01704|rxn02762|rxn09348|rxn01139|rxn09355|rxn01445|rxn01549|rxn09340|rxn00913|rxn01145|rxn01507|rxn09341|rxn02521|rxn00132|rxn02400|rxn01670|rxn01961|rxn00363|rxn00831
ThiJ/PfpI family protein	peg.785|peg.2705
transport protein	peg.786|peg.1225
Low molecular weight protein tyrosine phosphatase (EC 3.1.3.48)	peg.788|peg.3700	Vibrio_Polysaccharide_(VPS)_Biosynthesis	Virulence
Ribonuclease BN (EC 3.1.-.-)	peg.790	tRNA_processing	RNA Metabolism
calcium/proton exchanger	peg.792			rxn05514
Potassium efflux system KefA protein	peg.794|peg.1423			rxn05206
Small-conductance mechanosensitive channel	peg.794|peg.939|peg.1423			rxn05206
3-hydroxyisobutyrate dehydrogenase	peg.799			rxn01480
Magnesium and cobalt transport protein CorA	peg.800	Campylobacter_Iron_Metabolism	Virulence	rxn05616|rxn10474
tRNA dihydrouridine synthase B	peg.803	tRNA_modification_Archaea_Henri	RNA Metabolism
alternate gene name: yztA	peg.805
Acetoin dehydrogenase E1 component alpha-subunit (EC 1.2.4.-)	peg.806	Acetoin,_butanediol_metabolism|Dehydrogenase_complexes	Carbohydrates	rxn09953
Acetoin dehydrogenase E1 component beta-subunit (EC 1.2.4.-)	peg.807	Acetoin,_butanediol_metabolism|Dehydrogenase_complexes	Carbohydrates	rxn09953
Dihydrolipoamide acetyltransferase component (E2) of acetoin dehydrogenase complex (EC 2.3.1.-)	peg.808	Acetoin,_butanediol_metabolism|Dehydrogenase_complexes|Lipoic_acid_metabolism	Carbohydrates|Cofactors, Vitamins, Prosthetic Groups, Pigments	rxn09953
Dihydrolipoamide dehydrogenase of acetoin dehydrogenase (EC 1.8.1.4)	peg.809	Acetoin,_butanediol_metabolism|Dehydrogenase_complexes	Carbohydrates	rxn09953
Transcriptional activator of acetoin dehydrogenase operon AcoR	peg.810	Acetoin,_butanediol_metabolism|Dehydrogenase_complexes	Carbohydrates
Maltose-6'-phosphate glucosidase (EC 3.2.1.122)	peg.818	Maltose_and_Maltodextrin_Utilization|Trehalose_Uptake_and_Utilization	Carbohydrates	rxn00607
PTS system, maltose and glucose-specific IIB component (EC 2.7.1.69)	peg.820	Maltose_and_Maltodextrin_Utilization	Carbohydrates	rxn05226|rxn05607
PTS system, maltose and glucose-specific IIC component (EC 2.7.1.69)	peg.820	Maltose_and_Maltodextrin_Utilization	Carbohydrates	rxn05226|rxn05607
Multidrug resistance ABC transporter ATP-binding and permease protein	peg.821|peg.822|peg.868|peg.3488	Multidrug_Resistance_Efflux_Pumps	Virulence
L-rhamnose operon transcriptional activator rhaR	peg.825	L-rhamnose_utilization	Carbohydrates
probable sugar transport protein	peg.826
Oxidoreductase (EC 1.1.1.-)	peg.828|peg.3359
putative two-component system sensor kinase	peg.829|peg.3895
putative ABC transporter (ATP-binding protein)	peg.833|peg.3333
alternate gene name: yfiP	peg.835
YFIQ protein	peg.836
Chain A, Crystal Structure Of Yfir, A Putative Transcriptional Regulator From Bacillus Subtilis	peg.837
drug resistance transporter, EmrB/QacA family	peg.840|peg.3293|peg.3527
Iron(III) dicitrate transport system, periplasmic iron-binding protein FecB (TC 3.A.1.14.1)	peg.844	ABC_transporter_iron(III)_dicitrate_(TC_3.A.1.14.1)|Vibrioferrin_synthesis	Membrane Transport|Virulence	rxn05557
Iron(III) dicitrate transport system permease protein fecD (TC 3.A.1.14.1)	peg.845|peg.846	ABC_transporter_iron(III)_dicitrate_(TC_3.A.1.14.1)	Membrane Transport	rxn05557
Phenazine biosynthesis protein PhzF	peg.847	Phenazine_biosynthesis	Secondary Metabolism
nitroreductase family protein	peg.848
Cell division inhibitor	peg.851
Regulatory protein recX	peg.852
Transcription regulator CDS_ID OB0894	peg.853
Conserved protein YfhJ	peg.855
YFHK protein	peg.856|peg.3604
Epoxide hydrolase (EC 3.3.2.9)	peg.858			rxn04821|rxn04834|rxn04820|rxn04885
stress response protein	peg.859
A/G-specific adenine glycosylase (EC 3.2.2.-)	peg.862	DNA_repair,_bacterial	DNA Metabolism
YfhS protein	peg.863
Enoyl-[acyl-carrier-protein] reductase [NADPH] (EC 1.3.1.10)	peg.864	Fatty_Acid_Biosynthesis_FASII	Fatty Acids and Lipids	rxn05357|rxn05391|rxn05412|rxn05370|rxn05428|rxn05354|rxn05378|rxn05387|rxn05463|rxn05374|rxn05424|rxn05416|rxn05352|rxn05432|rxn05399|rxn05403|rxn05420|rxn05356|rxn05351|rxn05362|rxn05355|rxn05382|rxn05366|rxn05395|rxn05407|rxn05353
Small acid-soluble spore protein, gamma-type SASP	peg.865	Small_acid-soluble_spore_proteins	Dormancy and Sporulation
Cysteinyl-tRNA synthetase related protein	peg.867
lipoprotein, putative	peg.869|peg.1459|peg.1482
Glutamate-1-semialdehyde aminotransferase (EC 5.4.3.8)	peg.870|peg.2815	Heme_and_Siroheme_Biosynthesis	Cofactors, Vitamins, Prosthetic Groups, Pigments	rxn01629
Thiol peroxidase, Bcp-type (EC 1.11.1.15)	peg.871
Peroxide stress regulator PerR, FUR family	peg.872	Oxidative_stress	Stress Response
CDS_ID OB0907	peg.874
Peptidase E (EC 3.4.11.2)	peg.877
Thiamin biosynthesis protein ThiC	peg.878	Thiamin_biosynthesis	Cofactors, Vitamins, Prosthetic Groups, Pigments	rxn02305
FAD-linked oxidoreductase family	peg.879|peg.3458
positive regulation of extracellular enzyme genes (amyE, aprE, nprE)	peg.880
Catalase (EC 1.11.1.6)	peg.881|peg.3868|peg.3910	Oxidative_stress|Photorespiration_(oxidative_C2_cycle)|Protection_from_Reactive_Oxygen_Species	Stress Response|Carbohydrates	rxn00006
Alkanesulfonates ABC transporter ATP-binding protein	peg.882	Alkanesulfonate_assimilation|Alkanesulfonates_Utilization	Sulfur Metabolism	rxn05621|rxn05594|rxn05656|rxn05552|rxn05599|rxn05512|rxn05585|rxn05620|rxn05172
Alkanesulfonates-binding protein	peg.883	Alkanesulfonate_assimilation|Alkanesulfonates_Utilization	Sulfur Metabolism	rxn05621|rxn05594|rxn05656|rxn05552|rxn05599|rxn05512|rxn05585|rxn05620|rxn05172
Alkanesulfonates transport system permease protein	peg.884	Alkanesulfonate_assimilation|Alkanesulfonates_Utilization	Sulfur Metabolism	rxn05621|rxn05594|rxn05656|rxn05552|rxn05599|rxn05512|rxn05585|rxn05620|rxn05172
Alkanesulfonate monooxygenase (EC 1.14.14.5)	peg.885	Alkanesulfonate_assimilation|Alkanesulfonates_Utilization	Sulfur Metabolism	rxn08471|rxn10067|rxn08468|rxn05737|rxn08467|rxn08469|rxn08470
Predicted transcriptional regulator	peg.889
Iron-sulfur cluster-binding protein	peg.891
Methylase homolog	peg.892|peg.894|peg.895
tRNA (cytosine34-2'-O-)-methyltransferase (EC 2.1.1.-)	peg.893	tRNA_modification_Bacteria	RNA Metabolism	rxn05295
YgaT-like protein	peg.896
serine protein kinase	peg.897
Glycosyltransferase (EC 2.4.1.-)	peg.898|peg.2250
YHBI protein	peg.899
Multidrug resistance protein [function not yet clear]	peg.900	Multidrug_Resistance,_2-protein_version_Found_in_Gram-positive_bacteria	Virulence
Membrane component of multidrug resistance system	peg.901	Multidrug_Resistance,_2-protein_version_Found_in_Gram-positive_bacteria	Virulence
Cold shock protein CspD	peg.910	Cold_shock,_CspA_family_of_proteins	Stress Response
Methionine ABC transporter substrate-binding protein	peg.911|peg.3278	Methionine_Biosynthesis|Methionine_Degradation|Staphylococcal_pathogenicity_islands_SaPI	Amino Acids and Derivatives|Virulence	rxn05219|rxn05183
Proton/sodium-glutamate symport protein	peg.913			rxn05298
Lipoprotein yhcN precursor	peg.915
Endonuclease yhcR precursor (EC 3.1.31.-)	peg.919
Similar to ribosomal large subunit pseudouridine synthase D, Bacillus subtilis YhcT type	peg.921	Ribosome_biogenesis_bacterial|rRNA_modification_Bacteria	Protein Metabolism|RNA Metabolism
hydrolase, haloacid dehalogenase-like family	peg.924|peg.1114|peg.3592|peg.3636
Carbon-nitrogen hydrolase	peg.925|peg.1396
Probable aminotransferase (EC 2.6.-.-)	peg.926
Glycerol uptake operon antiterminator regulatory protein	peg.927	Glycerol_and_Glycerol-3-phosphate_Uptake_and_Utilization	Carbohydrates
Glycerol uptake facilitator protein	peg.928	Dihydroxyacetone_kinases|Glycerol_and_Glycerol-3-phosphate_Uptake_and_Utilization|Glycerol_fermenation_to_1,3-propanediol|Osmoregulation	Carbohydrates|Fatty Acids and Lipids|Stress Response	rxn05581
Glycerol kinase (EC 2.7.1.30)	peg.929	Dihydroxyacetone_kinases|Glycerol_and_Glycerol-3-phosphate_Uptake_and_Utilization|Glycerolipid_and_Glycerophospholipid_Metabolism_in_Bacteria|MLST	Carbohydrates|Fatty Acids and Lipids|Virulence	rxn00615
Aerobic glycerol-3-phosphate dehydrogenase (EC 1.1.99.5)	peg.930	Glycerol_and_Glycerol-3-phosphate_Uptake_and_Utilization|Glycerolipid_and_Glycerophospholipid_Metabolism_in_Bacteria|Respiratory_dehydrogenases_1	Carbohydrates|Fatty Acids and Lipids|Respiration	rxn00616|rxn05739
Phosphomannomutase (EC 5.4.2.8)	peg.931	Alginate_metabolism|Mannose_Metabolism|Perosamine_Synthesis_Vibrio	Cell Wall and Capsule|Carbohydrates	rxn01329
Azoreductase	peg.934
Invasion associated protein p60	peg.937|peg.1946|peg.3486
Nitrite-sensitive transcriptional repressor NsrR	peg.938	Oxidative_stress|Rrf2_family_transcriptional_regulators	Stress Response|RNA Metabolism
Stage V sporulation protein involved in spore cortex synthesis (SpoVR)	peg.940
cell wall lytic activity	peg.942
negative regulation of the citrate synthase I gene (citA)	peg.943
Citrate synthase (si) (EC 2.3.3.1)	peg.944|peg.2917	Glyoxylate_Synthesis|Glyoxylate_bypass|Serine-glyoxylate_cycle|TCA_Cycle	Carbohydrates	rxn00256
sodium-dependent transporter	peg.947|peg.1939
Sigma-M negative effector	peg.951			rxn05295
RNA polymerase sigma-70 factor, ECF subfamily	peg.952
putative aldo/keto reductase	peg.953
1-acyl-sn-glycerol-3-phosphate acyltransferase (EC 2.3.1.51)	peg.954	Glycerolipid_and_Glycerophospholipid_Metabolism_in_Bacteria	Fatty Acids and Lipids	rxn10215|rxn10217|rxn10219|rxn10212|rxn10214|rxn10216|rxn10211|rxn10218|rxn10213
Hemolysins and related proteins containing CBS domains	peg.955|peg.959|peg.2479|peg.2663|peg.3133
HTH-type transcriptional regulator cueR	peg.956
Aspartate/tyrosine/aromatic aminotransferase	peg.957	Aminotransferases:Aromatic_Pathway_and_More,_A_work_in_progress	Amino Acids and Derivatives	rxn00260|rxn00527|rxn00493
Glycerophosphoryl diester phosphodiesterase (EC 3.1.4.46)	peg.962	Glycerol_and_Glycerol-3-phosphate_Uptake_and_Utilization	Carbohydrates	rxn01073|rxn08669|rxn00758
ABC-type amino acid transport system, permease component yhdY	peg.964
NAD-dependent protein deacetylase of SIR2 family	peg.965	NAD_and_NADP_cofactor_biosynthesis_global|NAD_consumption|Protein_Acetylation_and_Deacetylation_in_Bacteria|Pyruvate_metabolism_II:_acetyl-CoA,_acetogenesis_from_pyruvate|Redox-dependent_regulation_of_nucleus_processes	Cofactors, Vitamins, Prosthetic Groups, Pigments|Protein Metabolism|Carbohydrates|Stress Response
Peptidoglycan N-acetylglucosamine deacetylase (EC 3.5.1.-)	peg.966
D-alanine aminotransferase (EC 2.6.1.21)	peg.967	Aminotransferases:Aromatic_Pathway_and_More,_A_work_in_progress|Pyruvate_Alanine_Serine_Interconversions	Amino Acids and Derivatives|Carbohydrates
Na+/H+ antiporter NhaC	peg.968
Stress response protein nhaX	peg.969
ABC transporter, ATP-binding/permease protein	peg.971|peg.972|peg.1434|peg.1435
oxidoreductase, putative	peg.973
Small acid-soluble spore protein, beta-type SASP	peg.975|peg.1999|peg.2960	Small_acid-soluble_spore_proteins	Dormancy and Sporulation
DUF445 domain-containing transmembrane protein	peg.979
DNA alkylation repair enzyme	peg.981
Coproporphyrinogen III oxidase, oxygen-independent (EC 1.3.99.22)	peg.984	Heme_and_Siroheme_Biosynthesis|YgfZ	Cofactors, Vitamins, Prosthetic Groups, Pigments	rxn04704
sodium/hydrogen exchanger family protein	peg.985
trkA domain protein	peg.986
enoyl-CoA hydratase/isomerase family protein	peg.988
ABC transporter, permease protein (putative)	peg.990
DNA repair exonuclease family protein YhaO	peg.991	DNA_repair,_bacterial	DNA Metabolism
DNA double-strand break repair rad50 ATPase	peg.992	Rad50-Mre11::SbcD-SbcC_DNA_Repair_Module	DNA Metabolism
CMP-binding factor	peg.993
negative regulation of sporulation and extracellular proteases genes (aprE, nprE, sin)	peg.999
Substrate-specific component TrpP of tryptophan ECF transporter	peg.1001			rxn05663
Phosphoserine aminotransferase (EC 2.6.1.52)	peg.1002	Aminotransferases:Aromatic_Pathway_and_More,_A_work_in_progress|Glycine_and_Serine_Utilization|Pyridoxin_(Vitamin_B6)_Biosynthesis|Serine_Biosynthesis	Amino Acids and Derivatives|Cofactors, Vitamins, Prosthetic Groups, Pigments	rxn02914|rxn03445
cell-cycle regulation (inhibition of cell division)	peg.1003
regulates both components of the protein secretion apparatus and transcription of secretory proteins	peg.1004|peg.1005
alternate gene name: prsT, yhaB	peg.1006
N-acyl-L-amino acid amidohydrolase (EC 3.5.1.14)	peg.1007			rxn00469
Uncharacterized protein, homolog of B.subtilis yhgC	peg.1010
Penicillin-binding protein 1F (PBP-1F)	peg.1011
Uroporphyrinogen III decarboxylase (EC 4.1.1.37)	peg.1012	Heme_and_Siroheme_Biosynthesis	Cofactors, Vitamins, Prosthetic Groups, Pigments	rxn02288
Ferrochelatase, protoheme ferro-lyase (EC 4.99.1.1)	peg.1013	Heme_and_Siroheme_Biosynthesis	Cofactors, Vitamins, Prosthetic Groups, Pigments	rxn00224
Protoporphyrinogen IX oxidase, aerobic (EC 1.3.3.4)	peg.1014	Heme_and_Siroheme_Biosynthesis	Cofactors, Vitamins, Prosthetic Groups, Pigments	rxn02304
Phage infection protein	peg.1016
3-oxoacyl-[acyl-carrier-protein] synthase III (EC 2.3.1.41)	peg.1017			rxn05460|rxn05413|rxn05348|rxn05346|rxn05344|rxn05350|rxn05349|rxn05396|rxn05363|rxn05388|rxn05429|rxn05359|rxn05367|rxn05417|rxn05371|rxn05347|rxn05400|rxn05425|rxn05421|rxn05392|rxn05409|rxn05404|rxn05375|rxn05345|rxn05379|rxn05384|rxn05343
Deblocking aminopeptidase (EC 3.4.11.-)	peg.1020	Protein_degradation	Protein Metabolism
Sodium/glutamate symport protein	peg.1022			rxn05298|rxn05297
Metal-dependent hydrolase (EC 3.-.-.-)	peg.1024
Lipoate-protein ligase A	peg.1025|peg.2457|peg.3770	Dehydrogenase_complexes|Glycine_cleavage_system|Lipoic_acid_metabolism	Carbohydrates|Amino Acids and Derivatives|Cofactors, Vitamins, Prosthetic Groups, Pigments	rxn07584|rxn07585
oxidoreductase ylbE	peg.1026
peptidase, M48 family	peg.1029
serine alkaline protease (subtilisin E)	peg.1030
Alcohol dehydrogenase (EC 1.1.1.1)	peg.1032|peg.1847|peg.2704	Fermentations:_Lactate|Fermentations:_Mixed_acid|Glycerolipid_and_Glycerophospholipid_Metabolism_in_Bacteria	Carbohydrates|Fatty Acids and Lipids	rxn00543|rxn00763
Predicted broad substrate specificity phosphatase	peg.1034
3-ketoacyl-CoA thiolase (EC 2.3.1.16)	peg.1035|peg.3288	Biotin_biosynthesis|Isoleucine_degradation|Serine-glyoxylate_cycle|n-Phenylalkanoic_acid_degradation	Cofactors, Vitamins, Prosthetic Groups, Pigments|Amino Acids and Derivatives|Carbohydrates|Metabolism of Aromatic Compounds	rxn03248|rxn06510|rxn00676|rxn02804|rxn00874|rxn03243|rxn00178|rxn02680
Acetyl-CoA acetyltransferase (EC 2.3.1.9)	peg.1035|peg.3288	Acetyl-CoA_fermentation_to_Butyrate|Anaerobic_benzoate_metabolism|Archaeal_lipids|Butanol_Biosynthesis|Glyoxylate_bypass|Isoprenoid_Biosynthesis|MLST|Mevalonate_Branch_of_Isoprenoid_Biosynthesis	Carbohydrates|Metabolism of Aromatic Compounds|Fatty Acids and Lipids|Cofactors, Vitamins, Prosthetic Groups, Pigments|Virulence	rxn03248|rxn06510|rxn00676|rxn02804|rxn00874|rxn03243|rxn00178|rxn02680
Substrate-specific component BioY of biotin ECF transporter	peg.1037|peg.3209	Biotin_biosynthesis	Cofactors, Vitamins, Prosthetic Groups, Pigments	rxn05223
oxidoreductase	peg.1039
activation of the expression of late competence genes involved in DNA-binding and uptake and in recombination	peg.1042
final autoregulatory control switch prior to competence development	peg.1042
Na+/solute symporter	peg.1045|peg.1962
Alkaline phosphatase like protein	peg.1048
Oxygenase	peg.1050
Glucose/mannose:H+ symporter GlcP	peg.1052	Trehalose_Uptake_and_Utilization	Carbohydrates	rxn05611|rxn05573
NTD biosynthesis operon putative oxidoreductase NtdC (EC 1.-.-.-)	peg.1053	Neotrehalosadiamine_(NTD)_Biosynthesis_Operon	Carbohydrates
NTD biosynthesis operon putative hydrolase NtdB (EC 3.-.-.-)	peg.1054	Neotrehalosadiamine_(NTD)_Biosynthesis_Operon	Carbohydrates
NTD biosynthesis operon protein NtdA	peg.1055	Neotrehalosadiamine_(NTD)_Biosynthesis_Operon	Carbohydrates
NTD biosynthesis operon regulator NtdR	peg.1056	Neotrehalosadiamine_(NTD)_Biosynthesis_Operon	Carbohydrates
Putative ammonia monooxygenase	peg.1057
Oligopeptide ABC transporter, periplasmic oligopeptide-binding protein oppA (TC 3.A.1.5.1)	peg.1059|peg.1139|peg.1144	ABC_transporter_oligopeptide_(TC_3.A.1.5.1)	Membrane Transport
ATP-dependent nuclease, subunit B	peg.1062	ATP-dependent_Nuclease	DNA Metabolism
ATP-dependent nuclease, subunit A	peg.1063	ATP-dependent_Nuclease	DNA Metabolism
Exonuclease SbcD	peg.1064	DNA_repair,_bacterial	DNA Metabolism
Exonuclease SbcC	peg.1065	DNA_repair,_bacterial	DNA Metabolism
Protein GerPF, required for proper assembly of spore coat, mutations lead to super-dormant spore	peg.1067
Protein GerPE, required for proper assembly of spore coat, mutations lead to super-dormant spore	peg.1068
Protein GerPD, required for proper assembly of spore coat, mutations lead to super-dormant spore	peg.1069
Protein GerPC, required for proper assembly of spore coat, mutations lead to super-dormant spore	peg.1070
Protein GerPB, required for proper assembly of spore coat, mutations lead to super-dormant spore	peg.1071
Protein GerPA, required for proper assembly of spore coat, mutations lead to super-dormant spore	peg.1072
Fumarylacetoacetate hydrolase family protein	peg.1075	Central_meta-cleavage_pathway_of_aromatic_compound_degradation|Pterin_carbinolamine_dehydratase|Pterin_metabolism_3	Metabolism of Aromatic Compounds|Cofactors, Vitamins, Prosthetic Groups, Pigments
Uncharacterized protein UPF0344	peg.1076
cell wall-associated protein precursor (CWBP23, CWBP52)	peg.1077
Uncharacterized protein yisN, only in Bacillus	peg.1078
Asparagine synthetase [glutamine-hydrolyzing] (EC 6.3.5.4)	peg.1079|peg.3057|peg.3997	Glutamine,_Glutamate,_Aspartate_and_Asparagine_Biosynthesis	Amino Acids and Derivatives	rxn00416
Phytoene synthase (EC 2.5.1.32)	peg.1080	Carotenoids	Cofactors, Vitamins, Prosthetic Groups, Pigments	rxn05031|rxn01489|rxn02945
Na+ driven multidrug efflux pump	peg.1081|peg.1841|peg.2177
putative transcriptional regulator	peg.1082|peg.1466
Predicted transcriptional regulator of the myo-inositol catabolism operon	peg.1083	Inositol_catabolism	Carbohydrates
Myo-inositol 2-dehydrogenase like (EC 1.1.1.18)	peg.1084			rxn00879
DinB protein	peg.1085
pentapeptide repeat family protein	peg.1089
Adenylylsulfate kinase (EC 2.7.1.25)	peg.1091|peg.1562	Cysteine_Biosynthesis|Inorganic_Sulfur_Assimilation|O-Methyl_Phosphoramidate_Capsule_Modification_in_Campylobacter|Sulfate_assimilation|Superpathway_of_cysteine_biosynthesis	Amino Acids and Derivatives|Sulfur Metabolism|Cell Wall and Capsule	rxn00361
Sulfate adenylyltransferase, dissimilatory-type (EC 2.7.7.4)	peg.1092|peg.1561	Inorganic_Sulfur_Assimilation|Sulfate_assimilation	Sulfur Metabolism	rxn00379
Adenylyl-sulfate reductase [thioredoxin] (EC 1.8.4.10)	peg.1093|peg.1559	Inorganic_Sulfur_Assimilation	Sulfur Metabolism	rxn05239|rxn05256
Phosphoadenylyl-sulfate reductase [thioredoxin] (EC 1.8.4.8)	peg.1093|peg.1559	Cysteine_Biosynthesis|Inorganic_Sulfur_Assimilation|Superpathway_of_cysteine_biosynthesis	Amino Acids and Derivatives|Sulfur Metabolism	rxn05239|rxn05256
Probable 2-phosphosulfolactate phosphatase (EC 3.1.3.71)	peg.1094			rxn04036
Phosphosulfolactate synthase (EC 4.4.1.19)	peg.1095	coenzyme_M_biosynthesis	Cofactors, Vitamins, Prosthetic Groups, Pigments	rxn07307
putative mandelate racemase	peg.1097
5,10-methylenetetrahydrofolate reductase (EC 1.5.1.20)	peg.1101	5-FCL-like_protein|Methionine_Biosynthesis|One-carbon_metabolism_by_tetrahydropterines|Serine-glyoxylate_cycle|YgfZ	Cofactors, Vitamins, Prosthetic Groups, Pigments|Amino Acids and Derivatives|Carbohydrates	rxn00910
Homolog of homocysteine-binding domain	peg.1101			rxn00910
Protein yajQ	peg.1102
S1 RNA binding domain	peg.1103
extracellular neutral protease B	peg.1110
DegV family protein	peg.1111|peg.3554
intracellular proteinase inhibitor BsuPI	peg.1113
Putative hydrolase of the alpha/beta superfamily	peg.1115
PaaD-like protein involved in Fe-S cluster assembly	peg.1116
probably aromatic ring hydroxylating enzyme, evidenced by COGnitor	peg.1116
oxidoreductase, FAD-binding	peg.1118
Multidrug resistance protein B	peg.1119|peg.2378|peg.3038
N-acetyl-gamma-glutamyl-phosphate reductase (EC 1.2.1.38)	peg.1120	Arginine_Biosynthesis|Arginine_Biosynthesis_extended	Amino Acids and Derivatives	rxn02465
Glutamate N-acetyltransferase (EC 2.3.1.35)	peg.1121	Arginine_Biosynthesis|Arginine_Biosynthesis_extended	Amino Acids and Derivatives	rxn00192|rxn01636
N-acetylglutamate synthase (EC 2.3.1.1)	peg.1121	Arginine_Biosynthesis|Arginine_Biosynthesis_extended	Amino Acids and Derivatives	rxn00192|rxn01636
Acetylglutamate kinase (EC 2.7.2.8)	peg.1122	Arginine_Biosynthesis|Arginine_Biosynthesis_extended	Amino Acids and Derivatives	rxn01917
Acetylornithine aminotransferase (EC 2.6.1.11)	peg.1123	Arginine_Biosynthesis|Arginine_Biosynthesis_extended	Amino Acids and Derivatives	rxn01637
Carbamoyl-phosphate synthase small chain (EC 6.3.5.5)	peg.1124|peg.1553	Macromolecular_synthesis_operon	Macromolecular Synthesis	rxn00414
Carbamoyl-phosphate synthase large chain (EC 6.3.5.5)	peg.1125|peg.1554	Macromolecular_synthesis_operon	Macromolecular Synthesis	rxn00414
Ornithine carbamoyltransferase (EC 2.1.3.3)	peg.1126	Arginine_Biosynthesis|Arginine_Biosynthesis_extended|Arginine_Deiminase_Pathway|Arginine_and_Ornithine_Degradation	Amino Acids and Derivatives	rxn01019
positive regulator of comK	peg.1131
3-oxoacyl-[acyl-carrier-protein] synthase, KASIII (EC 2.3.1.41)	peg.1134	Fatty_Acid_Biosynthesis_FASII	Fatty Acids and Lipids	rxn05460|rxn05413|rxn05348|rxn05346|rxn05344|rxn05350|rxn05349|rxn05396|rxn05363|rxn05388|rxn05429|rxn05359|rxn05367|rxn05417|rxn05371|rxn05347|rxn05400|rxn05425|rxn05421|rxn05392|rxn05409|rxn05404|rxn05375|rxn05345|rxn05379|rxn05384|rxn05343
3-oxoacyl-[acyl-carrier-protein] synthase, KASII (EC 2.3.1.41)	peg.1135	Fatty_Acid_Biosynthesis_FASII|Unsaturated_Fatty_Acid_Metabolism|mycolic_acid_synthesis	Fatty Acids and Lipids|Cell Wall and Capsule	rxn05460|rxn05413|rxn05348|rxn05346|rxn05344|rxn05350|rxn05349|rxn05396|rxn05363|rxn05388|rxn05429|rxn05359|rxn05367|rxn05417|rxn05371|rxn05347|rxn05400|rxn05425|rxn05421|rxn05392|rxn05409|rxn05404|rxn05375|rxn05345|rxn05379|rxn05384|rxn05343
Oligopeptide transport ATP-binding protein oppD (TC 3.A.1.5.1)	peg.1137|peg.1147	ABC_transporter_oligopeptide_(TC_3.A.1.5.1)	Membrane Transport
Oligopeptide transport ATP-binding protein oppF (TC 3.A.1.5.1)	peg.1138|peg.1148|peg.1302	ABC_transporter_oligopeptide_(TC_3.A.1.5.1)	Membrane Transport
oligopeptide transport	peg.1140
Oligopeptide transport system permease protein oppC (TC 3.A.1.5.1)	peg.1141|peg.1146	ABC_transporter_oligopeptide_(TC_3.A.1.5.1)	Membrane Transport
Tryptophanyl-tRNA synthetase (EC 6.1.1.2)	peg.1143	tRNA_aminoacylation	Protein Metabolism	rxn05296
Oligopeptide transport system permease protein oppB (TC 3.A.1.5.1)	peg.1145	ABC_transporter_oligopeptide_(TC_3.A.1.5.1)	Membrane Transport
Arsenate reductase family protein	peg.1151|peg.2481			rxn08171
Negative regulator of genetic competence MecA	peg.1153|peg.2301	Gram_Positive_Competence	DNA Metabolism
Competence protein CoiA	peg.1154	Gram_Positive_Competence	DNA Metabolism
Oligoendopeptidase F (EC 3.4.24.-)	peg.1155
YjbH-like, GTP pyrophosphokinase domain	peg.1156
Hemoglobin-like protein HbO	peg.1157
Soluble lytic murein transglycosylase and related regulatory proteins (some contain LysM/invasin domains)	peg.1158
Adenylate cyclase	peg.1159			rxn00065
GTP pyrophosphokinase (EC 2.7.6.5)	peg.1161			rxn00303
NAD kinase (EC 2.7.1.23)	peg.1162	NAD_and_NADP_cofactor_biosynthesis_global	Cofactors, Vitamins, Prosthetic Groups, Pigments	rxn10057|rxn10060|rxn10056|rxn10058|rxn10059|rxn00077
Similar to ribosomal large subunit pseudouridine synthase D, Bacillus subtilis YjbO type	peg.1163	Ribosome_biogenesis_bacterial|rRNA_modification_Bacteria	Protein Metabolism|RNA Metabolism
serine/threonine protein phosphatase	peg.1164
Na+/H+ antiporter	peg.1165
Thiaminase II (EC 3.5.99.2)	peg.1166	Thiamin_biosynthesis	Cofactors, Vitamins, Prosthetic Groups, Pigments	rxn01537
Thiamin-phosphate pyrophosphorylase (EC 2.5.1.3)	peg.1167|peg.3834	Thiamin_biosynthesis	Cofactors, Vitamins, Prosthetic Groups, Pigments	rxn02305
Glycine oxidase ThiO (EC 1.4.3.19)	peg.1168	Thiamin_biosynthesis	Cofactors, Vitamins, Prosthetic Groups, Pigments	rxn04092|rxn00269
Sulfur carrier protein ThiS	peg.1169	Thiamin_biosynthesis	Cofactors, Vitamins, Prosthetic Groups, Pigments
Thiazole biosynthesis protein ThiG	peg.1170	Thiamin_biosynthesis	Cofactors, Vitamins, Prosthetic Groups, Pigments
Sulfur carrier protein adenylyltransferase ThiF	peg.1171	Thiamin_biosynthesis	Cofactors, Vitamins, Prosthetic Groups, Pigments
Phosphomethylpyrimidine kinase (EC 2.7.4.7)	peg.1172|peg.3807	Thiamin_biosynthesis	Cofactors, Vitamins, Prosthetic Groups, Pigments	rxn03108
Enoyl-[acyl-carrier-protein] reductase [NADH] (EC 1.3.1.9)	peg.1173	Fatty_Acid_Biosynthesis_FASII|mycolic_acid_synthesis	Fatty Acids and Lipids|Cell Wall and Capsule	rxn05323|rxn05448|rxn05441|rxn05328|rxn05445|rxn05446|rxn05435|rxn05326|rxn05437|rxn05324|rxn05464|rxn05322|rxn05439|rxn05443|rxn05434|rxn05442|rxn05436|rxn05447|rxn05438|rxn05327|rxn05450|rxn05440|rxn05444|rxn05433|rxn05325|rxn05449
Spore coat protein Z	peg.1175	Bsub-Spore-Coat	Cell Wall and Capsule
Spore coat protein Y	peg.1176	Bsub-Spore-Coat	Cell Wall and Capsule
Spore coat protein X	peg.1177	Bsub-Spore-Coat	Cell Wall and Capsule
Spore coat protein W	peg.1178	Bsub-Spore-Coat	Cell Wall and Capsule
Spore coat protein V	peg.1179	Bsub-Spore-Coat	Cell Wall and Capsule
putative ATP-dependent DNA helicase YjcD	peg.1183	DNA_repair,_bacterial_UvrD_and_related_helicases	DNA Metabolism
2'-5' RNA ligase (EC 6.5.1.-)	peg.1186
Acetyl esterase (EC 3.1.1.-)	peg.1187
Cystathionine gamma-synthase (EC 2.5.1.48)	peg.1188	Methionine_Biosynthesis	Amino Acids and Derivatives	rxn00740|rxn01816
Cystathionine beta-lyase (EC 4.4.1.8)	peg.1189	Methionine_Biosynthesis	Amino Acids and Derivatives	rxn00950|rxn00566
Ribosomal-protein-S5p-alanine acetyltransferase	peg.1190	Ribosome_biogenesis_bacterial	Protein Metabolism
DUF819 domain-containing protein	peg.1191
YJCO protein	peg.1194
YJCR protein	peg.1197
3-oxoacyl-[acyl-carrier protein] reductase paralog (EC 1.1.1.100)	peg.1199|peg.3295
Activator of the mannose operon (transcriptional antiterminator), BglG family	peg.1201	Mannose_Metabolism	Carbohydrates
PTS system, mannose-specific IIA component (EC 2.7.1.69)	peg.1202	Mannose_Metabolism|Sialic_Acid_Metabolism	Carbohydrates|Cell Wall and Capsule	rxn05610
PTS system, mannose-specific IIB component (EC 2.7.1.69)	peg.1202	Mannose_Metabolism|Sialic_Acid_Metabolism	Carbohydrates|Cell Wall and Capsule	rxn05610
PTS system, mannose-specific IIC component (EC 2.7.1.69)	peg.1202	Mannose_Metabolism|Sialic_Acid_Metabolism	Carbohydrates|Cell Wall and Capsule	rxn05610
Transcriptional regulator	peg.1207|peg.2714|peg.3526
Heme O synthase, protoheme IX farnesyltransferase (EC 2.5.1.-) COX10-CtaB	peg.1209|peg.1490			rxn08707
Spore coat protein T precursor	peg.1210	Bsub-Spore-Coat	Cell Wall and Capsule
polysaccharide deacetylase family protein	peg.1211
Formate dehydrogenase related protein	peg.1217|peg.2725
MutT/nudix family protein	peg.1220
putative cytochrome P450 hydroxylase	peg.1222|peg.1727|peg.2676|peg.3022
amino acid ABC transporter ATP-binding protein	peg.1226
Cupin domain-containing protein	peg.1228
NADH dehydrogenase (EC 1.6.99.3)	peg.1230|peg.3216|peg.3226	Carboxysome|Respiratory_dehydrogenases_1	Carbohydrates|Respiration	rxn05747
Uronate isomerase (EC 5.3.1.12)	peg.1231	D-Galacturonate_Utilization|Entner-Doudoroff_Pathway	Carbohydrates	rxn01457|rxn01080
Melibiose carrier protein, Na+/melibiose symporter	peg.1232	Melibiose_Utilization	Carbohydrates	rxn05612
(R)-2-hydroxyacid dehydrogenase, similar to L-sulfolactate dehydrogenase (EC 1.1.1.272)	peg.1233	Glyoxylate_bypass	Carbohydrates	rxn00248
Oxidoreductase, zinc-binding dehydrogenase family (EC 1.1.1.-)	peg.1234
Mannonate dehydratase (EC 4.2.1.8)	peg.1235	D-Galacturonate_Utilization|Entner-Doudoroff_Pathway	Carbohydrates	rxn03885
D-mannonate oxidoreductase (EC 1.1.1.57)	peg.1236	D-Galacturonate_Utilization|Entner-Doudoroff_Pathway	Carbohydrates	rxn01775
Hexuronate transporter	peg.1237	Alginate_metabolism|D-Galacturonate_Utilization	Cell Wall and Capsule|Carbohydrates	rxn05574|rxn05673
Hexuronate utilization operon transcriptional repressor ExuR	peg.1238	D-Galacturonate_Utilization	Carbohydrates
Altronate oxidoreductase (EC 1.1.1.58)	peg.1239	D-Galacturonate_Utilization	Carbohydrates	rxn01857
Altronate hydrolase (EC 4.2.1.7)	peg.1240	D-Galacturonate_Utilization|Entner-Doudoroff_Pathway	Carbohydrates	rxn01122
prevents sporulation by dephosphorylating Spo0F-P (and thus the phosphorelay)	peg.1244
inhibitor of the activity of phosphatase RapA	peg.1245
involved in defective prophage PBSX-mediated lysis	peg.1247
DUF1696 domain-containing protein	peg.1248
phage-related replication protein	peg.1249
alternate gene name: ykxA PBSX prophage	peg.1251
negative regulation of the defective prophage PBSX genes	peg.1252
alternate gene name: ykxB PBSX prophage	peg.1253
Phage-like element PBSX protein xkdC	peg.1254
alternate gene name: ykxD PBSX prophage	peg.1255
PBSX prophage	peg.1256|peg.1260|peg.1261|peg.1262|peg.1263|peg.1264|peg.1265|peg.1266|peg.1267|peg.1268|peg.1269|peg.1270|peg.1271|peg.1272|peg.1273|peg.1274|peg.1275|peg.1277|peg.1278|peg.1279
required for expression of the PBSX late operon	peg.1257
Phage terminase small subunit	peg.1258
PBSX defective prophage terminase (large subunit)	peg.1259
protein	peg.1276|peg.1930|peg.2098
lytic exoenzyme associated with defective prophage PBSX	peg.1280
involved in cell lysis upon induction of defective prophage PBSX	peg.1281|peg.1282
major role in defective prophage PBSX-mediated lysis	peg.1283
disruption blocks sporulation after septum formation	peg.1284
alternate gene name: ykaC lethal when synthesized during vegetative growth in the absence of SpoIISB	peg.1285
Probable low-affinity inorganic phosphate transporter	peg.1286			rxn05312
amino acid permease family protein	peg.1288|peg.3056
putative integral membrane protein	peg.1290|peg.3361|peg.4055
Glycosyltransferase	peg.1291|peg.3438|peg.3440
Serine protease, DegP/HtrA, do-like (EC 3.4.21.-)	peg.1292|peg.4042	HtrA_and_Sec_secretion	Protein Metabolism
Pyrroline-5-carboxylate reductase (EC 1.5.1.2), ProG-like	peg.1293	Proline,_4-hydroxyproline_uptake_and_utilization|Proline_Synthesis	Amino Acids and Derivatives	rxn00929|rxn00931
D-aminopeptidase	peg.1294			rxn07466
Dipeptide transport system permease protein dppB (TC 3.A.1.5.2)	peg.1295	ABC_transporter_dipeptide_(TC_3.A.1.5.2)	Membrane Transport	rxn05536|rxn05544|rxn05534|rxn05539|rxn05541|rxn05547|rxn05546|rxn05537|rxn05542|rxn05535|rxn05543|rxn05533|rxn05545|rxn05538|rxn05540
Dipeptide transport system permease protein dppC (TC 3.A.1.5.2)	peg.1296	ABC_transporter_dipeptide_(TC_3.A.1.5.2)	Membrane Transport	rxn05536|rxn05544|rxn05534|rxn05539|rxn05541|rxn05547|rxn05546|rxn05537|rxn05542|rxn05535|rxn05543|rxn05533|rxn05545|rxn05538|rxn05540
Dipeptide transport ATP-binding protein dppD (TC 3.A.1.5.2)	peg.1297	ABC_transporter_dipeptide_(TC_3.A.1.5.2)	Membrane Transport	rxn05536|rxn05544|rxn05534|rxn05539|rxn05541|rxn05547|rxn05546|rxn05537|rxn05542|rxn05535|rxn05543|rxn05533|rxn05545|rxn05538|rxn05540
Dipeptide-binding ABC transporter, periplasmic substrate-binding component (TC 3.A.1.5.2)	peg.1298	ABC_transporter_dipeptide_(TC_3.A.1.5.2)	Membrane Transport	rxn05536|rxn05544|rxn05534|rxn05539|rxn05541|rxn05547|rxn05546|rxn05537|rxn05542|rxn05535|rxn05543|rxn05533|rxn05545|rxn05538|rxn05540
Muramoyltetrapeptide carboxypeptidase (EC 3.4.17.13)	peg.1299
L-alanine-DL-glutamate epimerase	peg.1300			rxn08100
NLP/P60 family protein	peg.1301
6-phosphogluconolactonase (EC 3.1.1.31)	peg.1303	Entner-Doudoroff_Pathway|Formaldehyde_assimilation:_Ribulose_monophosphate_pathway|Pentose_phosphate_pathway	Carbohydrates	rxn01476
NG,NG-dimethylarginine dimethylaminohydrolase 1 (EC 3.5.3.18)	peg.1304			rxn01819
Acyl-CoA hydrolase (EC 3.1.2.20)	peg.1305
Flavohemoprotein (Hemoglobin-like protein) (Flavohemoglobin) (Nitric oxide dioxygenase) (EC 1.14.12.17)	peg.1306			rxn03991|rxn03990
Quaternary ammonium compound-resistance protein sugE	peg.1311|peg.1312|peg.3455|peg.3456
Formyltetrahydrofolate deformylase (EC 3.5.1.10)	peg.1313	5-FCL-like_protein|One-carbon_metabolism_by_tetrahydropterines	Cofactors, Vitamins, Prosthetic Groups, Pigments|Carbohydrates	rxn00691
Glutamate 5-kinase (EC 2.7.2.11)	peg.1314|peg.1851	Iojap|Proline,_4-hydroxyproline_uptake_and_utilization|Proline_Synthesis	Protein Metabolism|Amino Acids and Derivatives	rxn00179
Gamma-glutamyl phosphate reductase (EC 1.2.1.41)	peg.1315	Iojap|Proline,_4-hydroxyproline_uptake_and_utilization|Proline_Synthesis|YgfZ	Protein Metabolism|Amino Acids and Derivatives|Cofactors, Vitamins, Prosthetic Groups, Pigments	rxn02373
Organic hydroperoxide resistance protein	peg.1316|peg.1318	Oxidative_stress	Stress Response
Guanine deaminase (EC 3.5.4.3)	peg.1319	Purine_conversions	Nucleosides and Nucleotides	rxn01225
5-methyltetrahydropteroyltriglutamate--homocysteine methyltransferase (EC 2.1.1.14)	peg.1320	Methionine_Biosynthesis	Amino Acids and Derivatives	rxn00693
Major intracellular serine protease precursor (EC 3.4.21.-)	peg.1321
Transmembrane component YkoC of energizing module of thiamin-regulated ECF transporter for HydroxyMethylPyrimidine	peg.1323	Thiamin_biosynthesis	Cofactors, Vitamins, Prosthetic Groups, Pigments	rxn05177
Duplicated ATPase component YkoD of energizing module of thiamin-regulated ECF transporter for HydroxyMethylPyrimidine	peg.1324			rxn05177
Substrate-specific component YkoE of thiamin-regulated ECF transporter for HydroxyMethylPyrimidine	peg.1325	Thiamin_biosynthesis	Cofactors, Vitamins, Prosthetic Groups, Pigments	rxn05177
Additional substrate-binding component of thiamin-regulated ECF transporter for HydroxyMethylPyrimidine	peg.1326	Thiamin_biosynthesis	Cofactors, Vitamins, Prosthetic Groups, Pigments	rxn05177
YKOI	peg.1329
YKOJ	peg.1330
Magnesium transporter	peg.1332			rxn05616
global nitrogen regulation (positive regulation of nrgAB, nasB, gabP, ureABC	peg.1333
negative regulation of glnRA)	peg.1333
1,2-diacylglycerol 3-glucosyltransferase (EC 2.4.1.157)	peg.1337			rxn10283|rxn10286|rxn10288|rxn10281|rxn10280|rxn10285|rxn10287|rxn10282|rxn10284
phosphoesterase	peg.1339
alternate gene name: ykoR	peg.1340
ATP-dependent DNA ligase (EC 6.5.1.1) clustered with Ku protein, LigD	peg.1342	Nonhomologous_End-Joining_in_Bacteria	DNA Metabolism	rxn05294
Ku domain protein	peg.1343	Nonhomologous_End-Joining_in_Bacteria	DNA Metabolism
Predicted signal transduction protein	peg.1344	Motility_of_Campylobacter	Motility and Chemotaxis
membrane protein, TerC family	peg.1346
RNA polymerase sigma-54 factor RpoN	peg.1347|peg.3426	Flagellum|Motility_of_Campylobacter|Transcription_initiation,_bacterial_sigma_factors	Motility and Chemotaxis|RNA Metabolism
Small acid-soluble spore protein, alpha/beta family, SASP_6	peg.1349	Small_acid-soluble_spore_proteins	Dormancy and Sporulation
heat shock protein	peg.1351
Potassium uptake protein, integral membrane component, KtrD	peg.1352			rxn05595
Methylthioribose-1-phosphate isomerase (EC 5.3.1.23)	peg.1357	Methionine_Salvage	Amino Acids and Derivatives	rxn03057
5-methylthioribose kinase (EC 2.7.1.100)	peg.1358	Methionine_Salvage	Amino Acids and Derivatives	rxn02894
Aliphatic amidase amiE (EC 3.5.1.4)	peg.1359			rxn02222|rxn02275|rxn01843|rxn03869|rxn00231|rxn03839
Glutamine-dependent 2-keto-4-methylthiobutyrate transaminase	peg.1360	Methionine_Salvage	Amino Acids and Derivatives	rxn05108
2,3-diketo-5-methylthiopentyl-1-phosphate enolase	peg.1361	Calvin-Benson_cycle|Methionine_Salvage	Carbohydrates|Amino Acids and Derivatives	rxn05105
2-hydroxy-3-keto-5-methylthiopentenyl-1-phosphate phosphatase	peg.1362	Methionine_Salvage	Amino Acids and Derivatives	rxn05106
Methylthioribulose-1-phosphate dehydratase (EC 4.2.1.109)	peg.1363	Methionine_Salvage	Amino Acids and Derivatives	rxn05104
1,2-dihydroxy-3-keto-5-methylthiopentene dioxygenase (EC 1.13.11.54)	peg.1364	Methionine_Salvage	Amino Acids and Derivatives	rxn05092|rxn05091
DUF1232 domain-containing protein	peg.1365
Spo0E regulatory protein, specific dephosphorylation of Spo0A-P (stage 0 sporulation)	peg.1366
small membrane protein	peg.1367
sensor histidine kinase KinD	peg.1368
Flagellar motor rotation protein MotB	peg.1370|peg.2975	Flagellum|Motility_of_Campylobacter	Motility and Chemotaxis
Flagellar motor rotation protein MotA	peg.1371|peg.2976	Flagellum|Motility_of_Campylobacter	Motility and Chemotaxis
ATP-dependent Clp protease-like	peg.1372
Queuosine Biosynthesis QueC ATPase	peg.1374	Queuosine-Archaeosine_Biosynthesis|YgfZ|tRNA_modification_Archaea_Henri|tRNA_modification_Bacteria	RNA Metabolism|Cofactors, Vitamins, Prosthetic Groups, Pigments
Queuosine biosynthesis QueD, PTPS-I	peg.1375	Methanopterin_biosynthesis2|Queuosine-Archaeosine_Biosynthesis|tRNA_modification_Bacteria	Cofactors, Vitamins, Prosthetic Groups, Pigments|RNA Metabolism
Queuosine Biosynthesis QueE Radical SAM	peg.1376	Queuosine-Archaeosine_Biosynthesis|tRNA_modification_Archaea_Henri|tRNA_modification_Bacteria	RNA Metabolism
NADPH dependent preQ0 reductase	peg.1377	Queuosine-Archaeosine_Biosynthesis|tRNA_modification_Archaea_Henri|tRNA_modification_Bacteria	RNA Metabolism
oxidoreductase, short-chain dehydrogenase-reductase family (putativesecrete)	peg.1379
Uncharacterized protein YkvT, NOT involved in spore germination	peg.1384
Stage V sporulation protein B	peg.1385|peg.2770
Sporulation thiol-disulfide oxidoreductase StoA precursor (Stage IV sporulation protein H)	peg.1386
Copper-translocating P-type ATPase (EC 3.6.3.4)	peg.1387|peg.3355|peg.3356	Terminal_cytochrome_C_oxidases|Terminal_cytochrome_C_oxidases_copy	Respiration	rxn05150|rxn05516|rxn10343|rxn10344|rxn05528
Lead, cadmium, zinc and mercury transporting ATPase (EC 3.6.3.3) (EC 3.6.3.5)	peg.1387|peg.3355			rxn05150|rxn05516|rxn10343|rxn10344
Xaa-Pro dipeptidase (EC 3.4.13.9)	peg.1388
sugar-binding transcriptional regulator, LacI family	peg.1389|peg.4093
Transcription antiterminator GlcT	peg.1390
PTS system, glucose-specific IIA component (EC 2.7.1.69)	peg.1391|peg.2228	Trehalose_Uptake_and_Utilization	Carbohydrates	rxn05226
PTS system, glucose-specific IIB component (EC 2.7.1.69)	peg.1391	Trehalose_Uptake_and_Utilization	Carbohydrates	rxn05226
PTS system, glucose-specific IIC component (EC 2.7.1.69)	peg.1391	Trehalose_Uptake_and_Utilization	Carbohydrates	rxn05226
Phosphocarrier protein of PTS system	peg.1392	Fructose_and_Mannose_Inducible_PTS|Galactose-inducible_PTS|Mannitol_Utilization|Sucrose-specific_PTS	Membrane Transport|Carbohydrates	rxn05569|rxn05226|rxn05560|rxn05485|rxn05647|rxn02005|rxn05610|rxn05655|rxn05617|rxn05607|rxn05501
Phosphoenolpyruvate-protein phosphotransferase of PTS system (EC 2.7.3.9)	peg.1393	Fructose_and_Mannose_Inducible_PTS|Galactose-inducible_PTS|Mannitol_Utilization|Sucrose-specific_PTS	Membrane Transport|Carbohydrates	rxn05569|rxn05226|rxn05485|rxn05647|rxn02005|rxn05610|rxn05655|rxn05617|rxn05607|rxn05501
regulation of the spore photoproduct lyase operon (splAB)	peg.1394
Spore photoproduct lyase (EC 4.1.99.-)	peg.1395	YgfZ	Cofactors, Vitamins, Prosthetic Groups, Pigments	rxn04454|rxn04712
chemotaxis deficiency toward cysteine, proline, threonine, glycine, serine, lysine, valine and arginine	peg.1397
2-hydroxy-3-oxopropionate reductase (EC 1.1.1.60)	peg.1398	D-galactarate,_D-glucarate_and_D-glycerate_catabolism|Glycerate_metabolism|Photorespiration_(oxidative_C2_cycle)	Carbohydrates	rxn01281|rxn01280
penicillin-binding protein	peg.1400
Sporulation kinase A (EC 2.7.13.3)	peg.1401
N-acetyl-L,L-diaminopimelate aminotransferase (EC 2.6.1.-)	peg.1402	Lysine_Biosynthesis_DAP_Pathway	Amino Acids and Derivatives	rxn03086
Chemotaxis protein CheV (EC 2.7.3.-)	peg.1403	Motility_of_Campylobacter	Motility and Chemotaxis
Protein erfK/srfK precursor	peg.1406|peg.2398
Ser/Thr protein phosphatase family protein	peg.1407
2,4-dienoyl-CoA reductase, mitochondrial precursor (EC 1.3.1.34)	peg.1408
putative peptidoglycan binding domain protein	peg.1409
EAL-domain protein	peg.1411
DUF458 domain-containing protein	peg.1413
Flavodoxin	peg.1417|peg.1419	Flavodoxin	Cofactors, Vitamins, Prosthetic Groups, Pigments
2,3,4,5-tetrahydropyridine-2,6-dicarboxylate N-acetyltransferase (EC 2.3.1.89)	peg.1420	Lysine_Biosynthesis_DAP_Pathway	Amino Acids and Derivatives	rxn03030
N-acetyl-L,L-diaminopimelate deacetylase (EC 3.5.1.47)	peg.1421	Lysine_Biosynthesis_DAP_Pathway	Amino Acids and Derivatives	rxn01972
Alkyl hydroperoxide reductase subunit C-like protein	peg.1424	Oxidative_stress|Rubrerythrin	Stress Response
Sporulation protein Cse15	peg.1427
molybdopterin-guanine dinucleotide biosynthesis protein A	peg.1428
Molybdopterin biosynthesis protein B	peg.1429	Molybdopterin_biosynthesis	Cofactors, Vitamins, Prosthetic Groups, Pigments
Molybdopterin biosynthesis protein A	peg.1430	Molybdopterin_biosynthesis	Cofactors, Vitamins, Prosthetic Groups, Pigments
Molybdopterin-guanine dinucleotide biosynthesis protein B	peg.1431	Molybdopterin_biosynthesis	Cofactors, Vitamins, Prosthetic Groups, Pigments
Molybdenum cofactor biosynthesis protein E	peg.1432	Molybdopterin_biosynthesis	Cofactors, Vitamins, Prosthetic Groups, Pigments
Molybdopterin converting factor subunit 2	peg.1432
Molybdenum cofactor biosynthesis protein D	peg.1433	Molybdopterin_biosynthesis	Cofactors, Vitamins, Prosthetic Groups, Pigments
Molybdopterin converting factor subunit 1	peg.1433
periplasmic component of efflux system	peg.1437|peg.3335
Transcriptional repressor of the fructose operon, DeoR family	peg.1440	Fructose_utilization	Carbohydrates
1-phosphofructokinase (EC 2.7.1.56)	peg.1441	Fructose_utilization	Carbohydrates	rxn02314|rxn01492
Tagatose-6-phosphate kinase (EC 2.7.1.144)	peg.1441	D-Tagatose_and_Galactitol_Utilization|Lactose_and_Galactose_Uptake_and_Utilization	Carbohydrates	rxn02314|rxn01492
PTS system, fructose-specific IIA component (EC 2.7.1.69)	peg.1442|peg.2710	Fructose_utilization	Carbohydrates	rxn05560
PTS system, fructose-specific IIB component (EC 2.7.1.69)	peg.1442|peg.2709	Fructose_utilization	Carbohydrates	rxn05560
PTS system, fructose-specific IIC component (EC 2.7.1.69)	peg.1442|peg.2708	Fructose_utilization	Carbohydrates	rxn05560
2-dehydropantoate 2-reductase (EC 1.1.1.169)	peg.1446|peg.1513	Coenzyme_A_Biosynthesis	Cofactors, Vitamins, Prosthetic Groups, Pigments	rxn01790
Aminopeptidase S (Leu, Val, Phe, Tyr preference) (EC 3.4.11.-)	peg.1447	Protein_degradation	Protein Metabolism
Cell-shape determining protein MreBH	peg.1449	Bacterial_Cytoskeleton	Cell Division and Cell Cycle
Putative transition state regulator Abh	peg.1450	Poly-gamma-glutamate_biosynthesis	Amino Acids and Derivatives
involved in the initiation of sporulation (phosphorelay-independent)	peg.1451
btrG family protein	peg.1452
Trk system potassium uptake protein trkA	peg.1453			rxn05595
adenine deaminase	peg.1454			rxn00926
Zn-dependent hydrolase, RNA-metabolising, CPSF 100 kDa analog	peg.1455|peg.1681
Hydrolase (HAD superfamily) in cluster with DUF1447	peg.1457
Peptide deformylase (EC 3.5.1.88)	peg.1458|peg.1574	Dehydrogenase_complexes|Translation_factors_bacterial	Carbohydrates|Protein Metabolism	rxn00375|rxn00376|rxn00455
Pyruvate dehydrogenase E1 component alpha subunit (EC 1.2.4.1)	peg.1460	Dehydrogenase_complexes|Pyruvate_metabolism_II:_acetyl-CoA,_acetogenesis_from_pyruvate	Carbohydrates	rxn00011|rxn02342
Pyruvate dehydrogenase E1 component beta subunit (EC 1.2.4.1)	peg.1461	Dehydrogenase_complexes|Pyruvate_metabolism_II:_acetyl-CoA,_acetogenesis_from_pyruvate	Carbohydrates	rxn00011|rxn02342
Dihydrolipoamide acetyltransferase component of pyruvate dehydrogenase complex (EC 2.3.1.12)	peg.1462	Dehydrogenase_complexes|Lipoic_acid_metabolism|Pyruvate_metabolism_II:_acetyl-CoA,_acetogenesis_from_pyruvate	Carbohydrates|Cofactors, Vitamins, Prosthetic Groups, Pigments	rxn01871
Dihydrolipoamide dehydrogenase of pyruvate dehydrogenase complex (EC 1.8.1.4)	peg.1463	Dehydrogenase_complexes|Pyruvate_metabolism_II:_acetyl-CoA,_acetogenesis_from_pyruvate|TCA_Cycle	Carbohydrates	rxn01241
small peptidoglycan-associated lipoprotein	peg.1464
Myo-inositol-1(or 4)-monophosphatase (EC 3.1.3.25)	peg.1469	Inositol_catabolism	Carbohydrates	rxn00883|rxn00881|rxn00882
O-Methyltransferase involved in polyketide biosynthesis	peg.1471
extracellular neutral metalloprotease	peg.1472
RNA polymerase ECF-type sigma factor	peg.1475
GTP-binding protein TypA/BipA	peg.1479	Universal_GTPases	Protein Metabolism
Predicted ATPase related to phosphate starvation-inducible protein PhoH	peg.1483
Cell division protein FtsW	peg.1487	Bacterial_Cell_Division|Bacterial_Cytoskeleton	Cell Division and Cell Cycle
Pyruvate carboxyl transferase (EC 6.4.1.1)	peg.1488	Pyruvate_metabolism_I:_anaplerotic_reactions,_PEP	Carbohydrates	rxn00250
Heme A synthase, cytochrome oxidase biogenesis protein Cox15-CtaA	peg.1489			rxn10048
Cytochrome c oxidase polypeptide II (EC 1.9.3.1)	peg.1491	Terminal_cytochrome_C_oxidases|Terminal_cytochrome_C_oxidases_copy	Respiration	rxn10043
Cytochrome c oxidase polypeptide I (EC 1.9.3.1)	peg.1492	Terminal_cytochrome_C_oxidases|Terminal_cytochrome_C_oxidases_copy	Respiration	rxn10043
Cytochrome c oxidase polypeptide III (EC 1.9.3.1)	peg.1493	Terminal_cytochrome_C_oxidases|Terminal_cytochrome_C_oxidases_copy	Respiration	rxn10043
Cytochrome c oxidase, subunit IV (EC 1.9.3.1)	peg.1494	Terminal_cytochrome_C_oxidases|Terminal_cytochrome_C_oxidases_copy	Respiration	rxn10043
CtaG protein	peg.1495
CBS domain protein	peg.1497
Allergen V5/Tpx-1 related	peg.1498
ComK regulator	peg.1501
Ribosomal RNA small subunit methyltransferase D (EC 2.1.1.-)	peg.1503	rRNA_modification_Bacteria	RNA Metabolism
Phosphopantetheine adenylyltransferase (EC 2.7.7.3)	peg.1504	Coenzyme_A_Biosynthesis	Cofactors, Vitamins, Prosthetic Groups, Pigments	rxn02175
FIGfam003972: membrane protein	peg.1505
Serine protease (EC 3.4.21.-)	peg.1506
Lon-like protease with PDZ domain	peg.1507	Proteasome_bacterial	Protein Metabolism
FIG007079: UPF0348 protein family	peg.1508
YlbN-like protein	peg.1509
LSU ribosomal protein L32p	peg.1510	Ribosome_LSU_bacterial	Protein Metabolism	rxn05296
Prespore specific transcriptional activator RsfA	peg.1511|peg.3768
Uncharacterized N-acetyltransferase BT9727_3663 (EC 2.3.1.-)	peg.1512
Cell division protein MraZ	peg.1515	Bacterial_Cell_Division|Bacterial_Cytoskeleton	Cell Division and Cell Cycle
S-adenosyl-methyltransferase MraW (EC 2.1.1.-)	peg.1516	Bacterial_Cell_Division	Cell Division and Cell Cycle
Cell division protein FtsL	peg.1517	Bacterial_Cell_Division|Bacterial_Cytoskeleton	Cell Division and Cell Cycle
Penicillin-binding protein 2B	peg.1518
Stage V sporulation protein D (Sporulation-specific penicillin-binding protein)	peg.1519
UDP-N-acetylmuramoylalanyl-D-glutamate--2,6-diaminopimelate ligase (EC 6.3.2.13)	peg.1520	Methicillin_resistance_in_Staphylococci	Virulence	rxn02011
Phospho-N-acetylmuramoyl-pentapeptide-transferase (EC 2.7.8.13)	peg.1521			rxn03904
UDP-N-acetylmuramoylalanine--D-glutamate ligase (EC 6.3.2.9)	peg.1522			rxn02008
Stage V sporulation protein E	peg.1523
UDP-N-acetylglucosamine--N-acetylmuramyl-(pentapeptide) pyrophosphoryl-undecaprenol N-acetylglucosamine transferase (EC 2.4.1.227)	peg.1524			rxn03408
UDP-N-acetylenolpyruvoylglucosamine reductase (EC 1.1.1.158)	peg.1525			rxn02285
Cell division protein ftsQ	peg.1526	Bacterial_Cell_Division	Cell Division and Cell Cycle
Division initiation protein	peg.1527
YLXX protein	peg.1528
small basic protein	peg.1529
Cell division protein FtsA	peg.1530	Bacterial_Cell_Division|Bacterial_Cytoskeleton	Cell Division and Cell Cycle
Cell division protein FtsZ (EC 3.4.24.-)	peg.1531	Bacterial_Cell_Division|Bacterial_Cytoskeleton	Cell Division and Cell Cycle
bacillopeptidase F	peg.1532
Sporulation sigma-E factor processing peptidase (SpoIIGA)	peg.1533
RNA polymerase sporulation specific sigma factor SigE	peg.1534	Transcription_initiation,_bacterial_sigma_factors	RNA Metabolism
RNA polymerase sporulation specific sigma factor SigG	peg.1535	Transcription_initiation,_bacterial_sigma_factors	RNA Metabolism
ABC transporter ATP-binding protein	peg.1536
Acetylornithine deacetylase (EC 3.5.1.16)	peg.1537|peg.1975	Arginine_Biosynthesis|Arginine_Biosynthesis_extended	Amino Acids and Derivatives	rxn00469
YLMC protein	peg.1538
COG1496: Uncharacterized conserved protein	peg.1539	tRNA_modification_Bacteria	RNA Metabolism
FIG001960: FtsZ-interacting protein related to cell division	peg.1541
FIG013736: cell division protein (putative)	peg.1542
Cell division initiation protein DivIVA	peg.1544	Bacterial_Cell_Division|Bacterial_Cytoskeleton	Cell Division and Cell Cycle
Isoleucyl-tRNA synthetase (EC 6.1.1.5)	peg.1545	tRNA_aminoacylation	Protein Metabolism	rxn05296
Lipoprotein signal peptidase (EC 3.4.23.36)	peg.1547	Lipoprotein_Biosynthesis|Signal_peptidase	Protein Metabolism
Ribosomal large subunit pseudouridine synthase D (EC 4.2.1.70)	peg.1548	Ribosome_biogenesis_bacterial|rRNA_modification_Bacteria	Protein Metabolism|RNA Metabolism
Pyrimidine operon regulatory protein PyrR	peg.1549			rxn00711
Uracil phosphoribosyltransferase (EC 2.4.2.9)	peg.1549	pyrimidine_conversions	Nucleosides and Nucleotides	rxn00711
Uracil permease	peg.1550			rxn05197
Aspartate carbamoyltransferase (EC 2.1.3.2)	peg.1551	YgfZ	Cofactors, Vitamins, Prosthetic Groups, Pigments	rxn01018
Dihydroorotase (EC 3.5.2.3)	peg.1552	YgfZ	Cofactors, Vitamins, Prosthetic Groups, Pigments	rxn01465
Dihydroorotate dehydrogenase electron transfer subunit (EC 1.3.3.1)	peg.1555	YgfZ	Cofactors, Vitamins, Prosthetic Groups, Pigments	rxn01360
Dihydroorotate dehydrogenase, catalytic subunit (EC 1.3.3.1)	peg.1556	YgfZ	Cofactors, Vitamins, Prosthetic Groups, Pigments	rxn01360
Orotidine 5'-phosphate decarboxylase (EC 4.1.1.23)	peg.1557			rxn00710
Orotate phosphoribosyltransferase (EC 2.4.2.10)	peg.1558	Iojap|YgfZ	Protein Metabolism|Cofactors, Vitamins, Prosthetic Groups, Pigments	rxn01362
Sulfate permease, Pit-type	peg.1560	Inorganic_Sulfur_Assimilation	Sulfur Metabolism	rxn05651
Sirohydrochlorin ferrochelatase (EC 4.99.1.4)	peg.1564	Heme_and_Siroheme_Biosynthesis	Cofactors, Vitamins, Prosthetic Groups, Pigments	rxn02056
Precorrin-2 oxidase (EC 1.3.1.76)	peg.1565	Heme_and_Siroheme_Biosynthesis	Cofactors, Vitamins, Prosthetic Groups, Pigments	rxn02774
Siroheme synthase	peg.1565			rxn02774
Fibronectin/fibrinogen-binding protein	peg.1566	Adhesion_of_Campylobacter	Virulence
cation-transporting ATPase, E1-E2 family	peg.1567			rxn05513|rxn05174
Protein YicC	peg.1568
Guanylate kinase (EC 2.7.4.8)	peg.1570	MLST|Purine_conversions	Virulence|Nucleosides and Nucleotides	rxn09562|rxn01509|rxn00239
DNA-directed RNA polymerase omega subunit (EC 2.7.7.6)	peg.1571	RNA_polymerase_bacterial	RNA Metabolism
Phosphopantothenoylcysteine decarboxylase (EC 4.1.1.36)	peg.1572	Coenzyme_A_Biosynthesis	Cofactors, Vitamins, Prosthetic Groups, Pigments	rxn02341|rxn09177
Phosphopantothenoylcysteine synthetase (EC 6.3.2.5)	peg.1572	Coenzyme_A_Biosynthesis	Cofactors, Vitamins, Prosthetic Groups, Pigments	rxn02341|rxn09177
Helicase PriA essential for oriC/DnaA-independent DNA replication	peg.1573	DNA-replication	DNA Metabolism	rxn05294
Methionyl-tRNA formyltransferase (EC 2.1.2.9)	peg.1575	Folate_Biosynthesis|Translation_factors_bacterial	Cofactors, Vitamins, Prosthetic Groups, Pigments|Protein Metabolism	rxn05296
Ribosomal RNA small subunit methyltransferase B (EC 2.1.1.-)	peg.1576	rRNA_modification_Bacteria	RNA Metabolism
Ribosomal RNA large subunit methyltransferase N (EC 2.1.1.-)	peg.1577	rRNA_modification_Bacteria	RNA Metabolism
Protein serine/threonine phosphatase PrpC, regulation of stationary phase	peg.1578
Serine/threonine protein kinase PrkC, regulator of stationary phase	peg.1579
Ribosome small subunit-stimulated GTPase EngC	peg.1580	Universal_GTPases	Protein Metabolism
Ribulose-phosphate 3-epimerase (EC 5.1.3.1)	peg.1581	2-phosphoglycolate_salvage|Calvin-Benson_cycle|Pentose_phosphate_pathway	DNA Metabolism|Carbohydrates	rxn01116
Thiamin pyrophosphokinase (EC 2.7.6.2)	peg.1582	PnuC-like_transporters|Thiamin_biosynthesis	Cofactors, Vitamins, Prosthetic Groups, Pigments	rxn00440
Stage V sporulation protein required for normal spore cortex and coat synthesis (SpoVM)	peg.1583
LSU ribosomal protein L28p	peg.1584	Ribosome_LSU_bacterial	Protein Metabolism	rxn05296
FIG001802: Putative alkaline-shock protein	peg.1585
Dihydroxyacetone kinase family protein	peg.1586	Glycerolipid_and_Glycerophospholipid_Metabolism_in_Bacteria	Fatty Acids and Lipids
L-serine dehydratase, beta subunit (EC 4.3.1.17)	peg.1587	Glycine_and_Serine_Utilization|Pyruvate_Alanine_Serine_Interconversions	Amino Acids and Derivatives|Carbohydrates	rxn00165
L-serine dehydratase, alpha subunit (EC 4.3.1.17)	peg.1588	Glycine_and_Serine_Utilization|Pyruvate_Alanine_Serine_Interconversions	Amino Acids and Derivatives|Carbohydrates	rxn00165
ATP-dependent DNA helicase RecG (EC 3.6.1.-)	peg.1589	DNA-replication	DNA Metabolism
Transcription factor fapR	peg.1590
Phosphate:acyl-ACP acyltransferase PlsX	peg.1591	Glycerolipid_and_Glycerophospholipid_Metabolism_in_Bacteria	Fatty Acids and Lipids	rxn10208|rxn10206|rxn10210|rxn10203|rxn10209|rxn10202|rxn10207|rxn10205|rxn10204
Malonyl CoA-acyl carrier protein transacylase (EC 2.3.1.39)	peg.1592|peg.1714	Fatty_Acid_Biosynthesis_FASII|mycolic_acid_synthesis	Fatty Acids and Lipids|Cell Wall and Capsule	rxn05408|rxn05383|rxn05456|rxn05455|rxn05458|rxn05453|rxn05451|rxn05358|rxn05457|rxn05465|rxn05452|rxn05454|rxn05459
3-oxoacyl-[acyl-carrier protein] reductase (EC 1.1.1.100)	peg.1593|peg.2945|peg.3296	Fatty_Acid_Biosynthesis_FASII|mycolic_acid_synthesis	Fatty Acids and Lipids|Cell Wall and Capsule	rxn05422|rxn05426|rxn05364|rxn05372|rxn05430|rxn05341|rxn05410|rxn05376|rxn05342|rxn05337|rxn05385|rxn05339|rxn05401|rxn05338|rxn05397|rxn05360|rxn05340|rxn05414|rxn05461|rxn05405|rxn05368|rxn05418|rxn05393|rxn05389|rxn05380|rxn05336
Acyl carrier protein	peg.1594	Fatty_Acid_Biosynthesis_FASII|Glycerolipid_and_Glycerophospholipid_Metabolism_in_Bacteria|mycolic_acid_synthesis	Fatty Acids and Lipids|Cell Wall and Capsule	rxn06023
Ribonuclease III (EC 3.1.26.3)	peg.1595	RNA_processing_and_degradation,_bacterial|Two_cell_division_clusters_relating_to_chromosome_partitioning	RNA Metabolism|Cell Division and Cell Cycle	rxn05295
Chromosome partition protein smc	peg.1596	Two_cell_division_clusters_relating_to_chromosome_partitioning	Cell Division and Cell Cycle	rxn05294
Signal recognition particle receptor protein FtsY (=alpha subunit) (TC 3.A.5.1.1)	peg.1597	Bacterial_Cell_Division|General_secretory_pathway_(Sec-SRP)_complex_(TC_3.A.5.1.1)|Two_cell_division_clusters_relating_to_chromosome_partitioning|Universal_GTPases	Cell Division and Cell Cycle|Protein Metabolism
Signal recognition particle associated protein	peg.1599	Two_cell_division_clusters_relating_to_chromosome_partitioning	Cell Division and Cell Cycle
Signal recognition particle, subunit Ffh SRP54 (TC 3.A.5.1.1)	peg.1600	General_secretory_pathway_(Sec-SRP)_complex_(TC_3.A.5.1.1)|Two_cell_division_clusters_relating_to_chromosome_partitioning|Universal_GTPases	Protein Metabolism|Cell Division and Cell Cycle
SSU ribosomal protein S16p	peg.1601	Ribosome_SSU_bacterial	Protein Metabolism	rxn05296
KH domain protein	peg.1602
16S rRNA processing protein RimM	peg.1604	Ribosome_biogenesis_bacterial	Protein Metabolism
tRNA (Guanine37-N1) -methyltransferase (EC 2.1.1.31)	peg.1605	Ribosome_biogenesis_bacterial|Wyeosine-MimG_Biosynthesis|tRNA_modification_Archaea|tRNA_modification_Archaea_Henri|tRNA_modification_Bacteria|tRNA_modification_yeast_cytoplasmic|tRNA_modification_yeast_mitochondrial	Protein Metabolism|RNA Metabolism	rxn05295
LSU ribosomal protein L19p	peg.1606	Ribosome_LSU_bacterial	Protein Metabolism	rxn05296
50S ribosomal subunit maturation GTPase RbgA (B. subtilis YlqF)	peg.1607	Universal_GTPases	Protein Metabolism
Ribonuclease HII (EC 3.1.26.4)	peg.1608	DNA_replication,_archaeal|Ribonuclease_H	DNA Metabolism|RNA Metabolism
flagellar biosynthesis	peg.1610
Succinyl-CoA ligase [ADP-forming] beta chain (EC 6.2.1.5)	peg.1611	Dehydrogenase_complexes|Serine-glyoxylate_cycle|TCA_Cycle	Carbohydrates	rxn00285
Succinyl-CoA ligase [ADP-forming] alpha chain (EC 6.2.1.5)	peg.1612	Dehydrogenase_complexes|Serine-glyoxylate_cycle|TCA_Cycle	Carbohydrates	rxn00285
Rossmann fold nucleotide-binding protein Smf possibly involved in DNA uptake	peg.1613
DNA topoisomerase I (EC 5.99.1.2)	peg.1614	DNA_topoisomerases,_Type_I,_ATP-independent|pVir_Plasmid_of_Campylobacter	DNA Metabolism|Virulence	rxn05294
tRNA:m(5)U-54 MTase gid	peg.1615	rRNA_modification_Bacteria|tRNA_modification_Bacteria	RNA Metabolism
Site-specific tyrosine recombinase	peg.1616	Proteasome_bacterial	Protein Metabolism
ATP-dependent protease HslV (EC 3.4.25.-)	peg.1617	Proteasome_bacterial|Proteolysis_in_bacteria,_ATP-dependent	Protein Metabolism
ATP-dependent hsl protease ATP-binding subunit HslU	peg.1618	Proteasome_bacterial|Proteolysis_in_bacteria,_ATP-dependent	Protein Metabolism
GTP-sensing transcriptional pleiotropic repressor codY	peg.1619
Flagellar basal-body rod protein flgB	peg.1620	Flagellum|Flagellum_in_Campylobacter	Motility and Chemotaxis
Flagellar basal-body rod protein flgC	peg.1621	Flagellum|Flagellum_in_Campylobacter	Motility and Chemotaxis
Flagellar hook-basal body complex protein fliE	peg.1622	Flagellum	Motility and Chemotaxis
Flagellar M-ring protein fliF	peg.1623	Flagellum	Motility and Chemotaxis
Flagellar motor switch protein fliG	peg.1624	Flagellum	Motility and Chemotaxis
Flagellar assembly protein fliH	peg.1625	Flagellum	Motility and Chemotaxis
Flagellum-specific ATP synthase FliI	peg.1626	Flagellum|Motility_of_Campylobacter	Motility and Chemotaxis
Flagellar protein fliJ	peg.1627	Flagellum	Motility and Chemotaxis
Flagellar protein flbB	peg.1628	Flagellum	Motility and Chemotaxis
Flagellar hook-length control protein fliK	peg.1629	Flagellum	Motility and Chemotaxis
Flagellar basal-body rod modification protein FlgD	peg.1630	Flagellum|Motility_of_Campylobacter	Motility and Chemotaxis
Flagellar basal-body rod protein flgG	peg.1631|peg.3646	Flagellum	Motility and Chemotaxis
Flagellar protein flbD	peg.1632	Flagellum	Motility and Chemotaxis
Flagellar biosynthesis protein fliL	peg.1633	Flagellum	Motility and Chemotaxis
Flagellar motor switch protein FliM	peg.1634	Flagellum|Motility_of_Campylobacter	Motility and Chemotaxis
Flagellar motor switch protein FliN	peg.1635	Flagellum|Motility_of_Campylobacter	Motility and Chemotaxis
Chemotaxis protein cheY homolog	peg.1636
Flagellar biosynthesis protein fliZ	peg.1637	Flagellum	Motility and Chemotaxis
Flagellar biosynthesis protein fliP	peg.1638	Flagellum	Motility and Chemotaxis
Flagellar biosynthesis protein fliQ	peg.1639	Flagellum	Motility and Chemotaxis
Flagellar biosynthesis protein FliR	peg.1640	Flagellum|Motility_of_Campylobacter	Motility and Chemotaxis
Flagellar biosynthesis protein FlhB	peg.1641	Flagellum|Motility_of_Campylobacter	Motility and Chemotaxis
Flagellar biosynthesis protein FlhA	peg.1642	Flagellum|Motility_of_Campylobacter	Motility and Chemotaxis
Flagellar biosynthesis protein FlhF	peg.1643	Flagellum|Motility_of_Campylobacter	Motility and Chemotaxis
Flagellar synthesis regulator FleN	peg.1644	Flagellum|Motility_of_Campylobacter	Motility and Chemotaxis
Chemotaxis response regulator protein-glutamate methylesterase CheB (EC 3.1.1.61)	peg.1645
Signal transduction histidine kinase CheA (EC 2.7.3.-)	peg.1646
Positive regulator of CheA protein activity (CheW)	peg.1647
Chemotaxis protein CheC -- inhibitor of MCP methylation	peg.1648
Chemotaxis protein CheD	peg.1649
RNA polymerase sigma factor for flagellar operon	peg.1650	Flagellum|Motility_of_Campylobacter|Transcription_initiation,_bacterial_sigma_factors	Motility and Chemotaxis|RNA Metabolism
SSU ribosomal protein S2p (SAe)	peg.1652	Ribosome_SSU_bacterial	Protein Metabolism	rxn05296
Translation elongation factor Ts	peg.1653	Translation_factors_bacterial	Protein Metabolism
Uridylate kinase (EC 2.7.4.-)	peg.1654			rxn00119
Ribosome recycling factor	peg.1655	Translation_factors_bacterial	Protein Metabolism
Undecaprenyl pyrophosphate synthetase (EC 2.5.1.31)	peg.1656	Isoprenoid_Biosynthesis	Cofactors, Vitamins, Prosthetic Groups, Pigments	rxn04308
Phosphatidate cytidylyltransferase (EC 2.7.7.41)	peg.1657	Glycerolipid_and_Glycerophospholipid_Metabolism_in_Bacteria|Iojap	Fatty Acids and Lipids|Protein Metabolism	rxn10225|rxn08311|rxn08307|rxn10223|rxn10221|rxn08309|rxn10224|rxn10222|rxn10220
1-deoxy-D-xylulose 5-phosphate reductoisomerase (EC 1.1.1.267)	peg.1658	Isoprenoid_Biosynthesis|Nonmevalonate_Branch_of_Isoprenoid_Biosynthesis|polyprenyl_synthesis	Cofactors, Vitamins, Prosthetic Groups, Pigments	rxn03958
Membrane-associated zinc metalloprotease	peg.1659	Periplasmic_Stress_Response	Stress Response
Prolyl-tRNA synthetase (EC 6.1.1.15)	peg.1660	Proline,_4-hydroxyproline_uptake_and_utilization|tRNA_aminoacylation	Amino Acids and Derivatives|Protein Metabolism	rxn05296
DNA polymerase III alpha subunit (EC 2.7.7.7)	peg.1661|peg.2926	DNA-replication	DNA Metabolism	rxn05294
COG0779: clustered with transcription termination protein NusA	peg.1662	Transcription_factors_bacterial	RNA Metabolism
Transcription termination protein NusA	peg.1663	Transcription_factors_bacterial	RNA Metabolism	rxn05295
COG2740: Predicted nucleic-acid-binding protein implicated in transcription termination	peg.1664	Transcription_factors_bacterial	RNA Metabolism
ribosomal protein L7Ae family protein	peg.1665	Transcription_factors_bacterial	RNA Metabolism
Translation initiation factor 2	peg.1666	Translation_factors_bacterial|Translation_initiation_factors_eukaryotic_and_archaeal|Universal_GTPases	Protein Metabolism
YlxP-like protein	peg.1667
Ribosome-binding factor A	peg.1668	Translation_factors_bacterial	Protein Metabolism
tRNA pseudouridine synthase B (EC 4.2.1.70)	peg.1669	tRNA_modification_Bacteria	RNA Metabolism
FMN adenylyltransferase (EC 2.7.7.2)	peg.1670	Riboflavin,_FMN_and_FAD_metabolism	Cofactors, Vitamins, Prosthetic Groups, Pigments	rxn00122|rxn00392
Riboflavin kinase (EC 2.7.1.26)	peg.1670|peg.2933	Riboflavin,_FMN_and_FAD_metabolism	Cofactors, Vitamins, Prosthetic Groups, Pigments	rxn00122|rxn00392
SSU ribosomal protein S15p (S13e)	peg.1671	Ribosome_SSU_bacterial	Protein Metabolism	rxn05296
Polyribonucleotide nucleotidyltransferase (EC 2.7.7.8)	peg.1672	Polyadenylation_bacterial	RNA Metabolism
FIG030745: polysaccharide deacetylase, putative	peg.1673
FIG017807: peptidase, M16 family	peg.1674
PRC-barrel domain superfamily	peg.1675
Dipicolinate synthase subunit A (EC 4.2.1.52)	peg.1676	Dipicolinate_Synthesis	Dormancy and Sporulation	rxn10061
Dipicolinate synthase subunit B	peg.1677	Dipicolinate_Synthesis	Dormancy and Sporulation	rxn10061
Aspartate-semialdehyde dehydrogenase (EC 1.2.1.11)	peg.1678	Lysine_Biosynthesis_DAP_Pathway|Threonine_and_Homoserine_Biosynthesis	Amino Acids and Derivatives	rxn01643
Dihydrodipicolinate synthase (EC 4.2.1.52)	peg.1680	Lysine_Biosynthesis_DAP_Pathway	Amino Acids and Derivatives	rxn01644
Translocation-enhancing protein TepA	peg.1682
Cell division protein FtsK	peg.1683|peg.2983	Bacterial_Cell_Division|Bacterial_Cytoskeleton	Cell Division and Cell Cycle
Transcriptional regulator in cluster with Zn-dependent hydrolase	peg.1684
FIG001621: Zinc protease	peg.1687|peg.1688
FIG009210: peptidase, M16 family	peg.1689
3-oxoacyl-[acyl-carrier protein] reductase paralog (EC 1.1.1.100) in cluster with unspecified monosaccharide transporter	peg.1690
YMFJ protein	peg.1691
ACT domain protein	peg.1692
Transcriptional regulator in cluster with unspecified monosaccharide ABC transport system	peg.1694
CDP-diacylglycerol--glycerol-3-phosphate 3-phosphatidyltransferase (EC 2.7.8.5)	peg.1695	Glycerolipid_and_Glycerophospholipid_Metabolism_in_Bacteria	Fatty Acids and Lipids	rxn09113|rxn10259|rxn10264|rxn10261|rxn09111|rxn10263|rxn09109|rxn10262|rxn10260
Competence/damage-inducible protein CinA	peg.1696
RecA protein	peg.1697	DNA-replication|DNA_repair,_bacterial|DNA_repair,_bacterial_RecFOR_pathway	DNA Metabolism
peptidoglycan biosynthesis	peg.1698			rxn10199
FIG002344: Hydrolase (HAD superfamily)	peg.1699
Phosphoesterase family protein	peg.1700
Stage V sporulation protein required for dehydratation of the spore core and assembly of the coat (SpoVS)	peg.1701
L-threonine 3-dehydrogenase (EC 1.1.1.103)	peg.1702	Glycine_Biosynthesis|Threonine_degradation	Amino Acids and Derivatives	rxn01068
2-amino-3-ketobutyrate coenzyme A ligase (EC 2.3.1.29)	peg.1703	Glycine_Biosynthesis|Glycine_and_Serine_Utilization|Threonine_degradation	Amino Acids and Derivatives	rxn00274
tRNA-i(6)A37 methylthiotransferase	peg.1704	YgfZ|tRNA_modification_Archaea|tRNA_modification_Bacteria|tRNA_processing	Cofactors, Vitamins, Prosthetic Groups, Pigments|RNA Metabolism
YMCA protein	peg.1705
Outer spore coat protein E	peg.1706	Bsub-Spore-Coat	Cell Wall and Capsule
DNA mismatch repair protein MutS	peg.1707	DNA_repair,_bacterial_MutL-MutS_system	DNA Metabolism
DNA mismatch repair protein MutL	peg.1708	DNA_repair,_bacterial_MutL-MutS_system	DNA Metabolism
regulation of the polyketide synthase operon (pks)	peg.1710
Metallo-beta-lactamase family protein	peg.1711			rxn01274
Malonyl CoA-acyl carrier protein transacylase paralog (EC 2.3.1.39) involved in in polyketide synthesis	peg.1712
involved in polyketide synthesis	peg.1713|peg.1718
Enoyl-[acyl-carrier-protein] reductase [FMN] (EC 1.3.1.9)	peg.1714	Fatty_Acid_Biosynthesis_FASII	Fatty Acids and Lipids
Acyl carrier protein AcpK involved in in polyketide synthesis	peg.1715
3-oxoacyl-[acyl-carrier-protein] synthase (EC 2.3.1.41)	peg.1716
Hydroxymethylglutaryl-CoA synthase (EC 2.3.3.10)	peg.1717	Archaeal_lipids|Isoprenoid_Biosynthesis|Ketoisovalerate_oxidoreductase|Leucine_Degradation_and_HMG-CoA_Metabolism|Mevalonate_Branch_of_Isoprenoid_Biosynthesis	Fatty Acids and Lipids|Cofactors, Vitamins, Prosthetic Groups, Pigments|Amino Acids and Derivatives	rxn01454
Enoyl-CoA hydratase (EC 4.2.1.17)	peg.1719|peg.2857	Acetyl-CoA_fermentation_to_Butyrate|Butanol_Biosynthesis|Isoleucine_degradation|Valine_degradation|n-Phenylalkanoic_acid_degradation	Carbohydrates|Amino Acids and Derivatives|Metabolism of Aromatic Compounds	rxn02949|rxn02167|rxn03241|rxn03250|rxn03245|rxn02934|rxn03240|rxn02911|rxn03247
polyketide synthase of type I	peg.1721|peg.1722|peg.1725
polyketide synthase	peg.1723|peg.1724|peg.1726
alkaline serine protease	peg.1730
phage-related protein	peg.1731|peg.1786|peg.2051|peg.2631
YMAD protein	peg.1732
Multidrug resistance protein ebrB	peg.1733
Multidrug resistance protein ebrA	peg.1734
tRNA delta(2)-isopentenylpyrophosphate transferase (EC 2.5.1.8)	peg.1737	Iojap|tRNA_modification_Bacteria|tRNA_modification_yeast_cytoplasmic|tRNA_modification_yeast_mitochondrial|tRNA_processing	Protein Metabolism|RNA Metabolism
RNA-binding protein Hfq	peg.1738	Polyadenylation_bacterial	RNA Metabolism
Ribonucleotide reduction protein NrdI	peg.1741|peg.2012			rxn06076|rxn05233|rxn05231|rxn06075
Ribonucleotide reductase of class Ib (aerobic), alpha subunit (EC 1.17.4.1)	peg.1742|peg.2010|peg.2011			rxn06076|rxn05233|rxn05231|rxn06075
Ribonucleotide reductase of class Ib (aerobic), beta subunit (EC 1.17.4.1)	peg.1743|peg.2009			rxn06076|rxn05233|rxn05231|rxn06075
sporulation-specific mother cell wall hydrolase	peg.1745
Stage V sporulation protein whose disruption leads to the production of immature spores (SpoVK)	peg.1746
GTP-binding protein HflX	peg.1747	Universal_GTPases	Protein Metabolism
Aluminum resistance protein	peg.1748
negative regulation of the glutamine synthetase gene (glnA)	peg.1749
Glutamine synthetase type I (EC 6.3.1.2)	peg.1750	Glutamine,_Glutamate,_Aspartate_and_Asparagine_Biosynthesis|Glutamine_synthetases|Photorespiration_(oxidative_C2_cycle)	Amino Acids and Derivatives|Carbohydrates	rxn00187|rxn03409|rxn03407|rxn03406
alternate gene name: ynaA	peg.1751
YNZF protein	peg.1752
Acetyltransferase (EC 2.3.1.-)	peg.1756|peg.3430
ynaF	peg.1758
Xyloside transporter XynT	peg.1761	Xylose_utilization	Carbohydrates	rxn05671
Beta-xylosidase (EC 3.2.1.37)	peg.1762	Xylose_utilization	Carbohydrates
Xylose repressor XylR (ROK family)	peg.1763	Xylose_utilization	Carbohydrates
Xylose isomerase (EC 5.3.1.5)	peg.1764	Xylose_utilization	Carbohydrates	rxn01044|rxn00223
Xylulose kinase (EC 2.7.1.17)	peg.1765	Ribitol,_Xylitol,_Arabitol,_Mannitol_and_Sorbitol_utilization|Xylose_utilization	Carbohydrates	rxn01199
staphylococcal nuclease	peg.1766|peg.2167
sugar transport protein	peg.1767
Homolog of alanine racemase (EC 5.1.1.1)	peg.1768
Deoxyuridine 5'-triphosphate nucleotidohydrolase (EC 3.6.1.23)	peg.1770|peg.2006	Nudix_proteins_(nucleoside_triphosphate_hydrolases)	Nucleosides and Nucleotides	rxn01519
spore coat protein (outer)	peg.1771
Thymidylate synthase (EC 2.1.1.45)	peg.1772|peg.2188	Folate_Biosynthesis|pyrimidine_conversions	Cofactors, Vitamins, Prosthetic Groups, Pigments|Nucleosides and Nucleotides	rxn01520
Spore coat protein C	peg.1774	Bsub-Spore-Coat	Cell Wall and Capsule
Uncharacterized spore germination protein YndD	peg.1779
Uncharacterized spore germination protein YndE	peg.1780
Uncharacterized spore germination protein YndF	peg.1781
phage protein	peg.1785|peg.1997|peg.1998|peg.2001|peg.2002|peg.2003|peg.2004|peg.2013|peg.2014|peg.2015|peg.2016|peg.2017|peg.2018|peg.2020|peg.2021|peg.2022|peg.2023|peg.2025|peg.2026|peg.2027|peg.2028|peg.2029|peg.2033|peg.2034|peg.2035|peg.2036|peg.2037|peg.2041|peg.2043|peg.2045|peg.2046|peg.2048|peg.2049|peg.2052|peg.2053|peg.2056|peg.2057|peg.2058|peg.2059|peg.2060|peg.2061|peg.2062|peg.2063|peg.2064
Fosfomycin resistance protein FosB	peg.1788	Fosfomycin_resistance	Stress Response
SOS-response repressor and protease LexA (EC 3.4.21.88)	peg.1789	DNA_repair,_bacterial	DNA Metabolism
ABC transport protein, sugar-binding component yneA	peg.1790
Transketolase (EC 2.2.1.1)	peg.1793	Calvin-Benson_cycle|Pentose_phosphate_pathway	Carbohydrates	rxn00785|rxn01200
alternate gene name: yoxF	peg.1794
alternate gene name: yoxG	peg.1795
Cytochrome c-type biogenesis protein CcdA (DsbD analog)	peg.1797	Periplasmic_disulfide_interchange	Protein Metabolism
Chemotaxis regulator - transmits chemoreceptor signals to flagelllar motor components CheY	peg.1798	Motility_of_Campylobacter	Motility and Chemotaxis
alternate gene name: yoxI	peg.1799
alternate gene name: yoxJ	peg.1800
Spore coat protein M	peg.1801	Bsub-Spore-Coat	Cell Wall and Capsule
Small, acid-soluble spore protein P	peg.1802	Bsub-Spore-Coat	Cell Wall and Capsule
Small, acid-soluble spore protein O	peg.1803	Bsub-Spore-Coat	Cell Wall and Capsule
2-methylisocitrate dehydratase (EC 4.2.1.99)	peg.1804	Methylcitrate_cycle|Propionate-CoA_to_Succinate_Module	Carbohydrates	rxn00973|rxn03061|rxn00974|rxn01388
Aconitate hydratase (EC 4.2.1.3)	peg.1804	Glyoxylate_Synthesis|Glyoxylate_bypass|Homogentisate_pathway_of_aromatic_compound_degradation|Propionate-CoA_to_Succinate_Module|Serine-glyoxylate_cycle|TCA_Cycle|YgfZ	Carbohydrates|Metabolism of Aromatic Compounds|Cofactors, Vitamins, Prosthetic Groups, Pigments	rxn00973|rxn03061|rxn00974|rxn01388
Cytochrome c-type biogenesis protein CcmG/DsbE, thiol:disulfide oxidoreductase	peg.1805	Periplasmic_disulfide_interchange	Protein Metabolism
thioredoxin-like protein	peg.1806
4-hydroxybenzoyl-CoA thioesterase family active site	peg.1807			rxn00965
Acyl-phosphate:glycerol-3-phosphate O-acyltransferase PlsY	peg.1810	Glycerolipid_and_Glycerophospholipid_Metabolism_in_Bacteria	Fatty Acids and Lipids	rxn10208|rxn10206|rxn10210|rxn10203|rxn10209|rxn10202|rxn10207|rxn10205|rxn10204
CoA-binding domain protein	peg.1811
Topoisomerase IV subunit B (EC 5.99.1.-)	peg.1812	DNA_topoisomerases,_Type_II,_ATP-dependent|Resistance_to_fluoroquinolones	DNA Metabolism|Virulence	rxn05294
Topoisomerase IV subunit A (EC 5.99.1.-)	peg.1813	DNA_topoisomerases,_Type_II,_ATP-dependent|Resistance_to_fluoroquinolones	DNA Metabolism|Virulence	rxn05294
amino acid carrier protein	peg.1815
cellulose degradation	peg.1816
Possible xylan degradation enzyme (glycosyl hydrolase family 30-like domain and Ricin B-like domain)	peg.1818
xylan degradation	peg.1819|peg.1887
UTP--glucose-1-phosphate uridylyltransferase (EC 2.7.7.9)	peg.1821|peg.3088|peg.3573|peg.3576	Streptococcal_Hyaluronic_Acid_Capsule|Sucrose_Metabolism	Cell Wall and Capsule|Carbohydrates	rxn00213
Conserved protein YngD	peg.1823
Methylcrotonyl-CoA carboxylase carboxyl transferase subunit (EC 6.4.1.4)	peg.1824	HMG_CoA_Synthesis|Leucine_Degradation_and_HMG-CoA_Metabolism|Serine-glyoxylate_cycle	Amino Acids and Derivatives|Carbohydrates	rxn02889
Methylglutaconyl-CoA hydratase (EC 4.2.1.18)	peg.1825	HMG_CoA_Synthesis|Leucine_Degradation_and_HMG-CoA_Metabolism	Amino Acids and Derivatives	rxn01504
Hydroxymethylglutaryl-CoA lyase (EC 4.1.3.4)	peg.1826	HMG_CoA_Synthesis|Leucine_Degradation_and_HMG-CoA_Metabolism	Amino Acids and Derivatives	rxn00991
Biotin carboxyl carrier protein of methylcrotonyl-CoA carboxylase	peg.1827	HMG_CoA_Synthesis|Leucine_Degradation_and_HMG-CoA_Metabolism	Amino Acids and Derivatives	rxn02889
Biotin carboxylase of methylcrotonyl-CoA carboxylase (EC 6.3.4.14)	peg.1828	HMG_CoA_Synthesis|Leucine_Degradation_and_HMG-CoA_Metabolism	Amino Acids and Derivatives	rxn02889
Acetoacetyl-CoA synthetase [leucine] (EC 6.2.1.16)	peg.1829	HMG_CoA_Synthesis	Amino Acids and Derivatives	rxn05252|rxn09449|rxn05247|rxn05248|rxn05249|rxn05251|rxn05736|rxn00947|rxn09448|rxn05250|rxn00988|rxn09450
Isovaleryl-CoA dehydrogenase (EC 1.3.99.10)	peg.1830	HMG_CoA_Synthesis|Leucine_Degradation_and_HMG-CoA_Metabolism	Amino Acids and Derivatives	rxn02866
FenI	peg.1832
peptide synthetase	peg.1834|peg.1835|peg.1838
PHENOLPTHIOCEROL SYNTHESIS TYPE-I POLYKETIDE SYNTHASE PPSC	peg.1836	mycolic_acid_synthesis	Cell Wall and Capsule
Phenolpthiocerol synthesis polyketide synthase ppsB	peg.1837	mycolic_acid_synthesis	Cell Wall and Capsule
Galactose mutarotase related enzyme	peg.1840
DNA binding domain, excisionase family	peg.1844
Gamma-glutamyltranspeptidase (EC 2.3.2.2)	peg.1845|peg.3617	Poly-gamma-glutamate_biosynthesis|Utilization_of_glutathione_as_a_sulphur_source	Amino Acids and Derivatives|Sulfur Metabolism	rxn00350|rxn02791|rxn02727|rxn02792
Transcriptional regulators, LysR family	peg.1846
Glutamate synthase [NADPH] small chain (EC 1.4.1.13)	peg.1848	Glutamine,_Glutamate,_Aspartate_and_Asparagine_Biosynthesis|YgfZ	Amino Acids and Derivatives|Cofactors, Vitamins, Prosthetic Groups, Pigments	rxn00085
Glutamate synthase [NADPH] large chain (EC 1.4.1.13)	peg.1849	Glutamine,_Glutamate,_Aspartate_and_Asparagine_Biosynthesis	Amino Acids and Derivatives	rxn00085
GltC, transcription activator of glutamate synthase operon	peg.1850
Pyrroline-5-carboxylate reductase (EC 1.5.1.2)	peg.1852|peg.2385	A_Hypothetical_Protein_Related_to_Proline_Metabolism|Proline,_4-hydroxyproline_uptake_and_utilization|Proline_Synthesis	Amino Acids and Derivatives	rxn00929|rxn00931
clockwise-fork arrest at terC	peg.1853
Uncharacterized oxidoreductase yoxD (EC 1.-.-.-)	peg.1854
Putative transporter yoaB	peg.1858			rxn05493
sugar kinase, FGGY family, putative	peg.1859
Hydroxypyruvate reductase (EC 1.1.1.81)	peg.1860|peg.3474	Glycerate_metabolism|Glycolate,_glyoxylate_interconversions|Photorespiration_(oxidative_C2_cycle)	Carbohydrates	rxn01011|rxn00512|rxn00324|rxn01013
Anaerobic dehydrogenases, typically selenocysteine-containing	peg.1861|peg.4099	5-FCL-like_protein|Anaerobic_respiratory_reductases	Cofactors, Vitamins, Prosthetic Groups, Pigments|Respiration
YOAG protein	peg.1863
4-hydroxyphenylacetate 3-monooxygenase (EC 1.14.13.3)	peg.1865	4-Hydroxyphenylacetic_acid_catabolic_pathway|Central_meta-cleavage_pathway_of_aromatic_compound_degradation	Metabolism of Aromatic Compounds	rxn01945|rxn02363
Gifsy-2 prophage protein	peg.1869|peg.1892|peg.2054
Oxalate decarboxylase (EC 4.1.1.2)	peg.1870|peg.3330			rxn00373
GCN5-related N-acetyltransferase	peg.1872
LysR family transcriptional regulator STM2281	peg.1879|peg.3405
Beta-lactamase class A	peg.1883	Beta-lactamase	Virulence	rxn07099
Phosphoenolpyruvate synthase (EC 2.7.9.2)	peg.1886	Glycolysis_and_Gluconeogenesis|Glycolysis_and_Gluconeogenesis,_including_Archaeal_enzymes|Pyruvate_metabolism_I:_anaplerotic_reactions,_PEP	Carbohydrates	rxn00147
Predicted membrane protein	peg.1888
Transcription regulator	peg.1889
regulator of the activity of phosphatase RapK	peg.1896
ImpB/MucB/SamB family protein	peg.1897|peg.1898
YeeF	peg.1904|peg.2164|peg.2588|peg.3626
Spore coat protein	peg.1905|peg.2165|peg.2697
amine oxidase, flavin-containing	peg.1906
Pre-neck appendage protein	peg.1907
Chaperonin CsaA	peg.1908
metallo-beta-lactamase family protein	peg.1912|peg.2653|peg.2944|peg.4076
Transcriptional regulator, DeoR family	peg.1914
Protein csk22	peg.1915
Pneumococcal vaccine antigen A homolog	peg.1917
Microcin C7 self-immunity protein mccF	peg.1921
Fatty-acid desaturase (EC 1.14.99.-)	peg.1922
Two-component response regulator	peg.1924|peg.3328|peg.3412
ATP-dependent DNA helicase RecQ	peg.1926	DNA-replication|DNA_repair,_bacterial_RecFOR_pathway	DNA Metabolism
FMN-dependent NADH-azoreductase	peg.1927|peg.3360
dnaK suppressor protein	peg.1928
hopanoid metabolism	peg.1937
Superoxide dismutase [Fe] (EC 1.15.1.1)	peg.1938	Oxidative_stress|Protection_from_Reactive_Oxygen_Species|Regulation_of_Oxidative_Stress_Response	Stress Response	rxn00206
Sodium-dependent transporter	peg.1940
Dihydrolipoamide succinyltransferase component (E2) of 2-oxoglutarate dehydrogenase complex (EC 2.3.1.61)	peg.1941	Dehydrogenase_complexes|Lipoic_acid_metabolism|TCA_Cycle	Carbohydrates|Cofactors, Vitamins, Prosthetic Groups, Pigments	rxn01872
2-oxoglutarate dehydrogenase E1 component (EC 1.2.4.2)	peg.1942	Dehydrogenase_complexes|TCA_Cycle	Carbohydrates	rxn00441|rxn02376
Nitric oxide reductase activation protein NorD	peg.1943
Nitric oxide reductase activation protein NorQ	peg.1944
Superoxide dismutase [Cu-Zn] (EC 1.15.1.1)	peg.1945	Regulation_of_Oxidative_Stress_Response	Stress Response	rxn00206
Multi antimicrobial extrusion protein (Na(+)/drug antiporter), MATE family of MDR efflux pumps	peg.1949	Multidrug_Resistance_Efflux_Pumps	Virulence
YojH protein	peg.1950
Uncharacterized conserved protein	peg.1951|peg.3199
Protein rarD	peg.1953
Gluconate permease, Bsu4004 homolog	peg.1956|peg.4013	D-gluconate_and_ketogluconates_metabolism	Carbohydrates	rxn05571
Probable tautomerase yrdN (EC 5.3.2.-)	peg.1957
Carboxylesterase (EC 3.1.1.1)	peg.1960|peg.3368
carboxy-terminal processing protease	peg.1963
Putative methyltransferase (EC 2.1.1.-)	peg.1964
Purine nucleoside phosphorylase (EC 2.4.2.1)	peg.1967|peg.2354	Deoxyribose_and_Deoxynucleoside_Catabolism|Purine_conversions|pyrimidine_conversions	Carbohydrates|Nucleosides and Nucleotides	rxn01985|rxn01446|rxn01647|rxn01358|rxn01649|rxn01684|rxn01859|rxn01646|rxn01138|rxn01799|rxn01548
Membrane-associated phospholipid phosphatase	peg.1969
Lysine 2,3-aminomutase (EC 5.4.3.2)	peg.1973	Lysine_degradation	Amino Acids and Derivatives	rxn00321
Beta-lysine acetyltransferase (EC 2.3.1.-)	peg.1974
Acetoacetyl-CoA transferase, beta subunit (EC 2.8.3.8)	peg.1976	Acetyl-CoA_fermentation_to_Butyrate	Carbohydrates	rxn00875
Acetoacetyl-CoA transferase, alpha subunit (EC 2.8.3.8)	peg.1977	Acetyl-CoA_fermentation_to_Butyrate	Carbohydrates	rxn00875
putative aminotransferase	peg.1978
involved in maturation of the outermost layer of the spore	peg.1979|peg.1980|peg.1981|peg.1982|peg.1983
alternate gene name: yzxA	peg.1984			rxn02417
UDP-N-acetylglucosamine 4,6-dehydratase (EC 4.2.1.-)	peg.1985	N-linked_Glycosylation_in_Bacteria	Virulence	rxn00215
alternate gene name: yodV	peg.1987
YokH	peg.1988
alternate gene name: yodW	peg.1991
thioredoxin	peg.2007
YOSQ protein	peg.2008
intein-containing	peg.2010	Inteins	Protein Metabolism
Modification methylase Phi3TI	peg.2030
Putative SPBc2 prophage-derived 5'(3')-deoxyribonucleotidase (EC 3.1.3.-)	peg.2032
YorM protein	peg.2038
DNA polymerase III alpha subunit	peg.2039
Single-stranded-DNA-specific exonuclease recJ, Bacteriophage SPBc2-type	peg.2040	DNA_repair,_bacterial_RecFOR_pathway	DNA Metabolism
putative replicative DNA helicase	peg.2042
ATP/GTP binding protein	peg.2044
Stress response protein SCP1	peg.2047
YorA protein	peg.2050
ATP-dependent DNA ligase (EC 6.5.1.1)	peg.2055	DNA_Repair_Base_Excision|DNA_replication,_archaeal	DNA Metabolism	rxn05294
YoqJ protein	peg.2066
putative antirepressor	peg.2072
YOPS protein	peg.2083
YOPD protein	peg.2099
putative SPbeta phage repressor	peg.2108
DNA-binding protein HBsu	peg.2111|peg.2283			rxn05294
YomS protein	peg.2130
YOMR protein	peg.2131
YOMP protein	peg.2133
YOML protein	peg.2138
immunity protein d	peg.2140
Lytic transglycosylase	peg.2141
N-acetylmuramoyl-L-alanine amidase	peg.2147|peg.2423|peg.2761	Bacterial_Endolysins:_autolysins,_phage,_and_phage-like_lysins	Virulence	rxn02875
Protein bhlA	peg.2148
Protein bhlB	peg.2149
SPBc2 prophage-derived disulfide bond formation protein B	peg.2150
sublancin 168 lantibiotic transporter	peg.2153
sublancin 168 lantibiotic antimicrobial precursor peptide	peg.2154
UV-damage repair protein	peg.2156
YOLD protein	peg.2157
YOLB protein	peg.2159
aminoglycoside N3-acetyltransferase	peg.2169
Site-specific recombinase	peg.2172
Peptide methionine sulfoxide reductase msrB (EC 1.8.4.12)	peg.2174			rxn09940
Peptide methionine sulfoxide reductase MsrA (EC 1.8.4.11)	peg.2175	Cluster_Ytf_and_putative_sugar_transporter|Putative_sugar_ABC_transporter_(ytf_cluster)	Carbohydrates	rxn06077
CDS_ID OB3050	peg.2179
Lipase/Acylhydrolase with GDSL-like motif	peg.2180
Cytochrome oxidase biogenesis protein Sco1/SenC/PrrC, putative copper metallochaperone	peg.2181
Threonine dehydratase biosynthetic (EC 4.3.1.19)	peg.2183	Branched-Chain_Amino_Acid_Biosynthesis	Amino Acids and Derivatives	rxn00737
Nitrogen regulation protein NR(I)	peg.2184
Hemolysin III	peg.2185
Dihydrofolate reductase (EC 1.5.1.3)	peg.2187	Folate_Biosynthesis	Cofactors, Vitamins, Prosthetic Groups, Pigments	rxn00686|rxn01602
Low temperature requirement C protein	peg.2189|peg.3234
Dihydroxy-acid dehydratase (EC 4.2.1.9)	peg.2193	Branched-Chain_Amino_Acid_Biosynthesis	Amino Acids and Derivatives	rxn03437|rxn09889|rxn00898
PBS lyase HEAT-like repeat domain protein	peg.2194
HD domain protein	peg.2195
Glutathione peroxidase family protein	peg.2196			rxn00205
Homoserine O-succinyltransferase (EC 2.3.1.46)	peg.2197	Methionine_Biosynthesis	Amino Acids and Derivatives	rxn01304
diglucosyldiacylglycerol synthase (LTA membrane anchor synthesis)	peg.2198	Teichoic_and_lipoteichoic_acids_biosynthesis	Cell Wall and Capsule	rxn10279|rxn10277|rxn10272|rxn10278|rxn10275|rxn10273|rxn10271|rxn10276|rxn10274
Cold shock protein CspA	peg.2199	Cold_shock,_CspA_family_of_proteins	Stress Response
activation of degradative enzymes (aprE, nprE, sacB)	peg.2200
Putative preQ0 transporter	peg.2204	Queuosine-Archaeosine_Biosynthesis	RNA Metabolism
RNase H	peg.2205
DNA polymerase I (EC 2.7.7.7)	peg.2206|peg.2912	DNA-replication|DNA_Repair_Base_Excision	DNA Metabolism
phenylalanine metabolism	peg.2210
xanthine permease	peg.2211			rxn05201|rxn05202
Xanthine phosphoribosyltransferase (EC 2.4.2.-)	peg.2212	Purine_conversions	Nucleosides and Nucleotides	rxn01544
Thermostable carboxypeptidase 1 (EC 3.4.17.19)	peg.2213
2-keto-3-deoxygluconate permease (KDG permease)	peg.2214	D-Galacturonate_Utilization	Carbohydrates	rxn05681
2-dehydro-3-deoxyphosphogluconate aldolase (EC 4.1.2.14)	peg.2215	D-Galacturonate_Utilization|D-gluconate_and_ketogluconates_metabolism|Entner-Doudoroff_Pathway|Formaldehyde_assimilation:_Ribulose_monophosphate_pathway	Carbohydrates	rxn03884|rxn00328
4-Hydroxy-2-oxoglutarate aldolase (EC 4.1.3.16)	peg.2215	Glyoxylate_bypass|Proline,_4-hydroxyproline_uptake_and_utilization	Carbohydrates|Amino Acids and Derivatives	rxn03884|rxn00328
2-dehydro-3-deoxygluconate kinase (EC 2.7.1.45)	peg.2216	D-Galacturonate_Utilization|Entner-Doudoroff_Pathway	Carbohydrates	rxn01123
Transcriptional regulator KdgR, KDG operon repressor	peg.2217	D-Galacturonate_Utilization	Carbohydrates
4-deoxy-L-threo-5-hexosulose-uronate ketol-isomerase (EC 5.3.1.17)	peg.2218			rxn03043
2-deoxy-D-gluconate 3-dehydrogenase (EC 1.1.1.125)	peg.2219			rxn01124
DinG family ATP-dependent helicase YpvA	peg.2220	DNA_repair,_bacterial_DinG_and_relatives	DNA Metabolism
FIG001721: Predicted N6-adenine-specific DNA methylase	peg.2222
Cell division protein GpsB, coordinates the switch between cylindrical and septal cell wall synthesis by re-localization of PBP1	peg.2223
Inner spore coat protein D	peg.2225	Bsub-Spore-Coat	Cell Wall and Capsule
Predicted exonuclease	peg.2226
ATP-dependent RNA helicase	peg.2227
Uncharacterized protein YppC	peg.2234
Recombination protein RecU	peg.2235
Multimodular transpeptidase-transglycosylase (EC 2.4.1.129) (EC 3.4.-.-)	peg.2236	Type_IV_pilus	Virulence
Penicillin-binding protein 1A/1B (PBP1)	peg.2236	Methicillin_resistance_in_Staphylococci	Virulence
Endonuclease III (EC 4.2.99.18)	peg.2238	DNA_Repair_Base_Excision	DNA Metabolism
Chromosome replication initiation protein dnaD	peg.2239			rxn05294
Asparaginyl-tRNA synthetase (EC 6.1.1.22)	peg.2240	Asp-tRNA(Asn)_transamidation|Glu-tRNA(Gln)_transamidation|tRNA_aminoacylation|tRNA_modification_Archaea	Protein Metabolism|RNA Metabolism	rxn05296
Aspartate aminotransferase (EC 2.6.1.1)	peg.2241|peg.3775	Aminotransferases:Aromatic_Pathway_and_More,_A_work_in_progress|Glutamine,_Glutamate,_Aspartate_and_Asparagine_Biosynthesis|Phenylalanine_synthesis|Proline,_4-hydroxyproline_uptake_and_utilization|Threonine_and_Homoserine_Biosynthesis	Amino Acids and Derivatives	rxn02339|rxn00260
DinG family ATP-dependent helicase YoaA	peg.2244	DNA_repair,_bacterial_DinG_and_relatives	DNA Metabolism
Aspartate 1-decarboxylase (EC 4.1.1.11)	peg.2245	Coenzyme_A_Biosynthesis	Cofactors, Vitamins, Prosthetic Groups, Pigments	rxn00346
Pantoate--beta-alanine ligase (EC 6.3.2.1)	peg.2246	Coenzyme_A_Biosynthesis	Cofactors, Vitamins, Prosthetic Groups, Pigments	rxn01791
3-methyl-2-oxobutanoate hydroxymethyltransferase (EC 2.1.2.11)	peg.2247	Coenzyme_A_Biosynthesis	Cofactors, Vitamins, Prosthetic Groups, Pigments	rxn00912
Biotin operon repressor	peg.2248	Biotin_biosynthesis	Cofactors, Vitamins, Prosthetic Groups, Pigments	rxn06672
Biotin-protein ligase (EC 6.3.4.15)	peg.2248	Biotin_biosynthesis|Iojap	Cofactors, Vitamins, Prosthetic Groups, Pigments|Protein Metabolism	rxn06672
tRNA nucleotidyltransferase (EC 2.7.7.25)	peg.2249	Polyadenylation_bacterial|tRNA_nucleotidyltransferase	RNA Metabolism	rxn05295
Lmbe-related protein	peg.2251
Methylglyoxal synthase (EC 4.2.3.3)	peg.2252	Methylglyoxal_Metabolism	Carbohydrates	rxn00748
Dihydrodipicolinate reductase (EC 1.3.1.26)	peg.2253	Lysine_Biosynthesis_DAP_Pathway	Amino Acids and Derivatives	rxn02929
MazG nucleotide pyrophosphohydrolase	peg.2254
Hypothetical transmembrane protein CDS_ID OB1773	peg.2257
Menaquinone-cytochrome C oxidoreductase, cytochrome C subunit	peg.2258	Ubiquinone_Menaquinone-cytochrome_c_reductase_complexes	Respiration	rxn10044
Menaquinone-cytochrome c reductase, cytochrome B subunit	peg.2259	Ubiquinone_Menaquinone-cytochrome_c_reductase_complexes	Respiration	rxn10044
Menaquinone-cytochrome C reductase iron-sulfur subunit	peg.2260	Ubiquinone_Menaquinone-cytochrome_c_reductase_complexes	Respiration	rxn10044
TPR-repeat-containing protein, putative component of Menaquinone-cytochrome C reductase	peg.2263	Ubiquinone_Menaquinone-cytochrome_c_reductase_complexes	Respiration
5-Enolpyruvylshikimate-3-phosphate synthase (EC 2.5.1.19)	peg.2264	Chorismate_Synthesis|Common_Pathway_For_Synthesis_of_Aromatic_Compounds_(DAHP_synthase_to_chorismate)	Amino Acids and Derivatives	rxn02476
Prephenate dehydrogenase (EC 1.3.1.12)	peg.2265	Chorismate_Synthesis|Phenylalanine_and_Tyrosine_Branches_from_Chorismate	Amino Acids and Derivatives	rxn01268
Biosynthetic Aromatic amino acid aminotransferase beta (EC 2.6.1.57)	peg.2266	Aminotransferases:Aromatic_Pathway_and_More,_A_work_in_progress|Phenylalanine_and_Tyrosine_Branches_from_Chorismate	Amino Acids and Derivatives	rxn00527|rxn02320|rxn00493|rxn01270
Histidinol-phosphate aminotransferase (EC 2.6.1.9)	peg.2266	Aminotransferases:Aromatic_Pathway_and_More,_A_work_in_progress|Histidine_Biosynthesis|Homogentisate_pathway_of_aromatic_compound_degradation	Amino Acids and Derivatives|Metabolism of Aromatic Compounds	rxn00527|rxn02320|rxn00493|rxn01270
Tryptophan synthase alpha chain (EC 4.2.1.20)	peg.2267	Auxin_biosynthesis|Tryptophan_synthesis	Secondary Metabolism|Amino Acids and Derivatives	rxn01682|rxn01964|rxn00474
Tryptophan synthase beta chain (EC 4.2.1.20)	peg.2268	Auxin_biosynthesis|Tryptophan_synthesis	Secondary Metabolism|Amino Acids and Derivatives	rxn01682|rxn01964|rxn00474
Phosphoribosylanthranilate isomerase (EC 5.3.1.24)	peg.2269	Auxin_biosynthesis|Tryptophan_synthesis	Secondary Metabolism|Amino Acids and Derivatives	rxn02508
Indole-3-glycerol phosphate synthase (EC 4.1.1.48)	peg.2270	Tryptophan_synthesis	Amino Acids and Derivatives	rxn02507
Anthranilate phosphoribosyltransferase (EC 2.4.2.18)	peg.2271	Auxin_biosynthesis|Tryptophan_synthesis	Secondary Metabolism|Amino Acids and Derivatives	rxn00791
Anthranilate synthase, aminase component (EC 4.1.3.27)	peg.2272	Chorismate:_Intermediate_for_synthesis_of_PAPA_antibiotics,_PABA,_anthranilate,_3-hydroxyanthranilate_and_more.|Tryptophan_synthesis	Amino Acids and Derivatives	rxn00727|rxn00726
Chorismate mutase II (EC 5.4.99.5)	peg.2273	Chorismate_Synthesis|Phenylalanine_and_Tyrosine_Branches_from_Chorismate	Amino Acids and Derivatives	rxn01256
3-dehydroquinate synthase (EC 4.2.3.4)	peg.2274	Chorismate_Synthesis|Common_Pathway_For_Synthesis_of_Aromatic_Compounds_(DAHP_synthase_to_chorismate)|Type_IV_pilus	Amino Acids and Derivatives|Virulence	rxn02212
Chorismate synthase (EC 4.2.3.5)	peg.2275	Chorismate_Synthesis|Common_Pathway_For_Synthesis_of_Aromatic_Compounds_(DAHP_synthase_to_chorismate)|YgfZ	Amino Acids and Derivatives|Cofactors, Vitamins, Prosthetic Groups, Pigments	rxn01255
Chemotaxis protein methyltransferase CheR (EC 2.1.1.80)	peg.2276
Nucleoside diphosphate kinase (EC 2.7.4.6)	peg.2277	Purine_conversions|pyrimidine_conversions	Nucleosides and Nucleotides	rxn00515|rxn01678|rxn00117|rxn00839|rxn00409|rxn01512|rxn01673|rxn01353|rxn00237
Heptaprenyl diphosphate synthase component II (EC 2.5.1.30)	peg.2278			rxn03891|rxn01486|rxn03892|rxn05287
Heptaprenyl diphosphate synthase component I (EC 2.5.1.30)	peg.2280			rxn03891|rxn01486|rxn03892|rxn05287
Transcription attenuation protein mtrB	peg.2281
GTP cyclohydrolase I (EC 3.5.4.16) type 1	peg.2282	Folate_Biosynthesis|Methanopterin_biosynthesis2|Pterin_biosynthesis|Pterin_metabolism|Pterin_metabolism_3|Queuosine-Archaeosine_Biosynthesis|tRNA_modification_Archaea_Henri|tRNA_modification_Bacteria	Cofactors, Vitamins, Prosthetic Groups, Pigments|RNA Metabolism	rxn00299
Stage IV sporulation protein A	peg.2284	Bsub-Spore-Coat	Cell Wall and Capsule
ABC transporter periplasmic binding protein yphF	peg.2285
ABC transporter ATP-binding protein yphE	peg.2286
Glycerol-3-phosphate dehydrogenase [NAD(P)+] (EC 1.1.1.94)	peg.2287	Glycerol_and_Glycerol-3-phosphate_Uptake_and_Utilization|Glycerolipid_and_Glycerophospholipid_Metabolism_in_Bacteria	Carbohydrates|Fatty Acids and Lipids	rxn00611|rxn00612
GTP-binding protein EngA	peg.2288	Universal_GTPases	Protein Metabolism
Isopentenyl-diphosphate delta-isomerase, FMN-dependent (EC 5.3.3.2)	peg.2291	Archaeal_lipids|Isoprenoid_Biosynthesis|Isoprenoid_Biosynthesis:_Interconversions	Fatty Acids and Lipids|Cofactors, Vitamins, Prosthetic Groups, Pigments	rxn00830
SSU ribosomal protein S1p	peg.2292	Ribosome_SSU_bacterial	Protein Metabolism
Cytidylate kinase (EC 2.7.4.14)	peg.2293	pyrimidine_conversions	Nucleosides and Nucleotides	rxn00364|rxn01219
alternate gene name: jofB	peg.2294
alternate gene name: jofA	peg.2295
Spore germination protein YpeB	peg.2296
Spore cortex-lytic enzyme, lytic transglycosylase SleB	peg.2297
pyridine nucleotide-disulfide oxidoreductase family protein	peg.2299
NAD-specific glutamate dehydrogenase (EC 1.4.1.2)	peg.2300|peg.3785	Glutamine,_Glutamate,_Aspartate_and_Asparagine_Biosynthesis	Amino Acids and Derivatives	rxn00182
ATP-dependent DNA helicase, RecQ family	peg.2306	DNA_repair,_bacterial_RecFOR_pathway	DNA Metabolism
alternate gene name: ypbA	peg.2308
Substrate-specific component RibU of riboflavin ECF transporter	peg.2309	Riboflavin,_FMN_and_FAD_metabolism	Cofactors, Vitamins, Prosthetic Groups, Pigments	rxn05645
D-3-phosphoglycerate dehydrogenase (EC 1.1.1.95)	peg.2311	Glycine_and_Serine_Utilization|Pyridoxin_(Vitamin_B6)_Biosynthesis|Serine_Biosynthesis	Amino Acids and Derivatives|Cofactors, Vitamins, Prosthetic Groups, Pigments	rxn01101
3-dehydroquinate dehydratase I (EC 4.2.1.10)	peg.2312	Chorismate_Synthesis|Common_Pathway_For_Synthesis_of_Aromatic_Compounds_(DAHP_synthase_to_chorismate)|Quinate_degradation	Amino Acids and Derivatives|Metabolism of Aromatic Compounds	rxn02213
Sigma-X negative effector	peg.2313
RNA polymerase sigma factor SigX	peg.2314
Sensor protein resE (EC 2.7.3.-)	peg.2315
Transcriptional regulatory protein ResD	peg.2316
Cytochrome c-type biogenesis protein CcsA/ResC	peg.2317
Cytochrome c-type biogenesis protein Ccs1/ResB	peg.2318
Cytochrome c-type biogenesis protein ResA	peg.2319
Ribosomal large subunit pseudouridine synthase B (EC 5.4.99.-)	peg.2320	Two_cell_division_clusters_relating_to_chromosome_partitioning|rRNA_modification_Bacteria	Cell Division and Cell Cycle|RNA Metabolism
Spore maturation protein B	peg.2321
Spore maturation protein A	peg.2322
5' end uncertain, first prokaryotic start codon used in the ORF	peg.2324
Segregation and condensation protein B	peg.2325	CBSS-203122.12.peg.188|Two_cell_division_clusters_relating_to_chromosome_partitioning	DNA Metabolism|Cell Division and Cell Cycle	rxn05294
Segregation and condensation protein A	peg.2326	Two_cell_division_clusters_relating_to_chromosome_partitioning	Cell Division and Cell Cycle	rxn05294
DUF309 domain-containing protein	peg.2327
riboflavin biosynthesis	peg.2328			rxn00048
6,7-dimethyl-8-ribityllumazine synthase (EC 2.5.1.9)	peg.2329	Riboflavin,_FMN_and_FAD_metabolism	Cofactors, Vitamins, Prosthetic Groups, Pigments	rxn03080
3,4-dihydroxy-2-butanone 4-phosphate synthase	peg.2330	Riboflavin,_FMN_and_FAD_metabolism	Cofactors, Vitamins, Prosthetic Groups, Pigments	rxn00300|rxn05040
GTP cyclohydrolase II (EC 3.5.4.25)	peg.2330	Riboflavin,_FMN_and_FAD_metabolism|YgfZ	Cofactors, Vitamins, Prosthetic Groups, Pigments	rxn00300|rxn05040
Riboflavin synthase alpha chain (EC 2.5.1.9)	peg.2331	Riboflavin,_FMN_and_FAD_metabolism	Cofactors, Vitamins, Prosthetic Groups, Pigments	rxn00048
5-amino-6-(5-phosphoribosylamino)uracil reductase (EC 1.1.1.193)	peg.2332	Riboflavin,_FMN_and_FAD_metabolism	Cofactors, Vitamins, Prosthetic Groups, Pigments	rxn02474|rxn02475
Diaminohydroxyphosphoribosylaminopyrimidine deaminase (EC 3.5.4.26)	peg.2332	Riboflavin,_FMN_and_FAD_metabolism	Cofactors, Vitamins, Prosthetic Groups, Pigments	rxn02474|rxn02475
Predicted nucleic-acid-binding protein containing a Zn-ribbon domain	peg.2337
Peptidyl-prolyl cis-trans isomerase (EC 5.2.1.8)	peg.2341
Extracellular protein	peg.2342
Diaminopimelate decarboxylase (EC 4.1.1.20)	peg.2343	Lysine_Biosynthesis_DAP_Pathway	Amino Acids and Derivatives	rxn00313
Stage V sporulation protein AF (SpoVAF)	peg.2344
Stage V sporulation protein AE (SpoVAE)	peg.2345
Stage V sporulation protein AD (SpoVAD)	peg.2346
Stage V sporulation protein AC (SpoVAC)	peg.2347
Stage V sporulation protein AB (SpoVAB)	peg.2348
Stage V sporulation protein AA (SpoVAA)	peg.2349
RNA polymerase sporulation specific sigma factor SigF	peg.2350	Transcription_initiation,_bacterial_sigma_factors	RNA Metabolism
Anti-sigma F factor (EC 2.7.11.1)	peg.2351
Phosphopentomutase (EC 5.4.2.7)	peg.2355	Deoxyribose_and_Deoxynucleoside_Catabolism	Carbohydrates	rxn01986|rxn00778
Integrase/recombinase xerD	peg.2356
Ferric uptake regulation protein FUR	peg.2357	Iron_acquisition_in_Vibrio|Oxidative_stress|Transport_of_Iron|YgfZ	Virulence|Stress Response|Cofactors, Vitamins, Prosthetic Groups, Pigments
Stage II sporulation protein M (SpoIIM)	peg.2358
Malolactic enzyme (EC 1.-.-.-)	peg.2360	Pyruvate_metabolism_I:_anaplerotic_reactions,_PEP	Carbohydrates	rxn00159
Malate Na(+) symporter	peg.2361|peg.3161	Pyruvate_metabolism_I:_anaplerotic_reactions,_PEP	Carbohydrates	rxn05207
Aspartate ammonia-lyase (EC 4.3.1.1)	peg.2362	Glutamine,_Glutamate,_Aspartate_and_Asparagine_Biosynthesis	Amino Acids and Derivatives	rxn00347
negative regulation of the ansAB operon	peg.2364
DNA helicase II (EC 3.6.1.-)	peg.2365
ADP-ribose pyrophosphatase (EC 3.6.1.13)	peg.2366	NAD_and_NADP_cofactor_biosynthesis_global|Nudix_proteins_(nucleoside_triphosphate_hydrolases)	Cofactors, Vitamins, Prosthetic Groups, Pigments|Nucleosides and Nucleotides	rxn00775
DNA polymerase IV (EC 2.7.7.7)	peg.2376|peg.2392	DNA_repair,_bacterial	DNA Metabolism
Pantothenate kinase (EC 2.7.1.33)	peg.2381	Coenzyme_A_Biosynthesis	Cofactors, Vitamins, Prosthetic Groups, Pigments	rxn12510
D-serine dehydratase (EC 4.3.1.18)	peg.2382	Glycine_and_Serine_Utilization|Pyruvate_Alanine_Serine_Interconversions	Amino Acids and Derivatives|Carbohydrates	rxn00166
oxidoreductase, short-chain dehydrogenase/reductase family	peg.2383|peg.3303
Zinc metallohydrolase	peg.2384
RocB protein	peg.2386
NADH-dependent flavin oxidoreductase	peg.2387
abhydrolase, alpha/beta hydrolase fold	peg.2388|peg.2693
Ribonuclease Z (EC 3.1.26.11)	peg.2389	tRNA_processing	RNA Metabolism
Glucose-6-phosphate 1-dehydrogenase (EC 1.1.1.49)	peg.2390	Entner-Doudoroff_Pathway|Fermentations:_Lactate|Formaldehyde_assimilation:_Ribulose_monophosphate_pathway|Glycolysis_and_Gluconeogenesis|Pentose_phosphate_pathway	Carbohydrates	rxn00604
6-phosphogluconate dehydrogenase, decarboxylating (EC 1.1.1.44)	peg.2391|peg.4014	D-gluconate_and_ketogluconates_metabolism|Entner-Doudoroff_Pathway|Formaldehyde_assimilation:_Ribulose_monophosphate_pathway|Pentose_phosphate_pathway	Carbohydrates	rxn01115
OxaI/YidC membrane insertion protein	peg.2393|peg.4110
Vng1746c	peg.2394
Peptidase T (EC 3.4.11.4)	peg.2395			rxn00350
Acetyl-coenzyme A carboxyl transferase alpha chain (EC 6.4.1.2)	peg.2396|peg.2923	Fatty_Acid_Biosynthesis_FASII|Na+_translocating_decarboxylases_and_related_biotin-dependent_enzymes	Fatty Acids and Lipids|Respiration	rxn01355|rxn06673
Acetyl-coenzyme A carboxyl transferase beta chain (EC 6.4.1.2)	peg.2396|peg.2924	Fatty_Acid_Biosynthesis_FASII|Na+_translocating_decarboxylases_and_related_biotin-dependent_enzymes	Fatty Acids and Lipids|Respiration	rxn01355|rxn06673
Propionyl-CoA carboxylase beta chain (EC 6.4.1.3)	peg.2396	Serine-glyoxylate_cycle	Carbohydrates	rxn01355
Lactoylglutathione lyase and related lyases	peg.2397|peg.2696|peg.3271|peg.3842			rxn01834
amino acid ABC transporter, amino acid-binding protein	peg.2402
multidrug-efflux transporter	peg.2405|peg.2661
positive regulation of the bmrUR operon	peg.2406
Dihydrolipoamide acyltransferase component of branched-chain alpha-keto acid dehydrogenase complex (EC 2.3.1.168)	peg.2407	Dehydrogenase_complexes|Isoleucine_degradation|Leucine_Degradation_and_HMG-CoA_Metabolism|Lipoic_acid_metabolism|Valine_degradation	Carbohydrates|Amino Acids and Derivatives|Cofactors, Vitamins, Prosthetic Groups, Pigments	rxn01925|rxn06335|rxn06586
Branched-chain alpha-keto acid dehydrogenase, E1 component, beta subunit (EC 1.2.4.4)	peg.2408	Dehydrogenase_complexes|Isoleucine_degradation|Leucine_Degradation_and_HMG-CoA_Metabolism|Valine_degradation	Carbohydrates|Amino Acids and Derivatives	rxn07431|rxn07430|rxn07435|rxn07434|rxn07432|rxn07433
Branched-chain alpha-keto acid dehydrogenase, E1 component, alpha subunit (EC 1.2.4.4)	peg.2409	Dehydrogenase_complexes|Isoleucine_degradation|Leucine_Degradation_and_HMG-CoA_Metabolism|Valine_degradation	Carbohydrates|Amino Acids and Derivatives	rxn07431|rxn07430|rxn07435|rxn07434|rxn07432|rxn07433
Dihydrolipoamide dehydrogenase of branched-chain alpha-keto acid dehydrogenase (EC 1.8.1.4)	peg.2410	Dehydrogenase_complexes|Isoleucine_degradation|Leucine_Degradation_and_HMG-CoA_Metabolism|Valine_degradation	Carbohydrates|Amino Acids and Derivatives	rxn01241
Butyrate kinase (EC 2.7.2.7)	peg.2411	Acetyl-CoA_fermentation_to_Butyrate|Isoleucine_degradation|Valine_degradation	Carbohydrates|Amino Acids and Derivatives	rxn01236
Leucine dehydrogenase (EC 1.4.1.9)	peg.2412	Branched-Chain_Amino_Acid_Biosynthesis|Dehydrogenase_complexes|Leucine_Degradation_and_HMG-CoA_Metabolism	Amino Acids and Derivatives|Carbohydrates	rxn01573|rxn00804|rxn01045
Phosphate butyryltransferase (EC 2.3.1.19)	peg.2413	Acetyl-CoA_fermentation_to_Butyrate|Isoleucine_degradation|Valine_degradation	Carbohydrates|Amino Acids and Derivatives	rxn00871
Transcriptional regulator BkdR of isoleucine and valine catabolism operon	peg.2414	Dehydrogenase_complexes|Isoleucine_degradation|Valine_degradation	Carbohydrates|Amino Acids and Derivatives
Methylisocitrate lyase (EC 4.1.3.30)	peg.2416	Methylcitrate_cycle|Propionate-CoA_to_Succinate_Module	Carbohydrates	rxn00289
2-methylcitrate dehydratase (EC 4.2.1.79)	peg.2417	Methylcitrate_cycle|Propionate-CoA_to_Succinate_Module	Carbohydrates	rxn03060
2-methylcitrate synthase (EC 2.3.3.5)	peg.2418	Methylcitrate_cycle|Propionate-CoA_to_Succinate_Module	Carbohydrates	rxn00679
Butyryl-CoA dehydrogenase (EC 1.3.99.2)	peg.2419	Acetyl-CoA_fermentation_to_Butyrate|Isobutyryl-CoA_to_Propionyl-CoA_Module|Isoleucine_degradation|Valine_degradation	Carbohydrates|Amino Acids and Derivatives	rxn01923|rxn02268
3-hydroxyacyl-CoA dehydrogenase (EC 1.1.1.35)	peg.2420|peg.3289	Acetyl-CoA_fermentation_to_Butyrate|Isoleucine_degradation|Valine_degradation|n-Phenylalkanoic_acid_degradation	Carbohydrates|Amino Acids and Derivatives|Metabolism of Aromatic Compounds	rxn01451|rxn02933|rxn03239|rxn03246|rxn04750|rxn03242|rxn03244|rxn01452|rxn03249|rxn06777
3-hydroxybutyryl-CoA dehydrogenase (EC 1.1.1.157)	peg.2420	Acetyl-CoA_fermentation_to_Butyrate|Anaerobic_benzoate_metabolism|Butanol_Biosynthesis	Carbohydrates|Metabolism of Aromatic Compounds	rxn01452
3-ketoacyl-CoA thiolase [isoleucine degradation] (EC 2.3.1.16)	peg.2421	Isobutyryl-CoA_to_Propionyl-CoA_Module|Isoleucine_degradation	Carbohydrates|Amino Acids and Derivatives	rxn03248|rxn06510|rxn00676|rxn02804|rxn00874|rxn03243|rxn00178|rxn02680
Glycerophosphoryl diester phosphodiesterase family protein	peg.2422			rxn01073|rxn08669|rxn00758
Probable NADH-dependent flavin oxidoreductase yqiG (EC 1.-.-.-)	peg.2425
Stage 0 sporulation two-component response regulator (Spo0A)	peg.2426
Stage IV sporulation protein B	peg.2427
DNA repair protein RecN	peg.2428	DNA-replication|DNA_repair,_bacterial	DNA Metabolism
Arginine pathway regulatory protein ArgR, repressor of arg regulon	peg.2429	Arginine_Biosynthesis_extended|Arginine_Deiminase_Pathway|Arginine_and_Ornithine_Degradation	Amino Acids and Derivatives
RNA binding methyltransferase FtsJ like	peg.2430	rRNA_modification_Bacteria|tRNA_modification_Bacteria	RNA Metabolism
1-deoxy-D-xylulose 5-phosphate synthase (EC 2.2.1.7)	peg.2431	Isoprenoid_Biosynthesis|Nonmevalonate_Branch_of_Isoprenoid_Biosynthesis|Pyridoxin_(Vitamin_B6)_Biosynthesis	Cofactors, Vitamins, Prosthetic Groups, Pigments	rxn03909
Geranyltranstransferase (farnesyldiphosphate synthase) (EC 2.5.1.10)	peg.2432	Archaeal_lipids|Carotenoids|Isoprenoid_Biosynthesis|Isoprenoid_Biosynthesis:_Interconversions	Fatty Acids and Lipids|Cofactors, Vitamins, Prosthetic Groups, Pigments	rxn01466|rxn01213
Exodeoxyribonuclease VII small subunit (EC 3.1.11.6)	peg.2433	DNA_repair,_bacterial	DNA Metabolism
Exodeoxyribonuclease VII large subunit (EC 3.1.11.6)	peg.2434	DNA_repair,_bacterial	DNA Metabolism
Methenyltetrahydrofolate cyclohydrolase (EC 3.5.4.9)	peg.2435	One-carbon_metabolism_by_tetrahydropterines|Serine-glyoxylate_cycle	Carbohydrates	rxn00907|rxn00690|rxn01211
Methylenetetrahydrofolate dehydrogenase (NADP+) (EC 1.5.1.5)	peg.2435	Folate_Biosynthesis|One-carbon_metabolism_by_tetrahydropterines|Serine-glyoxylate_cycle	Cofactors, Vitamins, Prosthetic Groups, Pigments|Carbohydrates	rxn00907|rxn00690|rxn01211
Transcription termination protein NusB	peg.2436	Transcription_factors_bacterial	RNA Metabolism
Alkaline shock protein	peg.2437
Biotin carboxylase of acetyl-CoA carboxylase (EC 6.3.4.14)	peg.2438	Fatty_Acid_Biosynthesis_FASII	Fatty Acids and Lipids	rxn06672
Biotin carboxyl carrier protein of acetyl-CoA carboxylase	peg.2439	Fatty_Acid_Biosynthesis_FASII	Fatty Acids and Lipids	rxn06672
Stage III sporulation protein AH	peg.2440
Stage III sporulation protein AG	peg.2441
Stage III sporulation protein AF	peg.2442
Stage III sporulation protein AE	peg.2443
Stage III sporulation protein AD	peg.2444
Stage III sporulation protein AC	peg.2445
Stage III sporulation protein AB	peg.2446
Stage III sporulation protein AA	peg.2447
alternate gene name: yqgE	peg.2448
Translation elongation factor P	peg.2449	Translation_elongation_factors_eukaryotic_and_archaeal|Translation_factors_bacterial	Protein Metabolism
Translation initiation factor 5A	peg.2449
Aminopeptidase YpdF (MP-, MA-, MS-, AP-, NP- specific)	peg.2450	Protein_degradation	Protein Metabolism
3-dehydroquinate dehydratase II (EC 4.2.1.10)	peg.2451	Chorismate_Synthesis|Common_Pathway_For_Synthesis_of_Aromatic_Compounds_(DAHP_synthase_to_chorismate)|Quinate_degradation	Amino Acids and Derivatives|Metabolism of Aromatic Compounds	rxn02213
lipoprotein,	peg.2453
lysophospholipase-like family protein	peg.2455
Mn-dependent transcriptional regulator MntR	peg.2456
Rhodanese-like domain protein	peg.2458	tRNA_modification_Archaea	RNA Metabolism
Glycine dehydrogenase [decarboxylating] (glycine cleavage system P2 protein) (EC 1.4.4.2)	peg.2459	Glycine_and_Serine_Utilization|Glycine_cleavage_system|Lipoic_acid_metabolism|Photorespiration_(oxidative_C2_cycle)	Amino Acids and Derivatives|Cofactors, Vitamins, Prosthetic Groups, Pigments|Carbohydrates	rxn00908
Glycine dehydrogenase [decarboxylating] (glycine cleavage system P1 protein) (EC 1.4.4.2)	peg.2460	Glycine_and_Serine_Utilization|Glycine_cleavage_system|Photorespiration_(oxidative_C2_cycle)	Amino Acids and Derivatives|Carbohydrates	rxn00908
Aminomethyltransferase (glycine cleavage system T protein) (EC 2.1.2.10)	peg.2461	Glycine_and_Serine_Utilization|Glycine_cleavage_system|Photorespiration_(oxidative_C2_cycle)|YgfZ	Amino Acids and Derivatives|Carbohydrates|Cofactors, Vitamins, Prosthetic Groups, Pigments	rxn00908
Superfamily II DNA/RNA helicases, SNF2 family	peg.2462
Conserved protein YqhG	peg.2463
SinI protein, antagonist of SinR	peg.2464
SinR, regulator of post-exponential-phase responses genes (competence and sporulation)	peg.2465
Stationary phase secreted protein TasA, major protein component of biofilm matrix	peg.2466
Signal peptidase SipW (EC 3.4.21.89), required for TasA secretion	peg.2467
YqxM protein, required for localization of TasA to extracellular matrix	peg.2468
Late competence protein ComGG, FIG028917	peg.2471	Late_competence	DNA Metabolism
Late competence protein ComGF, access of DNA to ComEA, FIG012620	peg.2472	Late_competence	DNA Metabolism
Late competence protein ComGE, FIG015513	peg.2473	Late_competence	DNA Metabolism
Late competence protein ComGD, access of DNA to ComEA, FIG012777	peg.2474	Late_competence	DNA Metabolism
Late competence protein ComGC, access of DNA to ComEA, FIG007487	peg.2475	Late_competence	DNA Metabolism
Late competence protein ComGB, access of DNA to ComEA	peg.2476	Gram_Positive_Competence|Late_competence|gram_plus_late_competence	DNA Metabolism
Late competence protein ComGA, access of DNA to ComEA	peg.2477	Gram_Positive_Competence|Late_competence|gram_plus_late_competence	DNA Metabolism
Magnesium and cobalt transport protein corA	peg.2478			rxn05616|rxn10474
STAS domain protein	peg.2480
Similar to Hydroxyacylglutathione hydrolase, but in an organism lacking glutathione biosynthesis	peg.2483			rxn01274
Ecm15p	peg.2485
ExtraCellular Mutant	peg.2485
Gamma-D-glutamyl-L-diamino acid endopeptidase I (EC 3.4.19.11)	peg.2487
Glucokinase (EC 2.7.1.2)	peg.2489	Entner-Doudoroff_Pathway|Glycolysis_and_Gluconeogenesis|Sucrose_Metabolism	Carbohydrates	rxn00216
membrane protein, Rhomboid family	peg.2491
5-formyltetrahydrofolate cyclo-ligase (EC 6.3.3.2)	peg.2493	5-FCL-like_protein|Folate_Biosynthesis|One-carbon_metabolism_by_tetrahydropterines|Serine-glyoxylate_cycle	Cofactors, Vitamins, Prosthetic Groups, Pigments|Carbohydrates	rxn01653
COG0438: Glycosyltransferase	peg.2495
YQZC protein	peg.2498
Phosphate transport ATP-binding protein PstB (TC 3.A.1.7.1)	peg.2499|peg.2500			rxn05145
Putative periplasmic phosphate-binding protein PstS, Mycoplasma type	peg.2501			rxn05145
Phosphate transport system permease protein pstC (TC 3.A.1.7.1)	peg.2502			rxn05145
Phosphate ABC transporter, periplasmic phosphate-binding protein PstS (TC 3.A.1.7.1)	peg.2503			rxn05145
Cell division protein FtsI [Peptidoglycan synthetase] (EC 2.4.1.129)	peg.2504	Bacterial_Cell_Division|Bacterial_Cytoskeleton	Cell Division and Cell Cycle	rxn10199
Transpeptidase, Penicillin binding protein transpeptidase domain	peg.2504			rxn10199
Manganese superoxide dismutase (EC 1.15.1.1)	peg.2506	Bsub-Spore-Coat|Oxidative_stress|Protection_from_Reactive_Oxygen_Species	Cell Wall and Capsule|Stress Response	rxn00206
probable membrane protein NMA1128	peg.2507
1-hydroxy-2-methyl-2-(E)-butenyl 4-diphosphate synthase (EC 1.17.4.3)	peg.2511	Isoprenoid_Biosynthesis|Nonmevalonate_Branch_of_Isoprenoid_Biosynthesis	Cofactors, Vitamins, Prosthetic Groups, Pigments	rxn06991
HAD-superfamily hydrolase-like protein	peg.2513
Zinc uptake regulation protein ZUR	peg.2514	Oxidative_stress	Stress Response
Endonuclease IV (EC 3.1.21.2)	peg.2517	DNA_repair,_bacterial	DNA Metabolism
ATP-dependent RNA helicase YqfR	peg.2518	ATP-dependent_RNA_helicases,_bacterial	RNA Metabolism
4-hydroxy-3-methylbut-2-enyl diphosphate reductase (EC 1.17.1.2)	peg.2520	Isoprenoid_Biosynthesis|Nonmevalonate_Branch_of_Isoprenoid_Biosynthesis|polyprenyl_synthesis	Cofactors, Vitamins, Prosthetic Groups, Pigments	rxn04113|rxn04996
Putative tRNA-m1A22 methylase	peg.2522	tRNA_modification_Bacteria	RNA Metabolism
Membrane-attached cytochrome c550	peg.2523
RNA polymerase sigma factor RpoD	peg.2524	Flagellum|Macromolecular_synthesis_operon|Transcription_factors_cyanobacterial_RpoD-like_sigma_factors|Transcription_initiation,_bacterial_sigma_factors	Motility and Chemotaxis|Macromolecular Synthesis|RNA Metabolism	rxn05295
DNA primase (EC 2.7.7.-)	peg.2525	DNA-replication|Macromolecular_synthesis_operon	DNA Metabolism|Macromolecular Synthesis	rxn05294
probable P23 protein	peg.2526
ATP/GTP-binding protein, SA1392 homolog	peg.2527
Glycyl-tRNA synthetase beta chain (EC 6.1.1.14)	peg.2529	tRNA_aminoacylation	Protein Metabolism	rxn05296
Glycyl-tRNA synthetase alpha chain (EC 6.1.1.14)	peg.2530	tRNA_aminoacylation	Protein Metabolism	rxn05296
DNA recombination and repair protein RecO	peg.2531	DNA_repair,_bacterial_RecFOR_pathway	DNA Metabolism
GTP-binding protein Era	peg.2532	Bacterial_Cell_Division|Universal_GTPases|tRNA_modification_Archaea	Cell Division and Cell Cycle|Protein Metabolism|RNA Metabolism
Cytidine deaminase (EC 3.5.4.5)	peg.2533	Murein_hydrolase_regulation_and_cell_death|pyrimidine_conversions|tRNA_modification_Bacteria	Cell Division and Cell Cycle|Nucleosides and Nucleotides|RNA Metabolism	rxn01800
Diacylglycerol kinase (EC 2.7.1.107)	peg.2534	Glycerolipid_and_Glycerophospholipid_Metabolism_in_Bacteria	Fatty Acids and Lipids	rxn10243|rxn08297|rxn10241|rxn09065|rxn08299|rxn10255|rxn10240|rxn10253|rxn10239|rxn09063|rxn10258|rxn10242|rxn10256|rxn10257|rxn10238|rxn10254|rxn08295|rxn09067
predicted metal-dependent hydrolase	peg.2535
Membrane protein containing HD superfamily hydrolase domain, YQFF ortholog	peg.2536
Phosphate starvation-inducible protein PhoH, predicted ATPase	peg.2537
Stage IV sporulation protein	peg.2538
DUF1432 domain-containing protein	peg.2541
GatB Yqey domain protein	peg.2543
SSU ribosomal protein S21p	peg.2544	Macromolecular_synthesis_operon|Ribosome_SSU_bacterial	Macromolecular Synthesis|Protein Metabolism	rxn05296
Sodium-dependent phosphate transporter	peg.2545			rxn05313
MiaB family protein, possibly involved in tRNA or rRNA modification	peg.2546
Ribosomal RNA small subunit methyltransferase E (EC 2.1.1.-)	peg.2547	rRNA_modification_Bacteria	RNA Metabolism
Ribosomal protein L11 methyltransferase (EC 2.1.1.-)	peg.2548	Ribosome_biogenesis_bacterial	Protein Metabolism
Chaperone protein DnaJ	peg.2549	Protein_chaperones	Protein Metabolism
Chaperone protein DnaK	peg.2550	Protein_chaperones	Protein Metabolism
Heat shock protein GrpE	peg.2551	Protein_chaperones	Protein Metabolism
Heat-inducible transcription repressor HrcA	peg.2552	Heme_and_Siroheme_Biosynthesis	Cofactors, Vitamins, Prosthetic Groups, Pigments
Putative coproporphyrinogen III oxidase of BS HemN-type, oxygen-independent (EC 1.3.99.22), in heat shock gene cluster	peg.2553	Heme_and_Siroheme_Biosynthesis	Cofactors, Vitamins, Prosthetic Groups, Pigments	rxn04704
Translation elongation factor LepA	peg.2554	Heme_and_Siroheme_Biosynthesis|Translation_factors_bacterial|Universal_GTPases	Cofactors, Vitamins, Prosthetic Groups, Pigments|Protein Metabolism
alternate gene name: yqeP	peg.2555
Stage II sporulation protein P	peg.2556
Endopeptidase spore protease Gpr (EC 3.4.24.78)	peg.2557	Small_acid-soluble_spore_proteins	Dormancy and Sporulation
SSU ribosomal protein S20p	peg.2558	Ribosome_SSU_bacterial	Protein Metabolism	rxn05296
DNA polymerase III delta subunit (EC 2.7.7.7)	peg.2559	DNA-replication	DNA Metabolism	rxn05294
Late competence protein ComEC, DNA transport	peg.2560	Gram_Positive_Competence|Late_competence|gram_plus_late_competence	DNA Metabolism
Late competence protein ComEB	peg.2561	Late_competence	DNA Metabolism	rxn01217
dCMP deaminase (EC 3.5.4.12)	peg.2561			rxn01217
Late competence protein ComEA, DNA receptor	peg.2562	Gram_Positive_Competence|Late_competence|gram_plus_late_competence	DNA Metabolism
Late competence protein ComER, proline oxidase (EC 1.5.1.2)	peg.2563	Late_competence|Proline_Synthesis	DNA Metabolism|Amino Acids and Derivatives
FIG030922: Ubiquinone/menaquinone biosynthesis methyltransferase UbiE/ COQ5 (EC 2.1.1.-)	peg.2564
FIGfam135315: Iojap-related protein	peg.2565	Iojap|NAD_and_NADP_cofactor_biosynthesis_global|tRNA_modification_Bacteria	Protein Metabolism|Cofactors, Vitamins, Prosthetic Groups, Pigments|RNA Metabolism
Hydrolase (HAD superfamily), YqeK	peg.2566	NAD_and_NADP_cofactor_biosynthesis_global	Cofactors, Vitamins, Prosthetic Groups, Pigments
Nicotinate-nucleotide adenylyltransferase (EC 2.7.7.18)	peg.2567	Iojap|NAD_and_NADP_cofactor_biosynthesis_global|NAD_regulation	Protein Metabolism|Cofactors, Vitamins, Prosthetic Groups, Pigments	rxn00105|rxn02155
FIG004454: RNA binding protein	peg.2568
Shikimate 5-dehydrogenase I alpha (EC 1.1.1.25)	peg.2569	Chorismate_Synthesis|Common_Pathway_For_Synthesis_of_Aromatic_Compounds_(DAHP_synthase_to_chorismate)	Amino Acids and Derivatives	rxn01740
GTP-binding protein YqeH, possibly involved in replication initiation	peg.2570	Universal_GTPases	Protein Metabolism
FIG001553: Hydrolase, HAD subfamily IIIA	peg.2571
N-acetylmuramoyl-L-alanine amidase cwlH precursor (EC 3.5.1.28)	peg.2573			rxn02875
Uncharacterized protein yqeC, similar to 6-phosphogluconate dehydrogenase, decarboxylating (EC 1.1.1.44)	peg.2575
nuclease	peg.2577
RNA polymerase sporulation specific sigma factor SigK	peg.2578|peg.2641	Transcription_initiation,_bacterial_sigma_factors	RNA Metabolism
required for the chromosomal rearrangement that creates the sigK gene by excision of the skin element between spoIVCB and spoIIIC genes (stage IV sporulation)	peg.2579
Arsenate reductase (EC 1.20.4.1)	peg.2580|peg.3286	Anaerobic_respiratory_reductases|Arsenic_resistance	Respiration|Virulence	rxn08171
Arsenical-resistance protein ACR3	peg.2581	Arsenic_resistance	Virulence	rxn05507|rxn05506
glyoxalase family protein	peg.2582
regulator of the activity of phosphatase RapE	peg.2586
alternate gene name: yqdF	peg.2590
alternate gene name: yqdE	peg.2591
cell wall hydrolase (minor autolysin)	peg.2592
Probable holin	peg.2593
Phage-like element PBSX protein xepA	peg.2594
Phage-like element PBSX protein xkdV	peg.2597
Phage-like element PBSX protein xkdU	peg.2599
Phage-like element PBSX protein xkdT	peg.2600
Phage-like element PBSX protein xkdS	peg.2601
Phage-like element PBSX protein xkdR	peg.2602
Phage-like element PBSX protein xkdQ	peg.2603
Phage-like element PBSX protein xkdP	peg.2604
Tail protein	peg.2605
Phage-like element PBSX protein xkdN	peg.2606
alternate gene name: yqcR	peg.2607
Phage-like element PBSX protein xkdM	peg.2608
Phage-like element PBSX protein xkdK	peg.2609|peg.2610
Phage-like element PBSX protein xkdJ	peg.2611
Phage-like element PBSX protein xkdI	peg.2612
Phage-like element PBSX protein xkdH	peg.2613
Phage-like element PBSX protein xkdG	peg.2616
Phage-like element PBSX protein xkdF	peg.2617
Phage-like element PBSX protein xkdE	peg.2620
Terminase large subunit	peg.2621
some similarities to phage-related terminase small subunit homolog yqaS	peg.2622
DNA replication protein dnaC	peg.2628	DNA-replication	DNA Metabolism
Recombinational DNA repair protein RecT (prophage associated)	peg.2630	DNA_repair,_bacterial|Listeria_phi-A118-like_prophages	DNA Metabolism|Virulence
alternate gene name: yqcS	peg.2635
Repressor (cro-like) [Bacteriophage A118]	peg.2636	Listeria_phi-A118-like_prophages	Virulence
Putative HTH-type transcriptional regulator yqaE	peg.2637
Phage-like element PBSX protein xkdA	peg.2640
PsiE protein homolog	peg.2643
sensory transduction protein kinase	peg.2644
Glutathione-regulated potassium-efflux system ancillary protein KefF	peg.2649
Molybdopterin biosynthesis MoeB protein	peg.2652
rhodanese domain protein	peg.2655
Mannose-6-phosphate isomerase	peg.2658
regulation of the bltD operon	peg.2660
spermine/spermidine acetyltransferase	peg.2662			rxn09264|rxn09949
potassium uptake	peg.2666			rxn05595
Cobalt-zinc-cadmium resistance protein CzcD	peg.2667	Cobalt-zinc-cadmium_resistance	Virulence	rxn05315|rxn05517
negative regulation of the glutamate synthase operon (gltAB)	peg.2669
Branched-chain amino acid transport system carrier protein	peg.2671|peg.2963			rxn05244|rxn05669|rxn05243
branched-chain amino acid transport	peg.2672|peg.2673			rxn05244|rxn05669|rxn05243
negative regulation of the azlBCD operon	peg.2674
Barstar-like protein ribonuclease (barnase) inhibitor	peg.2675
isochorismatase family protein	peg.2678
DinB family protein	peg.2680
Aminoglycoside 6-adenylyltransferase (EC 2.7.7.-)	peg.2681			rxn00418
Enoyl-[acyl-carrier-protein] reductase [FMN] (EC 1.3.1.9) homolog	peg.2682			rxn05323|rxn05448|rxn05441|rxn05328|rxn05445|rxn05446|rxn05435|rxn05326|rxn05437|rxn05324|rxn05464|rxn05322|rxn05439|rxn05443|rxn05434|rxn05442|rxn05436|rxn05447|rxn05438|rxn05327|rxn05450|rxn05440|rxn05444|rxn05433|rxn05325|rxn05449
Glutamate racemase (EC 5.1.1.3)	peg.2683|peg.2842	Glutamine,_Glutamate,_Aspartate_and_Asparagine_Biosynthesis|Poly-gamma-glutamate_biosynthesis	Amino Acids and Derivatives	rxn00193
Candidate zinc-binding lipoprotein ZinT	peg.2685
RNA polymerase sigma factor SigZ	peg.2686	Transcription_initiation,_bacterial_sigma_factors	RNA Metabolism
Citrate transporter	peg.2688			rxn05211
Regulatory protein CysB	peg.2689
FldA protein	peg.2690
Chitosanase precursor (EC 3.2.1.132)	peg.2691
Membrane proteins related to metalloendopeptidases	peg.2694|peg.2695
Spore coat protein F	peg.2698|peg.2700|peg.2701	Bsub-Spore-Coat	Cell Wall and Capsule
alcohol dehydrogenase	peg.2699
Levanase (EC 3.2.1.65)	peg.2706	Sucrose_Metabolism	Carbohydrates
PTS system, fructose-specific IID component (EC 2.7.1.69)	peg.2707			rxn05560
NtrC family Transcriptional regulator, ATPase domain	peg.2711
RNA polymerase sigma factor SigV	peg.2715	Transcription_initiation,_bacterial_sigma_factors	RNA Metabolism
anti-sigma factor homolog yrhM	peg.2716
Acyltransferase	peg.2717
YRHH	peg.2721
Formate efflux transporter (TC 2.A.44 family)	peg.2723	Fermentations:_Mixed_acid	Carbohydrates	rxn05559
Cystathionine gamma-lyase (EC 4.4.1.1)	peg.2728	Cysteine_Biosynthesis|Glycine_and_Serine_Utilization|Methionine_Biosynthesis|Methionine_Degradation	Amino Acids and Derivatives	rxn00742
Cystathionine beta-synthase (EC 4.2.1.22)	peg.2729	Cysteine_Biosynthesis|Glycine_and_Serine_Utilization|Methionine_Biosynthesis|Methionine_Degradation	Amino Acids and Derivatives	rxn00953
5'-methylthioadenosine nucleosidase (EC 3.2.2.16)	peg.2730	Menaquinone_Biosynthesis_via_Futalosine|Methionine_Salvage|Polyamine_Metabolism	Cofactors, Vitamins, Prosthetic Groups, Pigments|Amino Acids and Derivatives	rxn00143|rxn01021
S-adenosylhomocysteine nucleosidase (EC 3.2.2.9)	peg.2730	Methionine_Biosynthesis|Methionine_Degradation	Amino Acids and Derivatives	rxn00143|rxn01021
SAM-dependent methlytransferase YrrT	peg.2731	Methionine_Biosynthesis	Amino Acids and Derivatives
low affinity penicillin binding protein	peg.2734
Transcription elongation factor GreA	peg.2735	Transcription_factors_bacterial	RNA Metabolism
Uridine kinase (EC 2.7.1.48) [C1]	peg.2736	pyrimidine_conversions	Nucleosides and Nucleotides	rxn01674|rxn00369|rxn01370|rxn01706|rxn00715|rxn00712|rxn01128|rxn01679|rxn01129|rxn01516|rxn00709|rxn00368|rxn00365|rxn01705|rxn01515|rxn00713|rxn00707|rxn01510
peptidase, U32 family large subunit [C1]	peg.2737
peptidase, U32 family small subunit [C1]	peg.2738
O-methyltransferase family protein [C1]	peg.2739
COG1559 protein YceG like	peg.2740	tRNA_modification_Bacteria	RNA Metabolism
Ortholog of S. aureus MRSA252 (BX571856) SAR1694	peg.2741
Putative Holliday junction resolvase (EC 3.1.-.-)	peg.2742
Alanyl-tRNA synthetase (EC 6.1.1.7)	peg.2743	tRNA_aminoacylation	Protein Metabolism	rxn05296
UPF0118 membrane protein YrrI	peg.2744|peg.3183
Glutamine transport ATP-binding protein glnQ (TC 3.A.1.3.2)	peg.2745	ABC_transporter_glutamine_(TC_3.A.1.3.2)	Membrane Transport	rxn05155
Glutamine ABC transporter, periplasmic glutamine-binding protein (TC 3.A.1.3.2)	peg.2746	ABC_transporter_glutamine_(TC_3.A.1.3.2)	Membrane Transport	rxn05155
Glutamine transport system permease protein glnP (TC 3.A.1.3.2)	peg.2747|peg.2748	ABC_transporter_glutamine_(TC_3.A.1.3.2)	Membrane Transport	rxn05155
Exodeoxyribonuclease V alpha chain (EC 3.1.11.5)	peg.2750	DNA-replication	DNA Metabolism
Tetratricopeptide repeat (TPR) family protein	peg.2751
tRNA (5-methylaminomethyl-2-thiouridylate)-methyltransferase (EC 2.1.1.61)	peg.2752	mnm5U34_biosynthesis_bacteria|tRNA_modification_Bacteria|tRNA_modification_yeast_mitochondrial	RNA Metabolism	rxn05295
Iron-sulfur cluster regulator IscR	peg.2755	Fe-S_cluster_assembly|Rrf2_family_transcriptional_regulators	Cofactors, Vitamins, Prosthetic Groups, Pigments|RNA Metabolism
ATPase related to helicase subunit of the Holliday junction resolvase	peg.2756
Putative activating enzyme (E1) of a ubiquitin-like protein	peg.2757
Aspartyl-tRNA synthetase (EC 6.1.1.12)	peg.2758	Asp-tRNA(Asn)_transamidation|tRNA_aminoacylation	Protein Metabolism	rxn05296
Histidyl-tRNA synthetase (EC 6.1.1.21)	peg.2759	Histidine_Biosynthesis|tRNA_aminoacylation	Amino Acids and Derivatives|Protein Metabolism	rxn05296
D-tyrosyl-tRNA(Tyr) deacylase (EC 3.1.-.-)	peg.2762	D-tyrosyl-tRNA(Tyr)_deacylase	Stress Response
GTP pyrophosphokinase (EC 2.7.6.5), (p)ppGpp synthetase I	peg.2763			rxn00303
Adenine phosphoribosyltransferase (EC 2.4.2.7)	peg.2764	Purine_conversions	Nucleosides and Nucleotides	rxn00139
Single-stranded-DNA-specific exonuclease recJ (EC 3.1.-.-)	peg.2765	DNA-replication|DNA_Repair_Base_Excision|DNA_repair,_bacterial_RecFOR_pathway	DNA Metabolism
TrkA C-terminal domain protein	peg.2767
Protein-export membrane protein secD (TC 3.A.5.1.1)	peg.2768	General_secretory_pathway_(Sec-SRP)_complex_(TC_3.A.5.1.1)|HtrA_and_Sec_secretion	Protein Metabolism
Protein-export membrane protein secF (TC 3.A.5.1.1)	peg.2768	General_secretory_pathway_(Sec-SRP)_complex_(TC_3.A.5.1.1)|HtrA_and_Sec_secretion	Protein Metabolism
Preprotein translocase subunit YajC (TC 3.A.5.1.1)	peg.2773	General_secretory_pathway_(Sec-SRP)_complex_(TC_3.A.5.1.1)	Protein Metabolism
tRNA-guanine transglycosylase (EC 2.4.2.29)	peg.2774	Queuosine-Archaeosine_Biosynthesis|tRNA_modification_Bacteria	RNA Metabolism
S-adenosylmethionine:tRNA ribosyltransferase-isomerase (EC 5.-.-.-)	peg.2775	Queuosine-Archaeosine_Biosynthesis|tRNA_modification_Bacteria	RNA Metabolism
Holliday junction DNA helicase RuvB	peg.2776	DNA-replication	DNA Metabolism
Holliday junction DNA helicase RuvA	peg.2777	DNA-replication	DNA Metabolism
forespore regulator of the sigma-K checkpoint	peg.2778
alpha-ketoglutarate permease	peg.2779			rxn05493
ABC transporter permease protein yrbE	peg.2780
Toluene tolerance protein	peg.2780
sodium/alanine symporter family protein	peg.2784			rxn05215
Sporulation cortex protein coxA	peg.2786
YRBA protein	peg.2787
Quinolinate synthetase (EC 4.1.99.-)	peg.2788	Cobalt-zinc-cadmium_resistance|NAD_and_NADP_cofactor_biosynthesis_global|NAD_regulation|Quinolinic_acid_and_its_derivatives|YgfZ	Virulence|Cofactors, Vitamins, Prosthetic Groups, Pigments|Secondary Metabolism	rxn02988
Quinolinate phosphoribosyltransferase [decarboxylating] (EC 2.4.2.19)	peg.2789	NAD_and_NADP_cofactor_biosynthesis_global|NAD_regulation	Cofactors, Vitamins, Prosthetic Groups, Pigments	rxn02402
L-aspartate oxidase (EC 1.4.3.16)	peg.2790	NAD_and_NADP_cofactor_biosynthesis_global|NAD_regulation|YgfZ	Cofactors, Vitamins, Prosthetic Groups, Pigments	rxn00338
Probable cysteine desulfurase (EC 2.8.1.7) (NifS protein homolog)	peg.2791
Transcriptional repressor for NAD biosynthesis in gram-positives	peg.2792	NAD_regulation	Cofactors, Vitamins, Prosthetic Groups, Pigments
Prephenate dehydratase (EC 4.2.1.51)	peg.2793	Chorismate_Synthesis|Phenylalanine_and_Tyrosine_Branches_from_Chorismate|Phenylalanine_synthesis	Amino Acids and Derivatives	rxn01000
Chorismate mutase (EC 5.4.99.5)	peg.2794	Chorismate_Synthesis|Phenylalanine_synthesis	Amino Acids and Derivatives	rxn01256
COG0536: GTP-binding protein Obg	peg.2795	Iojap|Universal_GTPases	Protein Metabolism
Sporulation initiation phosphotransferase B (Spo0B)	peg.2796
LSU ribosomal protein L27p	peg.2797	Iojap|Ribosome_LSU_bacterial	Protein Metabolism	rxn05296
putative ribosomal protein, YsxB-like	peg.2798
LSU ribosomal protein L21p	peg.2799	Iojap|Ribosome_LSU_bacterial	Protein Metabolism	rxn05296
Stage IV sporulation pro-sigma-K processing enzyme (SpoIVFB)	peg.2800
Stage IV sporulation protein FA (SpoIVFA)	peg.2801
Septum site-determining protein MinD	peg.2802	Bacterial_Cell_Division|Bacterial_Cytoskeleton	Cell Division and Cell Cycle
Septum site-determining protein MinC	peg.2803	Bacterial_Cell_Division|Bacterial_Cytoskeleton	Cell Division and Cell Cycle
Rod shape-determining protein MreD	peg.2804	Bacterial_Cell_Division|Bacterial_Cytoskeleton	Cell Division and Cell Cycle
Rod shape-determining protein MreC	peg.2805	Bacterial_Cell_Division|Bacterial_Cytoskeleton	Cell Division and Cell Cycle
Rod shape-determining protein MreB	peg.2806	Bacterial_Cell_Division|Bacterial_Cytoskeleton	Cell Division and Cell Cycle
DNA repair protein RadC	peg.2807	DNA_repair,_bacterial	DNA Metabolism
Septum formation protein Maf	peg.2808	Bacterial_Cell_Division|Bacterial_Cytoskeleton	Cell Division and Cell Cycle
Stage II sporulation protein B	peg.2809
Late competence protein ComC, processing protease	peg.2810	Gram_Positive_Competence|Late_competence|gram_plus_late_competence	DNA Metabolism
Leader peptidase (Prepilin peptidase) (EC 3.4.23.43)	peg.2810	Type_IV_pilus	Virulence
N-methyltransferase (EC 2.1.1.-)	peg.2810	Type_IV_pilus	Virulence
Dihydrofolate synthase (EC 6.3.2.12)	peg.2811	Folate_Biosynthesis	Cofactors, Vitamins, Prosthetic Groups, Pigments	rxn00689|rxn01603|rxn01210
Folylpolyglutamate synthase (EC 6.3.2.17)	peg.2811	Folate_Biosynthesis	Cofactors, Vitamins, Prosthetic Groups, Pigments	rxn00689|rxn01603|rxn01210
Valyl-tRNA synthetase (EC 6.1.1.9)	peg.2812	tRNA_aminoacylation	Protein Metabolism	rxn05296
Stage VI sporulation protein D	peg.2814	Bsub-Spore-Coat	Cell Wall and Capsule
Porphobilinogen synthase (EC 4.2.1.24)	peg.2816	Heme_and_Siroheme_Biosynthesis	Cofactors, Vitamins, Prosthetic Groups, Pigments	rxn00029
Porphobilinogen deaminase (EC 2.5.1.61)	peg.2818	Heme_and_Siroheme_Biosynthesis	Cofactors, Vitamins, Prosthetic Groups, Pigments	rxn00060
HemX protein, negative effector of steady-state concentration of glutamyl-tRNA reductase	peg.2819	Heme_and_Siroheme_Biosynthesis	Cofactors, Vitamins, Prosthetic Groups, Pigments
Glutamyl-tRNA reductase (EC 1.2.1.70)	peg.2820	Heme_and_Siroheme_Biosynthesis	Cofactors, Vitamins, Prosthetic Groups, Pigments	rxn06591
GTP-binding protein EngB	peg.2822	Universal_GTPases	Protein Metabolism
ATP-dependent protease La (EC 3.4.21.53) Type I	peg.2823	Proteasome_bacterial|Proteolysis_in_bacteria,_ATP-dependent	Protein Metabolism
ATP-dependent protease La (EC 3.4.21.53) LonB Type I	peg.2824	Proteasome_bacterial	Protein Metabolism
ATP-dependent Clp protease ATP-binding subunit ClpX	peg.2825	Proteasome_bacterial|Proteolysis_in_bacteria,_ATP-dependent	Protein Metabolism
Cell division trigger factor (EC 5.2.1.8)	peg.2826	Bacterial_Cell_Division	Cell Division and Cell Cycle
TPR repeat protein	peg.2827
3-isopropylmalate dehydratase small subunit (EC 4.2.1.33)	peg.2828	Branched-Chain_Amino_Acid_Biosynthesis|Leucine_Biosynthesis	Amino Acids and Derivatives	rxn02789|rxn02811
3-isopropylmalate dehydratase large subunit (EC 4.2.1.33)	peg.2829	Branched-Chain_Amino_Acid_Biosynthesis|Leucine_Biosynthesis	Amino Acids and Derivatives	rxn02789|rxn02811
3-isopropylmalate dehydrogenase (EC 1.1.1.85)	peg.2830	Branched-Chain_Amino_Acid_Biosynthesis|Leucine_Biosynthesis	Amino Acids and Derivatives	rxn03062
2-isopropylmalate synthase (EC 2.3.3.13)	peg.2831	Branched-Chain_Amino_Acid_Biosynthesis|Leucine_Biosynthesis	Amino Acids and Derivatives	rxn00902
Ketol-acid reductoisomerase (EC 1.1.1.86)	peg.2832	Branched-Chain_Amino_Acid_Biosynthesis|Coenzyme_A_Biosynthesis	Amino Acids and Derivatives|Cofactors, Vitamins, Prosthetic Groups, Pigments	rxn08764|rxn03436|rxn03068|rxn02186|rxn03435
Acetolactate synthase small subunit (EC 2.2.1.6)	peg.2833	Acetoin,_butanediol_metabolism|Branched-Chain_Amino_Acid_Biosynthesis	Carbohydrates|Amino Acids and Derivatives	rxn00011|rxn02185|rxn03194
Acetolactate synthase large subunit (EC 2.2.1.6)	peg.2834	Acetoin,_butanediol_metabolism|Branched-Chain_Amino_Acid_Biosynthesis	Carbohydrates|Amino Acids and Derivatives	rxn00011|rxn02185|rxn03194
VPS29-like phosphoesterase-related protein ynbC	peg.2838
Nucleoside 5-triphosphatase RdgB (dHAPTP, dITP, XTP-specific) (EC 3.6.1.15)	peg.2839	Heme_and_Siroheme_Biosynthesis	Cofactors, Vitamins, Prosthetic Groups, Pigments	rxn09012|rxn00513|rxn09011
Ribonuclease PH (EC 2.7.7.56)	peg.2840	tRNA_processing	RNA Metabolism
germination (cortex hydrolysis) and sporulation (stage II, multiple polar septa)	peg.2841
transcriptional regulator	peg.2843|peg.3618|peg.3761
Major transcriptional regulator of spore coat formation GerE	peg.2844
Succinate dehydrogenase iron-sulfur protein (EC 1.3.99.1)	peg.2846	Serine-glyoxylate_cycle|Succinate_dehydrogenase|TCA_Cycle|YgfZ	Carbohydrates|Respiration|Cofactors, Vitamins, Prosthetic Groups, Pigments	rxn00288
Succinate dehydrogenase flavoprotein subunit (EC 1.3.99.1)	peg.2847	Serine-glyoxylate_cycle|Succinate_dehydrogenase|TCA_Cycle	Carbohydrates|Respiration	rxn00288
Succinate dehydrogenase cytochrome b558 subunit	peg.2848	Succinate_dehydrogenase	Respiration	rxn00288
aspartokinase II attenuator	peg.2851
Excinuclease ABC subunit C	peg.2852	DNA_repair,_UvrABC_system	DNA Metabolism
Alpha-N-arabinofuranosidase 2 (EC 3.2.1.55)	peg.2854	L-Arabinose_utilization	Carbohydrates	rxn09988
Electron transfer flavoprotein, alpha subunit	peg.2855	Acetyl-CoA_fermentation_to_Butyrate	Carbohydrates
Electron transfer flavoprotein, beta subunit	peg.2856	Acetyl-CoA_fermentation_to_Butyrate|Hemin_transport_system	Carbohydrates|Virulence
Fatty acid degradation regulator YsiA, TetR family	peg.2858
DUF350 domain-containing protein	peg.2860
Recombination inhibitory protein MutS2	peg.2861	DNA_repair,_bacterial_MutL-MutS_system	DNA Metabolism
DNA polymerase X family	peg.2862
Possible colicin V production protein	peg.2863
Z-ring-associated protein	peg.2864
Ribonuclease HIII (EC 3.1.26.4)	peg.2865	Ribonuclease_H	RNA Metabolism
Phenylalanyl-tRNA synthetase beta chain (EC 6.1.1.20)	peg.2866	tRNA_aminoacylation	Protein Metabolism	rxn05296
Phenylalanyl-tRNA synthetase alpha chain (EC 6.1.1.20)	peg.2867	tRNA_aminoacylation	Protein Metabolism	rxn05296
SpoU rRNA Methylase family protein	peg.2868
Predicted glycolate dehydrogenase regulator	peg.2870	Glycolate,_glyoxylate_interconversions	Carbohydrates
Glycolate dehydrogenase (EC 1.1.99.14), subunit GlcD	peg.2871	Glycolate,_glyoxylate_interconversions|Photorespiration_(oxidative_C2_cycle)	Carbohydrates	rxn00333
Similar to glycolate dehydrogenase iron-sulfur subunit GlcF	peg.2872	Glycolate,_glyoxylate_interconversions	Carbohydrates	rxn00333
Carbon starvation protein A	peg.2874
Alpha-N-arabinofuranosidase (EC 3.2.1.55)	peg.2875	L-Arabinose_utilization	Carbohydrates	rxn09988
alpha-arabinosides ABC transport system, permease protein araQ	peg.2876	L-Arabinose_utilization	Carbohydrates	rxn05173
alpha-arabinosides ABC transport system, permease protein araP	peg.2877	L-Arabinose_utilization	Carbohydrates	rxn05173
alpha-arabinosides ABC transport system, substrate-binding protein araN	peg.2878	L-Arabinose_utilization	Carbohydrates	rxn05173
Arabinose operon protein araM	peg.2879	L-Arabinose_utilization	Carbohydrates
Arabinose operon protein araL	peg.2880	L-Arabinose_utilization	Carbohydrates
L-ribulose-5-phosphate 4-epimerase (EC 5.1.3.4)	peg.2881	L-Arabinose_utilization|L-ascorbate_utilization_(and_related_gene_clusters)	Carbohydrates	rxn04082
Ribulokinase (EC 2.7.1.16)	peg.2882	L-Arabinose_utilization	Carbohydrates	rxn01763|rxn01114
L-arabinose isomerase (EC 5.3.1.4)	peg.2883	L-Arabinose_utilization	Carbohydrates	rxn01292
Arabinan endo-1,5-alpha-L-arabinosidase (EC 3.2.1.99)	peg.2884	L-Arabinose_utilization	Carbohydrates
endo-1,4-beta-glucanase	peg.2885
LSU ribosomal protein L20p	peg.2888	Ribosome_LSU_bacterial	Protein Metabolism	rxn05296
LSU ribosomal protein L35p	peg.2889	Ribosome_LSU_bacterial	Protein Metabolism	rxn05296
Translation initiation factor 3	peg.2890	Translation_factors_bacterial	Protein Metabolism
LrgA-associated membrane protein LrgB	peg.2893	Murein_hydrolase_regulation_and_cell_death	Cell Division and Cell Cycle
Antiholin-like protein LrgA	peg.2894	Murein_hydrolase_regulation_and_cell_death	Cell Division and Cell Cycle
Autolysis response regulater LytR	peg.2895	Murein_hydrolase_regulation_and_cell_death	Cell Division and Cell Cycle
Autolysis histidine kinase LytS	peg.2896	Murein_hydrolase_regulation_and_cell_death	Cell Division and Cell Cycle
2-haloalkanoic acid dehalogenase (EC 3.8.1.2)	peg.2897			rxn03599
Threonyl-tRNA synthetase (EC 6.1.1.3)	peg.2898|peg.3762	tRNA_aminoacylation	Protein Metabolism	rxn05296
CONSERVED MEMBRANE PROTEIN	peg.2900
Helicase loader DnaI	peg.2901	DNA-replication	DNA Metabolism	rxn05294
Helicase loader DnaB	peg.2902			rxn05294
Ribonucleotide reductase transcriptional regulator NrdR	peg.2903
S-adenosylmethionine decarboxylase proenzyme (EC 4.1.1.50), prokaryotic class 1B	peg.2904	Polyamine_Metabolism	Amino Acids and Derivatives	rxn00127
NADPH-dependent glyceraldehyde-3-phosphate dehydrogenase (EC 1.2.1.13)	peg.2905	Calvin-Benson_cycle|Glycolysis_and_Gluconeogenesis|Redox-dependent_regulation_of_nucleus_processes	Carbohydrates|Stress Response	rxn00782
oxidoreductase of aldo/keto reductase family, subgroup 1	peg.2908|peg.3346	D-gluconate_and_ketogluconates_metabolism	Carbohydrates
Dephospho-CoA kinase (EC 2.7.1.24)	peg.2909	Coenzyme_A_Biosynthesis	Cofactors, Vitamins, Prosthetic Groups, Pigments	rxn00100
Formamidopyrimidine-DNA glycosylase (EC 3.2.2.23)	peg.2911	DNA_Repair_Base_Excision	DNA Metabolism
Phosphate regulon sensor protein PhoR (EC 2.7.3.-)	peg.2913
Putative response regulator	peg.2914
Malate dehydrogenase (EC 1.1.1.37)	peg.2915	Glyoxylate_bypass|Serine-glyoxylate_cycle|TCA_Cycle	Carbohydrates	rxn00248
Isocitrate dehydrogenase [NADP] (EC 1.1.1.42)	peg.2916	TCA_Cycle	Carbohydrates	rxn01387|rxn00199
FxsA protein	peg.2920
Pyruvate kinase (EC 2.7.1.40)	peg.2921	Entner-Doudoroff_Pathway|Fermentations:_Mixed_acid|Glycerate_metabolism|Glycolysis_and_Gluconeogenesis|Glycolysis_and_Gluconeogenesis,_including_Archaeal_enzymes|Pyruvate_metabolism_I:_anaplerotic_reactions,_PEP	Carbohydrates	rxn00148
6-phosphofructokinase (EC 2.7.1.11)	peg.2922	D-Tagatose_and_Galactitol_Utilization|Glycolysis_and_Gluconeogenesis|Glycolysis_and_Gluconeogenesis,_including_Archaeal_enzymes|Hexitol_degradation|N-Acetyl-Galactosamine_and_Galactosamine_Utilization	Carbohydrates	rxn01343|rxn02314|rxn00545
NADP-dependent malic enzyme (EC 1.1.1.40)	peg.2925	Pyruvate_metabolism_I:_anaplerotic_reactions,_PEP	Carbohydrates	rxn00161
FIG002194: Phosphoesterase, DHH family protein	peg.2928
FIG012217: hypothetical Membrane Spanning Protein	peg.2929
FIG009534: Cytosolic protein containing multiple CBS domains	peg.2930
N-acetyl-L,L-diaminopimelate deacetylase homolog (EC 3.5.1.18)	peg.2932|peg.3952			rxn01973
Coenzyme F420-dependent N5,N10-methylene tetrahydromethanopterin reductase and related flavin-dependent oxidoreductases	peg.2934|peg.3957
bacterial luciferase family protein	peg.2936|peg.3815
Histidine ABC transporter, ATP-binding protein HisP (TC 3.A.1.3.1)	peg.2937	Arginine_and_Ornithine_Degradation	Amino Acids and Derivatives	rxn05164
Probable amino-acid ABC transporter permease protein ytmM	peg.2938|peg.2939			rxn05164
putative periplasmic binding transport protein	peg.2941			rxn05164
Argininosuccinate lyase (EC 4.3.2.1)	peg.2947	Arginine_Biosynthesis|Arginine_Biosynthesis_extended	Amino Acids and Derivatives	rxn00802
Argininosuccinate synthase (EC 6.3.4.5)	peg.2948	Arginine_Biosynthesis|Arginine_Biosynthesis_extended	Amino Acids and Derivatives	rxn01434
Molybdenum cofactor biosynthesis protein B	peg.2949	Molybdopterin_biosynthesis	Cofactors, Vitamins, Prosthetic Groups, Pigments
Acetate kinase (EC 2.7.2.1)	peg.2950	Acetyl-CoA_pathway_of_CO2_fixation|Ethanolamine_utilization|Fermentations:_Lactate|Fermentations:_Mixed_acid|Pyruvate_metabolism_II:_acetyl-CoA,_acetogenesis_from_pyruvate|Threonine_anaerobic_catabolism_gene_cluster	Carbohydrates|Amino Acids and Derivatives	rxn00225|rxn00985
Adenine-specific methyltransferase (EC 2.1.1.72)	peg.2951
Thiol peroxidase, Tpx-type (EC 1.11.1.15)	peg.2952
Sporulation protein YtfJ	peg.2953
putative secreted protein	peg.2954
Protease IV (EC 3.4.21.-)	peg.2956
NAD kinase (EC 2.7.1.23) homolog	peg.2957
Exoenzymes regulatory protein aepA precursor	peg.2958
Acetyl-coenzyme A synthetase (EC 6.2.1.1)	peg.2959|peg.2971	Ketoisovalerate_oxidoreductase|Methylcitrate_cycle|Protein_Acetylation_and_Deacetylation_in_Bacteria|Pyruvate_metabolism_II:_acetyl-CoA,_acetogenesis_from_pyruvate	Amino Acids and Derivatives|Carbohydrates|Protein Metabolism	rxn00175
Thiamine biosynthesis protein thiI	peg.2961	tRNA_modification_Archaea|tRNA_modification_Bacteria	RNA Metabolism
Septation ring formation regulator EzrA	peg.2964
Histidinol-phosphatase (EC 3.1.3.15)	peg.2965	Histidine_Biosynthesis	Amino Acids and Derivatives	rxn02160
GAF domain-containing proteins	peg.2967
GGDEF family protein	peg.2968
SSU ribosomal protein S4p (S9e)	peg.2969	Ribosome_SSU_bacterial	Protein Metabolism	rxn05296
Tyrosyl-tRNA synthetase (EC 6.1.1.1)	peg.2970|peg.3851	tRNA_aminoacylation	Protein Metabolism	rxn05296
Acetyltransferase AcuA, acetyl-CoA synthetase inhibitor	peg.2972	Pyruvate_metabolism_II:_acetyl-CoA,_acetogenesis_from_pyruvate	Carbohydrates
NAD-independent protein deacetylase AcuC	peg.2974	Pyruvate_metabolism_II:_acetyl-CoA,_acetogenesis_from_pyruvate	Carbohydrates
Catabolite control protein A	peg.2977
2-keto-3-deoxy-D-arabino-heptulosonate-7-phosphate synthase I beta (EC 2.5.1.54)	peg.2978	Chorismate_Synthesis|Common_Pathway_For_Synthesis_of_Aromatic_Compounds_(DAHP_synthase_to_chorismate)	Amino Acids and Derivatives	rxn01332|rxn01256
Chorismate mutase I (EC 5.4.99.5)	peg.2978	Chorismate_Synthesis|Phenylalanine_and_Tyrosine_Branches_from_Chorismate	Amino Acids and Derivatives	rxn01332|rxn01256
General stress protein	peg.2981
UDP-N-acetylmuramate--alanine ligase (EC 6.3.2.8)	peg.2982			rxn02286
tRNA binding domain protein	peg.2985
Uncharacterized SAV1743 homolog	peg.2986
Thioredoxin CDS_ID OB2235	peg.2987
Deblocking aminopeptidase	peg.2989
Glutamyl aminopeptidase (EC 3.4.11.7)	peg.2989
NAD-dependent malic enzyme (EC 1.1.1.38)	peg.2991|peg.3712	Pyruvate_metabolism_I:_anaplerotic_reactions,_PEP	Carbohydrates	rxn00159
tRNA (guanine46-N7-)-methyltransferase (EC 2.1.1.33)	peg.2993	tRNA_modification_Bacteria	RNA Metabolism
putative choline kinase involved in lipopolysaccharide biosynthesis	peg.2995
Pullulanase (EC 3.2.1.41)	peg.2996
2'-5' RNA ligase	peg.2999
Xaa-His dipeptidase (EC 3.4.13.3)	peg.3001
[truncated: 692 more rows]
