# Supplementary material for: iBsu1103: a new genome-scale metabolic model of Bacillus subtilis based on SEED annotations
Source: Genome Biol. 2009 Jun 25;10(6):R69. doi: 10.1186/gb-2009-10-6-r69 (PMC2718503; doi:10.1186/gb-2009-10-6-r69)
Supplement: Additional data file 3 — These molfiles reflect the structure of the predominant ionic form of the compounds at neutral pH as predicted using the MarvinBeans software [28]. These structures were used with the group contribution method [40-42] to estimate the ΔfG'° and ΔrG'° for the compounds and reactions in the model. [file gb-2009-10-6-r69-S3.zip]

Archive with 1,133 entries (1,132 files):
- Molfiles/
- Molfiles/cpd00001.mol
- Molfiles/cpd00002.mol
- Molfiles/cpd00003.mol
- Molfiles/cpd00004.mol
- Molfiles/cpd00005.mol
- Molfiles/cpd00006.mol
- Molfiles/cpd00007.mol
- Molfiles/cpd00008.mol
- Molfiles/cpd00009.mol
- Molfiles/cpd00010.mol
- Molfiles/cpd00011.mol
- Molfiles/cpd00012.mol
- Molfiles/cpd00013.mol
- Molfiles/cpd00014.mol
- Molfiles/cpd00015.mol
- Molfiles/cpd00017.mol
- Molfiles/cpd00018.mol
- Molfiles/cpd00019.mol
- Molfiles/cpd00020.mol
- Molfiles/cpd00022.mol
- Molfiles/cpd00023.mol
- Molfiles/cpd00024.mol
- Molfiles/cpd00025.mol
- Molfiles/cpd00026.mol
- Molfiles/cpd00027.mol
- Molfiles/cpd00028.mol
- Molfiles/cpd00029.mol
- Molfiles/cpd00030.mol
- Molfiles/cpd00031.mol
- Molfiles/cpd00032.mol
- Molfiles/cpd00033.mol
- Molfiles/cpd00034.mol
- Molfiles/cpd00035.mol
- Molfiles/cpd00036.mol
- Molfiles/cpd00037.mol
- Molfiles/cpd00038.mol
- Molfiles/cpd00039.mol
- Molfiles/cpd00040.mol
- Molfiles/cpd00041.mol
- Molfiles/cpd00042.mol
- Molfiles/cpd00043.mol
- Molfiles/cpd00044.mol
- Molfiles/cpd00045.mol
- Molfiles/cpd00046.mol
- Molfiles/cpd00047.mol
- Molfiles/cpd00048.mol
- Molfiles/cpd00050.mol
- Molfiles/cpd00051.mol
- Molfiles/cpd00052.mol
- Molfiles/cpd00053.mol
- Molfiles/cpd00054.mol
- Molfiles/cpd00055.mol
- Molfiles/cpd00056.mol
- Molfiles/cpd00058.mol
- Molfiles/cpd00060.mol
- Molfiles/cpd00061.mol
- Molfiles/cpd00062.mol
- Molfiles/cpd00063.mol
- Molfiles/cpd00064.mol
- Molfiles/cpd00065.mol
- Molfiles/cpd00066.mol
- Molfiles/cpd00067.mol
- Molfiles/cpd00068.mol
- Molfiles/cpd00069.mol
- Molfiles/cpd00070.mol
- Molfiles/cpd00071.mol
- Molfiles/cpd00072.mol
- Molfiles/cpd00073.mol
- Molfiles/cpd00074.mol
- Molfiles/cpd00075.mol
- Molfiles/cpd00076.mol
- Molfiles/cpd00077.mol
- Molfiles/cpd00078.mol
- Molfiles/cpd00079.mol
- Molfiles/cpd00080.mol
- Molfiles/cpd00081.mol
- Molfiles/cpd00082.mol
- Molfiles/cpd00084.mol
- Molfiles/cpd00085.mol
- Molfiles/cpd00086.mol
- Molfiles/cpd00087.mol
- Molfiles/cpd00089.mol
- Molfiles/cpd00090.mol
- Molfiles/cpd00091.mol
- Molfiles/cpd00092.mol
- Molfiles/cpd00093.mol
- Molfiles/cpd00094.mol
- Molfiles/cpd00095.mol
- Molfiles/cpd00096.mol
- Molfiles/cpd00098.mol
- Molfiles/cpd00099.mol
- Molfiles/cpd00100.mol
- Molfiles/cpd00101.mol
- Molfiles/cpd00102.mol
- Molfiles/cpd00103.mol
- Molfiles/cpd00104.mol
- Molfiles/cpd00105.mol
- Molfiles/cpd00106.mol
- Molfiles/cpd00107.mol
- Molfiles/cpd00108.mol
- Molfiles/cpd00109.mol
- Molfiles/cpd00110.mol
- Molfiles/cpd00111.mol
- Molfiles/cpd00112.mol
- Molfiles/cpd00113.mol
- Molfiles/cpd00114.mol
- Molfiles/cpd00115.mol
- Molfiles/cpd00116.mol
- Molfiles/cpd00117.mol
- Molfiles/cpd00118.mol
- Molfiles/cpd00119.mol
- Molfiles/cpd00120.mol
- Molfiles/cpd00121.mol
- Molfiles/cpd00122.mol
- Molfiles/cpd00123.mol
- Molfiles/cpd00125.mol
- Molfiles/cpd00126.mol
- Molfiles/cpd00128.mol
- Molfiles/cpd00129.mol
- Molfiles/cpd00130.mol
- Molfiles/cpd00132.mol
- Molfiles/cpd00133.mol
- Molfiles/cpd00134.mol
- Molfiles/cpd00135.mol
- Molfiles/cpd00136.mol
- Molfiles/cpd00137.mol
- Molfiles/cpd00138.mol
- Molfiles/cpd00139.mol
- Molfiles/cpd00141.mol
- Molfiles/cpd00142.mol
- Molfiles/cpd00143.mol
- Molfiles/cpd00144.mol
- Molfiles/cpd00145.mol
- Molfiles/cpd00146.mol
- Molfiles/cpd00147.mol
- Molfiles/cpd00149.mol
- Molfiles/cpd00151.mol
- Molfiles/cpd00152.mol
- Molfiles/cpd00153.mol
- Molfiles/cpd00154.mol
- Molfiles/cpd00155.mol
- Molfiles/cpd00156.mol
- Molfiles/cpd00157.mol
- Molfiles/cpd00158.mol
- Molfiles/cpd00159.mol
- Molfiles/cpd00161.mol
- Molfiles/cpd00162.mol
- Molfiles/cpd00164.mol
- Molfiles/cpd00168.mol
- Molfiles/cpd00169.mol
- Molfiles/cpd00170.mol
- Molfiles/cpd00171.mol
- Molfiles/cpd00175.mol
- Molfiles/cpd00176.mol
- Molfiles/cpd00177.mol
- Molfiles/cpd00179.mol
- Molfiles/cpd00180.mol
- Molfiles/cpd00182.mol
- Molfiles/cpd00184.mol
- Molfiles/cpd00185.mol
- Molfiles/cpd00186.mol
- Molfiles/cpd00190.mol
- Molfiles/cpd00191.mol
- Molfiles/cpd00193.mol
- Molfiles/cpd00196.mol
- Molfiles/cpd00198.mol
- Molfiles/cpd00199.mol
- Molfiles/cpd00200.mol
- Molfiles/cpd00201.mol
- Molfiles/cpd00202.mol
- Molfiles/cpd00203.mol
- Molfiles/cpd00204.mol
- Molfiles/cpd00205.mol
- Molfiles/cpd00206.mol
- Molfiles/cpd00207.mol
- Molfiles/cpd00208.mol
- Molfiles/cpd00209.mol
- Molfiles/cpd00210.mol
- Molfiles/cpd00211.mol
- Molfiles/cpd00212.mol
- Molfiles/cpd00213.mol
- Molfiles/cpd00214.mol
- Molfiles/cpd00216.mol
- Molfiles/cpd00217.mol
- Molfiles/cpd00218.mol
- Molfiles/cpd00219.mol
- Molfiles/cpd00220.mol
- Molfiles/cpd00221.mol
- Molfiles/cpd00222.mol
- Molfiles/cpd00223.mol
- Molfiles/cpd00224.mol
- Molfiles/cpd00226.mol
- Molfiles/cpd00227.mol
- Molfiles/cpd00229.mol
- Molfiles/cpd00231.mol
- Molfiles/cpd00232.mol
- Molfiles/cpd00233.mol
- Molfiles/cpd00235.mol
- Molfiles/cpd00236.mol
- Molfiles/cpd00238.mol
- Molfiles/cpd00239.mol
- Molfiles/cpd00241.mol
- Molfiles/cpd00242.mol
- Molfiles/cpd00244.mol
- Molfiles/cpd00246.mol
- Molfiles/cpd00247.mol
- Molfiles/cpd00249.mol
- Molfiles/cpd00251.mol
- Molfiles/cpd00254.mol
- Molfiles/cpd00258.mol
- Molfiles/cpd00259.mol
- Molfiles/cpd00260.mol
- Molfiles/cpd00261.mol
- Molfiles/cpd00264.mol
- Molfiles/cpd00266.mol
- Molfiles/cpd00268.mol
- Molfiles/cpd00274.mol
- Molfiles/cpd00276.mol
- Molfiles/cpd00277.mol
- Molfiles/cpd00279.mol
- Molfiles/cpd00280.mol
- Molfiles/cpd00281.mol
- Molfiles/cpd00282.mol
- Molfiles/cpd00283.mol
- Molfiles/cpd00284.mol
- Molfiles/cpd00285.mol
- Molfiles/cpd00286.mol
- Molfiles/cpd00287.mol
- Molfiles/cpd00288.mol
- Molfiles/cpd00289.mol
- Molfiles/cpd00290.mol
- Molfiles/cpd00292.mol
- Molfiles/cpd00293.mol
- Molfiles/cpd00294.mol
- Molfiles/cpd00295.mol
- Molfiles/cpd00296.mol
- Molfiles/cpd00297.mol
- Molfiles/cpd00298.mol
- Molfiles/cpd00299.mol
- Molfiles/cpd00300.mol
- Molfiles/cpd00305.mol
- Molfiles/cpd00307.mol
- Molfiles/cpd00309.mol
- Molfiles/cpd00311.mol
- Molfiles/cpd00313.mol
- Molfiles/cpd00314.mol
- Molfiles/cpd00322.mol
- Molfiles/cpd00327.mol
- Molfiles/cpd00330.mol
- Molfiles/cpd00331.mol
- Molfiles/cpd00334.mol
- Molfiles/cpd00338.mol
- Molfiles/cpd00340.mol
- Molfiles/cpd00342.mol
- Molfiles/cpd00343.mol
- Molfiles/cpd00344.mol
- Molfiles/cpd00345.mol
- Molfiles/cpd00346.mol
- Molfiles/cpd00347.mol
- Molfiles/cpd00348.mol
- Molfiles/cpd00349.mol
- Molfiles/cpd00350.mol
- Molfiles/cpd00352.mol
- Molfiles/cpd00355.mol
- Molfiles/cpd00356.mol
- Molfiles/cpd00357.mol
- Molfiles/cpd00358.mol
- Molfiles/cpd00359.mol
- Molfiles/cpd00360.mol
- Molfiles/cpd00361.mol
- Molfiles/cpd00363.mol
- Molfiles/cpd00367.mol
- Molfiles/cpd00368.mol
- Molfiles/cpd00371.mol
- Molfiles/cpd00378.mol
- Molfiles/cpd00381.mol
- Molfiles/cpd00382.mol
- Molfiles/cpd00383.mol
- Molfiles/cpd00386.mol
- Molfiles/cpd00387.mol
- Molfiles/cpd00388.mol
- Molfiles/cpd00390.mol
- Molfiles/cpd00393.mol
- Molfiles/cpd00395.mol
- Molfiles/cpd00396.mol
- Molfiles/cpd00397.mol
- Molfiles/cpd00400.mol
- Molfiles/cpd00402.mol
- Molfiles/cpd00403.mol
- Molfiles/cpd00408.mol
- Molfiles/cpd00412.mol
- Molfiles/cpd00415.mol
- Molfiles/cpd00417.mol
- Molfiles/cpd00418.mol
- Molfiles/cpd00421.mol
- Molfiles/cpd00423.mol
- Molfiles/cpd00424.mol
- Molfiles/cpd00425.mol
- Molfiles/cpd00428.mol
[truncated: 833 more entries]
