# Supplementary material for: iBsu1103: a new genome-scale metabolic model of Bacillus subtilis based on SEED annotations
Source: Genome Biol. 2009 Jun 25;10(6):R69. doi: 10.1186/gb-2009-10-6-r69 (PMC2718503; doi:10.1186/gb-2009-10-6-r69)
Supplement: Additional data file 3 — These molfiles reflect the structure of the predominant ionic form of the compounds at neutral pH as predicted using the MarvinBeans software [28]. These structures were used with the group contribution method [40-42] to estimate the ΔfG'° and ΔrG'° for the compounds and reactions in the model. [file gb-2009-10-6-r69-S3.zip › Molfiles/cpd00002.mol]

 
  Marvin  12100817482D          

 31 33  0  0  1  0            999 V2000
   17.4246   -8.6466    0.0000 N   0  0  2  0  0  0  0  0  0  0  0  0
   18.0509   -9.0826    0.0000 C   0  0  0  0  0  0  0  0  0  0  0  0
   16.6633   -8.8923    0.0000 C   0  0  2  0  0  0  0  0  0  0  0  0
   17.7083   -7.8196    0.0000 C   0  0  0  0  0  0  0  0  0  0  0  0
   18.7810   -8.5463    0.0000 C   0  0  0  0  0  0  0  0  0  0  0  0
   18.1339   -9.9235    0.0000 N   0  0  0  0  0  0  0  0  0  0  0  0
   15.9886   -8.3871    0.0000 O   0  0  0  0  0  0  0  0  0  0  0  0
   16.4073   -9.6328    0.0000 C   0  0  1  0  0  0  0  0  0  0  0  0
   18.5665   -7.8231    0.0000 N   0  0  0  0  0  0  0  0  0  0  0  0
   19.5250   -8.8716    0.0000 C   0  0  0  0  0  0  0  0  0  0  0  0
   18.9160  -10.2729    0.0000 C   0  0  0  0  0  0  0  0  0  0  0  0
   15.3311   -8.8577    0.0000 C   0  0  1  0  0  0  0  0  0  0  0  0
   15.5872   -9.6328    0.0000 C   0  0  1  0  0  0  0  0  0  0  0  0
   16.8848  -10.3075    0.0000 O   0  0  0  0  0  0  0  0  0  0  0  0
   19.6218   -9.7504    0.0000 N   0  0  0  0  0  0  0  0  0  0  0  0
   20.1823   -8.3837    0.0000 N   0  0  0  0  0  0  0  0  0  0  0  0
   14.5491   -8.6051    0.0000 C   0  0  0  0  0  0  0  0  0  0  0  0
   15.3242  -10.4148    0.0000 O   0  0  0  0  0  0  0  0  0  0  0  0
   13.9367   -9.1588    0.0000 O   0  0  0  0  0  0  0  0  0  0  0  0
   13.1062   -9.1588    0.0000 P   0  0  0  0  0  0  0  0  0  0  0  0
   12.2793   -9.1588    0.0000 O   0  0  0  0  0  0  0  0  0  0  0  0
   13.1029   -9.9857    0.0000 O   0  5  0  0  0  0  0  0  0  0  0  0
   13.1029   -8.3317    0.0000 O   0  0  0  0  0  0  0  0  0  0  0  0
   11.4522   -9.1553    0.0000 P   0  0  0  0  0  0  0  0  0  0  0  0
   10.6253   -9.1553    0.0000 O   0  0  0  0  0  0  0  0  0  0  0  0
   11.4489   -9.9823    0.0000 O   0  5  0  0  0  0  0  0  0  0  0  0
   11.4489   -8.3248    0.0000 O   0  0  0  0  0  0  0  0  0  0  0  0
    9.7949   -9.1518    0.0000 P   0  0  0  0  0  0  0  0  0  0  0  0
    9.7914   -9.9788    0.0000 O   0  5  0  0  0  0  0  0  0  0  0  0
    8.9679   -9.1449    0.0000 O   0  0  0  0  0  0  0  0  0  0  0  0
    9.7914   -8.3214    0.0000 O   0  0  0  0  0  0  0  0  0  0  0  0
  1  2  1  0  0  0  0
  3  1  1  1  0  0  0
  1  4  1  0  0  0  0
  2  5  2  0  0  0  0
  2  6  1  0  0  0  0
  3  7  1  0  0  0  0
  3  8  1  0  0  0  0
  4  9  2  0  0  0  0
  5 10  1  0  0  0  0
  6 11  2  0  0  0  0
  7 12  1  0  0  0  0
  8 13  1  0  0  0  0
  8 14  1  6  0  0  0
 10 15  2  0  0  0  0
 10 16  1  0  0  0  0
 12 17  1  1  0  0  0
 13 18  1  6  0  0  0
 17 19  1  0  0  0  0
 19 20  1  0  0  0  0
 20 21  1  0  0  0  0
 20 22  1  0  0  0  0
 20 23  2  0  0  0  0
 21 24  1  0  0  0  0
 24 25  1  0  0  0  0
 24 26  1  0  0  0  0
 24 27  2  0  0  0  0
 25 28  1  0  0  0  0
 28 29  1  0  0  0  0
 28 30  1  0  0  0  0
 28 31  2  0  0  0  0
  5  9  1  0  0  0  0
 11 15  1  0  0  0  0
 12 13  1  0  0  0  0
M  CHG  3  22  -1  26  -1  29  -1
M  END
