# Supplementary material for: iBsu1103: a new genome-scale metabolic model of Bacillus subtilis based on SEED annotations
Source: Genome Biol. 2009 Jun 25;10(6):R69. doi: 10.1186/gb-2009-10-6-r69 (PMC2718503; doi:10.1186/gb-2009-10-6-r69)
Supplement: Additional data file 3 — These molfiles reflect the structure of the predominant ionic form of the compounds at neutral pH as predicted using the MarvinBeans software [28]. These structures were used with the group contribution method [40-42] to estimate the ΔfG'° and ΔrG'° for the compounds and reactions in the model. [file gb-2009-10-6-r69-S3.zip › Molfiles/cpd00003.mol]

 
  Marvin  12100817482D          

 44 48  0  0  1  0            999 V2000
   15.5447  -12.5053    0.0000 C   0  0  2  0  0  0  0  0  0  0  0  0
   16.4132  -12.5053    0.0000 C   0  0  1  0  0  0  0  0  0  0  0  0
   16.6737  -11.7237    0.0000 C   0  0  2  0  0  0  0  0  0  0  0  0
   15.9789  -11.2026    0.0000 O   0  0  0  0  0  0  0  0  0  0  0  0
   15.2842  -11.7237    0.0000 C   0  0  1  0  0  0  0  0  0  0  0  0
   15.0671  -13.2000    0.0000 O   0  0  0  0  0  0  0  0  0  0  0  0
   16.8908  -13.2000    0.0000 O   0  0  0  0  0  0  0  0  0  0  0  0
   17.4553  -11.4632    0.0000 C   0  0  0  0  0  0  0  0  0  0  0  0
   14.5026  -10.4645    0.0000 N   0  3  0  0  0  0  0  0  0  0  0  0
   18.2803  -11.4632    0.0000 O   0  0  0  0  0  0  0  0  0  0  0  0
   19.1487  -11.4632    0.0000 P   0  0  0  0  0  0  0  0  0  0  0  0
   19.9737  -11.4632    0.0000 O   0  0  0  0  0  0  0  0  0  0  0  0
   20.7987  -11.4632    0.0000 P   0  0  0  0  0  0  0  0  0  0  0  0
   21.6237  -11.4632    0.0000 O   0  0  0  0  0  0  0  0  0  0  0  0
   19.1487  -10.6382    0.0000 O   0  0  0  0  0  0  0  0  0  0  0  0
   20.7987  -10.6382    0.0000 O   0  0  0  0  0  0  0  0  0  0  0  0
   19.1487  -12.2882    0.0000 O   0  5  0  0  0  0  0  0  0  0  0  0
   20.7987  -12.2882    0.0000 O   0  5  0  0  0  0  0  0  0  0  0  0
   15.2408  -10.0303    0.0000 C   0  0  0  0  0  0  0  0  0  0  0  0
   15.2408   -9.2053    0.0000 C   0  0  0  0  0  0  0  0  0  0  0  0
   14.5026   -8.7711    0.0000 C   0  0  0  0  0  0  0  0  0  0  0  0
   13.7645   -9.2053    0.0000 C   0  0  0  0  0  0  0  0  0  0  0  0
   13.7645  -10.0303    0.0000 C   0  0  0  0  0  0  0  0  0  0  0  0
   15.9355   -8.7711    0.0000 C   0  0  0  0  0  0  0  0  0  0  0  0
   16.6737   -9.2053    0.0000 N   0  0  0  0  0  0  0  0  0  0  0  0
   15.9355   -7.9461    0.0000 O   0  0  0  0  0  0  0  0  0  0  0  0
   23.3605  -11.8539    0.0000 C   0  0  2  0  0  0  0  0  0  0  0  0
   23.6211  -12.6355    0.0000 C   0  0  2  0  0  0  0  0  0  0  0  0
   24.4895  -12.6355    0.0000 C   0  0  2  0  0  0  0  0  0  0  0  0
   24.7066  -11.8539    0.0000 C   0  0  1  0  0  0  0  0  0  0  0  0
   24.0553  -11.3329    0.0000 O   0  0  0  0  0  0  0  0  0  0  0  0
   22.4921  -11.4632    0.0000 C   0  0  0  0  0  0  0  0  0  0  0  0
   25.4882  -10.5947    0.0000 N   0  0  1  0  0  0  0  0  0  0  0  0
   23.1434  -13.3303    0.0000 O   0  0  0  0  0  0  0  0  0  0  0  0
   24.9671  -13.2868    0.0000 O   0  0  0  0  0  0  0  0  0  0  0  0
   26.0092   -9.9000    0.0000 C   0  0  0  0  0  0  0  0  0  0  0  0
   25.5316   -9.2053    0.0000 N   0  0  0  0  0  0  0  0  0  0  0  0
   24.7066   -9.4658    0.0000 C   0  0  0  0  0  0  0  0  0  0  0  0
   24.7066  -10.2908    0.0000 C   0  0  0  0  0  0  0  0  0  0  0  0
   24.0118   -9.0316    0.0000 C   0  0  0  0  0  0  0  0  0  0  0  0
   23.2303   -9.4658    0.0000 N   0  0  0  0  0  0  0  0  0  0  0  0
   23.2303  -10.2908    0.0000 C   0  0  0  0  0  0  0  0  0  0  0  0
   23.9684  -10.7250    0.0000 N   0  0  0  0  0  0  0  0  0  0  0  0
   24.0118   -8.2066    0.0000 N   0  0  0  0  0  0  0  0  0  0  0  0
  1  2  1  0  0  0  0
  2  3  1  0  0  0  0
  3  4  1  0  0  0  0
  4  5  1  0  0  0  0
  1  5  1  0  0  0  0
  1  6  1  1  0  0  0
  2  7  1  1  0  0  0
  3  8  1  6  0  0  0
  5  9  1  6  0  0  0
  8 10  1  0  0  0  0
 10 11  1  0  0  0  0
 11 12  1  0  0  0  0
 12 13  1  0  0  0  0
 13 14  1  0  0  0  0
 11 15  2  0  0  0  0
 13 16  2  0  0  0  0
 11 17  1  0  0  0  0
 13 18  1  0  0  0  0
  9 19  1  0  0  0  0
 19 20  2  0  0  0  0
 20 21  1  0  0  0  0
 21 22  2  0  0  0  0
 22 23  1  0  0  0  0
  9 23  2  0  0  0  0
 20 24  1  0  0  0  0
 24 25  1  0  0  0  0
 24 26  2  0  0  0  0
 27 28  1  0  0  0  0
 28 29  1  0  0  0  0
 29 30  1  0  0  0  0
 30 31  1  0  0  0  0
 27 31  1  0  0  0  0
 27 32  1  1  0  0  0
 14 32  1  0  0  0  0
 30 33  1  1  0  0  0
 28 34  1  6  0  0  0
 29 35  1  6  0  0  0
 33 36  1  0  0  0  0
 36 37  2  0  0  0  0
 37 38  1  0  0  0  0
 38 39  2  0  0  0  0
 33 39  1  0  0  0  0
 38 40  1  0  0  0  0
 40 41  2  0  0  0  0
 41 42  1  0  0  0  0
 42 43  2  0  0  0  0
 39 43  1  0  0  0  0
 40 44  1  0  0  0  0
M  CHG  3   9   1  17  -1  18  -1
M  END
