# Supplementary material for: iBsu1103: a new genome-scale metabolic model of Bacillus subtilis based on SEED annotations
Source: Genome Biol. 2009 Jun 25;10(6):R69. doi: 10.1186/gb-2009-10-6-r69 (PMC2718503; doi:10.1186/gb-2009-10-6-r69)
Supplement: Additional data file 3 — These molfiles reflect the structure of the predominant ionic form of the compounds at neutral pH as predicted using the MarvinBeans software [28]. These structures were used with the group contribution method [40-42] to estimate the ΔfG'° and ΔrG'° for the compounds and reactions in the model. [file gb-2009-10-6-r69-S3.zip › Molfiles/cpd00004.mol]

 
  Marvin  12100817482D          

 44 48  0  0  1  0            999 V2000
   19.2303   -9.6039    0.0000 N   0  0  1  0  0  0  0  0  0  0  0  0
   18.4505   -9.3591    0.0000 C   0  0  0  0  0  0  0  0  0  0  0  0
   18.8089  -10.9750    0.0000 C   0  0  2  0  0  0  0  0  0  0  0  0
   19.7011   -8.9371    0.0000 C   0  0  0  0  0  0  0  0  0  0  0  0
   18.4430   -8.5417    0.0000 C   0  0  0  0  0  0  0  0  0  0  0  0
   17.7347   -9.7772    0.0000 N   0  0  0  0  0  0  0  0  0  0  0  0
   18.1310  -10.4855    0.0000 O   0  0  0  0  0  0  0  0  0  0  0  0
   18.5604  -11.7436    0.0000 C   0  0  1  0  0  0  0  0  0  0  0  0
   19.2190   -8.2855    0.0000 N   0  0  0  0  0  0  0  0  0  0  0  0
   17.7272   -8.1273    0.0000 C   0  0  0  0  0  0  0  0  0  0  0  0
   17.0153   -9.3780    0.0000 C   0  0  0  0  0  0  0  0  0  0  0  0
   17.4680  -10.9600    0.0000 C   0  0  1  0  0  0  0  0  0  0  0  0
   17.7278  -11.7436    0.0000 C   0  0  1  0  0  0  0  0  0  0  0  0
   19.0463  -12.4066    0.0000 O   0  0  0  0  0  0  0  0  0  0  0  0
   17.0116   -8.5454    0.0000 N   0  0  0  0  0  0  0  0  0  0  0  0
   17.7235   -7.3099    0.0000 N   0  0  0  0  0  0  0  0  0  0  0  0
   16.6957  -10.7190    0.0000 C   0  0  0  0  0  0  0  0  0  0  0  0
   17.2570  -12.4066    0.0000 O   0  0  0  0  0  0  0  0  0  0  0  0
   16.0364  -10.6889    0.0000 O   0  0  0  0  0  0  0  0  0  0  0  0
   15.1513  -10.6850    0.0000 P   0  0  0  0  0  0  0  0  0  0  0  0
   14.0438  -10.6889    0.0000 O   0  0  0  0  0  0  0  0  0  0  0  0
   15.1513  -11.6419    0.0000 O   0  5  0  0  0  0  0  0  0  0  0  0
   15.1513   -9.7697    0.0000 O   0  0  0  0  0  0  0  0  0  0  0  0
   13.0191  -10.6850    0.0000 P   0  0  0  0  0  0  0  0  0  0  0  0
   12.1376  -10.6925    0.0000 O   0  0  0  0  0  0  0  0  0  0  0  0
   13.0229  -11.6005    0.0000 O   0  5  0  0  0  0  0  0  0  0  0  0
   13.0191   -9.7659    0.0000 O   0  0  0  0  0  0  0  0  0  0  0  0
   11.3254  -10.7242    0.0000 C   0  0  0  0  0  0  0  0  0  0  0  0
   10.5608  -10.9915    0.0000 C   0  0  1  0  0  0  0  0  0  0  0  0
    9.8789  -10.5395    0.0000 O   0  0  0  0  0  0  0  0  0  0  0  0
   10.3460  -11.8278    0.0000 C   0  0  2  0  0  0  0  0  0  0  0  0
    9.2197  -11.0519    0.0000 C   0  0  2  0  0  0  0  0  0  0  0  0
    9.4985  -11.8467    0.0000 C   0  0  2  0  0  0  0  0  0  0  0  0
   10.8320  -12.4733    0.0000 O   0  0  0  0  0  0  0  0  0  0  0  0
    8.4098  -10.2607    0.0000 N   0  0  2  0  0  0  0  0  0  0  0  0
    9.0351  -12.4908    0.0000 O   0  0  0  0  0  0  0  0  0  0  0  0
    9.0389   -9.7974    0.0000 C   0  0  0  0  0  0  0  0  0  0  0  0
    7.6263   -9.8313    0.0000 C   0  0  0  0  0  0  0  0  0  0  0  0
    9.0426   -8.9724    0.0000 C   0  0  0  0  0  0  0  0  0  0  0  0
    7.6149   -9.0591    0.0000 C   0  0  0  0  0  0  0  0  0  0  0  0
    8.3081   -8.6070    0.0000 C   0  0  0  0  0  0  0  0  0  0  0  0
    9.7245   -8.5204    0.0000 C   0  0  0  0  0  0  0  0  0  0  0  0
    9.7245   -7.7934    0.0000 N   0  0  0  0  0  0  0  0  0  0  0  0
   10.4590   -8.8896    0.0000 O   0  0  0  0  0  0  0  0  0  0  0  0
  1  2  1  0  0  0  0
  3  1  1  1  0  0  0
  1  4  1  0  0  0  0
  2  5  2  0  0  0  0
  2  6  1  0  0  0  0
  3  7  1  0  0  0  0
  3  8  1  0  0  0  0
  4  9  2  0  0  0  0
  5 10  1  0  0  0  0
  6 11  2  0  0  0  0
  7 12  1  0  0  0  0
  8 13  1  0  0  0  0
  8 14  1  6  0  0  0
 10 15  2  0  0  0  0
 10 16  1  0  0  0  0
 12 17  1  1  0  0  0
 13 18  1  6  0  0  0
 17 19  1  0  0  0  0
 19 20  1  0  0  0  0
 20 21  1  0  0  0  0
 20 22  1  0  0  0  0
 20 23  2  0  0  0  0
 21 24  1  0  0  0  0
 24 25  1  0  0  0  0
 24 26  1  0  0  0  0
 24 27  2  0  0  0  0
 25 28  1  0  0  0  0
 29 28  1  6  0  0  0
 29 30  1  0  0  0  0
 29 31  1  0  0  0  0
 30 32  1  0  0  0  0
 31 33  1  0  0  0  0
 31 34  1  1  0  0  0
 32 35  1  6  0  0  0
 33 36  1  1  0  0  0
 35 37  1  0  0  0  0
 35 38  1  0  0  0  0
 37 39  2  0  0  0  0
 38 40  2  0  0  0  0
 39 41  1  0  0  0  0
 39 42  1  0  0  0  0
 42 43  1  0  0  0  0
 42 44  2  0  0  0  0
  5  9  1  0  0  0  0
 11 15  1  0  0  0  0
 12 13  1  0  0  0  0
 32 33  1  0  0  0  0
 40 41  1  0  0  0  0
M  CHG  2  22  -1  26  -1
M  END
