# Supplementary material for: iBsu1103: a new genome-scale metabolic model of Bacillus subtilis based on SEED annotations
Source: Genome Biol. 2009 Jun 25;10(6):R69. doi: 10.1186/gb-2009-10-6-r69 (PMC2718503; doi:10.1186/gb-2009-10-6-r69)
Supplement: Additional data file 3 — These molfiles reflect the structure of the predominant ionic form of the compounds at neutral pH as predicted using the MarvinBeans software [28]. These structures were used with the group contribution method [40-42] to estimate the ΔfG'° and ΔrG'° for the compounds and reactions in the model. [file gb-2009-10-6-r69-S3.zip › Molfiles/cpd00005.mol]

  Marvin  12100817482D          

 48 52  0  0  1  0            999 V2000
    4.5015   -0.4859    0.0000 C   0  0  1  0  0  0  0  0  0  0  0  0
    4.7125    0.8852    0.0000 N   0  0  2  0  0  0  0  0  0  0  0  0
    4.2567   -1.2506    0.0000 C   0  0  1  0  0  0  0  0  0  0  0  0
    3.8272    0.0037    0.0000 O   0  0  0  0  0  0  0  0  0  0  0  0
    3.9290    1.1301    0.0000 C   0  0  0  0  0  0  0  0  0  0  0  0
    5.1833    1.5520    0.0000 C   0  0  0  0  0  0  0  0  0  0  0  0
    3.4242   -1.2506    0.0000 C   0  0  1  0  0  0  0  0  0  0  0  0
    4.7388   -1.9136    0.0000 O   0  0  0  0  0  0  0  0  0  0  0  0
    3.1643   -0.4708    0.0000 C   0  0  1  0  0  0  0  0  0  0  0  0
    3.9252    1.9513    0.0000 C   0  0  0  0  0  0  0  0  0  0  0  0
    3.2169    0.7119    0.0000 N   0  0  0  0  0  0  0  0  0  0  0  0
    4.7012    2.2036    0.0000 N   0  0  0  0  0  0  0  0  0  0  0  0
    2.9532   -1.9174    0.0000 O   0  0  0  0  0  0  0  0  0  0  0  0
    4.7351   -3.0361    0.0000 P   0  0  0  0  0  0  0  0  0  0  0  0
    2.3921   -0.2297    0.0000 C   0  0  0  0  0  0  0  0  0  0  0  0
    3.2057    2.3619    0.0000 C   0  0  0  0  0  0  0  0  0  0  0  0
    2.4938    1.1112    0.0000 C   0  0  0  0  0  0  0  0  0  0  0  0
    4.7426   -4.0193    0.0000 O   0  5  0  0  0  0  0  0  0  0  0  0
    5.5788   -3.0400    0.0000 O   0  5  0  0  0  0  0  0  0  0  0  0
    3.9176   -3.0361    0.0000 O   0  0  0  0  0  0  0  0  0  0  0  0
    1.7291   -0.1997    0.0000 O   0  0  0  0  0  0  0  0  0  0  0  0
    2.4938    1.9437    0.0000 N   0  0  0  0  0  0  0  0  0  0  0  0
    3.2019    3.1831    0.0000 N   0  0  0  0  0  0  0  0  0  0  0  0
    0.8438   -0.1959    0.0000 P   0  0  0  0  0  0  0  0  0  0  0  0
   -0.2599   -0.1959    0.0000 O   0  0  0  0  0  0  0  0  0  0  0  0
    0.8438   -1.1527    0.0000 O   0  5  0  0  0  0  0  0  0  0  0  0
    0.8476    0.7233    0.0000 O   0  0  0  0  0  0  0  0  0  0  0  0
   -1.2846   -0.1959    0.0000 P   0  0  0  0  0  0  0  0  0  0  0  0
   -2.1698   -0.1997    0.0000 O   0  0  0  0  0  0  0  0  0  0  0  0
   -1.2807   -1.1112    0.0000 O   0  5  0  0  0  0  0  0  0  0  0  0
   -1.2846    0.7233    0.0000 O   0  0  0  0  0  0  0  0  0  0  0  0
   -3.0211   -0.1922    0.0000 C   0  0  0  0  0  0  0  0  0  0  0  0
   -3.7896   -0.4596    0.0000 C   0  0  1  0  0  0  0  0  0  0  0  0
   -4.4676   -0.0075    0.0000 O   0  0  0  0  0  0  0  0  0  0  0  0
   -4.0005   -1.2958    0.0000 C   0  0  2  0  0  0  0  0  0  0  0  0
   -5.1268   -0.5199    0.0000 C   0  0  2  0  0  0  0  0  0  0  0  0
   -4.8518   -1.3109    0.0000 C   0  0  2  0  0  0  0  0  0  0  0  0
   -3.5183   -1.8985    0.0000 O   0  0  0  0  0  0  0  0  0  0  0  0
   -5.9404    0.2712    0.0000 N   0  0  2  0  0  0  0  0  0  0  0  0
   -5.3114   -1.9551    0.0000 O   0  0  0  0  0  0  0  0  0  0  0  0
   -5.3114    0.7345    0.0000 C   0  0  0  0  0  0  0  0  0  0  0  0
   -6.7240    0.7007    0.0000 C   0  0  0  0  0  0  0  0  0  0  0  0
   -5.3076    1.5595    0.0000 C   0  0  0  0  0  0  0  0  0  0  0  0
   -6.7316    1.4729    0.0000 C   0  0  0  0  0  0  0  0  0  0  0  0
   -6.0384    1.9287    0.0000 C   0  0  0  0  0  0  0  0  0  0  0  0
   -4.6220    2.0116    0.0000 C   0  0  0  0  0  0  0  0  0  0  0  0
   -4.6258    2.7386    0.0000 N   0  0  0  0  0  0  0  0  0  0  0  0
   -3.8913    1.6424    0.0000 O   0  0  0  0  0  0  0  0  0  0  0  0
  1  2  1  1  0  0  0
  1  3  1  0  0  0  0
  1  4  1  0  0  0  0
  2  5  1  0  0  0  0
  2  6  1  0  0  0  0
  3  7  1  0  0  0  0
  3  8  1  6  0  0  0
  4  9  1  0  0  0  0
  5 10  2  0  0  0  0
  5 11  1  0  0  0  0
  6 12  2  0  0  0  0
  7 13  1  6  0  0  0
  8 14  1  0  0  0  0
  9 15  1  1  0  0  0
 10 16  1  0  0  0  0
 11 17  2  0  0  0  0
 14 18  1  0  0  0  0
 14 19  1  0  0  0  0
 14 20  2  0  0  0  0
 15 21  1  0  0  0  0
 16 22  2  0  0  0  0
 16 23  1  0  0  0  0
 21 24  1  0  0  0  0
 24 25  1  0  0  0  0
 24 26  1  0  0  0  0
 24 27  2  0  0  0  0
 25 28  1  0  0  0  0
 28 29  1  0  0  0  0
 28 30  1  0  0  0  0
 28 31  2  0  0  0  0
 29 32  1  0  0  0  0
 33 32  1  6  0  0  0
 33 34  1  0  0  0  0
 33 35  1  0  0  0  0
 34 36  1  0  0  0  0
 35 37  1  0  0  0  0
 35 38  1  1  0  0  0
 36 39  1  6  0  0  0
 37 40  1  1  0  0  0
 39 41  1  0  0  0  0
 39 42  1  0  0  0  0
 41 43  2  0  0  0  0
 42 44  2  0  0  0  0
 43 45  1  0  0  0  0
 43 46  1  0  0  0  0
 46 47  1  0  0  0  0
 46 48  2  0  0  0  0
  7  9  1  0  0  0  0
 10 12  1  0  0  0  0
 17 22  1  0  0  0  0
 36 37  1  0  0  0  0
 44 45  1  0  0  0  0
M  CHG  4  18  -1  19  -1  26  -1  30  -1
M  END
