# Supplementary material for: iBsu1103: a new genome-scale metabolic model of Bacillus subtilis based on SEED annotations
Source: Genome Biol. 2009 Jun 25;10(6):R69. doi: 10.1186/gb-2009-10-6-r69 (PMC2718503; doi:10.1186/gb-2009-10-6-r69)
Supplement: Additional data file 3 — These molfiles reflect the structure of the predominant ionic form of the compounds at neutral pH as predicted using the MarvinBeans software [28]. These structures were used with the group contribution method [40-42] to estimate the ΔfG'° and ΔrG'° for the compounds and reactions in the model. [file gb-2009-10-6-r69-S3.zip › Molfiles/cpd00006.mol]

  Marvin  12100817482D          

 48 52  0  0  1  0            999 V2000
    4.3950   -0.3808    0.0000 C   0  0  1  0  0  0  0  0  0  0  0  0
    4.5979    0.9608    0.0000 N   0  0  2  0  0  0  0  0  0  0  0  0
    4.1530   -1.1281    0.0000 C   0  0  1  0  0  0  0  0  0  0  0  0
    3.7296    0.0997    0.0000 O   0  0  0  0  0  0  0  0  0  0  0  0
    3.8328    1.2028    0.0000 C   0  0  0  0  0  0  0  0  0  0  0  0
    5.0605    1.6121    0.0000 C   0  0  0  0  0  0  0  0  0  0  0  0
    3.3381   -1.1281    0.0000 C   0  0  1  0  0  0  0  0  0  0  0  0
    4.6264   -1.7758    0.0000 O   0  0  0  0  0  0  0  0  0  0  0  0
    3.0819   -0.3666    0.0000 C   0  0  1  0  0  0  0  0  0  0  0  0
    3.8292    2.0071    0.0000 C   0  0  0  0  0  0  0  0  0  0  0  0
    3.1317    0.7936    0.0000 N   0  0  0  0  0  0  0  0  0  0  0  0
    4.5872    2.2527    0.0000 N   0  0  0  0  0  0  0  0  0  0  0  0
    2.8755   -1.7865    0.0000 O   0  0  0  0  0  0  0  0  0  0  0  0
    4.6228   -2.8826    0.0000 P   0  0  0  0  0  0  0  0  0  0  0  0
    2.3275   -0.1317    0.0000 C   0  0  0  0  0  0  0  0  0  0  0  0
    3.1210    2.4093    0.0000 C   0  0  0  0  0  0  0  0  0  0  0  0
    2.4270    1.1851    0.0000 C   0  0  0  0  0  0  0  0  0  0  0  0
    4.6299   -3.8399    0.0000 O   0  0  0  0  0  0  0  0  0  0  0  0
    5.4449   -2.8862    0.0000 O   0  5  0  0  0  0  0  0  0  0  0  0
    3.8220   -2.8826    0.0000 O   0  0  0  0  0  0  0  0  0  0  0  0
    1.6761   -0.1032    0.0000 O   0  0  0  0  0  0  0  0  0  0  0  0
    2.4270    2.0000    0.0000 N   0  0  0  0  0  0  0  0  0  0  0  0
    3.1175    3.2136    0.0000 N   0  0  0  0  0  0  0  0  0  0  0  0
    0.8079   -0.0997    0.0000 P   0  0  0  0  0  0  0  0  0  0  0  0
   -0.2705   -0.0997    0.0000 O   0  0  0  0  0  0  0  0  0  0  0  0
    0.8079   -1.0320    0.0000 O   0  5  0  0  0  0  0  0  0  0  0  0
    0.8114    0.8043    0.0000 O   0  0  0  0  0  0  0  0  0  0  0  0
   -1.2741   -0.0997    0.0000 P   0  0  0  0  0  0  0  0  0  0  0  0
   -2.1424   -0.1032    0.0000 O   0  0  0  0  0  0  0  0  0  0  0  0
   -1.2704   -0.9929    0.0000 O   0  5  0  0  0  0  0  0  0  0  0  0
   -1.2741    0.8043    0.0000 O   0  0  0  0  0  0  0  0  0  0  0  0
   -2.9752   -0.0961    0.0000 C   0  0  0  0  0  0  0  0  0  0  0  0
   -3.7260   -0.3558    0.0000 C   0  0  1  0  0  0  0  0  0  0  0  0
   -4.3950    0.0890    0.0000 O   0  0  0  0  0  0  0  0  0  0  0  0
   -3.9360   -1.1780    0.0000 C   0  0  2  0  0  0  0  0  0  0  0  0
   -5.0392   -0.4128    0.0000 C   0  0  2  0  0  0  0  0  0  0  0  0
   -4.7687   -1.1922    0.0000 C   0  0  2  0  0  0  0  0  0  0  0  0
   -3.4627   -1.7616    0.0000 O   0  0  0  0  0  0  0  0  0  0  0  0
   -5.8541   -0.1708    0.0000 N   0  3  0  0  0  0  0  0  0  0  0  0
   -5.2172   -1.8221    0.0000 O   0  0  0  0  0  0  0  0  0  0  0  0
   -5.1175    0.2563    0.0000 C   0  0  0  0  0  0  0  0  0  0  0  0
   -6.5944    0.2563    0.0000 C   0  0  0  0  0  0  0  0  0  0  0  0
   -5.1175    1.1068    0.0000 C   0  0  0  0  0  0  0  0  0  0  0  0
   -6.5944    1.1068    0.0000 C   0  0  0  0  0  0  0  0  0  0  0  0
   -5.8541    1.5303    0.0000 C   0  0  0  0  0  0  0  0  0  0  0  0
   -4.3808    1.5303    0.0000 C   0  0  0  0  0  0  0  0  0  0  0  0
   -3.6441    1.1032    0.0000 N   0  0  0  0  0  0  0  0  0  0  0  0
   -4.3808    2.3843    0.0000 O   0  0  0  0  0  0  0  0  0  0  0  0
  1  2  1  1  0  0  0
  1  3  1  0  0  0  0
  1  4  1  0  0  0  0
  2  5  1  0  0  0  0
  2  6  1  0  0  0  0
  3  7  1  0  0  0  0
  3  8  1  6  0  0  0
  4  9  1  0  0  0  0
  5 10  2  0  0  0  0
  5 11  1  0  0  0  0
  6 12  2  0  0  0  0
  7 13  1  6  0  0  0
  8 14  1  0  0  0  0
  9 15  1  1  0  0  0
 10 16  1  0  0  0  0
 11 17  2  0  0  0  0
 14 18  1  0  0  0  0
 14 19  1  0  0  0  0
 14 20  2  0  0  0  0
 15 21  1  0  0  0  0
 16 22  2  0  0  0  0
 16 23  1  0  0  0  0
 21 24  1  0  0  0  0
 24 25  1  0  0  0  0
 24 26  1  0  0  0  0
 24 27  2  0  0  0  0
 25 28  1  0  0  0  0
 28 29  1  0  0  0  0
 28 30  1  0  0  0  0
 28 31  2  0  0  0  0
 29 32  1  0  0  0  0
 33 32  1  6  0  0  0
 33 34  1  0  0  0  0
 33 35  1  0  0  0  0
 34 36  1  0  0  0  0
 35 37  1  0  0  0  0
 35 38  1  1  0  0  0
 36 39  1  6  0  0  0
 37 40  1  1  0  0  0
 39 41  1  0  0  0  0
 39 42  2  0  0  0  0
 41 43  2  0  0  0  0
 42 44  1  0  0  0  0
 43 45  1  0  0  0  0
 43 46  1  0  0  0  0
 46 47  1  0  0  0  0
 46 48  2  0  0  0  0
  7  9  1  0  0  0  0
 10 12  1  0  0  0  0
 17 22  1  0  0  0  0
 36 37  1  0  0  0  0
 44 45  2  0  0  0  0
M  CHG  4  19  -1  26  -1  30  -1  39   1
M  END
