# Supplementary material for: iBsu1103: a new genome-scale metabolic model of Bacillus subtilis based on SEED annotations
Source: Genome Biol. 2009 Jun 25;10(6):R69. doi: 10.1186/gb-2009-10-6-r69 (PMC2718503; doi:10.1186/gb-2009-10-6-r69)
Supplement: Additional data file 3 — These molfiles reflect the structure of the predominant ionic form of the compounds at neutral pH as predicted using the MarvinBeans software [28]. These structures were used with the group contribution method [40-42] to estimate the ΔfG'° and ΔrG'° for the compounds and reactions in the model. [file gb-2009-10-6-r69-S3.zip › Molfiles/cpd00008.mol]

  Marvin  12100817482D          

 27 29  0  0  1  0            999 V2000
    1.7173    0.4769    0.0000 N   0  0  2  0  0  0  0  0  0  0  0  0
    2.3496    0.0380    0.0000 C   0  0  0  0  0  0  0  0  0  0  0  0
    0.9536    0.2281    0.0000 C   0  0  2  0  0  0  0  0  0  0  0  0
    2.0007    1.3062    0.0000 C   0  0  0  0  0  0  0  0  0  0  0  0
    3.0822    0.5771    0.0000 C   0  0  0  0  0  0  0  0  0  0  0  0
    2.4291   -0.8085    0.0000 N   0  0  0  0  0  0  0  0  0  0  0  0
    0.2765    0.7325    0.0000 O   0  0  0  0  0  0  0  0  0  0  0  0
    0.6945   -0.5183    0.0000 C   0  0  1  0  0  0  0  0  0  0  0  0
    2.8610    1.3027    0.0000 N   0  0  0  0  0  0  0  0  0  0  0  0
    3.8285    0.2453    0.0000 C   0  0  0  0  0  0  0  0  0  0  0  0
    3.2169   -1.1576    0.0000 C   0  0  0  0  0  0  0  0  0  0  0  0
   -0.3801    0.2626    0.0000 C   0  0  1  0  0  0  0  0  0  0  0  0
   -0.1244   -0.5183    0.0000 C   0  0  1  0  0  0  0  0  0  0  0  0
    1.1748   -1.1921    0.0000 O   0  0  0  0  0  0  0  0  0  0  0  0
    3.9218   -0.6358    0.0000 N   0  0  0  0  0  0  0  0  0  0  0  0
    4.4850    0.7360    0.0000 N   0  0  0  0  0  0  0  0  0  0  0  0
   -1.1645    0.5183    0.0000 C   0  0  0  0  0  0  0  0  0  0  0  0
   -0.3905   -1.2992    0.0000 O   0  0  0  0  0  0  0  0  0  0  0  0
   -1.7795   -0.0346    0.0000 O   0  0  0  0  0  0  0  0  0  0  0  0
   -2.6087   -0.0346    0.0000 P   0  0  0  0  0  0  0  0  0  0  0  0
   -3.4346   -0.0346    0.0000 O   0  0  0  0  0  0  0  0  0  0  0  0
   -2.6122   -0.8604    0.0000 O   0  5  0  0  0  0  0  0  0  0  0  0
   -2.6122    0.7913    0.0000 O   0  0  0  0  0  0  0  0  0  0  0  0
   -4.2604   -0.0311    0.0000 P   0  0  0  0  0  0  0  0  0  0  0  0
   -4.2639   -0.8569    0.0000 O   0  5  0  0  0  0  0  0  0  0  0  0
   -5.0863   -0.0311    0.0000 O   0  5  0  0  0  0  0  0  0  0  0  0
   -4.2639    0.7982    0.0000 O   0  0  0  0  0  0  0  0  0  0  0  0
  1  2  1  0  0  0  0
  3  1  1  1  0  0  0
  1  4  1  0  0  0  0
  2  5  2  0  0  0  0
  2  6  1  0  0  0  0
  3  7  1  0  0  0  0
  3  8  1  0  0  0  0
  4  9  2  0  0  0  0
  5 10  1  0  0  0  0
  6 11  2  0  0  0  0
  7 12  1  0  0  0  0
  8 13  1  0  0  0  0
  8 14  1  6  0  0  0
 10 15  2  0  0  0  0
 10 16  1  0  0  0  0
 12 17  1  1  0  0  0
 13 18  1  6  0  0  0
 17 19  1  0  0  0  0
 19 20  1  0  0  0  0
 20 21  1  0  0  0  0
 20 22  1  0  0  0  0
 20 23  2  0  0  0  0
 21 24  1  0  0  0  0
 24 25  1  0  0  0  0
 24 26  1  0  0  0  0
 24 27  2  0  0  0  0
  5  9  1  0  0  0  0
 11 15  1  0  0  0  0
 12 13  1  0  0  0  0
M  CHG  3  22  -1  25  -1  26  -1
M  END
