# Supplementary material for: iBsu1103: a new genome-scale metabolic model of Bacillus subtilis based on SEED annotations
Source: Genome Biol. 2009 Jun 25;10(6):R69. doi: 10.1186/gb-2009-10-6-r69 (PMC2718503; doi:10.1186/gb-2009-10-6-r69)
Supplement: Additional data file 3 — These molfiles reflect the structure of the predominant ionic form of the compounds at neutral pH as predicted using the MarvinBeans software [28]. These structures were used with the group contribution method [40-42] to estimate the ΔfG'° and ΔrG'° for the compounds and reactions in the model. [file gb-2009-10-6-r69-S3.zip › Molfiles/cpd00014.mol]

  Marvin  12100817482D          

 25 26  0  0  1  0            999 V2000
    1.2717    0.1547    0.0000 C   0  0  2  0  0  0  0  0  0  0  0  0
    2.0622    0.4124    0.0000 N   0  0  1  0  0  0  0  0  0  0  0  0
    0.6289    0.6255    0.0000 O   0  0  0  0  0  0  0  0  0  0  0  0
    1.0311   -0.6530    0.0000 C   0  0  1  0  0  0  0  0  0  0  0  0
    2.6808   -0.1374    0.0000 C   0  0  0  0  0  0  0  0  0  0  0  0
    2.2340    1.2201    0.0000 C   0  0  0  0  0  0  0  0  0  0  0  0
   -0.0413    0.1341    0.0000 C   0  0  1  0  0  0  0  0  0  0  0  0
    0.2027   -0.6530    0.0000 C   0  0  1  0  0  0  0  0  0  0  0  0
    1.5157   -1.3163    0.0000 O   0  0  0  0  0  0  0  0  0  0  0  0
    3.4678    0.1237    0.0000 N   0  0  0  0  0  0  0  0  0  0  0  0
    2.5158   -0.9417    0.0000 O   0  0  0  0  0  0  0  0  0  0  0  0
    3.0107    1.4848    0.0000 C   0  0  0  0  0  0  0  0  0  0  0  0
   -0.8283    0.3884    0.0000 C   0  0  0  0  0  0  0  0  0  0  0  0
   -0.2853   -1.3128    0.0000 O   0  0  0  0  0  0  0  0  0  0  0  0
    3.6362    0.9314    0.0000 C   0  0  0  0  0  0  0  0  0  0  0  0
   -1.4125   -0.1856    0.0000 O   0  0  0  0  0  0  0  0  0  0  0  0
    4.4198    1.1892    0.0000 O   0  0  0  0  0  0  0  0  0  0  0  0
   -2.2340   -0.1856    0.0000 P   0  0  0  0  0  0  0  0  0  0  0  0
   -3.0554   -0.1856    0.0000 O   0  0  0  0  0  0  0  0  0  0  0  0
   -2.2374   -1.0070    0.0000 O   0  5  0  0  0  0  0  0  0  0  0  0
   -2.2374    0.6358    0.0000 O   0  0  0  0  0  0  0  0  0  0  0  0
   -3.8768   -0.1822    0.0000 P   0  0  0  0  0  0  0  0  0  0  0  0
   -3.8837   -1.0036    0.0000 O   0  5  0  0  0  0  0  0  0  0  0  0
   -4.7016   -0.1822    0.0000 O   0  5  0  0  0  0  0  0  0  0  0  0
   -3.8837    0.6427    0.0000 O   0  0  0  0  0  0  0  0  0  0  0  0
  1  2  1  1  0  0  0
  1  3  1  0  0  0  0
  1  4  1  0  0  0  0
  2  5  1  0  0  0  0
  2  6  1  0  0  0  0
  3  7  1  0  0  0  0
  4  8  1  0  0  0  0
  4  9  1  6  0  0  0
  5 10  1  0  0  0  0
  5 11  2  0  0  0  0
  6 12  2  0  0  0  0
  7 13  1  1  0  0  0
  8 14  1  6  0  0  0
 10 15  1  0  0  0  0
 13 16  1  0  0  0  0
 15 17  2  0  0  0  0
 16 18  1  0  0  0  0
 18 19  1  0  0  0  0
 18 20  1  0  0  0  0
 18 21  2  0  0  0  0
 19 22  1  0  0  0  0
 22 23  1  0  0  0  0
 22 24  1  0  0  0  0
 22 25  2  0  0  0  0
  7  8  1  0  0  0  0
 12 15  1  0  0  0  0
M  CHG  3  20  -1  23  -1  24  -1
M  END
