# Supplementary material for: iBsu1103: a new genome-scale metabolic model of Bacillus subtilis based on SEED annotations
Source: Genome Biol. 2009 Jun 25;10(6):R69. doi: 10.1186/gb-2009-10-6-r69 (PMC2718503; doi:10.1186/gb-2009-10-6-r69)
Supplement: Additional data file 3 — These molfiles reflect the structure of the predominant ionic form of the compounds at neutral pH as predicted using the MarvinBeans software [28]. These structures were used with the group contribution method [40-42] to estimate the ΔfG'° and ΔrG'° for the compounds and reactions in the model. [file gb-2009-10-6-r69-S3.zip › Molfiles/cpd00015.mol]

 
  Marvin  02020910172D          

 53 58  0  0  1  0            999 V2000
   12.2513   -7.5900    0.0000 N   0  0  0  0  0  0  0  0  0  0  0  0
   12.2513   -8.4150    0.0000 C   0  0  0  0  0  0  0  0  0  0  0  0
   12.9525   -8.8275    0.0000 N   0  0  0  0  0  0  0  0  0  0  0  0
   13.6950   -8.4150    0.0000 C   0  0  0  0  0  0  0  0  0  0  0  0
   13.6950   -7.5900    0.0000 C   0  0  0  0  0  0  0  0  0  0  0  0
   12.9525   -7.1775    0.0000 C   0  0  0  0  0  0  0  0  0  0  0  0
   14.3963   -8.8275    0.0000 N   0  0  0  0  0  0  0  0  0  0  0  0
   15.0975   -8.4150    0.0000 C   0  0  0  0  0  0  0  0  0  0  0  0
   15.0975   -7.5900    0.0000 C   0  0  0  0  0  0  0  0  0  0  0  0
   14.3963   -7.1775    0.0000 N   0  0  0  0  0  0  0  0  0  0  0  0
   15.8400   -8.8275    0.0000 C   0  0  0  0  0  0  0  0  0  0  0  0
   16.5413   -8.4150    0.0000 C   0  0  0  0  0  0  0  0  0  0  0  0
   16.5413   -7.5900    0.0000 C   0  0  0  0  0  0  0  0  0  0  0  0
   15.8400   -7.1775    0.0000 C   0  0  0  0  0  0  0  0  0  0  0  0
   12.9525   -6.3525    0.0000 O   0  0  0  0  0  0  0  0  0  0  0  0
   11.5500   -8.8275    0.0000 O   0  0  0  0  0  0  0  0  0  0  0  0
   17.2425   -7.1775    0.0000 C   0  0  0  0  0  0  0  0  0  0  0  0
   17.2425   -8.8275    0.0000 C   0  0  0  0  0  0  0  0  0  0  0  0
   14.3963  -10.1888    0.0000 C   0  0  0  0  0  0  0  0  0  0  0  0
   15.0975  -10.6013    0.0000 C   0  0  1  0  0  0  0  0  0  0  0  0
   15.7988  -10.1888    0.0000 C   0  0  1  0  0  0  0  0  0  0  0  0
   16.5000  -10.6013    0.0000 C   0  0  1  0  0  0  0  0  0  0  0  0
   17.2013  -10.1888    0.0000 C   0  0  0  0  0  0  0  0  0  0  0  0
   17.9025  -10.6013    0.0000 O   0  0  0  0  0  0  0  0  0  0  0  0
   15.0975  -11.4263    0.0000 O   0  0  0  0  0  0  0  0  0  0  0  0
   16.5000  -11.4263    0.0000 O   0  0  0  0  0  0  0  0  0  0  0  0
   15.7988   -9.3638    0.0000 O   0  0  0  0  0  0  0  0  0  0  0  0
   18.7275  -10.6013    0.0000 P   0  0  0  0  0  0  0  0  0  0  0  0
   19.5525  -10.6013    0.0000 O   0  0  0  0  0  0  0  0  0  0  0  0
   18.7275   -9.7763    0.0000 O   0  0  0  0  0  0  0  0  0  0  0  0
   18.7275  -11.4263    0.0000 O   0  5  0  0  0  0  0  0  0  0  0  0
   20.3775  -10.6013    0.0000 P   0  0  0  0  0  0  0  0  0  0  0  0
   21.2025  -10.6013    0.0000 O   0  0  0  0  0  0  0  0  0  0  0  0
   20.3775   -9.7763    0.0000 O   0  0  0  0  0  0  0  0  0  0  0  0
   20.3775  -11.4263    0.0000 O   0  5  0  0  0  0  0  0  0  0  0  0
   22.6463  -10.6013    0.0000 C   0  0  2  0  0  0  0  0  0  0  0  0
   21.9450  -10.1888    0.0000 C   0  0  0  0  0  0  0  0  0  0  0  0
   22.8938  -11.3850    0.0000 C   0  0  2  0  0  0  0  0  0  0  0  0
   23.7188  -11.3850    0.0000 C   0  0  2  0  0  0  0  0  0  0  0  0
   23.9663  -10.6013    0.0000 C   0  0  1  0  0  0  0  0  0  0  0  0
   23.3063  -10.1063    0.0000 O   0  0  0  0  0  0  0  0  0  0  0  0
   22.3988  -12.0450    0.0000 O   0  0  0  0  0  0  0  0  0  0  0  0
   24.1725  -12.0863    0.0000 O   0  0  0  0  0  0  0  0  0  0  0  0
   22.6875   -8.2088    0.0000 N   0  0  0  0  0  0  0  0  0  0  0  0
   22.6875   -9.0338    0.0000 C   0  0  0  0  0  0  0  0  0  0  0  0
   23.3888   -9.4463    0.0000 N   0  0  0  0  0  0  0  0  0  0  0  0
   24.1313   -9.0338    0.0000 C   0  0  0  0  0  0  0  0  0  0  0  0
   24.1313   -8.2088    0.0000 C   0  0  0  0  0  0  0  0  0  0  0  0
   23.3888   -7.7963    0.0000 C   0  0  0  0  0  0  0  0  0  0  0  0
   24.9150   -9.2813    0.0000 N   0  0  2  0  0  0  0  0  0  0  0  0
   25.3688   -8.6213    0.0000 C   0  0  0  0  0  0  0  0  0  0  0  0
   24.9150   -7.9613    0.0000 N   0  0  0  0  0  0  0  0  0  0  0  0
   23.3888   -6.9713    0.0000 N   0  0  0  0  0  0  0  0  0  0  0  0
  1  2  1  0  0  0  0
  2  3  1  0  0  0  0
  3  4  2  0  0  0  0
  4  5  1  0  0  0  0
  5  6  1  0  0  0  0
  1  6  1  0  0  0  0
  4  7  1  0  0  0  0
  7  8  1  0  0  0  0
  8  9  1  0  0  0  0
  9 10  1  0  0  0  0
  5 10  2  0  0  0  0
  8 11  2  0  0  0  0
 11 12  1  0  0  0  0
 12 13  2  0  0  0  0
 13 14  1  0  0  0  0
  9 14  2  0  0  0  0
  6 15  2  0  0  0  0
  2 16  2  0  0  0  0
 13 17  1  0  0  0  0
 12 18  1  0  0  0  0
  7 19  1  0  0  0  0
 19 20  1  0  0  0  0
 20 21  1  0  0  0  0
 21 22  1  0  0  0  0
 22 23  1  0  0  0  0
 23 24  1  0  0  0  0
 20 25  1  1  0  0  0
 22 26  1  1  0  0  0
 21 27  1  6  0  0  0
 24 28  1  0  0  0  0
 28 29  1  0  0  0  0
 28 30  2  0  0  0  0
 28 31  1  0  0  0  0
 29 32  1  0  0  0  0
 32 33  1  0  0  0  0
 32 34  2  0  0  0  0
 32 35  1  0  0  0  0
 36 37  1  1  0  0  0
 33 37  1  0  0  0  0
 36 38  1  0  0  0  0
 38 39  1  0  0  0  0
 39 40  1  0  0  0  0
 40 41  1  0  0  0  0
 36 41  1  0  0  0  0
 38 42  1  6  0  0  0
 39 43  1  6  0  0  0
 44 45  1  0  0  0  0
 45 46  2  0  0  0  0
 46 47  1  0  0  0  0
 47 48  2  0  0  0  0
 48 49  1  0  0  0  0
 44 49  2  0  0  0  0
 47 50  1  0  0  0  0
 50 51  1  0  0  0  0
 51 52  2  0  0  0  0
 48 52  1  0  0  0  0
 40 50  1  1  0  0  0
 49 53  1  0  0  0  0
M  CHG  2  31  -1  35  -1
M  END
