# Supplementary material for: iBsu1103: a new genome-scale metabolic model of Bacillus subtilis based on SEED annotations
Source: Genome Biol. 2009 Jun 25;10(6):R69. doi: 10.1186/gb-2009-10-6-r69 (PMC2718503; doi:10.1186/gb-2009-10-6-r69)
Supplement: Additional data file 3 — These molfiles reflect the structure of the predominant ionic form of the compounds at neutral pH as predicted using the MarvinBeans software [28]. These structures were used with the group contribution method [40-42] to estimate the ΔfG'° and ΔrG'° for the compounds and reactions in the model. [file gb-2009-10-6-r69-S3.zip › Molfiles/cpd00018.mol]

 
  Marvin  12100817482D          

 23 25  0  0  1  0            999 V2000
   15.9639  -10.6383    0.0000 N   0  0  2  0  0  0  0  0  0  0  0  0
   16.6017  -11.0786    0.0000 C   0  0  0  0  0  0  0  0  0  0  0  0
   15.2013  -10.8879    0.0000 C   0  0  2  0  0  0  0  0  0  0  0  0
   16.2516   -9.8064    0.0000 C   0  0  0  0  0  0  0  0  0  0  0  0
   17.3366  -10.5378    0.0000 C   0  0  0  0  0  0  0  0  0  0  0  0
   16.6814  -11.9243    0.0000 N   0  0  0  0  0  0  0  0  0  0  0  0
   14.5219  -10.3783    0.0000 O   0  0  0  0  0  0  0  0  0  0  0  0
   14.9448  -11.6332    0.0000 C   0  0  1  0  0  0  0  0  0  0  0  0
   17.1148   -9.8099    0.0000 N   0  0  0  0  0  0  0  0  0  0  0  0
   18.0854  -10.8671    0.0000 C   0  0  0  0  0  0  0  0  0  0  0  0
   17.4718  -12.2744    0.0000 C   0  0  0  0  0  0  0  0  0  0  0  0
   13.8633  -10.8532    0.0000 C   0  0  1  0  0  0  0  0  0  0  0  0
   14.1198  -11.6332    0.0000 C   0  0  1  0  0  0  0  0  0  0  0  0
   15.3365  -12.3091    0.0000 O   0  0  0  0  0  0  0  0  0  0  0  0
   18.1824  -11.7545    0.0000 N   0  0  0  0  0  0  0  0  0  0  0  0
   18.7439  -10.3749    0.0000 N   0  0  0  0  0  0  0  0  0  0  0  0
   13.0764  -10.5968    0.0000 C   0  0  0  0  0  0  0  0  0  0  0  0
   13.8529  -12.4201    0.0000 O   0  0  0  0  0  0  0  0  0  0  0  0
   12.4594  -11.1479    0.0000 O   0  0  0  0  0  0  0  0  0  0  0  0
   11.6275  -11.1479    0.0000 P   0  0  0  0  0  0  0  0  0  0  0  0
   11.6241  -11.9798    0.0000 O   0  5  0  0  0  0  0  0  0  0  0  0
   10.7991  -11.1479    0.0000 O   0  5  0  0  0  0  0  0  0  0  0  0
   11.6241  -10.3194    0.0000 O   0  0  0  0  0  0  0  0  0  0  0  0
  1  2  1  0  0  0  0
  3  1  1  1  0  0  0
  1  4  1  0  0  0  0
  2  5  2  0  0  0  0
  2  6  1  0  0  0  0
  3  7  1  0  0  0  0
  3  8  1  0  0  0  0
  4  9  2  0  0  0  0
  5 10  1  0  0  0  0
  6 11  2  0  0  0  0
  7 12  1  0  0  0  0
  8 13  1  0  0  0  0
  8 14  1  6  0  0  0
 10 15  2  0  0  0  0
 10 16  1  0  0  0  0
 12 17  1  1  0  0  0
 13 18  1  6  0  0  0
 17 19  1  0  0  0  0
 19 20  1  0  0  0  0
 20 21  1  0  0  0  0
 20 22  1  0  0  0  0
 20 23  2  0  0  0  0
  5  9  1  0  0  0  0
 11 15  1  0  0  0  0
 12 13  1  0  0  0  0
M  CHG  2  21  -1  22  -1
M  END
