# Supplementary material for: iBsu1103: a new genome-scale metabolic model of Bacillus subtilis based on SEED annotations
Source: Genome Biol. 2009 Jun 25;10(6):R69. doi: 10.1186/gb-2009-10-6-r69 (PMC2718503; doi:10.1186/gb-2009-10-6-r69)
Supplement: Additional data file 3 — These molfiles reflect the structure of the predominant ionic form of the compounds at neutral pH as predicted using the MarvinBeans software [28]. These structures were used with the group contribution method [40-42] to estimate the ΔfG'° and ΔrG'° for the compounds and reactions in the model. [file gb-2009-10-6-r69-S3.zip › Molfiles/cpd00019.mol]

 
  Marvin  12100817482D          

 26 28  0  0  1  0            999 V2000
   13.3510  -11.7033    0.0000 C   0  0  0  0  0  0  0  0  0  0  0  0
   14.2480  -11.7033    0.0000 S   0  0  0  0  0  0  0  0  0  0  0  0
   12.9025  -10.9265    0.0000 C   0  0  0  0  0  0  0  0  0  0  0  0
   12.0009  -10.9242    0.0000 C   0  0  2  0  0  0  0  0  0  0  0  0
   11.5060  -11.6553    0.0000 N   0  3  0  0  0  0  0  0  0  0  0  0
   11.5545  -10.1461    0.0000 C   0  0  0  0  0  0  0  0  0  0  0  0
   12.0050   -9.3705    0.0000 O   0  5  0  0  0  0  0  0  0  0  0  0
   10.6575  -10.1437    0.0000 O   0  0  0  0  0  0  0  0  0  0  0  0
   17.4423   -9.8963    0.0000 N   0  0  1  0  0  0  0  0  0  0  0  0
   16.0175   -9.8963    0.0000 C   0  0  0  0  0  0  0  0  0  0  0  0
   16.8424  -11.3134    0.0000 C   0  0  2  0  0  0  0  0  0  0  0  0
   17.4460   -9.0714    0.0000 C   0  0  0  0  0  0  0  0  0  0  0  0
   16.0175   -9.0714    0.0000 C   0  0  0  0  0  0  0  0  0  0  0  0
   15.3015  -10.3124    0.0000 N   0  0  0  0  0  0  0  0  0  0  0  0
   16.1676  -10.8260    0.0000 O   0  0  0  0  0  0  0  0  0  0  0  0
   16.5950  -12.0783    0.0000 C   0  0  1  0  0  0  0  0  0  0  0  0
   16.7299   -8.6553    0.0000 N   0  0  0  0  0  0  0  0  0  0  0  0
   15.3015   -8.6628    0.0000 C   0  0  0  0  0  0  0  0  0  0  0  0
   14.5966   -9.8963    0.0000 C   0  0  0  0  0  0  0  0  0  0  0  0
   15.5077  -11.2984    0.0000 C   0  0  1  0  0  0  0  0  0  0  0  0
   15.7664  -12.0783    0.0000 C   0  0  1  0  0  0  0  0  0  0  0  0
   17.0786  -12.7343    0.0000 O   0  0  0  0  0  0  0  0  0  0  0  0
   14.5966   -9.0714    0.0000 N   0  0  0  0  0  0  0  0  0  0  0  0
   15.3015   -7.8038    0.0000 N   0  0  0  0  0  0  0  0  0  0  0  0
   14.7353  -11.0584    0.0000 C   0  0  0  0  0  0  0  0  0  0  0  0
   15.2571  -12.7862    0.0000 O   0  0  0  0  0  0  0  0  0  0  0  0
  1  3  1  0  0  0  0
  4  6  1  0  0  0  0
  1  2  1  0  0  0  0
  6  7  1  0  0  0  0
  3  4  1  0  0  0  0
  6  8  2  0  0  0  0
  4  5  1  6  0  0  0
  9 10  1  0  0  0  0
 11  9  1  1  0  0  0
  9 12  1  0  0  0  0
 10 13  2  0  0  0  0
 10 14  1  0  0  0  0
 11 15  1  0  0  0  0
 11 16  1  0  0  0  0
 12 17  2  0  0  0  0
 13 18  1  0  0  0  0
 14 19  2  0  0  0  0
 15 20  1  0  0  0  0
 16 21  1  0  0  0  0
 16 22  1  6  0  0  0
 18 23  2  0  0  0  0
 18 24  1  0  0  0  0
 20 25  1  1  0  0  0
 21 26  1  6  0  0  0
 25  2  1  0  0  0  0
 13 17  1  0  0  0  0
 19 23  1  0  0  0  0
 20 21  1  0  0  0  0
M  CHG  2   5   1   7  -1
M  END
