# Supplementary material for: iBsu1103: a new genome-scale metabolic model of Bacillus subtilis based on SEED annotations
Source: Genome Biol. 2009 Jun 25;10(6):R69. doi: 10.1186/gb-2009-10-6-r69 (PMC2718503; doi:10.1186/gb-2009-10-6-r69)
Supplement: Additional data file 3 — These molfiles reflect the structure of the predominant ionic form of the compounds at neutral pH as predicted using the MarvinBeans software [28]. These structures were used with the group contribution method [40-42] to estimate the ΔfG'° and ΔrG'° for the compounds and reactions in the model. [file gb-2009-10-6-r69-S3.zip › Molfiles/cpd00023.mol]

 
  Marvin  12100817482D          

 10  9  0  0  1  0            999 V2000
   14.0636  -10.3017    0.0000 C   0  0  1  0  0  0  0  0  0  0  0  0
   14.7646   -9.8665    0.0000 C   0  0  0  0  0  0  0  0  0  0  0  0
   13.3351   -9.9114    0.0000 C   0  0  0  0  0  0  0  0  0  0  0  0
   14.0878  -11.1269    0.0000 N   0  3  0  0  0  0  0  0  0  0  0  0
   15.4931  -10.2533    0.0000 C   0  0  0  0  0  0  0  0  0  0  0  0
   12.6513  -10.3811    0.0000 O   0  5  0  0  0  0  0  0  0  0  0  0
   13.3454   -9.0862    0.0000 O   0  0  0  0  0  0  0  0  0  0  0  0
   16.1941   -9.8182    0.0000 C   0  0  0  0  0  0  0  0  0  0  0  0
   16.9226  -10.2084    0.0000 O   0  5  0  0  0  0  0  0  0  0  0  0
   16.2078   -8.9929    0.0000 O   0  0  0  0  0  0  0  0  0  0  0  0
  1  2  1  0  0  0  0
  1  3  1  0  0  0  0
  1  4  1  6  0  0  0
  2  5  1  0  0  0  0
  3  6  1  0  0  0  0
  3  7  2  0  0  0  0
  5  8  1  0  0  0  0
  8  9  1  0  0  0  0
  8 10  2  0  0  0  0
M  CHG  3   4   1   6  -1   9  -1
M  END
