# Supplementary material for: iBsu1103: a new genome-scale metabolic model of Bacillus subtilis based on SEED annotations
Source: Genome Biol. 2009 Jun 25;10(6):R69. doi: 10.1186/gb-2009-10-6-r69 (PMC2718503; doi:10.1186/gb-2009-10-6-r69)
Supplement: Additional data file 3 — These molfiles reflect the structure of the predominant ionic form of the compounds at neutral pH as predicted using the MarvinBeans software [28]. These structures were used with the group contribution method [40-42] to estimate the ΔfG'° and ΔrG'° for the compounds and reactions in the model. [file gb-2009-10-6-r69-S3.zip › Molfiles/cpd00026.mol]

 
  Marvin  12100817482D          

 36 38  0  0  1  0            999 V2000
   20.0995  -11.4558    0.0000 C   0  0  2  0  0  0  0  0  0  0  0  0
   20.8934  -11.1959    0.0000 N   0  0  1  0  0  0  0  0  0  0  0  0
   19.4584  -10.9809    0.0000 O   0  0  0  0  0  0  0  0  0  0  0  0
   19.8569  -12.2635    0.0000 C   0  0  1  0  0  0  0  0  0  0  0  0
   21.5104  -11.7431    0.0000 C   0  0  0  0  0  0  0  0  0  0  0  0
   21.0631  -10.3882    0.0000 C   0  0  0  0  0  0  0  0  0  0  0  0
   18.7823  -11.4730    0.0000 C   0  0  1  0  0  0  0  0  0  0  0  0
   19.0319  -12.2635    0.0000 C   0  0  1  0  0  0  0  0  0  0  0  0
   20.3421  -12.9286    0.0000 O   0  0  0  0  0  0  0  0  0  0  0  0
   22.3043  -11.4834    0.0000 N   0  0  0  0  0  0  0  0  0  0  0  0
   21.3477  -12.5510    0.0000 O   0  0  0  0  0  0  0  0  0  0  0  0
   21.8467  -10.1207    0.0000 C   0  0  0  0  0  0  0  0  0  0  0  0
   17.9953  -11.2200    0.0000 C   0  0  0  0  0  0  0  0  0  0  0  0
   18.5397  -12.9252    0.0000 O   0  0  0  0  0  0  0  0  0  0  0  0
   22.4704  -10.6721    0.0000 C   0  0  0  0  0  0  0  0  0  0  0  0
   17.4094  -11.7956    0.0000 O   0  0  0  0  0  0  0  0  0  0  0  0
   23.2576  -10.4157    0.0000 O   0  0  0  0  0  0  0  0  0  0  0  0
   16.5844  -11.7956    0.0000 P   0  0  0  0  0  0  0  0  0  0  0  0
   15.7594  -11.7956    0.0000 O   0  0  0  0  0  0  0  0  0  0  0  0
   16.5810  -12.6205    0.0000 O   0  5  0  0  0  0  0  0  0  0  0  0
   16.5810  -10.9705    0.0000 O   0  0  0  0  0  0  0  0  0  0  0  0
   14.9378  -11.7921    0.0000 P   0  0  0  0  0  0  0  0  0  0  0  0
   14.1094  -11.7921    0.0000 O   0  0  0  0  0  0  0  0  0  0  0  0
   14.9309  -12.6136    0.0000 O   0  5  0  0  0  0  0  0  0  0  0  0
   14.9309  -10.9671    0.0000 O   0  0  0  0  0  0  0  0  0  0  0  0
   13.3953  -12.2009    0.0000 C   0  0  1  0  0  0  0  0  0  0  0  0
   12.6847  -11.7921    0.0000 O   0  0  0  0  0  0  0  0  0  0  0  0
   13.3953  -13.0257    0.0000 C   0  0  1  0  0  0  0  0  0  0  0  0
   11.9708  -12.2009    0.0000 C   0  0  1  0  0  0  0  0  0  0  0  0
   12.6847  -13.4387    0.0000 C   0  0  2  0  0  0  0  0  0  0  0  0
   14.1094  -13.4387    0.0000 O   0  0  0  0  0  0  0  0  0  0  0  0
   11.9708  -13.0257    0.0000 C   0  0  2  0  0  0  0  0  0  0  0  0
   11.2566  -11.7921    0.0000 C   0  0  0  0  0  0  0  0  0  0  0  0
   12.6847  -14.2637    0.0000 O   0  0  0  0  0  0  0  0  0  0  0  0
   11.2566  -13.4387    0.0000 O   0  0  0  0  0  0  0  0  0  0  0  0
   10.5470  -12.2009    0.0000 O   0  0  0  0  0  0  0  0  0  0  0  0
  1  2  1  1  0  0  0
  1  3  1  0  0  0  0
  1  4  1  0  0  0  0
  2  5  1  0  0  0  0
  2  6  1  0  0  0  0
  3  7  1  0  0  0  0
  4  8  1  0  0  0  0
  4  9  1  6  0  0  0
  5 10  1  0  0  0  0
  5 11  2  0  0  0  0
  6 12  2  0  0  0  0
  7 13  1  1  0  0  0
  8 14  1  6  0  0  0
 10 15  1  0  0  0  0
 13 16  1  0  0  0  0
 15 17  2  0  0  0  0
 16 18  1  0  0  0  0
 18 19  1  0  0  0  0
 18 20  1  0  0  0  0
 18 21  2  0  0  0  0
 19 22  1  0  0  0  0
 22 23  1  0  0  0  0
 22 24  1  0  0  0  0
 22 25  2  0  0  0  0
 26 23  1  6  0  0  0
 26 27  1  0  0  0  0
 26 28  1  0  0  0  0
 27 29  1  0  0  0  0
 28 30  1  0  0  0  0
 28 31  1  6  0  0  0
 29 32  1  0  0  0  0
 29 33  1  1  0  0  0
 30 34  1  1  0  0  0
 32 35  1  6  0  0  0
 33 36  1  0  0  0  0
  7  8  1  0  0  0  0
 12 15  1  0  0  0  0
 30 32  1  0  0  0  0
M  CHG  2  20  -1  24  -1
M  END
