# Supplementary material for: iBsu1103: a new genome-scale metabolic model of Bacillus subtilis based on SEED annotations
Source: Genome Biol. 2009 Jun 25;10(6):R69. doi: 10.1186/gb-2009-10-6-r69 (PMC2718503; doi:10.1186/gb-2009-10-6-r69)
Supplement: Additional data file 3 — These molfiles reflect the structure of the predominant ionic form of the compounds at neutral pH as predicted using the MarvinBeans software [28]. These structures were used with the group contribution method [40-42] to estimate the ΔfG'° and ΔrG'° for the compounds and reactions in the model. [file gb-2009-10-6-r69-S3.zip › Molfiles/cpd00028.mol]

 
  Marvin  02240916322D          

 43 48  0  0  0  0            999 V2000
   16.1188   -9.8170    0.0000 C   0  0  0  0  0  0  0  0  0  0  0  0
   16.4289   -9.0658    0.0000 C   0  0  0  0  0  0  0  0  0  0  0  0
   16.6422  -10.4405    0.0000 N   0  0  0  0  0  0  0  0  0  0  0  0
   15.3312  -10.1505    0.0000 C   0  0  0  0  0  0  0  0  0  0  0  0
   17.1931   -8.7534    0.0000 C   0  0  0  0  0  0  0  0  0  0  0  0
   16.2042  -11.1257    0.0000 C   0  0  0  0  0  0  0  0  0  0  0  0
   15.4134  -10.9333    0.0000 C   0  0  0  0  0  0  0  0  0  0  0  0
   17.4611   -7.9901    0.0000 C   0  0  0  0  0  0  0  0  0  0  0  0
   17.8477   -9.2462    0.0000 N   0  0  0  0  0  0  0  0  0  0  0  0
   16.5018  -11.8545    0.0000 C   0  0  0  0  0  0  0  0  0  0  0  0
   19.1069  -10.4687    0.0000 N   0  0  0  0  0  0  0  0  0  0  0  0
   18.2562   -7.9762    0.0000 C   0  0  0  0  0  0  0  0  0  0  0  0
   18.5135   -8.7869    0.0000 C   0  0  0  0  0  0  0  0  0  0  0  0
   17.2242  -12.1719    0.0000 C   0  0  0  0  0  0  0  0  0  0  0  0
   19.5944  -11.1226    0.0000 C   0  0  0  0  0  0  0  0  0  0  0  0
   19.5898   -9.8040    0.0000 C   0  0  0  0  0  0  0  0  0  0  0  0
   19.2466   -9.0794    0.0000 C   0  0  0  0  0  0  0  0  0  0  0  0
   17.4730  -12.9577    0.0000 C   0  0  0  0  0  0  0  0  0  0  0  0
   17.8907  -11.7022    0.0000 N   0  0  0  0  0  0  0  0  0  0  0  0
   20.3652  -10.8584    0.0000 C   0  0  0  0  0  0  0  0  0  0  0  0
   19.3379  -11.9193    0.0000 C   0  0  0  0  0  0  0  0  0  0  0  0
   20.3614  -10.0499    0.0000 C   0  0  0  0  0  0  0  0  0  0  0  0
   18.2818  -12.9594    0.0000 C   0  0  0  0  0  0  0  0  0  0  0  0
   18.5395  -12.1849    0.0000 C   0  0  0  0  0  0  0  0  0  0  0  0
   20.9511   -9.4805    0.0000 C   0  0  0  0  0  0  0  0  0  0  0  0
   18.8286  -13.5759    0.0000 C   0  0  0  0  0  0  0  0  0  0  0  0
   16.9822  -13.6194    0.0000 C   0  0  0  0  0  0  0  0  0  0  0  0
   16.1255  -13.5213    0.0000 C   0  0  0  0  0  0  0  0  0  0  0  0
   14.7461   -9.5126    0.0000 C   0  0  0  0  0  0  0  0  0  0  0  0
   13.8986   -9.7059    0.0000 C   0  0  0  0  0  0  0  0  0  0  0  0
   13.3138   -9.0687    0.0000 C   0  0  0  0  0  0  0  0  0  0  0  0
   12.4663   -9.2620    0.0000 O   0  0  0  0  0  0  0  0  0  0  0  0
   13.5674   -8.2412    0.0000 O   0  5  0  0  0  0  0  0  0  0  0  0
   16.9252   -7.3876    0.0000 C   0  0  0  0  0  0  0  0  0  0  0  0
   17.1784   -6.6169    0.0000 C   0  0  0  0  0  0  0  0  0  0  0  0
   16.6425   -6.0144    0.0000 C   0  0  0  0  0  0  0  0  0  0  0  0
   16.8986   -5.2467    0.0000 O   0  5  0  0  0  0  0  0  0  0  0  0
   15.8505   -6.1738    0.0000 O   0  0  0  0  0  0  0  0  0  0  0  0
   18.8501   -7.3475    0.0000 C   0  0  0  0  0  0  0  0  0  0  0  0
   14.8230  -11.4509    0.0000 C   0  0  0  0  0  0  0  0  0  0  0  0
   17.8919  -10.4368    0.0000 Fe  0  0  0  0  0  0  0  0  0  0  0  0
   21.0797  -11.2709    0.0000 C   0  0  0  0  0  0  0  0  0  0  0  0
   21.7941  -10.8584    0.0000 C   0  0  0  0  0  0  0  0  0  0  0  0
 11 16  2  0  0  0  0
 13 17  2  0  0  0  0
 14 18  2  0  0  0  0
 14 19  1  0  0  0  0
 15 20  1  0  0  0  0
 15 21  2  0  0  0  0
 16 22  1  0  0  0  0
 18 23  1  0  0  0  0
 19 24  1  0  0  0  0
 22 25  1  0  0  0  0
 23 26  1  0  0  0  0
  6  7  1  0  0  0  0
 12 13  1  0  0  0  0
 16 17  1  0  0  0  0
 20 22  2  0  0  0  0
 24 21  1  0  0  0  0
 23 24  2  0  0  0  0
 18 27  1  0  0  0  0
 27 28  2  0  0  0  0
  1  2  1  0  0  0  0
  4 29  1  0  0  0  0
  1  3  2  0  0  0  0
 29 30  1  0  0  0  0
  1  4  1  0  0  0  0
 30 31  1  0  0  0  0
  2  5  2  0  0  0  0
 31 32  2  0  0  0  0
  3  6  1  0  0  0  0
 31 33  1  0  0  0  0
  4  7  2  0  0  0  0
  8 34  1  0  0  0  0
  5  8  1  0  0  0  0
 34 35  1  0  0  0  0
  5  9  1  0  0  0  0
 35 36  1  0  0  0  0
  6 10  2  0  0  0  0
 36 37  1  0  0  0  0
  8 12  2  0  0  0  0
 36 38  2  0  0  0  0
  9 13  1  0  0  0  0
 12 39  1  0  0  0  0
 10 14  1  0  0  0  0
  7 40  1  0  0  0  0
 11 15  1  0  0  0  0
 41  9  1  0  0  0  0
 19 41  1  0  0  0  0
 20 42  1  0  0  0  0
 42 43  2  0  0  0  0
M  CHG  2  33  -1  37  -1
M  END
