# Supplementary material for: iBsu1103: a new genome-scale metabolic model of Bacillus subtilis based on SEED annotations
Source: Genome Biol. 2009 Jun 25;10(6):R69. doi: 10.1186/gb-2009-10-6-r69 (PMC2718503; doi:10.1186/gb-2009-10-6-r69)
Supplement: Additional data file 3 — These molfiles reflect the structure of the predominant ionic form of the compounds at neutral pH as predicted using the MarvinBeans software [28]. These structures were used with the group contribution method [40-42] to estimate the ΔfG'° and ΔrG'° for the compounds and reactions in the model. [file gb-2009-10-6-r69-S3.zip › Molfiles/cpd00031.mol]

  Marvin  12100817482D          

 28 30  0  0  1  0            999 V2000
    1.5983    0.5454    0.0000 N   0  0  2  0  0  0  0  0  0  0  0  0
    2.2265    0.1070    0.0000 C   0  0  0  0  0  0  0  0  0  0  0  0
    0.8319    0.2969    0.0000 C   0  0  2  0  0  0  0  0  0  0  0  0
    1.8813    1.3739    0.0000 C   0  0  0  0  0  0  0  0  0  0  0  0
    2.9618    0.6455    0.0000 C   0  0  0  0  0  0  0  0  0  0  0  0
    2.3094   -0.7353    0.0000 N   0  0  0  0  0  0  0  0  0  0  0  0
    0.1588    0.8043    0.0000 O   0  0  0  0  0  0  0  0  0  0  0  0
    0.5765   -0.4453    0.0000 C   0  0  1  0  0  0  0  0  0  0  0  0
    2.7408    1.3705    0.0000 N   0  0  0  0  0  0  0  0  0  0  0  0
    3.7040    0.3175    0.0000 C   0  0  0  0  0  0  0  0  0  0  0  0
    3.0930   -1.0840    0.0000 C   0  0  0  0  0  0  0  0  0  0  0  0
   -0.4971    0.3314    0.0000 C   0  0  1  0  0  0  0  0  0  0  0  0
   -0.2417   -0.4453    0.0000 C   0  0  1  0  0  0  0  0  0  0  0  0
    1.0563   -1.1184    0.0000 O   0  0  0  0  0  0  0  0  0  0  0  0
    3.8007   -0.5661    0.0000 N   0  0  0  0  0  0  0  0  0  0  0  0
    4.3633    0.8078    0.0000 O   0  0  0  0  0  0  0  0  0  0  0  0
    3.1827   -1.9055    0.0000 N   0  0  0  0  0  0  0  0  0  0  0  0
   -1.2842    0.5868    0.0000 C   0  0  0  0  0  0  0  0  0  0  0  0
   -0.5074   -1.2289    0.0000 O   0  0  0  0  0  0  0  0  0  0  0  0
   -1.8986    0.0379    0.0000 O   0  0  0  0  0  0  0  0  0  0  0  0
   -2.7236    0.0379    0.0000 P   0  0  0  0  0  0  0  0  0  0  0  0
   -3.5486    0.0379    0.0000 O   0  0  0  0  0  0  0  0  0  0  0  0
   -2.7270   -0.7905    0.0000 O   0  5  0  0  0  0  0  0  0  0  0  0
   -2.7270    0.8630    0.0000 O   0  0  0  0  0  0  0  0  0  0  0  0
   -4.3737    0.0414    0.0000 P   0  0  0  0  0  0  0  0  0  0  0  0
   -4.3806   -0.7870    0.0000 O   0  5  0  0  0  0  0  0  0  0  0  0
   -5.2022    0.0414    0.0000 O   0  5  0  0  0  0  0  0  0  0  0  0
   -4.3806    0.8664    0.0000 O   0  0  0  0  0  0  0  0  0  0  0  0
  1  2  1  0  0  0  0
  3  1  1  1  0  0  0
  1  4  1  0  0  0  0
  2  5  2  0  0  0  0
  2  6  1  0  0  0  0
  3  7  1  0  0  0  0
  3  8  1  0  0  0  0
  4  9  2  0  0  0  0
  5 10  1  0  0  0  0
  6 11  2  0  0  0  0
  7 12  1  0  0  0  0
  8 13  1  0  0  0  0
  8 14  1  6  0  0  0
 10 15  1  0  0  0  0
 10 16  2  0  0  0  0
 11 17  1  0  0  0  0
 12 18  1  1  0  0  0
 13 19  1  6  0  0  0
 18 20  1  0  0  0  0
 20 21  1  0  0  0  0
 21 22  1  0  0  0  0
 21 23  1  0  0  0  0
 21 24  2  0  0  0  0
 22 25  1  0  0  0  0
 25 26  1  0  0  0  0
 25 27  1  0  0  0  0
 25 28  2  0  0  0  0
  5  9  1  0  0  0  0
 11 15  1  0  0  0  0
 12 13  1  0  0  0  0
M  CHG  3  23  -1  26  -1  27  -1
M  END
