# Supplementary material for: iBsu1103: a new genome-scale metabolic model of Bacillus subtilis based on SEED annotations
Source: Genome Biol. 2009 Jun 25;10(6):R69. doi: 10.1186/gb-2009-10-6-r69 (PMC2718503; doi:10.1186/gb-2009-10-6-r69)
Supplement: Additional data file 3 — These molfiles reflect the structure of the predominant ionic form of the compounds at neutral pH as predicted using the MarvinBeans software [28]. These structures were used with the group contribution method [40-42] to estimate the ΔfG'° and ΔrG'° for the compounds and reactions in the model. [file gb-2009-10-6-r69-S3.zip › Molfiles/cpd00038.mol]

  Marvin  12100817482D          

 32 34  0  0  1  0            999 V2000
    2.3837    0.5405    0.0000 N   0  0  2  0  0  0  0  0  0  0  0  0
    3.0109    0.0971    0.0000 C   0  0  0  0  0  0  0  0  0  0  0  0
    1.6180    0.2876    0.0000 C   0  0  2  0  0  0  0  0  0  0  0  0
    2.6609    1.3651    0.0000 C   0  0  0  0  0  0  0  0  0  0  0  0
    3.7419    0.6409    0.0000 C   0  0  0  0  0  0  0  0  0  0  0  0
    3.0906   -0.7449    0.0000 N   0  0  0  0  0  0  0  0  0  0  0  0
    0.9424    0.7969    0.0000 O   0  0  0  0  0  0  0  0  0  0  0  0
    1.3617   -0.4539    0.0000 C   0  0  1  0  0  0  0  0  0  0  0  0
    3.5201    1.3617    0.0000 N   0  0  0  0  0  0  0  0  0  0  0  0
    4.4834    0.3084    0.0000 C   0  0  0  0  0  0  0  0  0  0  0  0
    3.8770   -1.0880    0.0000 C   0  0  0  0  0  0  0  0  0  0  0  0
    0.2876    0.3222    0.0000 C   0  0  1  0  0  0  0  0  0  0  0  0
    0.5440   -0.4539    0.0000 C   0  0  1  0  0  0  0  0  0  0  0  0
    1.8397   -1.1225    0.0000 O   0  0  0  0  0  0  0  0  0  0  0  0
    4.5803   -0.5717    0.0000 N   0  0  0  0  0  0  0  0  0  0  0  0
    5.1382    0.8004    0.0000 O   0  0  0  0  0  0  0  0  0  0  0  0
    3.9671   -1.9091    0.0000 N   0  0  0  0  0  0  0  0  0  0  0  0
   -0.4955    0.5821    0.0000 C   0  0  0  0  0  0  0  0  0  0  0  0
    0.2772   -1.2335    0.0000 O   0  0  0  0  0  0  0  0  0  0  0  0
   -1.1122    0.0311    0.0000 O   0  0  0  0  0  0  0  0  0  0  0  0
   -1.9402    0.0311    0.0000 P   0  0  0  0  0  0  0  0  0  0  0  0
   -2.7717    0.0311    0.0000 O   0  0  0  0  0  0  0  0  0  0  0  0
   -1.9471   -0.7969    0.0000 O   0  5  0  0  0  0  0  0  0  0  0  0
   -1.9471    0.8593    0.0000 O   0  0  0  0  0  0  0  0  0  0  0  0
   -3.5999    0.0347    0.0000 P   0  0  0  0  0  0  0  0  0  0  0  0
   -4.4279    0.0347    0.0000 O   0  0  0  0  0  0  0  0  0  0  0  0
   -3.6033   -0.7935    0.0000 O   0  5  0  0  0  0  0  0  0  0  0  0
   -3.6033    0.8662    0.0000 O   0  0  0  0  0  0  0  0  0  0  0  0
   -5.2559    0.0416    0.0000 P   0  0  0  0  0  0  0  0  0  0  0  0
   -5.2629   -0.7899    0.0000 O   0  5  0  0  0  0  0  0  0  0  0  0
   -6.0875    0.0450    0.0000 O   0  0  0  0  0  0  0  0  0  0  0  0
   -5.2629    0.8696    0.0000 O   0  0  0  0  0  0  0  0  0  0  0  0
  1  2  1  0  0  0  0
  3  1  1  1  0  0  0
  1  4  1  0  0  0  0
  2  5  2  0  0  0  0
  2  6  1  0  0  0  0
  3  7  1  0  0  0  0
  3  8  1  0  0  0  0
  4  9  2  0  0  0  0
  5 10  1  0  0  0  0
  6 11  2  0  0  0  0
  7 12  1  0  0  0  0
  8 13  1  0  0  0  0
  8 14  1  6  0  0  0
 10 15  1  0  0  0  0
 10 16  2  0  0  0  0
 11 17  1  0  0  0  0
 12 18  1  1  0  0  0
 13 19  1  6  0  0  0
 18 20  1  0  0  0  0
 20 21  1  0  0  0  0
 21 22  1  0  0  0  0
 21 23  1  0  0  0  0
 21 24  2  0  0  0  0
 22 25  1  0  0  0  0
 25 26  1  0  0  0  0
 25 27  1  0  0  0  0
 25 28  2  0  0  0  0
 26 29  1  0  0  0  0
 29 30  1  0  0  0  0
 29 31  1  0  0  0  0
 29 32  2  0  0  0  0
  5  9  1  0  0  0  0
 11 15  1  0  0  0  0
 12 13  1  0  0  0  0
M  CHG  3  23  -1  27  -1  30  -1
M  END
