# Supplementary material for: iBsu1103: a new genome-scale metabolic model of Bacillus subtilis based on SEED annotations
Source: Genome Biol. 2009 Jun 25;10(6):R69. doi: 10.1186/gb-2009-10-6-r69 (PMC2718503; doi:10.1186/gb-2009-10-6-r69)
Supplement: Additional data file 3 — These molfiles reflect the structure of the predominant ionic form of the compounds at neutral pH as predicted using the MarvinBeans software [28]. These structures were used with the group contribution method [40-42] to estimate the ΔfG'° and ΔrG'° for the compounds and reactions in the model. [file gb-2009-10-6-r69-S3.zip › Molfiles/cpd00039.mol]

 
  Marvin  12100817482D          

 10  9  0  0  1  0            999 V2000
   14.0129  -11.4297    0.0000 C   0  0  1  0  0  0  0  0  0  0  0  0
   14.7271  -11.0314    0.0000 C   0  0  0  0  0  0  0  0  0  0  0  0
   13.3366  -10.9902    0.0000 C   0  0  0  0  0  0  0  0  0  0  0  0
   14.0369  -12.2572    0.0000 N   0  3  0  0  0  0  0  0  0  0  0  0
   15.4378  -11.4503    0.0000 C   0  0  0  0  0  0  0  0  0  0  0  0
   12.6155  -11.3920    0.0000 O   0  5  0  0  0  0  0  0  0  0  0  0
   13.3090  -10.1661    0.0000 O   0  0  0  0  0  0  0  0  0  0  0  0
   16.1589  -11.0485    0.0000 C   0  0  0  0  0  0  0  0  0  0  0  0
   16.8697  -11.4709    0.0000 C   0  0  0  0  0  0  0  0  0  0  0  0
   17.5907  -11.0691    0.0000 N   0  3  0  0  0  0  0  0  0  0  0  0
  1  2  1  0  0  0  0
  1  3  1  0  0  0  0
  1  4  1  6  0  0  0
  2  5  1  0  0  0  0
  3  6  1  0  0  0  0
  3  7  2  0  0  0  0
  5  8  1  0  0  0  0
  8  9  1  0  0  0  0
  9 10  1  0  0  0  0
M  CHG  3   4   1   6  -1  10   1
M  END
