# Supplementary material for: iBsu1103: a new genome-scale metabolic model of Bacillus subtilis based on SEED annotations
Source: Genome Biol. 2009 Jun 25;10(6):R69. doi: 10.1186/gb-2009-10-6-r69 (PMC2718503; doi:10.1186/gb-2009-10-6-r69)
Supplement: Additional data file 3 — These molfiles reflect the structure of the predominant ionic form of the compounds at neutral pH as predicted using the MarvinBeans software [28]. These structures were used with the group contribution method [40-42] to estimate the ΔfG'° and ΔrG'° for the compounds and reactions in the model. [file gb-2009-10-6-r69-S3.zip › Molfiles/cpd00041.mol]

 
  Marvin  12100817482D          

  9  8  0  0  1  0            999 V2000
   17.3591  -10.4573    0.0000 O   0  5  0  0  0  0  0  0  0  0  0  0
   18.0702  -10.0390    0.0000 C   0  0  0  0  0  0  0  0  0  0  0  0
   18.8231  -10.4573    0.0000 C   0  0  2  0  0  0  0  0  0  0  0  0
   19.5342  -10.0390    0.0000 C   0  0  0  0  0  0  0  0  0  0  0  0
   20.2453  -10.4573    0.0000 C   0  0  0  0  0  0  0  0  0  0  0  0
   20.9982  -10.0390    0.0000 O   0  5  0  0  0  0  0  0  0  0  0  0
   18.0702   -9.2024    0.0000 O   0  0  0  0  0  0  0  0  0  0  0  0
   18.8231  -11.2939    0.0000 N   0  3  0  0  0  0  0  0  0  0  0  0
   20.2453  -11.2939    0.0000 O   0  0  0  0  0  0  0  0  0  0  0  0
  1  2  1  0  0  0  0
  2  3  1  0  0  0  0
  3  4  1  0  0  0  0
  4  5  1  0  0  0  0
  5  6  1  0  0  0  0
  2  7  2  0  0  0  0
  3  8  1  6  0  0  0
  5  9  2  0  0  0  0
M  CHG  3   1  -1   6  -1   8   1
M  END
