# Supplementary material for: iBsu1103: a new genome-scale metabolic model of Bacillus subtilis based on SEED annotations
Source: Genome Biol. 2009 Jun 25;10(6):R69. doi: 10.1186/gb-2009-10-6-r69 (PMC2718503; doi:10.1186/gb-2009-10-6-r69)
Supplement: Additional data file 3 — These molfiles reflect the structure of the predominant ionic form of the compounds at neutral pH as predicted using the MarvinBeans software [28]. These structures were used with the group contribution method [40-42] to estimate the ΔfG'° and ΔrG'° for the compounds and reactions in the model. [file gb-2009-10-6-r69-S3.zip › Molfiles/cpd00042.mol]

 
  Marvin  12100817482D          

 20 19  0  0  1  0            999 V2000
   14.1488   -9.6113    0.0000 O   0  5  0  0  0  0  0  0  0  0  0  0
   14.8500   -9.1988    0.0000 C   0  0  0  0  0  0  0  0  0  0  0  0
   15.5925   -9.6113    0.0000 C   0  0  2  0  0  0  0  0  0  0  0  0
   16.2938   -9.1988    0.0000 C   0  0  0  0  0  0  0  0  0  0  0  0
   16.9950   -9.6113    0.0000 C   0  0  0  0  0  0  0  0  0  0  0  0
   17.7375   -9.1988    0.0000 C   0  0  0  0  0  0  0  0  0  0  0  0
   18.4388   -9.6113    0.0000 N   0  0  0  0  0  0  0  0  0  0  0  0
   19.1400   -9.1988    0.0000 C   0  0  2  0  0  0  0  0  0  0  0  0
   19.8825   -9.6113    0.0000 C   0  0  0  0  0  0  0  0  0  0  0  0
   20.5838   -9.1988    0.0000 N   0  0  0  0  0  0  0  0  0  0  0  0
   21.2850   -9.6113    0.0000 C   0  0  0  0  0  0  0  0  0  0  0  0
   22.0275   -9.1988    0.0000 C   0  0  0  0  0  0  0  0  0  0  0  0
   22.7288   -9.6113    0.0000 O   0  5  0  0  0  0  0  0  0  0  0  0
   14.8500   -8.3738    0.0000 O   0  0  0  0  0  0  0  0  0  0  0  0
   15.5925  -10.4363    0.0000 N   0  3  0  0  0  0  0  0  0  0  0  0
   17.7375   -8.3738    0.0000 O   0  0  0  0  0  0  0  0  0  0  0  0
   19.1400   -8.3738    0.0000 C   0  0  0  0  0  0  0  0  0  0  0  0
   19.8413   -7.9613    0.0000 S   0  0  0  0  0  0  0  0  0  0  0  0
   19.8825  -10.4363    0.0000 O   0  0  0  0  0  0  0  0  0  0  0  0
   22.0275   -8.3738    0.0000 O   0  0  0  0  0  0  0  0  0  0  0  0
  1  2  1  0  0  0  0
  2  3  1  0  0  0  0
  3  4  1  0  0  0  0
  4  5  1  0  0  0  0
  5  6  1  0  0  0  0
  6  7  1  0  0  0  0
  7  8  1  0  0  0  0
  8  9  1  0  0  0  0
  9 10  1  0  0  0  0
 10 11  1  0  0  0  0
 11 12  1  0  0  0  0
 12 13  1  0  0  0  0
  2 14  2  0  0  0  0
  3 15  1  6  0  0  0
  6 16  2  0  0  0  0
  8 17  1  1  0  0  0
 17 18  1  0  0  0  0
  9 19  2  0  0  0  0
 12 20  2  0  0  0  0
M  CHG  3   1  -1  13  -1  15   1
M  END
