# Supplementary material for: iBsu1103: a new genome-scale metabolic model of Bacillus subtilis based on SEED annotations
Source: Genome Biol. 2009 Jun 25;10(6):R69. doi: 10.1186/gb-2009-10-6-r69 (PMC2718503; doi:10.1186/gb-2009-10-6-r69)
Supplement: Additional data file 3 — These molfiles reflect the structure of the predominant ionic form of the compounds at neutral pH as predicted using the MarvinBeans software [28]. These structures were used with the group contribution method [40-42] to estimate the ΔfG'° and ΔrG'° for the compounds and reactions in the model. [file gb-2009-10-6-r69-S3.zip › Molfiles/cpd00043.mol]

 
  Marvin  12100817482D          

 36 38  0  0  1  0            999 V2000
   19.2943  -16.9270    0.0000 C   0  0  0  0  0  0  0  0  0  0  0  0
   19.9375  -15.5875    0.0000 N   0  0  0  0  0  0  0  0  0  0  0  0
   18.6207  -16.4352    0.0000 O   0  0  0  0  0  0  0  0  0  0  0  0
   19.0521  -17.6952    0.0000 C   0  0  1  0  0  0  0  0  0  0  0  0
   19.2300  -15.1637    0.0000 C   0  0  0  0  0  0  0  0  0  0  0  0
   20.6641  -15.1637    0.0000 C   0  0  0  0  0  0  0  0  0  0  0  0
   17.9623  -16.9082    0.0000 C   0  0  1  0  0  0  0  0  0  0  0  0
   18.2309  -17.6952    0.0000 C   0  0  1  0  0  0  0  0  0  0  0  0
   19.5401  -18.3611    0.0000 O   0  0  0  0  0  0  0  0  0  0  0  0
   19.2300  -14.3313    0.0000 N   0  0  0  0  0  0  0  0  0  0  0  0
   18.5147  -15.5686    0.0000 O   0  0  0  0  0  0  0  0  0  0  0  0
   20.6641  -14.3313    0.0000 C   0  0  0  0  0  0  0  0  0  0  0  0
   17.1791  -16.6584    0.0000 C   0  0  0  0  0  0  0  0  0  0  0  0
   17.7467  -18.3649    0.0000 O   0  0  0  0  0  0  0  0  0  0  0  0
   19.9413  -13.9189    0.0000 C   0  0  0  0  0  0  0  0  0  0  0  0
   17.0050  -15.8562    0.0000 O   0  0  0  0  0  0  0  0  0  0  0  0
   19.9413  -13.2202    0.0000 O   0  0  0  0  0  0  0  0  0  0  0  0
   16.1801  -15.8524    0.0000 P   0  0  0  0  0  0  0  0  0  0  0  0
   15.3552  -15.8524    0.0000 O   0  0  0  0  0  0  0  0  0  0  0  0
   16.1801  -14.9892    0.0000 O   0  5  0  0  0  0  0  0  0  0  0  0
   16.2184  -16.6773    0.0000 O   0  0  0  0  0  0  0  0  0  0  0  0
   14.5342  -15.8524    0.0000 P   0  0  0  0  0  0  0  0  0  0  0  0
   13.7054  -15.8487    0.0000 O   0  0  0  0  0  0  0  0  0  0  0  0
   14.5342  -14.9892    0.0000 O   0  5  0  0  0  0  0  0  0  0  0  0
   14.5342  -16.6773    0.0000 O   0  0  0  0  0  0  0  0  0  0  0  0
   12.9941  -16.2611    0.0000 C   0  0  1  0  0  0  0  0  0  0  0  0
   12.2750  -15.8487    0.0000 O   0  0  0  0  0  0  0  0  0  0  0  0
   12.9941  -17.0861    0.0000 C   0  0  1  0  0  0  0  0  0  0  0  0
   11.5600  -16.2611    0.0000 C   0  0  1  0  0  0  0  0  0  0  0  0
   12.2750  -17.4947    0.0000 C   0  0  2  0  0  0  0  0  0  0  0  0
   13.7054  -17.4947    0.0000 O   0  0  0  0  0  0  0  0  0  0  0  0
   11.5600  -17.0861    0.0000 C   0  0  1  0  0  0  0  0  0  0  0  0
   10.8561  -15.8487    0.0000 C   0  0  0  0  0  0  0  0  0  0  0  0
   12.2750  -18.3158    0.0000 O   0  0  0  0  0  0  0  0  0  0  0  0
   10.8561  -17.4947    0.0000 O   0  0  0  0  0  0  0  0  0  0  0  0
   10.2281  -16.3822    0.0000 O   0  0  0  0  0  0  0  0  0  0  0  0
  1  2  1  0  0  0  0
  1  3  1  0  0  0  0
  1  4  1  0  0  0  0
  2  5  1  0  0  0  0
  2  6  1  0  0  0  0
  3  7  1  0  0  0  0
  4  8  1  0  0  0  0
  4  9  1  6  0  0  0
  5 10  1  0  0  0  0
  5 11  2  0  0  0  0
  6 12  2  0  0  0  0
  7 13  1  1  0  0  0
  8 14  1  6  0  0  0
 10 15  1  0  0  0  0
 13 16  1  0  0  0  0
 15 17  2  0  0  0  0
 16 18  1  0  0  0  0
 18 19  1  0  0  0  0
 18 20  1  0  0  0  0
 18 21  2  0  0  0  0
 19 22  1  0  0  0  0
 22 23  1  0  0  0  0
 22 24  1  0  0  0  0
 22 25  2  0  0  0  0
 26 23  1  6  0  0  0
 26 27  1  0  0  0  0
 26 28  1  0  0  0  0
 27 29  1  0  0  0  0
 28 30  1  0  0  0  0
 28 31  1  6  0  0  0
 29 32  1  0  0  0  0
 29 33  1  1  0  0  0
 30 34  1  1  0  0  0
 32 35  1  1  0  0  0
 33 36  1  0  0  0  0
  7  8  1  0  0  0  0
 12 15  1  0  0  0  0
 30 32  1  0  0  0  0
M  CHG  2  20  -1  24  -1
M  END
