# Supplementary material for: iBsu1103: a new genome-scale metabolic model of Bacillus subtilis based on SEED annotations
Source: Genome Biol. 2009 Jun 25;10(6):R69. doi: 10.1186/gb-2009-10-6-r69 (PMC2718503; doi:10.1186/gb-2009-10-6-r69)
Supplement: Additional data file 3 — These molfiles reflect the structure of the predominant ionic form of the compounds at neutral pH as predicted using the MarvinBeans software [28]. These structures were used with the group contribution method [40-42] to estimate the ΔfG'° and ΔrG'° for the compounds and reactions in the model. [file gb-2009-10-6-r69-S3.zip › Molfiles/cpd00044.mol]

 
  Marvin  12100817482D          

 31 33  0  0  1  0            999 V2000
   21.8770  -11.8367    0.0000 N   0  0  2  0  0  0  0  0  0  0  0  0
   21.3544  -13.2151    0.0000 C   0  0  1  0  0  0  0  0  0  0  0  0
   21.0931  -11.5791    0.0000 C   0  0  0  0  0  0  0  0  0  0  0  0
   22.3580  -11.1664    0.0000 C   0  0  0  0  0  0  0  0  0  0  0  0
   21.1045  -13.9876    0.0000 C   0  0  1  0  0  0  0  0  0  0  0  0
   20.6727  -12.7228    0.0000 O   0  0  0  0  0  0  0  0  0  0  0  0
   21.0969  -10.7574    0.0000 C   0  0  0  0  0  0  0  0  0  0  0  0
   20.3698  -11.9919    0.0000 N   0  0  0  0  0  0  0  0  0  0  0  0
   21.8808  -10.5112    0.0000 N   0  0  0  0  0  0  0  0  0  0  0  0
   20.2675  -13.9876    0.0000 C   0  0  1  0  0  0  0  0  0  0  0  0
   21.5930  -14.6504    0.0000 O   0  0  0  0  0  0  0  0  0  0  0  0
   20.0063  -13.2037    0.0000 C   0  0  1  0  0  0  0  0  0  0  0  0
   20.3812  -10.3333    0.0000 C   0  0  0  0  0  0  0  0  0  0  0  0
   19.6729  -11.5413    0.0000 C   0  0  0  0  0  0  0  0  0  0  0  0
   19.7942  -14.6580    0.0000 O   0  0  0  0  0  0  0  0  0  0  0  0
   19.2223  -12.9614    0.0000 C   0  0  0  0  0  0  0  0  0  0  0  0
   19.6579  -10.7460    0.0000 N   0  0  0  0  0  0  0  0  0  0  0  0
   20.3849   -9.5115    0.0000 N   0  0  0  0  0  0  0  0  0  0  0  0
   19.7942  -15.4797    0.0000 P   0  0  0  0  0  0  0  0  0  0  0  0
   18.3968  -12.9614    0.0000 O   0  0  0  0  0  0  0  0  0  0  0  0
   19.7942  -16.3052    0.0000 O   0  5  0  0  0  0  0  0  0  0  0  0
   20.6160  -15.4797    0.0000 O   0  5  0  0  0  0  0  0  0  0  0  0
   18.9687  -15.4797    0.0000 O   0  0  0  0  0  0  0  0  0  0  0  0
   17.5750  -12.9614    0.0000 P   0  0  0  0  0  0  0  0  0  0  0  0
   16.7495  -12.9614    0.0000 O   0  0  0  0  0  0  0  0  0  0  0  0
   17.5750  -13.7831    0.0000 O   0  5  0  0  0  0  0  0  0  0  0  0
   17.5750  -12.1358    0.0000 O   0  0  0  0  0  0  0  0  0  0  0  0
   15.9277  -12.9614    0.0000 S   0  0  0  0  0  0  0  0  0  0  0  0
   15.9277  -13.7831    0.0000 O   0  5  0  0  0  0  0  0  0  0  0  0
   15.1022  -12.9614    0.0000 O   0  0  0  0  0  0  0  0  0  0  0  0
   15.9277  -12.1358    0.0000 O   0  0  0  0  0  0  0  0  0  0  0  0
  2  1  1  1  0  0  0
  1  3  1  0  0  0  0
  1  4  1  0  0  0  0
  2  5  1  0  0  0  0
  2  6  1  0  0  0  0
  3  7  2  0  0  0  0
  3  8  1  0  0  0  0
  4  9  2  0  0  0  0
  5 10  1  0  0  0  0
  5 11  1  6  0  0  0
  6 12  1  0  0  0  0
  7 13  1  0  0  0  0
  8 14  2  0  0  0  0
 10 15  1  6  0  0  0
 12 16  1  1  0  0  0
 13 17  2  0  0  0  0
 13 18  1  0  0  0  0
 15 19  1  0  0  0  0
 16 20  1  0  0  0  0
 19 21  1  0  0  0  0
 19 22  1  0  0  0  0
 19 23  2  0  0  0  0
 20 24  1  0  0  0  0
 24 25  1  0  0  0  0
 24 26  1  0  0  0  0
 24 27  2  0  0  0  0
 25 28  1  0  0  0  0
 28 29  1  0  0  0  0
 28 30  2  0  0  0  0
 28 31  2  0  0  0  0
  7  9  1  0  0  0  0
 10 12  1  0  0  0  0
 14 17  1  0  0  0  0
M  CHG  4  21  -1  22  -1  26  -1  29  -1
M  END
