# Supplementary material for: iBsu1103: a new genome-scale metabolic model of Bacillus subtilis based on SEED annotations
Source: Genome Biol. 2009 Jun 25;10(6):R69. doi: 10.1186/gb-2009-10-6-r69 (PMC2718503; doi:10.1186/gb-2009-10-6-r69)
Supplement: Additional data file 3 — These molfiles reflect the structure of the predominant ionic form of the compounds at neutral pH as predicted using the MarvinBeans software [28]. These structures were used with the group contribution method [40-42] to estimate the ΔfG'° and ΔrG'° for the compounds and reactions in the model. [file gb-2009-10-6-r69-S3.zip › Molfiles/cpd00045.mol]

 
  Marvin  12100817482D          

 27 29  0  0  1  0            999 V2000
   21.0347  -12.3627    0.0000 N   0  0  2  0  0  0  0  0  0  0  0  0
   20.9667  -13.8918    0.0000 C   0  0  1  0  0  0  0  0  0  0  0  0
   20.2492  -12.1134    0.0000 C   0  0  0  0  0  0  0  0  0  0  0  0
   21.5180  -11.7019    0.0000 C   0  0  0  0  0  0  0  0  0  0  0  0
   20.7213  -14.6622    0.0000 C   0  0  1  0  0  0  0  0  0  0  0  0
   20.2908  -13.4011    0.0000 O   0  0  0  0  0  0  0  0  0  0  0  0
   20.2492  -11.2828    0.0000 C   0  0  0  0  0  0  0  0  0  0  0  0
   19.5280  -12.5326    0.0000 N   0  0  0  0  0  0  0  0  0  0  0  0
   21.0384  -11.0260    0.0000 N   0  0  0  0  0  0  0  0  0  0  0  0
   19.8867  -14.6622    0.0000 C   0  0  1  0  0  0  0  0  0  0  0  0
   21.2045  -15.3229    0.0000 O   0  0  0  0  0  0  0  0  0  0  0  0
   19.6263  -13.8806    0.0000 C   0  0  1  0  0  0  0  0  0  0  0  0
   19.5280  -10.8712    0.0000 C   0  0  0  0  0  0  0  0  0  0  0  0
   18.8145  -12.1134    0.0000 C   0  0  0  0  0  0  0  0  0  0  0  0
   19.4148  -15.3305    0.0000 O   0  0  0  0  0  0  0  0  0  0  0  0
   18.8069  -13.1821    0.0000 C   0  0  0  0  0  0  0  0  0  0  0  0
   18.8145  -11.2828    0.0000 N   0  0  0  0  0  0  0  0  0  0  0  0
   19.5243  -10.0518    0.0000 N   0  0  0  0  0  0  0  0  0  0  0  0
   18.5916  -15.3305    0.0000 P   0  0  0  0  0  0  0  0  0  0  0  0
   18.2179  -13.7598    0.0000 O   0  0  0  0  0  0  0  0  0  0  0  0
   17.7760  -15.3305    0.0000 O   0  5  0  0  0  0  0  0  0  0  0  0
   18.5878  -16.1499    0.0000 O   0  5  0  0  0  0  0  0  0  0  0  0
   18.5916  -14.5074    0.0000 O   0  0  0  0  0  0  0  0  0  0  0  0
   17.3985  -13.7598    0.0000 P   0  0  0  0  0  0  0  0  0  0  0  0
   16.5791  -13.7635    0.0000 O   0  5  0  0  0  0  0  0  0  0  0  0
   17.3946  -14.5829    0.0000 O   0  5  0  0  0  0  0  0  0  0  0  0
   17.3946  -12.9404    0.0000 O   0  0  0  0  0  0  0  0  0  0  0  0
  2  1  1  1  0  0  0
  1  3  1  0  0  0  0
  1  4  1  0  0  0  0
  2  5  1  0  0  0  0
  2  6  1  0  0  0  0
  3  7  2  0  0  0  0
  3  8  1  0  0  0  0
  4  9  2  0  0  0  0
  5 10  1  0  0  0  0
  5 11  1  6  0  0  0
  6 12  1  0  0  0  0
  7 13  1  0  0  0  0
  8 14  2  0  0  0  0
 10 15  1  6  0  0  0
 12 16  1  1  0  0  0
 13 17  2  0  0  0  0
 13 18  1  0  0  0  0
 15 19  1  0  0  0  0
 16 20  1  0  0  0  0
 19 21  1  0  0  0  0
 19 22  1  0  0  0  0
 19 23  2  0  0  0  0
 20 24  1  0  0  0  0
 24 25  1  0  0  0  0
 24 26  1  0  0  0  0
 24 27  2  0  0  0  0
  7  9  1  0  0  0  0
 10 12  1  0  0  0  0
 14 17  1  0  0  0  0
M  CHG  4  21  -1  22  -1  25  -1  26  -1
M  END
