# Supplementary material for: iBsu1103: a new genome-scale metabolic model of Bacillus subtilis based on SEED annotations
Source: Genome Biol. 2009 Jun 25;10(6):R69. doi: 10.1186/gb-2009-10-6-r69 (PMC2718503; doi:10.1186/gb-2009-10-6-r69)
Supplement: Additional data file 3 — These molfiles reflect the structure of the predominant ionic form of the compounds at neutral pH as predicted using the MarvinBeans software [28]. These structures were used with the group contribution method [40-42] to estimate the ΔfG'° and ΔrG'° for the compounds and reactions in the model. [file gb-2009-10-6-r69-S3.zip › Molfiles/cpd00046.mol]

  Marvin  12100817482D          

 21 22  0  0  1  0            999 V2000
    0.4971    0.1131    0.0000 C   0  0  2  0  0  0  0  0  0  0  0  0
    1.2855    0.3737    0.0000 N   0  0  1  0  0  0  0  0  0  0  0  0
   -0.1406    0.5862    0.0000 O   0  0  0  0  0  0  0  0  0  0  0  0
    0.2571   -0.6925    0.0000 C   0  0  1  0  0  0  0  0  0  0  0  0
    1.9025   -0.1749    0.0000 C   0  0  0  0  0  0  0  0  0  0  0  0
    1.4569    1.1758    0.0000 C   0  0  0  0  0  0  0  0  0  0  0  0
   -0.8124    0.0960    0.0000 C   0  0  1  0  0  0  0  0  0  0  0  0
   -0.5657   -0.6925    0.0000 C   0  0  1  0  0  0  0  0  0  0  0  0
    0.7404   -1.3541    0.0000 O   0  0  0  0  0  0  0  0  0  0  0  0
    2.6875    0.0823    0.0000 N   0  0  0  0  0  0  0  0  0  0  0  0
    1.7380   -0.9804    0.0000 O   0  0  0  0  0  0  0  0  0  0  0  0
    2.2351    1.4398    0.0000 C   0  0  0  0  0  0  0  0  0  0  0  0
   -1.5974    0.3496    0.0000 C   0  0  0  0  0  0  0  0  0  0  0  0
   -1.0559   -1.3506    0.0000 O   0  0  0  0  0  0  0  0  0  0  0  0
    2.8555    0.8913    0.0000 C   0  0  0  0  0  0  0  0  0  0  0  0
   -2.2042   -0.2022    0.0000 O   0  0  0  0  0  0  0  0  0  0  0  0
    3.6371    1.1449    0.0000 N   0  0  0  0  0  0  0  0  0  0  0  0
   -3.0235   -0.2022    0.0000 P   0  0  0  0  0  0  0  0  0  0  0  0
   -3.0269   -1.0216    0.0000 O   0  5  0  0  0  0  0  0  0  0  0  0
   -3.8428   -0.2022    0.0000 O   0  5  0  0  0  0  0  0  0  0  0  0
   -3.0269    0.6170    0.0000 O   0  0  0  0  0  0  0  0  0  0  0  0
  1  2  1  1  0  0  0
  1  3  1  0  0  0  0
  1  4  1  0  0  0  0
  2  5  1  0  0  0  0
  2  6  1  0  0  0  0
  3  7  1  0  0  0  0
  4  8  1  0  0  0  0
  4  9  1  6  0  0  0
  5 10  1  0  0  0  0
  5 11  2  0  0  0  0
  6 12  2  0  0  0  0
  7 13  1  1  0  0  0
  8 14  1  6  0  0  0
 10 15  2  0  0  0  0
 13 16  1  0  0  0  0
 15 17  1  0  0  0  0
 16 18  1  0  0  0  0
 18 19  1  0  0  0  0
 18 20  1  0  0  0  0
 18 21  2  0  0  0  0
  7  8  1  0  0  0  0
 12 15  1  0  0  0  0
M  CHG  2  19  -1  20  -1
M  END
