# Supplementary material for: iBsu1103: a new genome-scale metabolic model of Bacillus subtilis based on SEED annotations
Source: Genome Biol. 2009 Jun 25;10(6):R69. doi: 10.1186/gb-2009-10-6-r69 (PMC2718503; doi:10.1186/gb-2009-10-6-r69)
Supplement: Additional data file 3 — These molfiles reflect the structure of the predominant ionic form of the compounds at neutral pH as predicted using the MarvinBeans software [28]. These structures were used with the group contribution method [40-42] to estimate the ΔfG'° and ΔrG'° for the compounds and reactions in the model. [file gb-2009-10-6-r69-S3.zip › Molfiles/cpd00050.mol]

  Marvin  12100817482D          

 31 33  0  0  0  0            999 V2000
    0.2260   -0.8060    0.0000 N   0  0  0  0  0  0  0  0  0  0  0  0
   -0.4934   -1.2278    0.0000 C   0  0  0  0  0  0  0  0  0  0  0  0
    0.9492   -1.2241    0.0000 C   0  0  0  0  0  0  0  0  0  0  0  0
    0.2222    0.0113    0.0000 C   0  0  0  0  0  0  0  0  0  0  0  0
   -0.4934   -2.0565    0.0000 C   0  0  0  0  0  0  0  0  0  0  0  0
   -1.2090   -0.8173    0.0000 C   0  0  0  0  0  0  0  0  0  0  0  0
    0.9567   -2.0602    0.0000 C   0  0  0  0  0  0  0  0  0  0  0  0
    1.6722   -0.7909    0.0000 N   0  0  0  0  0  0  0  0  0  0  0  0
   -0.6930    0.7118    0.0000 C   0  0  0  0  0  0  0  0  0  0  0  0
    0.2335   -2.4708    0.0000 N   0  0  0  0  0  0  0  0  0  0  0  0
   -1.2090   -2.4745    0.0000 C   0  0  0  0  0  0  0  0  0  0  0  0
   -1.9208   -1.2278    0.0000 C   0  0  0  0  0  0  0  0  0  0  0  0
    1.6911   -2.4745    0.0000 C   0  0  0  0  0  0  0  0  0  0  0  0
    2.4067   -1.2053    0.0000 C   0  0  0  0  0  0  0  0  0  0  0  0
   -0.6967    1.5367    0.0000 C   0  0  0  0  0  0  0  0  0  0  0  0
   -1.5141    0.7156    0.0000 O   0  0  0  0  0  0  0  0  0  0  0  0
   -1.9208   -2.0565    0.0000 C   0  0  0  0  0  0  0  0  0  0  0  0
   -2.6289   -0.8173    0.0000 C   0  0  0  0  0  0  0  0  0  0  0  0
    2.4180   -2.0527    0.0000 N   0  5  0  0  0  0  0  0  0  0  0  0
    1.6948   -3.2918    0.0000 O   0  0  0  0  0  0  0  0  0  0  0  0
    3.1111   -0.7909    0.0000 O   0  0  0  0  0  0  0  0  0  0  0  0
   -0.6967    2.3540    0.0000 C   0  0  0  0  0  0  0  0  0  0  0  0
   -1.5141    1.5367    0.0000 O   0  0  0  0  0  0  0  0  0  0  0  0
   -2.6326   -2.4632    0.0000 C   0  0  0  0  0  0  0  0  0  0  0  0
   -0.6967    3.1751    0.0000 C   0  0  0  0  0  0  0  0  0  0  0  0
   -1.5141    2.3540    0.0000 O   0  0  0  0  0  0  0  0  0  0  0  0
    0.0151    3.5818    0.0000 O   0  0  0  0  0  0  0  0  0  0  0  0
    0.8512    3.5818    0.0000 P   0  0  0  0  0  0  0  0  0  0  0  0
    1.6647    3.5818    0.0000 O   0  5  0  0  0  0  0  0  0  0  0  0
    0.8512    2.7645    0.0000 O   0  5  0  0  0  0  0  0  0  0  0  0
    0.8701    4.4029    0.0000 O   0  0  0  0  0  0  0  0  0  0  0  0
  1  2  1  0  0  0  0
  1  3  1  0  0  0  0
  1  4  1  0  0  0  0
  2  5  1  0  0  0  0
  2  6  2  0  0  0  0
  3  7  1  0  0  0  0
  3  8  2  0  0  0  0
  4  9  1  0  0  0  0
  5 10  1  0  0  0  0
  5 11  2  0  0  0  0
  6 12  1  0  0  0  0
  7 13  1  0  0  0  0
  8 14  1  0  0  0  0
  9 15  1  0  0  0  0
  9 16  1  0  0  0  0
 11 17  1  0  0  0  0
 12 18  1  0  0  0  0
 13 19  1  0  0  0  0
 13 20  2  0  0  0  0
 14 21  2  0  0  0  0
 15 22  1  0  0  0  0
 15 23  1  0  0  0  0
 17 24  1  0  0  0  0
 22 25  1  0  0  0  0
 22 26  1  0  0  0  0
 25 27  1  0  0  0  0
 27 28  1  0  0  0  0
 28 29  1  0  0  0  0
 28 30  1  0  0  0  0
 28 31  2  0  0  0  0
  7 10  2  0  0  0  0
 12 17  2  0  0  0  0
 14 19  1  0  0  0  0
M  CHG  3  19  -1  29  -1  30  -1
M  END
