# Supplementary material for: iBsu1103: a new genome-scale metabolic model of Bacillus subtilis based on SEED annotations
Source: Genome Biol. 2009 Jun 25;10(6):R69. doi: 10.1186/gb-2009-10-6-r69 (PMC2718503; doi:10.1186/gb-2009-10-6-r69)
Supplement: Additional data file 3 — These molfiles reflect the structure of the predominant ionic form of the compounds at neutral pH as predicted using the MarvinBeans software [28]. These structures were used with the group contribution method [40-42] to estimate the ΔfG'° and ΔrG'° for the compounds and reactions in the model. [file gb-2009-10-6-r69-S3.zip › Molfiles/cpd00051.mol]

 
  Marvin  12100817482D          

 12 11  0  0  1  0            999 V2000
   14.1798  -10.6050    0.0000 C   0  0  0  0  0  0  0  0  0  0  0  0
   14.8871  -11.0274    0.0000 C   0  0  0  0  0  0  0  0  0  0  0  0
   13.4553  -11.0068    0.0000 C   0  0  1  0  0  0  0  0  0  0  0  0
   15.6081  -10.6257    0.0000 C   0  0  0  0  0  0  0  0  0  0  0  0
   12.7823  -10.5673    0.0000 C   0  0  0  0  0  0  0  0  0  0  0  0
   13.4827  -11.8309    0.0000 N   0  3  0  0  0  0  0  0  0  0  0  0
   16.3189  -11.0446    0.0000 N   0  0  0  0  0  0  0  0  0  0  0  0
   12.0613  -10.9690    0.0000 O   0  5  0  0  0  0  0  0  0  0  0  0
   12.7548   -9.7398    0.0000 O   0  0  0  0  0  0  0  0  0  0  0  0
   17.0400  -10.6462    0.0000 C   0  0  0  0  0  0  0  0  0  0  0  0
   17.7473  -11.0651    0.0000 N   0  0  0  0  0  0  0  0  0  0  0  0
   17.0503   -9.8188    0.0000 N   0  3  0  0  0  0  0  0  0  0  0  0
  1  2  1  0  0  0  0
  1  3  1  0  0  0  0
  2  4  1  0  0  0  0
  3  5  1  0  0  0  0
  3  6  1  6  0  0  0
  4  7  1  0  0  0  0
  5  8  1  0  0  0  0
  5  9  2  0  0  0  0
  7 10  1  0  0  0  0
 10 11  1  0  0  0  0
 10 12  2  0  0  0  0
M  CHG  3   6   1   8  -1  12   1
M  END
