# Supplementary material for: iBsu1103: a new genome-scale metabolic model of Bacillus subtilis based on SEED annotations
Source: Genome Biol. 2009 Jun 25;10(6):R69. doi: 10.1186/gb-2009-10-6-r69 (PMC2718503; doi:10.1186/gb-2009-10-6-r69)
Supplement: Additional data file 3 — These molfiles reflect the structure of the predominant ionic form of the compounds at neutral pH as predicted using the MarvinBeans software [28]. These structures were used with the group contribution method [40-42] to estimate the ΔfG'° and ΔrG'° for the compounds and reactions in the model. [file gb-2009-10-6-r69-S3.zip › Molfiles/cpd00052.mol]

  Marvin  12100817482D          

 29 30  0  0  1  0            999 V2000
    2.0728    0.1685    0.0000 C   0  0  2  0  0  0  0  0  0  0  0  0
    2.8634    0.4296    0.0000 N   0  0  1  0  0  0  0  0  0  0  0  0
    1.4300    0.6428    0.0000 O   0  0  0  0  0  0  0  0  0  0  0  0
    1.8321   -0.6394    0.0000 C   0  0  1  0  0  0  0  0  0  0  0  0
    3.4821   -0.1203    0.0000 C   0  0  0  0  0  0  0  0  0  0  0  0
    3.0352    1.2340    0.0000 C   0  0  0  0  0  0  0  0  0  0  0  0
    0.7597    0.1478    0.0000 C   0  0  1  0  0  0  0  0  0  0  0  0
    1.0071   -0.6394    0.0000 C   0  0  1  0  0  0  0  0  0  0  0  0
    2.3168   -1.3028    0.0000 O   0  0  0  0  0  0  0  0  0  0  0  0
    4.2693    0.1375    0.0000 N   0  0  0  0  0  0  0  0  0  0  0  0
    3.3171   -0.9281    0.0000 O   0  0  0  0  0  0  0  0  0  0  0  0
    3.8156    1.4988    0.0000 C   0  0  0  0  0  0  0  0  0  0  0  0
   -0.0275    0.4021    0.0000 C   0  0  0  0  0  0  0  0  0  0  0  0
    0.5156   -1.2994    0.0000 O   0  0  0  0  0  0  0  0  0  0  0  0
    4.4377    0.9487    0.0000 C   0  0  0  0  0  0  0  0  0  0  0  0
   -0.6359   -0.1478    0.0000 O   0  0  0  0  0  0  0  0  0  0  0  0
    5.2214    1.2031    0.0000 N   0  0  0  0  0  0  0  0  0  0  0  0
   -1.4575   -0.1478    0.0000 P   0  0  0  0  0  0  0  0  0  0  0  0
   -2.2790   -0.1478    0.0000 O   0  0  0  0  0  0  0  0  0  0  0  0
   -1.4609   -0.9728    0.0000 O   0  5  0  0  0  0  0  0  0  0  0  0
   -1.4609    0.6738    0.0000 O   0  0  0  0  0  0  0  0  0  0  0  0
   -3.1040   -0.1443    0.0000 P   0  0  0  0  0  0  0  0  0  0  0  0
   -3.9255   -0.1443    0.0000 O   0  0  0  0  0  0  0  0  0  0  0  0
   -3.1074   -0.9660    0.0000 O   0  5  0  0  0  0  0  0  0  0  0  0
   -3.1074    0.6772    0.0000 O   0  0  0  0  0  0  0  0  0  0  0  0
   -4.7471   -0.1410    0.0000 P   0  0  0  0  0  0  0  0  0  0  0  0
   -4.7505   -0.9625    0.0000 O   0  5  0  0  0  0  0  0  0  0  0  0
   -5.5687   -0.1375    0.0000 O   0  0  0  0  0  0  0  0  0  0  0  0
   -4.7505    0.6807    0.0000 O   0  0  0  0  0  0  0  0  0  0  0  0
  1  2  1  1  0  0  0
  1  3  1  0  0  0  0
  1  4  1  0  0  0  0
  2  5  1  0  0  0  0
  2  6  1  0  0  0  0
  3  7  1  0  0  0  0
  4  8  1  0  0  0  0
  4  9  1  6  0  0  0
  5 10  1  0  0  0  0
  5 11  2  0  0  0  0
  6 12  2  0  0  0  0
  7 13  1  1  0  0  0
  8 14  1  6  0  0  0
 10 15  2  0  0  0  0
 13 16  1  0  0  0  0
 15 17  1  0  0  0  0
 16 18  1  0  0  0  0
 18 19  1  0  0  0  0
 18 20  1  0  0  0  0
 18 21  2  0  0  0  0
 19 22  1  0  0  0  0
 22 23  1  0  0  0  0
 22 24  1  0  0  0  0
 22 25  2  0  0  0  0
 23 26  1  0  0  0  0
 26 27  1  0  0  0  0
 26 28  1  0  0  0  0
 26 29  2  0  0  0  0
  7  8  1  0  0  0  0
 12 15  1  0  0  0  0
M  CHG  3  20  -1  24  -1  27  -1
M  END
