# Supplementary material for: iBsu1103: a new genome-scale metabolic model of Bacillus subtilis based on SEED annotations
Source: Genome Biol. 2009 Jun 25;10(6):R69. doi: 10.1186/gb-2009-10-6-r69 (PMC2718503; doi:10.1186/gb-2009-10-6-r69)
Supplement: Additional data file 3 — These molfiles reflect the structure of the predominant ionic form of the compounds at neutral pH as predicted using the MarvinBeans software [28]. These structures were used with the group contribution method [40-42] to estimate the ΔfG'° and ΔrG'° for the compounds and reactions in the model. [file gb-2009-10-6-r69-S3.zip › Molfiles/cpd00054.mol]

 
  Marvin  12100817482D          

  7  6  0  0  1  0            999 V2000
   13.8601  -10.3003    0.0000 C   0  0  2  0  0  0  0  0  0  0  0  0
   13.1837   -9.8607    0.0000 C   0  0  0  0  0  0  0  0  0  0  0  0
   14.5813   -9.8986    0.0000 C   0  0  0  0  0  0  0  0  0  0  0  0
   13.8842  -11.1245    0.0000 N   0  3  0  0  0  0  0  0  0  0  0  0
   12.4660  -10.2625    0.0000 O   0  5  0  0  0  0  0  0  0  0  0  0
   13.1973   -9.0332    0.0000 O   0  0  0  0  0  0  0  0  0  0  0  0
   15.2921  -10.3209    0.0000 O   0  0  0  0  0  0  0  0  0  0  0  0
  1  2  1  0  0  0  0
  1  3  1  0  0  0  0
  1  4  1  6  0  0  0
  2  5  1  0  0  0  0
  2  6  2  0  0  0  0
  3  7  1  0  0  0  0
M  CHG  2   4   1   5  -1
M  END
