# Supplementary material for: iBsu1103: a new genome-scale metabolic model of Bacillus subtilis based on SEED annotations
Source: Genome Biol. 2009 Jun 25;10(6):R69. doi: 10.1186/gb-2009-10-6-r69 (PMC2718503; doi:10.1186/gb-2009-10-6-r69)
Supplement: Additional data file 3 — These molfiles reflect the structure of the predominant ionic form of the compounds at neutral pH as predicted using the MarvinBeans software [28]. These structures were used with the group contribution method [40-42] to estimate the ΔfG'° and ΔrG'° for the compounds and reactions in the model. [file gb-2009-10-6-r69-S3.zip › Molfiles/cpd00056.mol]

  Marvin  12100817482D          

 26 27  0  0  0  0            999 V2000
   -1.3584    0.2966    0.0000 N   0  3  0  0  0  0  0  0  0  0  0  0
   -0.7758   -0.2897    0.0000 C   0  0  0  0  0  0  0  0  0  0  0  0
   -2.0721    0.7068    0.0000 C   0  0  0  0  0  0  0  0  0  0  0  0
   -0.9758    1.0344    0.0000 C   0  0  0  0  0  0  0  0  0  0  0  0
   -0.0379    0.0828    0.0000 C   0  0  0  0  0  0  0  0  0  0  0  0
   -0.9068   -1.1034    0.0000 C   0  0  0  0  0  0  0  0  0  0  0  0
   -2.7859    0.2931    0.0000 C   0  0  0  0  0  0  0  0  0  0  0  0
   -0.1621    0.8999    0.0000 S   0  0  0  0  0  0  0  0  0  0  0  0
    0.6965   -0.2931    0.0000 C   0  0  0  0  0  0  0  0  0  0  0  0
   -2.7859   -0.5344    0.0000 C   0  0  0  0  0  0  0  0  0  0  0  0
   -3.5099    0.7068    0.0000 C   0  0  0  0  0  0  0  0  0  0  0  0
    1.3895    0.1517    0.0000 C   0  0  0  0  0  0  0  0  0  0  0  0
   -3.5099   -0.9585    0.0000 N   0  0  0  0  0  0  0  0  0  0  0  0
   -2.0721   -0.9516    0.0000 N   0  0  0  0  0  0  0  0  0  0  0  0
   -4.2236    0.2931    0.0000 N   0  0  0  0  0  0  0  0  0  0  0  0
    2.1238   -0.2241    0.0000 O   0  0  0  0  0  0  0  0  0  0  0  0
   -4.2236   -0.5344    0.0000 C   0  0  0  0  0  0  0  0  0  0  0  0
    2.8169    0.2207    0.0000 P   0  0  0  0  0  0  0  0  0  0  0  0
   -4.9373   -0.9482    0.0000 C   0  0  0  0  0  0  0  0  0  0  0  0
    3.5479   -0.1552    0.0000 O   0  0  0  0  0  0  0  0  0  0  0  0
    3.0686   -0.5654    0.0000 O   0  5  0  0  0  0  0  0  0  0  0  0
    2.7756    1.0447    0.0000 O   0  0  0  0  0  0  0  0  0  0  0  0
    4.2443    0.2897    0.0000 P   0  0  0  0  0  0  0  0  0  0  0  0
    4.9753   -0.0862    0.0000 O   0  5  0  0  0  0  0  0  0  0  0  0
    4.4961   -0.4930    0.0000 O   0  5  0  0  0  0  0  0  0  0  0  0
    4.2029    1.1137    0.0000 O   0  0  0  0  0  0  0  0  0  0  0  0
  1  2  1  0  0  0  0
  1  3  1  0  0  0  0
  1  4  2  0  0  0  0
  2  5  2  0  0  0  0
  2  6  1  0  0  0  0
  3  7  1  0  0  0  0
  4  8  1  0  0  0  0
  5  9  1  0  0  0  0
  7 10  1  0  0  0  0
  7 11  2  0  0  0  0
  9 12  1  0  0  0  0
 10 13  2  0  0  0  0
 10 14  1  0  0  0  0
 11 15  1  0  0  0  0
 12 16  1  0  0  0  0
 13 17  1  0  0  0  0
 16 18  1  0  0  0  0
 17 19  1  0  0  0  0
 18 20  1  0  0  0  0
 18 21  1  0  0  0  0
 18 22  2  0  0  0  0
 20 23  1  0  0  0  0
 23 24  1  0  0  0  0
 23 25  1  0  0  0  0
 23 26  2  0  0  0  0
  5  8  1  0  0  0  0
 15 17  2  0  0  0  0
M  CHG  4   1   1  21  -1  24  -1  25  -1
M  END
