# Supplementary material for: iBsu1103: a new genome-scale metabolic model of Bacillus subtilis based on SEED annotations
Source: Genome Biol. 2009 Jun 25;10(6):R69. doi: 10.1186/gb-2009-10-6-r69 (PMC2718503; doi:10.1186/gb-2009-10-6-r69)
Supplement: Additional data file 3 — These molfiles reflect the structure of the predominant ionic form of the compounds at neutral pH as predicted using the MarvinBeans software [28]. These structures were used with the group contribution method [40-42] to estimate the ΔfG'° and ΔrG'° for the compounds and reactions in the model. [file gb-2009-10-6-r69-S3.zip › Molfiles/cpd00060.mol]

 
  Marvin  12100817482D          

  9  8  0  0  1  0            999 V2000
   14.3968  -11.4093    0.0000 C   0  0  2  0  0  0  0  0  0  0  0  0
   13.7241  -10.9700    0.0000 C   0  0  0  0  0  0  0  0  0  0  0  0
   15.1174  -11.0077    0.0000 C   0  0  0  0  0  0  0  0  0  0  0  0
   14.4208  -12.2363    0.0000 N   0  3  0  0  0  0  0  0  0  0  0  0
   13.0035  -11.3715    0.0000 O   0  5  0  0  0  0  0  0  0  0  0  0
   13.7344  -10.1429    0.0000 O   0  0  0  0  0  0  0  0  0  0  0  0
   15.8279  -11.4298    0.0000 C   0  0  0  0  0  0  0  0  0  0  0  0
   16.5486  -11.0283    0.0000 S   0  0  0  0  0  0  0  0  0  0  0  0
   17.2521  -11.4504    0.0000 C   0  0  0  0  0  0  0  0  0  0  0  0
  1  2  1  0  0  0  0
  1  3  1  0  0  0  0
  1  4  1  6  0  0  0
  2  5  1  0  0  0  0
  2  6  2  0  0  0  0
  3  7  1  0  0  0  0
  7  8  1  0  0  0  0
  8  9  1  0  0  0  0
M  CHG  2   4   1   5  -1
M  END
