# Supplementary material for: iBsu1103: a new genome-scale metabolic model of Bacillus subtilis based on SEED annotations
Source: Genome Biol. 2009 Jun 25;10(6):R69. doi: 10.1186/gb-2009-10-6-r69 (PMC2718503; doi:10.1186/gb-2009-10-6-r69)
Supplement: Additional data file 3 — These molfiles reflect the structure of the predominant ionic form of the compounds at neutral pH as predicted using the MarvinBeans software [28]. These structures were used with the group contribution method [40-42] to estimate the ΔfG'° and ΔrG'° for the compounds and reactions in the model. [file gb-2009-10-6-r69-S3.zip › Molfiles/cpd00062.mol]

  Marvin  12100817482D          

 29 30  0  0  1  0            999 V2000
    2.0625    0.1787    0.0000 C   0  0  2  0  0  0  0  0  0  0  0  0
    2.8496    0.4365    0.0000 N   0  0  1  0  0  0  0  0  0  0  0  0
    1.4196    0.6496    0.0000 O   0  0  0  0  0  0  0  0  0  0  0  0
    1.8218   -0.6290    0.0000 C   0  0  1  0  0  0  0  0  0  0  0  0
    3.4718   -0.1134    0.0000 C   0  0  0  0  0  0  0  0  0  0  0  0
    3.0249    1.2444    0.0000 C   0  0  0  0  0  0  0  0  0  0  0  0
    0.7493    0.1581    0.0000 C   0  0  1  0  0  0  0  0  0  0  0  0
    0.9935   -0.6290    0.0000 C   0  0  1  0  0  0  0  0  0  0  0  0
    2.3065   -1.2925    0.0000 O   0  0  0  0  0  0  0  0  0  0  0  0
    4.2589    0.1478    0.0000 N   0  0  0  0  0  0  0  0  0  0  0  0
    3.3067   -0.9178    0.0000 O   0  0  0  0  0  0  0  0  0  0  0  0
    3.8018    1.5090    0.0000 C   0  0  0  0  0  0  0  0  0  0  0  0
   -0.0378    0.4125    0.0000 C   0  0  0  0  0  0  0  0  0  0  0  0
    0.5053   -1.2890    0.0000 O   0  0  0  0  0  0  0  0  0  0  0  0
    4.4274    0.9556    0.0000 C   0  0  0  0  0  0  0  0  0  0  0  0
   -0.6221   -0.1616    0.0000 O   0  0  0  0  0  0  0  0  0  0  0  0
    5.2111    1.2134    0.0000 O   0  0  0  0  0  0  0  0  0  0  0  0
   -1.4437   -0.1616    0.0000 P   0  0  0  0  0  0  0  0  0  0  0  0
   -2.2652   -0.1616    0.0000 O   0  0  0  0  0  0  0  0  0  0  0  0
   -1.4471   -0.9831    0.0000 O   0  5  0  0  0  0  0  0  0  0  0  0
   -1.4471    0.6600    0.0000 O   0  0  0  0  0  0  0  0  0  0  0  0
   -3.0902   -0.1581    0.0000 P   0  0  0  0  0  0  0  0  0  0  0  0
   -3.9117   -0.1581    0.0000 O   0  0  0  0  0  0  0  0  0  0  0  0
   -3.0936   -0.9797    0.0000 O   0  5  0  0  0  0  0  0  0  0  0  0
   -3.0936    0.6669    0.0000 O   0  0  0  0  0  0  0  0  0  0  0  0
   -4.7333   -0.1512    0.0000 P   0  0  0  0  0  0  0  0  0  0  0  0
   -4.7367   -0.9762    0.0000 O   0  5  0  0  0  0  0  0  0  0  0  0
   -5.5548   -0.1478    0.0000 O   0  0  0  0  0  0  0  0  0  0  0  0
   -4.7367    0.6703    0.0000 O   0  0  0  0  0  0  0  0  0  0  0  0
  1  2  1  1  0  0  0
  1  3  1  0  0  0  0
  1  4  1  0  0  0  0
  2  5  1  0  0  0  0
  2  6  1  0  0  0  0
  3  7  1  0  0  0  0
  4  8  1  0  0  0  0
  4  9  1  6  0  0  0
  5 10  1  0  0  0  0
  5 11  2  0  0  0  0
  6 12  2  0  0  0  0
  7 13  1  1  0  0  0
  8 14  1  6  0  0  0
 10 15  1  0  0  0  0
 13 16  1  0  0  0  0
 15 17  2  0  0  0  0
 16 18  1  0  0  0  0
 18 19  1  0  0  0  0
 18 20  1  0  0  0  0
 18 21  2  0  0  0  0
 19 22  1  0  0  0  0
 22 23  1  0  0  0  0
 22 24  1  0  0  0  0
 22 25  2  0  0  0  0
 23 26  1  0  0  0  0
 26 27  1  0  0  0  0
 26 28  1  0  0  0  0
 26 29  2  0  0  0  0
  7  8  1  0  0  0  0
 12 15  1  0  0  0  0
M  CHG  3  20  -1  24  -1  27  -1
M  END
