# Supplementary material for: iBsu1103: a new genome-scale metabolic model of Bacillus subtilis based on SEED annotations
Source: Genome Biol. 2009 Jun 25;10(6):R69. doi: 10.1186/gb-2009-10-6-r69 (PMC2718503; doi:10.1186/gb-2009-10-6-r69)
Supplement: Additional data file 3 — These molfiles reflect the structure of the predominant ionic form of the compounds at neutral pH as predicted using the MarvinBeans software [28]. These structures were used with the group contribution method [40-42] to estimate the ΔfG'° and ΔrG'° for the compounds and reactions in the model. [file gb-2009-10-6-r69-S3.zip › Molfiles/cpd00065.mol]

 
  Marvin  12100817482D          

 15 16  0  0  1  0            999 V2000
   15.2057  -10.5803    0.0000 C   0  0  0  0  0  0  0  0  0  0  0  0
   13.7684  -10.5983    0.0000 C   0  0  0  0  0  0  0  0  0  0  0  0
   15.2165  -11.4051    0.0000 C   0  0  0  0  0  0  0  0  0  0  0  0
   15.9116  -10.1625    0.0000 C   0  0  0  0  0  0  0  0  0  0  0  0
   13.0551  -10.1804    0.0000 C   0  0  0  0  0  0  0  0  0  0  0  0
   13.7792  -11.4268    0.0000 C   0  0  0  0  0  0  0  0  0  0  0  0
   14.4996  -11.8302    0.0000 N   0  0  0  0  0  0  0  0  0  0  0  0
   15.9333  -11.8086    0.0000 C   0  0  0  0  0  0  0  0  0  0  0  0
   16.6284  -10.5622    0.0000 C   0  0  0  0  0  0  0  0  0  0  0  0
   12.3348  -10.5983    0.0000 C   0  0  1  0  0  0  0  0  0  0  0  0
   16.6393  -11.3871    0.0000 C   0  0  0  0  0  0  0  0  0  0  0  0
   11.6179  -10.1804    0.0000 C   0  0  0  0  0  0  0  0  0  0  0  0
   12.3348  -11.4268    0.0000 N   0  3  0  0  0  0  0  0  0  0  0  0
   10.9011  -10.5983    0.0000 O   0  5  0  0  0  0  0  0  0  0  0  0
   11.6179   -9.3555    0.0000 O   0  0  0  0  0  0  0  0  0  0  0  0
  1  2  1  0  0  0  0
  1  3  2  0  0  0  0
  1  4  1  0  0  0  0
  2  5  1  0  0  0  0
  2  6  2  0  0  0  0
  3  7  1  0  0  0  0
  3  8  1  0  0  0  0
  4  9  2  0  0  0  0
  5 10  1  0  0  0  0
  8 11  2  0  0  0  0
 10 12  1  0  0  0  0
 10 13  1  6  0  0  0
 12 14  1  0  0  0  0
 12 15  2  0  0  0  0
  6  7  1  0  0  0  0
  9 11  1  0  0  0  0
M  CHG  2  13   1  14  -1
M  END
