# Supplementary material for: iBsu1103: a new genome-scale metabolic model of Bacillus subtilis based on SEED annotations
Source: Genome Biol. 2009 Jun 25;10(6):R69. doi: 10.1186/gb-2009-10-6-r69 (PMC2718503; doi:10.1186/gb-2009-10-6-r69)
Supplement: Additional data file 3 — These molfiles reflect the structure of the predominant ionic form of the compounds at neutral pH as predicted using the MarvinBeans software [28]. These structures were used with the group contribution method [40-42] to estimate the ΔfG'° and ΔrG'° for the compounds and reactions in the model. [file gb-2009-10-6-r69-S3.zip › Molfiles/cpd00066.mol]

 
  Marvin  12100817482D          

 12 12  0  0  1  0            999 V2000
   15.1338  -11.2809    0.0000 C   0  0  0  0  0  0  0  0  0  0  0  0
   15.1338  -12.1059    0.0000 C   0  0  0  0  0  0  0  0  0  0  0  0
   15.8483  -12.5184    0.0000 C   0  0  0  0  0  0  0  0  0  0  0  0
   16.5627  -12.1059    0.0000 C   0  0  0  0  0  0  0  0  0  0  0  0
   16.5627  -11.2809    0.0000 C   0  0  0  0  0  0  0  0  0  0  0  0
   15.8483  -10.8684    0.0000 C   0  0  0  0  0  0  0  0  0  0  0  0
   14.4193  -10.8684    0.0000 C   0  0  0  0  0  0  0  0  0  0  0  0
   13.7148  -11.2752    0.0000 C   0  0  1  0  0  0  0  0  0  0  0  0
   13.0151  -10.8713    0.0000 C   0  0  0  0  0  0  0  0  0  0  0  0
   12.3131  -11.2767    0.0000 O   0  5  0  0  0  0  0  0  0  0  0  0
   13.0150  -10.0435    0.0000 O   0  0  0  0  0  0  0  0  0  0  0  0
   13.7148  -12.1057    0.0000 N   0  3  0  0  0  0  0  0  0  0  0  0
  1  2  1  0  0  0  0
  2  3  2  0  0  0  0
  3  4  1  0  0  0  0
  4  5  2  0  0  0  0
  5  6  1  0  0  0  0
  1  6  2  0  0  0  0
  1  7  1  0  0  0  0
  7  8  1  0  0  0  0
  8  9  1  0  0  0  0
  9 10  1  0  0  0  0
  9 11  2  0  0  0  0
  8 12  1  6  0  0  0
M  CHG  2  10  -1  12   1
M  END
