# Supplementary material for: iBsu1103: a new genome-scale metabolic model of Bacillus subtilis based on SEED annotations
Source: Genome Biol. 2009 Jun 25;10(6):R69. doi: 10.1186/gb-2009-10-6-r69 (PMC2718503; doi:10.1186/gb-2009-10-6-r69)
Supplement: Additional data file 3 — These molfiles reflect the structure of the predominant ionic form of the compounds at neutral pH as predicted using the MarvinBeans software [28]. These structures were used with the group contribution method [40-42] to estimate the ΔfG'° and ΔrG'° for the compounds and reactions in the model. [file gb-2009-10-6-r69-S3.zip › Molfiles/cpd00068.mol]

 
  Marvin  12100817482D          

 31 33  0  0  1  0            999 V2000
   17.1099   -9.4956    0.0000 N   0  0  1  0  0  0  0  0  0  0  0  0
   16.3211   -9.2428    0.0000 C   0  0  0  0  0  0  0  0  0  0  0  0
   16.4908  -10.7035    0.0000 C   0  0  2  0  0  0  0  0  0  0  0  0
   17.5930   -8.8351    0.0000 C   0  0  0  0  0  0  0  0  0  0  0  0
   16.3211   -8.4124    0.0000 C   0  0  0  0  0  0  0  0  0  0  0  0
   15.6038   -9.6655    0.0000 N   0  0  0  0  0  0  0  0  0  0  0  0
   15.8152  -10.2053    0.0000 O   0  0  0  0  0  0  0  0  0  0  0  0
   16.2418  -11.4697    0.0000 C   0  0  1  0  0  0  0  0  0  0  0  0
   17.1137   -8.1594    0.0000 N   0  0  0  0  0  0  0  0  0  0  0  0
   15.6038   -8.0047    0.0000 C   0  0  0  0  0  0  0  0  0  0  0  0
   14.8905   -9.2428    0.0000 C   0  0  0  0  0  0  0  0  0  0  0  0
   15.1472  -10.6846    0.0000 C   0  0  1  0  0  0  0  0  0  0  0  0
   15.4076  -11.4697    0.0000 C   0  0  1  0  0  0  0  0  0  0  0  0
   16.7287  -12.1341    0.0000 O   0  0  0  0  0  0  0  0  0  0  0  0
   14.8905   -8.4124    0.0000 N   0  0  0  0  0  0  0  0  0  0  0  0
   15.6001   -7.2655    0.0000 O   0  0  0  0  0  0  0  0  0  0  0  0
   14.3734  -10.4430    0.0000 C   0  0  0  0  0  0  0  0  0  0  0  0
   14.9395  -12.1416    0.0000 O   0  0  0  0  0  0  0  0  0  0  0  0
   13.7619  -10.8054    0.0000 O   0  0  0  0  0  0  0  0  0  0  0  0
   12.9391  -10.8054    0.0000 P   0  0  0  0  0  0  0  0  0  0  0  0
   12.1162  -10.8054    0.0000 O   0  0  0  0  0  0  0  0  0  0  0  0
   12.9391   -9.8990    0.0000 O   0  5  0  0  0  0  0  0  0  0  0  0
   12.9353  -11.6246    0.0000 O   0  0  0  0  0  0  0  0  0  0  0  0
   11.2971  -10.8054    0.0000 P   0  0  0  0  0  0  0  0  0  0  0  0
   10.4743  -10.8054    0.0000 O   0  0  0  0  0  0  0  0  0  0  0  0
   11.2971   -9.8990    0.0000 O   0  5  0  0  0  0  0  0  0  0  0  0
   11.2971  -11.6246    0.0000 O   0  0  0  0  0  0  0  0  0  0  0  0
    9.6552  -10.8054    0.0000 P   0  0  0  0  0  0  0  0  0  0  0  0
    8.8324  -10.8054    0.0000 O   0  5  0  0  0  0  0  0  0  0  0  0
    9.6552   -9.8990    0.0000 O   0  0  0  0  0  0  0  0  0  0  0  0
    9.6552  -11.6246    0.0000 O   0  0  0  0  0  0  0  0  0  0  0  0
  1  2  1  0  0  0  0
  3  1  1  1  0  0  0
  1  4  1  0  0  0  0
  2  5  2  0  0  0  0
  2  6  1  0  0  0  0
  3  7  1  0  0  0  0
  3  8  1  0  0  0  0
  4  9  2  0  0  0  0
  5 10  1  0  0  0  0
  6 11  2  0  0  0  0
  7 12  1  0  0  0  0
  8 13  1  0  0  0  0
  8 14  1  6  0  0  0
 10 15  1  0  0  0  0
 10 16  2  0  0  0  0
 12 17  1  1  0  0  0
 13 18  1  6  0  0  0
 17 19  1  0  0  0  0
 19 20  1  0  0  0  0
 20 21  1  0  0  0  0
 20 22  1  0  0  0  0
 20 23  2  0  0  0  0
 21 24  1  0  0  0  0
 24 25  1  0  0  0  0
 24 26  1  0  0  0  0
 24 27  2  0  0  0  0
 25 28  1  0  0  0  0
 28 29  1  0  0  0  0
 28 30  1  0  0  0  0
 28 31  2  0  0  0  0
  5  9  1  0  0  0  0
 11 15  1  0  0  0  0
 12 13  1  0  0  0  0
M  CHG  3  22  -1  26  -1  29  -1
M  END
