# Supplementary material for: iBsu1103: a new genome-scale metabolic model of Bacillus subtilis based on SEED annotations
Source: Genome Biol. 2009 Jun 25;10(6):R69. doi: 10.1186/gb-2009-10-6-r69 (PMC2718503; doi:10.1186/gb-2009-10-6-r69)
Supplement: Additional data file 3 — These molfiles reflect the structure of the predominant ionic form of the compounds at neutral pH as predicted using the MarvinBeans software [28]. These structures were used with the group contribution method [40-42] to estimate the ΔfG'° and ΔrG'° for the compounds and reactions in the model. [file gb-2009-10-6-r69-S3.zip › Molfiles/cpd00069.mol]

 
  Marvin  12100817482D          

 13 13  0  0  1  0            999 V2000
   13.4443  -10.0984    0.0000 C   0  0  0  0  0  0  0  0  0  0  0  0
   13.4443  -10.9234    0.0000 C   0  0  0  0  0  0  0  0  0  0  0  0
   14.1587  -11.3359    0.0000 C   0  0  0  0  0  0  0  0  0  0  0  0
   14.8733  -10.9234    0.0000 C   0  0  0  0  0  0  0  0  0  0  0  0
   14.8733  -10.0984    0.0000 C   0  0  0  0  0  0  0  0  0  0  0  0
   14.1587   -9.6859    0.0000 C   0  0  0  0  0  0  0  0  0  0  0  0
   12.7298   -9.6859    0.0000 C   0  0  0  0  0  0  0  0  0  0  0  0
   15.5988  -11.3424    0.0000 O   0  0  0  0  0  0  0  0  0  0  0  0
   12.0253  -10.0927    0.0000 C   0  0  1  0  0  0  0  0  0  0  0  0
   11.3256   -9.6887    0.0000 C   0  0  0  0  0  0  0  0  0  0  0  0
   10.6236  -10.0942    0.0000 O   0  5  0  0  0  0  0  0  0  0  0  0
   11.3255   -8.8609    0.0000 O   0  0  0  0  0  0  0  0  0  0  0  0
   12.0253  -10.9232    0.0000 N   0  3  0  0  0  0  0  0  0  0  0  0
  1  2  1  0  0  0  0
  2  3  2  0  0  0  0
  3  4  1  0  0  0  0
  4  5  2  0  0  0  0
  5  6  1  0  0  0  0
  1  6  2  0  0  0  0
  1  7  1  0  0  0  0
  4  8  1  0  0  0  0
  7  9  1  0  0  0  0
  9 10  1  0  0  0  0
 10 11  1  0  0  0  0
 10 12  2  0  0  0  0
  9 13  1  6  0  0  0
M  CHG  2  11  -1  13   1
M  END
