# Supplementary material for: iBsu1103: a new genome-scale metabolic model of Bacillus subtilis based on SEED annotations
Source: Genome Biol. 2009 Jun 25;10(6):R69. doi: 10.1186/gb-2009-10-6-r69 (PMC2718503; doi:10.1186/gb-2009-10-6-r69)
Supplement: Additional data file 3 — These molfiles reflect the structure of the predominant ionic form of the compounds at neutral pH as predicted using the MarvinBeans software [28]. These structures were used with the group contribution method [40-42] to estimate the ΔfG'° and ΔrG'° for the compounds and reactions in the model. [file gb-2009-10-6-r69-S3.zip › Molfiles/cpd00072.mol]

  Marvin  12100817482D          

 16 16  0  0  1  0            999 V2000
   -0.0103    0.3230    0.0000 C   0  0  1  0  0  0  0  0  0  0  0  0
    0.6530    0.8007    0.0000 O   0  0  0  0  0  0  0  0  0  0  0  0
    0.2543   -0.4570    0.0000 C   0  0  2  0  0  0  0  0  0  0  0  0
   -0.7973    0.5705    0.0000 C   0  0  0  0  0  0  0  0  0  0  0  0
    1.3402    0.3059    0.0000 C   0  0  3  0  0  0  0  0  0  0  0  0
    1.0894   -0.4570    0.0000 C   0  0  1  0  0  0  0  0  0  0  0  0
   -0.2233   -1.1340    0.0000 O   0  0  0  0  0  0  0  0  0  0  0  0
   -1.2922   -0.0928    0.0000 O   0  0  0  0  0  0  0  0  0  0  0  0
    1.9176    0.8969    0.0000 C   0  0  0  0  0  0  0  0  0  0  0  0
    2.0929    0.0309    0.0000 O   0  0  0  0  0  0  0  0  0  0  0  0
    1.5739   -1.1306    0.0000 O   0  0  0  0  0  0  0  0  0  0  0  0
   -2.1204   -0.0894    0.0000 P   0  0  0  0  0  0  0  0  0  0  0  0
    2.7114    0.6907    0.0000 O   0  0  0  0  0  0  0  0  0  0  0  0
   -2.9417   -0.0825    0.0000 O   0  5  0  0  0  0  0  0  0  0  0  0
   -2.1238   -0.9107    0.0000 O   0  5  0  0  0  0  0  0  0  0  0  0
   -2.1238    0.7354    0.0000 O   0  0  0  0  0  0  0  0  0  0  0  0
  1  2  1  0  0  0  0
  1  3  1  0  0  0  0
  1  4  1  1  0  0  0
  2  5  1  0  0  0  0
  3  6  1  0  0  0  0
  3  7  1  6  0  0  0
  4  8  1  0  0  0  0
  5  9  1  4  0  0  0
  5 10  1  0  0  0  0
  6 11  1  1  0  0  0
  8 12  1  0  0  0  0
  9 13  1  0  0  0  0
 12 14  1  0  0  0  0
 12 15  1  0  0  0  0
 12 16  2  0  0  0  0
  5  6  1  0  0  0  0
M  CHG  2  14  -1  15  -1
M  END
