# Supplementary material for: iBsu1103: a new genome-scale metabolic model of Bacillus subtilis based on SEED annotations
Source: Genome Biol. 2009 Jun 25;10(6):R69. doi: 10.1186/gb-2009-10-6-r69 (PMC2718503; doi:10.1186/gb-2009-10-6-r69)
Supplement: Additional data file 3 — These molfiles reflect the structure of the predominant ionic form of the compounds at neutral pH as predicted using the MarvinBeans software [28]. These structures were used with the group contribution method [40-42] to estimate the ΔfG'° and ΔrG'° for the compounds and reactions in the model. [file gb-2009-10-6-r69-S3.zip › Molfiles/cpd00076.mol]

 
  Marvin  12100817482D          

 23 24  0  0  1  0            999 V2000
   16.2167   -8.6591    0.0000 C   0  0  2  0  0  0  0  0  0  0  0  0
   15.6048   -9.2056    0.0000 O   0  0  0  0  0  0  0  0  0  0  0  0
   16.9042   -8.1641    0.0000 O   0  0  0  0  0  0  0  0  0  0  0  0
   16.4676   -9.4256    0.0000 C   0  0  2  0  0  0  0  0  0  0  0  0
   15.6393   -8.0713    0.0000 C   0  0  0  0  0  0  0  0  0  0  0  0
   14.8933   -9.6181    0.0000 C   0  0  1  0  0  0  0  0  0  0  0  0
   17.5677   -8.6453    0.0000 C   0  0  1  0  0  0  0  0  0  0  0  0
   17.3030   -9.4256    0.0000 C   0  0  1  0  0  0  0  0  0  0  0  0
   15.9830  -10.0959    0.0000 O   0  0  0  0  0  0  0  0  0  0  0  0
   14.8864   -8.4149    0.0000 O   0  0  0  0  0  0  0  0  0  0  0  0
   14.1715   -9.2056    0.0000 O   0  0  0  0  0  0  0  0  0  0  0  0
   14.8933  -10.4431    0.0000 C   0  0  1  0  0  0  0  0  0  0  0  0
   18.3548   -8.3978    0.0000 C   0  0  0  0  0  0  0  0  0  0  0  0
   17.7809  -10.0994    0.0000 O   0  0  0  0  0  0  0  0  0  0  0  0
   13.4633   -9.6216    0.0000 C   0  0  1  0  0  0  0  0  0  0  0  0
   14.1715  -10.8556    0.0000 C   0  0  2  0  0  0  0  0  0  0  0  0
   15.6014  -10.8556    0.0000 O   0  0  0  0  0  0  0  0  0  0  0  0
   18.8498   -9.0612    0.0000 O   0  0  0  0  0  0  0  0  0  0  0  0
   13.4633  -10.4431    0.0000 C   0  0  2  0  0  0  0  0  0  0  0  0
   12.7484   -9.2056    0.0000 C   0  0  0  0  0  0  0  0  0  0  0  0
   14.1715  -11.6806    0.0000 O   0  0  0  0  0  0  0  0  0  0  0  0
   12.7484  -10.8556    0.0000 O   0  0  0  0  0  0  0  0  0  0  0  0
   12.1192   -9.7419    0.0000 O   0  0  0  0  0  0  0  0  0  0  0  0
  1  2  1  6  0  0  0
  1  3  1  0  0  0  0
  1  4  1  0  0  0  0
  1  5  1  0  0  0  0
  6  2  1  6  0  0  0
  3  7  1  0  0  0  0
  4  8  1  0  0  0  0
  4  9  1  6  0  0  0
  5 10  1  0  0  0  0
  6 11  1  0  0  0  0
  6 12  1  0  0  0  0
  7 13  1  6  0  0  0
  8 14  1  1  0  0  0
 11 15  1  0  0  0  0
 12 16  1  0  0  0  0
 12 17  1  6  0  0  0
 13 18  1  0  0  0  0
 15 19  1  0  0  0  0
 15 20  1  1  0  0  0
 16 21  1  1  0  0  0
 19 22  1  6  0  0  0
 20 23  1  0  0  0  0
  7  8  1  0  0  0  0
 16 19  1  0  0  0  0
M  END
