# Supplementary material for: iBsu1103: a new genome-scale metabolic model of Bacillus subtilis based on SEED annotations
Source: Genome Biol. 2009 Jun 25;10(6):R69. doi: 10.1186/gb-2009-10-6-r69 (PMC2718503; doi:10.1186/gb-2009-10-6-r69)
Supplement: Additional data file 3 — These molfiles reflect the structure of the predominant ionic form of the compounds at neutral pH as predicted using the MarvinBeans software [28]. These structures were used with the group contribution method [40-42] to estimate the ΔfG'° and ΔrG'° for the compounds and reactions in the model. [file gb-2009-10-6-r69-S3.zip › Molfiles/cpd00077.mol]

  Marvin  12100817482D          

  8  8  0  0  0  0            999 V2000
    0.5365    0.1051    0.0000 C   0  0  0  0  0  0  0  0  0  0  0  0
   -0.1801    0.5140    0.0000 C   0  0  0  0  0  0  0  0  0  0  0  0
    0.5365   -0.7204    0.0000 C   0  0  0  0  0  0  0  0  0  0  0  0
    1.2418    0.5178    0.0000 O   0  0  0  0  0  0  0  0  0  0  0  0
   -0.8854    0.1051    0.0000 C   0  0  0  0  0  0  0  0  0  0  0  0
   -0.1801    1.3318    0.0000 O   0  0  0  0  0  0  0  0  0  0  0  0
   -0.1801   -1.1367    0.0000 C   0  0  0  0  0  0  0  0  0  0  0  0
   -0.8854   -0.7204    0.0000 C   0  0  0  0  0  0  0  0  0  0  0  0
  1  2  1  0  0  0  0
  1  3  2  0  0  0  0
  1  4  1  0  0  0  0
  2  5  2  0  0  0  0
  2  6  1  0  0  0  0
  3  7  1  0  0  0  0
  5  8  1  0  0  0  0
  7  8  2  0  0  0  0
M  END
