# Supplementary material for: iBsu1103: a new genome-scale metabolic model of Bacillus subtilis based on SEED annotations
Source: Genome Biol. 2009 Jun 25;10(6):R69. doi: 10.1186/gb-2009-10-6-r69 (PMC2718503; doi:10.1186/gb-2009-10-6-r69)
Supplement: Additional data file 3 — These molfiles reflect the structure of the predominant ionic form of the compounds at neutral pH as predicted using the MarvinBeans software [28]. These structures were used with the group contribution method [40-42] to estimate the ΔfG'° and ΔrG'° for the compounds and reactions in the model. [file gb-2009-10-6-r69-S3.zip › Molfiles/cpd00079.mol]

 
  Marvin  12100817482D          

 16 16  0  0  1  0            999 V2000
   11.4976   -8.4014    0.0000 P   0  0  0  0  0  0  0  0  0  0  0  0
   12.3234   -8.4014    0.0000 O   0  0  0  0  0  0  0  0  0  0  0  0
   10.6718   -8.3954    0.0000 O   0  5  0  0  0  0  0  0  0  0  0  0
   11.4855   -9.2212    0.0000 O   0  5  0  0  0  0  0  0  0  0  0  0
   11.4855   -7.5757    0.0000 O   0  0  0  0  0  0  0  0  0  0  0  0
   12.6447   -9.1552    0.0000 C   0  0  0  0  0  0  0  0  0  0  0  0
   13.4944   -9.6145    0.0000 C   0  0  2  0  0  0  0  0  0  0  0  0
   13.5035  -10.4314    0.0000 C   0  0  2  0  0  0  0  0  0  0  0  0
   14.2061   -9.1971    0.0000 O   0  0  0  0  0  0  0  0  0  0  0  0
   14.2211  -10.8397    0.0000 C   0  0  1  0  0  0  0  0  0  0  0  0
   12.8008  -10.8547    0.0000 O   0  0  0  0  0  0  0  0  0  0  0  0
   14.9268   -9.5996    0.0000 C   0  0  3  0  0  0  0  0  0  0  0  0
   14.9327  -10.4223    0.0000 C   0  0  2  0  0  0  0  0  0  0  0  0
   14.2271  -11.7041    0.0000 O   0  0  0  0  0  0  0  0  0  0  0  0
   15.6354   -9.1822    0.0000 O   0  0  0  0  0  0  0  0  0  0  0  0
   15.6504  -10.8307    0.0000 O   0  0  0  0  0  0  0  0  0  0  0  0
  1  2  1  0  0  0  0
  1  3  1  0  0  0  0
  1  4  1  0  0  0  0
  1  5  2  0  0  0  0
  2  6  1  0  0  0  0
  7  6  1  1  0  0  0
  7  8  1  0  0  0  0
  7  9  1  0  0  0  0
  8 10  1  0  0  0  0
  8 11  1  6  0  0  0
  9 12  1  0  0  0  0
 10 13  1  0  0  0  0
 10 14  1  1  0  0  0
 12 15  1  4  0  0  0
 13 16  1  6  0  0  0
 12 13  1  0  0  0  0
M  CHG  2   3  -1   4  -1
M  END
