# Supplementary material for: iBsu1103: a new genome-scale metabolic model of Bacillus subtilis based on SEED annotations
Source: Genome Biol. 2009 Jun 25;10(6):R69. doi: 10.1186/gb-2009-10-6-r69 (PMC2718503; doi:10.1186/gb-2009-10-6-r69)
Supplement: Additional data file 3 — These molfiles reflect the structure of the predominant ionic form of the compounds at neutral pH as predicted using the MarvinBeans software [28]. These structures were used with the group contribution method [40-42] to estimate the ΔfG'° and ΔrG'° for the compounds and reactions in the model. [file gb-2009-10-6-r69-S3.zip › Molfiles/cpd00080.mol]

  Marvin  12100817482D          

 10  9  0  0  1  0            999 V2000
    9.3603   -8.2908    0.0000 P   0  0  0  0  0  0  0  0  0  0  0  0
    9.3603   -8.9962    0.0000 O   0  0  0  0  0  0  0  0  0  0  0  0
    9.3570   -7.5790    0.0000 O   0  5  0  0  0  0  0  0  0  0  0  0
    8.6549   -8.2746    0.0000 O   0  5  0  0  0  0  0  0  0  0  0  0
   10.0727   -8.2875    0.0000 O   0  0  0  0  0  0  0  0  0  0  0  0
    8.5769   -9.3491    0.0000 C   0  0  0  0  0  0  0  0  0  0  0  0
    7.7936   -8.9642    0.0000 C   0  0  1  0  0  0  0  0  0  0  0  0
    7.0461   -9.3133    0.0000 C   0  0  0  0  0  0  0  0  0  0  0  0
    7.7488   -8.2421    0.0000 O   0  0  0  0  0  0  0  0  0  0  0  0
    6.2595   -8.9025    0.0000 O   0  0  0  0  0  0  0  0  0  0  0  0
  1  2  1  0  0  0  0
  1  3  1  0  0  0  0
  1  4  1  0  0  0  0
  1  5  2  0  0  0  0
  2  6  1  0  0  0  0
  6  7  1  0  0  0  0
  7  8  1  0  0  0  0
  7  9  1  1  0  0  0
  8 10  1  0  0  0  0
M  CHG  2   3  -1   4  -1
M  END
