# Supplementary material for: iBsu1103: a new genome-scale metabolic model of Bacillus subtilis based on SEED annotations
Source: Genome Biol. 2009 Jun 25;10(6):R69. doi: 10.1186/gb-2009-10-6-r69 (PMC2718503; doi:10.1186/gb-2009-10-6-r69)
Supplement: Additional data file 3 — These molfiles reflect the structure of the predominant ionic form of the compounds at neutral pH as predicted using the MarvinBeans software [28]. These structures were used with the group contribution method [40-42] to estimate the ΔfG'° and ΔrG'° for the compounds and reactions in the model. [file gb-2009-10-6-r69-S3.zip › Molfiles/cpd00082.mol]

 
  Marvin  12100817482D          

 12 12  0  0  1  0            999 V2000
   13.7615   -8.7825    0.0000 C   0  0  3  0  0  0  0  0  0  0  0  0
   13.5106   -9.5454    0.0000 C   0  0  2  0  0  0  0  0  0  0  0  0
   13.0777   -8.2877    0.0000 O   0  0  0  0  0  0  0  0  0  0  0  0
   14.3388   -8.1914    0.0000 C   0  0  0  0  0  0  0  0  0  0  0  0
   14.5175   -9.0575    0.0000 O   0  0  0  0  0  0  0  0  0  0  0  0
   12.6790   -9.5454    0.0000 C   0  0  1  0  0  0  0  0  0  0  0  0
   13.9951  -10.2189    0.0000 O   0  0  0  0  0  0  0  0  0  0  0  0
   12.4110   -8.7654    0.0000 C   0  0  1  0  0  0  0  0  0  0  0  0
   15.0914   -8.5385    0.0000 O   0  0  0  0  0  0  0  0  0  0  0  0
   12.1979  -10.2224    0.0000 O   0  0  0  0  0  0  0  0  0  0  0  0
   11.6240   -8.5179    0.0000 C   0  0  0  0  0  0  0  0  0  0  0  0
   11.1292   -9.1811    0.0000 O   0  0  0  0  0  0  0  0  0  0  0  0
  1  2  1  0  0  0  0
  1  3  1  0  0  0  0
  1  4  1  4  0  0  0
  1  5  1  0  0  0  0
  2  6  1  0  0  0  0
  2  7  1  1  0  0  0
  3  8  1  0  0  0  0
  4  9  1  0  0  0  0
  6 10  1  6  0  0  0
  8 11  1  1  0  0  0
 11 12  1  0  0  0  0
  6  8  1  0  0  0  0
M  END
