# Supplementary material for: iBsu1103: a new genome-scale metabolic model of Bacillus subtilis based on SEED annotations
Source: Genome Biol. 2009 Jun 25;10(6):R69. doi: 10.1186/gb-2009-10-6-r69 (PMC2718503; doi:10.1186/gb-2009-10-6-r69)
Supplement: Additional data file 3 — These molfiles reflect the structure of the predominant ionic form of the compounds at neutral pH as predicted using the MarvinBeans software [28]. These structures were used with the group contribution method [40-42] to estimate the ΔfG'° and ΔrG'° for the compounds and reactions in the model. [file gb-2009-10-6-r69-S3.zip › Molfiles/cpd00087.mol]

  Marvin  12100817482D          

 32 34  0  0  1  0            999 V2000
    7.2371   -5.3890    0.0000 C   0  0  0  0  0  0  0  0  0  0  0  0
    7.2371   -6.2165    0.0000 C   0  0  0  0  0  0  0  0  0  0  0  0
    7.9573   -4.9617    0.0000 N   0  0  0  0  0  0  0  0  0  0  0  0
    6.5212   -4.9772    0.0000 N   0  0  0  0  0  0  0  0  0  0  0  0
    7.9647   -6.6320    0.0000 N   0  0  0  0  0  0  0  0  0  0  0  0
    6.5212   -6.6358    0.0000 C   0  0  0  0  0  0  0  0  0  0  0  0
    9.0036   -5.3699    0.0000 C   0  0  0  0  0  0  0  0  0  0  0  0
    5.8083   -5.3890    0.0000 C   0  0  0  0  0  0  0  0  0  0  0  0
    9.0154   -6.2091    0.0000 C   0  0  2  0  0  0  0  0  0  0  0  0
    5.8083   -6.2165    0.0000 N   0  0  0  0  0  0  0  0  0  0  0  0
    6.5212   -7.4559    0.0000 O   0  0  0  0  0  0  0  0  0  0  0  0
    5.1070   -4.9772    0.0000 N   0  0  0  0  0  0  0  0  0  0  0  0
    9.8868   -6.6358    0.0000 C   0  0  0  0  0  0  0  0  0  0  0  0
   10.8634   -6.1159    0.0000 N   0  0  0  0  0  0  0  0  0  0  0  0
   12.0286   -6.6137    0.0000 C   0  0  0  0  0  0  0  0  0  0  0  0
   12.3737   -5.8898    0.0000 C   0  0  0  0  0  0  0  0  0  0  0  0
   12.4368   -7.3296    0.0000 C   0  0  0  0  0  0  0  0  0  0  0  0
   13.2724   -5.9008    0.0000 C   0  0  0  0  0  0  0  0  0  0  0  0
   13.2643   -7.3296    0.0000 C   0  0  0  0  0  0  0  0  0  0  0  0
   13.6843   -6.6211    0.0000 C   0  0  0  0  0  0  0  0  0  0  0  0
   14.3928   -6.2091    0.0000 C   0  0  0  0  0  0  0  0  0  0  0  0
   15.2320   -6.6431    0.0000 N   0  0  0  0  0  0  0  0  0  0  0  0
   14.3965   -5.3927    0.0000 O   0  0  0  0  0  0  0  0  0  0  0  0
   16.2415   -6.2349    0.0000 C   0  0  0  0  0  0  0  0  0  0  0  0
   16.9500   -6.6467    0.0000 C   0  0  0  0  0  0  0  0  0  0  0  0
   16.2415   -5.4148    0.0000 C   0  0  0  0  0  0  0  0  0  0  0  0
   17.6630   -6.2385    0.0000 C   0  0  0  0  0  0  0  0  0  0  0  0
   16.9538   -5.0102    0.0000 O   0  5  0  0  0  0  0  0  0  0  0  0
   15.5287   -5.0065    0.0000 O   0  0  0  0  0  0  0  0  0  0  0  0
   18.3679   -6.6504    0.0000 C   0  0  0  0  0  0  0  0  0  0  0  0
   18.3642   -7.4669    0.0000 O   0  5  0  0  0  0  0  0  0  0  0  0
   19.0808   -6.2385    0.0000 O   0  0  0  0  0  0  0  0  0  0  0  0
  1  2  2  0  0  0  0
  1  3  1  0  0  0  0
  1  4  1  0  0  0  0
  2  5  1  0  0  0  0
  2  6  1  0  0  0  0
  3  7  1  0  0  0  0
  4  8  2  0  0  0  0
  9  5  1  6  0  0  0
  6 10  1  0  0  0  0
  6 11  2  0  0  0  0
  8 12  1  0  0  0  0
  9 13  1  0  0  0  0
 13 14  1  0  0  0  0
 14 15  1  0  0  0  0
 15 16  1  0  0  0  0
 15 17  2  0  0  0  0
 16 18  2  0  0  0  0
 17 19  1  0  0  0  0
 18 20  1  0  0  0  0
 20 21  1  0  0  0  0
 21 22  1  0  0  0  0
 21 23  2  0  0  0  0
 22 24  1  0  0  0  0
 24 25  1  0  0  0  0
 24 26  1  0  0  0  0
 25 27  1  0  0  0  0
 26 28  1  0  0  0  0
 26 29  2  0  0  0  0
 27 30  1  0  0  0  0
 30 31  1  0  0  0  0
 30 32  2  0  0  0  0
  7  9  1  0  0  0  0
  8 10  1  0  0  0  0
 19 20  2  0  0  0  0
M  CHG  2  28  -1  31  -1
M  END
