# Supplementary material for: iBsu1103: a new genome-scale metabolic model of Bacillus subtilis based on SEED annotations
Source: Genome Biol. 2009 Jun 25;10(6):R69. doi: 10.1186/gb-2009-10-6-r69 (PMC2718503; doi:10.1186/gb-2009-10-6-r69)
Supplement: Additional data file 3 — These molfiles reflect the structure of the predominant ionic form of the compounds at neutral pH as predicted using the MarvinBeans software [28]. These structures were used with the group contribution method [40-42] to estimate the ΔfG'° and ΔrG'° for the compounds and reactions in the model. [file gb-2009-10-6-r69-S3.zip › Molfiles/cpd00089.mol]

 
  Marvin  12100817482D          

 16 16  0  0  1  0            999 V2000
   16.3699  -12.3045    0.0000 C   0  0  1  0  0  0  0  0  0  0  0  0
   15.6500  -11.8952    0.0000 O   0  0  0  0  0  0  0  0  0  0  0  0
   16.3699  -13.1269    0.0000 C   0  0  1  0  0  0  0  0  0  0  0  0
   17.0824  -11.8952    0.0000 O   0  0  0  0  0  0  0  0  0  0  0  0
   14.9337  -12.3045    0.0000 C   0  0  1  0  0  0  0  0  0  0  0  0
   15.6500  -13.5437    0.0000 C   0  0  2  0  0  0  0  0  0  0  0  0
   17.0824  -13.5437    0.0000 O   0  0  0  0  0  0  0  0  0  0  0  0
   17.9048  -11.8914    0.0000 P   0  0  0  0  0  0  0  0  0  0  0  0
   14.9337  -13.1269    0.0000 C   0  0  2  0  0  0  0  0  0  0  0  0
   14.2289  -11.8952    0.0000 C   0  0  0  0  0  0  0  0  0  0  0  0
   15.6500  -14.4071    0.0000 O   0  0  0  0  0  0  0  0  0  0  0  0
   17.9048  -11.0278    0.0000 O   0  5  0  0  0  0  0  0  0  0  0  0
   17.9048  -12.7586    0.0000 O   0  5  0  0  0  0  0  0  0  0  0  0
   18.7309  -11.8914    0.0000 O   0  0  0  0  0  0  0  0  0  0  0  0
   14.2289  -13.5437    0.0000 O   0  0  0  0  0  0  0  0  0  0  0  0
   13.5960  -12.4256    0.0000 O   0  0  0  0  0  0  0  0  0  0  0  0
  1  2  1  0  0  0  0
  1  3  1  0  0  0  0
  1  4  1  6  0  0  0
  2  5  1  0  0  0  0
  3  6  1  0  0  0  0
  3  7  1  6  0  0  0
  4  8  1  0  0  0  0
  5  9  1  0  0  0  0
  5 10  1  1  0  0  0
  6 11  1  1  0  0  0
  8 12  1  0  0  0  0
  8 13  1  0  0  0  0
  8 14  2  0  0  0  0
  9 15  1  6  0  0  0
 10 16  1  0  0  0  0
  6  9  1  0  0  0  0
M  CHG  2  12  -1  13  -1
M  END
