# Supplementary material for: iBsu1103: a new genome-scale metabolic model of Bacillus subtilis based on SEED annotations
Source: Genome Biol. 2009 Jun 25;10(6):R69. doi: 10.1186/gb-2009-10-6-r69 (PMC2718503; doi:10.1186/gb-2009-10-6-r69)
Supplement: Additional data file 3 — These molfiles reflect the structure of the predominant ionic form of the compounds at neutral pH as predicted using the MarvinBeans software [28]. These structures were used with the group contribution method [40-42] to estimate the ΔfG'° and ΔrG'° for the compounds and reactions in the model. [file gb-2009-10-6-r69-S3.zip › Molfiles/cpd00091.mol]

  Marvin  12100817482D          

 21 22  0  0  1  0            999 V2000
    0.4950    0.1203    0.0000 C   0  0  2  0  0  0  0  0  0  0  0  0
    1.2822    0.3781    0.0000 N   0  0  1  0  0  0  0  0  0  0  0  0
   -0.1478    0.5912    0.0000 O   0  0  0  0  0  0  0  0  0  0  0  0
    0.2509   -0.6875    0.0000 C   0  0  1  0  0  0  0  0  0  0  0  0
    1.9009   -0.1719    0.0000 C   0  0  0  0  0  0  0  0  0  0  0  0
    1.4540    1.1860    0.0000 C   0  0  0  0  0  0  0  0  0  0  0  0
   -0.8215    0.0997    0.0000 C   0  0  1  0  0  0  0  0  0  0  0  0
   -0.5741   -0.6875    0.0000 C   0  0  1  0  0  0  0  0  0  0  0  0
    0.7356   -1.3509    0.0000 O   0  0  0  0  0  0  0  0  0  0  0  0
    2.6915    0.0894    0.0000 N   0  0  0  0  0  0  0  0  0  0  0  0
    1.7393   -0.9762    0.0000 O   0  0  0  0  0  0  0  0  0  0  0  0
    2.2344    1.4471    0.0000 C   0  0  0  0  0  0  0  0  0  0  0  0
   -1.6052    0.3541    0.0000 C   0  0  0  0  0  0  0  0  0  0  0  0
   -1.0622   -1.3475    0.0000 O   0  0  0  0  0  0  0  0  0  0  0  0
    2.8600    0.8972    0.0000 C   0  0  0  0  0  0  0  0  0  0  0  0
   -2.1897   -0.2200    0.0000 O   0  0  0  0  0  0  0  0  0  0  0  0
    3.6437    1.1550    0.0000 O   0  0  0  0  0  0  0  0  0  0  0  0
   -3.0112   -0.2200    0.0000 P   0  0  0  0  0  0  0  0  0  0  0  0
   -3.0181   -1.0415    0.0000 O   0  5  0  0  0  0  0  0  0  0  0  0
   -3.8362   -0.2200    0.0000 O   0  5  0  0  0  0  0  0  0  0  0  0
   -3.0181    0.6015    0.0000 O   0  0  0  0  0  0  0  0  0  0  0  0
  1  2  1  1  0  0  0
  1  3  1  0  0  0  0
  1  4  1  0  0  0  0
  2  5  1  0  0  0  0
  2  6  1  0  0  0  0
  3  7  1  0  0  0  0
  4  8  1  0  0  0  0
  4  9  1  6  0  0  0
  5 10  1  0  0  0  0
  5 11  2  0  0  0  0
  6 12  2  0  0  0  0
  7 13  1  1  0  0  0
  8 14  1  6  0  0  0
 10 15  1  0  0  0  0
 13 16  1  0  0  0  0
 15 17  2  0  0  0  0
 16 18  1  0  0  0  0
 18 19  1  0  0  0  0
 18 20  1  0  0  0  0
 18 21  2  0  0  0  0
  7  8  1  0  0  0  0
 12 15  1  0  0  0  0
M  CHG  2  19  -1  20  -1
M  END
