# Supplementary material for: iBsu1103: a new genome-scale metabolic model of Bacillus subtilis based on SEED annotations
Source: Genome Biol. 2009 Jun 25;10(6):R69. doi: 10.1186/gb-2009-10-6-r69 (PMC2718503; doi:10.1186/gb-2009-10-6-r69)
Supplement: Additional data file 3 — These molfiles reflect the structure of the predominant ionic form of the compounds at neutral pH as predicted using the MarvinBeans software [28]. These structures were used with the group contribution method [40-42] to estimate the ΔfG'° and ΔrG'° for the compounds and reactions in the model. [file gb-2009-10-6-r69-S3.zip › Molfiles/cpd00093.mol]

  Marvin  12100817482D          

 10 10  0  0  0  0            999 V2000
   -0.1425    0.1688    0.0000 C   0  0  0  0  0  0  0  0  0  0  0  0
    0.5740   -0.2401    0.0000 C   0  0  0  0  0  0  0  0  0  0  0  0
   -0.8478   -0.2401    0.0000 C   0  0  0  0  0  0  0  0  0  0  0  0
   -0.1463    0.9828    0.0000 C   0  0  0  0  0  0  0  0  0  0  0  0
    0.5740   -1.0654    0.0000 C   0  0  0  0  0  0  0  0  0  0  0  0
    1.2793    0.1688    0.0000 N   0  0  0  0  0  0  0  0  0  0  0  0
   -0.8478   -1.0654    0.0000 C   0  0  0  0  0  0  0  0  0  0  0  0
    0.5627    1.3918    0.0000 O   0  5  0  0  0  0  0  0  0  0  0  0
   -0.8553    1.3881    0.0000 O   0  0  0  0  0  0  0  0  0  0  0  0
   -0.1425   -1.4819    0.0000 C   0  0  0  0  0  0  0  0  0  0  0  0
  1  2  1  0  0  0  0
  1  3  2  0  0  0  0
  1  4  1  0  0  0  0
  2  5  2  0  0  0  0
  2  6  1  0  0  0  0
  3  7  1  0  0  0  0
  4  8  1  0  0  0  0
  4  9  2  0  0  0  0
  5 10  1  0  0  0  0
  7 10  2  0  0  0  0
M  CHG  1   8  -1
M  END
