# Supplementary material for: iBsu1103: a new genome-scale metabolic model of Bacillus subtilis based on SEED annotations
Source: Genome Biol. 2009 Jun 25;10(6):R69. doi: 10.1186/gb-2009-10-6-r69 (PMC2718503; doi:10.1186/gb-2009-10-6-r69)
Supplement: Additional data file 3 — These molfiles reflect the structure of the predominant ionic form of the compounds at neutral pH as predicted using the MarvinBeans software [28]. These structures were used with the group contribution method [40-42] to estimate the ΔfG'° and ΔrG'° for the compounds and reactions in the model. [file gb-2009-10-6-r69-S3.zip › Molfiles/cpd00096.mol]

  Marvin  12100817482D          

 25 26  0  0  1  0            999 V2000
    1.2822    0.1478    0.0000 C   0  0  2  0  0  0  0  0  0  0  0  0
    2.0694    0.4056    0.0000 N   0  0  1  0  0  0  0  0  0  0  0  0
    0.6394    0.6187    0.0000 O   0  0  0  0  0  0  0  0  0  0  0  0
    1.0381   -0.6600    0.0000 C   0  0  1  0  0  0  0  0  0  0  0  0
    2.6881   -0.1443    0.0000 C   0  0  0  0  0  0  0  0  0  0  0  0
    2.2412    1.2134    0.0000 C   0  0  0  0  0  0  0  0  0  0  0  0
   -0.0344    0.1272    0.0000 C   0  0  1  0  0  0  0  0  0  0  0  0
    0.2131   -0.6600    0.0000 C   0  0  1  0  0  0  0  0  0  0  0  0
    1.5228   -1.3234    0.0000 O   0  0  0  0  0  0  0  0  0  0  0  0
    3.4787    0.1168    0.0000 N   0  0  0  0  0  0  0  0  0  0  0  0
    2.5265   -0.9487    0.0000 O   0  0  0  0  0  0  0  0  0  0  0  0
    3.0215    1.4747    0.0000 C   0  0  0  0  0  0  0  0  0  0  0  0
   -0.8181    0.3816    0.0000 C   0  0  0  0  0  0  0  0  0  0  0  0
   -0.2750   -1.3199    0.0000 O   0  0  0  0  0  0  0  0  0  0  0  0
    3.6471    0.9247    0.0000 C   0  0  0  0  0  0  0  0  0  0  0  0
   -1.4265   -0.1719    0.0000 O   0  0  0  0  0  0  0  0  0  0  0  0
    4.4308    1.1825    0.0000 N   0  0  0  0  0  0  0  0  0  0  0  0
   -2.2515   -0.1719    0.0000 P   0  0  0  0  0  0  0  0  0  0  0  0
   -3.0731   -0.1719    0.0000 O   0  0  0  0  0  0  0  0  0  0  0  0
   -2.2550   -0.9935    0.0000 O   0  5  0  0  0  0  0  0  0  0  0  0
   -2.2550    0.6497    0.0000 O   0  0  0  0  0  0  0  0  0  0  0  0
   -3.8946   -0.1685    0.0000 P   0  0  0  0  0  0  0  0  0  0  0  0
   -3.8980   -0.9900    0.0000 O   0  5  0  0  0  0  0  0  0  0  0  0
   -4.7161   -0.1685    0.0000 O   0  5  0  0  0  0  0  0  0  0  0  0
   -3.8980    0.6565    0.0000 O   0  0  0  0  0  0  0  0  0  0  0  0
  1  2  1  1  0  0  0
  1  3  1  0  0  0  0
  1  4  1  0  0  0  0
  2  5  1  0  0  0  0
  2  6  1  0  0  0  0
  3  7  1  0  0  0  0
  4  8  1  0  0  0  0
  4  9  1  6  0  0  0
  5 10  1  0  0  0  0
  5 11  2  0  0  0  0
  6 12  2  0  0  0  0
  7 13  1  1  0  0  0
  8 14  1  6  0  0  0
 10 15  2  0  0  0  0
 13 16  1  0  0  0  0
 15 17  1  0  0  0  0
 16 18  1  0  0  0  0
 18 19  1  0  0  0  0
 18 20  1  0  0  0  0
 18 21  2  0  0  0  0
 19 22  1  0  0  0  0
 22 23  1  0  0  0  0
 22 24  1  0  0  0  0
 22 25  2  0  0  0  0
  7  8  1  0  0  0  0
 12 15  1  0  0  0  0
M  CHG  3  20  -1  23  -1  24  -1
M  END
