# Supplementary material for: iBsu1103: a new genome-scale metabolic model of Bacillus subtilis based on SEED annotations
Source: Genome Biol. 2009 Jun 25;10(6):R69. doi: 10.1186/gb-2009-10-6-r69 (PMC2718503; doi:10.1186/gb-2009-10-6-r69)
Supplement: Additional data file 3 — These molfiles reflect the structure of the predominant ionic form of the compounds at neutral pH as predicted using the MarvinBeans software [28]. These structures were used with the group contribution method [40-42] to estimate the ΔfG'° and ΔrG'° for the compounds and reactions in the model. [file gb-2009-10-6-r69-S3.zip › Molfiles/cpd00098.mol]

 
  Marvin  12100817482D          

  7  6  0  0  0  0            999 V2000
    3.6301   -7.4664    0.0000 C   0  0  0  0  0  0  0  0  0  0  0  0
    4.3445   -7.0539    0.0000 N   0  3  0  0  0  0  0  0  0  0  0  0
    5.0591   -7.4664    0.0000 C   0  0  0  0  0  0  0  0  0  0  0  0
    5.7735   -7.0539    0.0000 C   0  0  0  0  0  0  0  0  0  0  0  0
    6.4880   -7.4664    0.0000 O   0  0  0  0  0  0  0  0  0  0  0  0
    4.3445   -6.2290    0.0000 C   0  0  0  0  0  0  0  0  0  0  0  0
    4.3445   -7.8789    0.0000 C   0  0  0  0  0  0  0  0  0  0  0  0
  1  2  1  0  0  0  0
  2  3  1  0  0  0  0
  3  4  1  0  0  0  0
  4  5  1  0  0  0  0
  2  6  1  0  0  0  0
  2  7  1  0  0  0  0
M  CHG  1   2   1
M  END
