# Supplementary material for: iBsu1103: a new genome-scale metabolic model of Bacillus subtilis based on SEED annotations
Source: Genome Biol. 2009 Jun 25;10(6):R69. doi: 10.1186/gb-2009-10-6-r69 (PMC2718503; doi:10.1186/gb-2009-10-6-r69)
Supplement: Additional data file 3 — These molfiles reflect the structure of the predominant ionic form of the compounds at neutral pH as predicted using the MarvinBeans software [28]. These structures were used with the group contribution method [40-42] to estimate the ΔfG'° and ΔrG'° for the compounds and reactions in the model. [file gb-2009-10-6-r69-S3.zip › Molfiles/cpd00101.mol]

 
  Marvin  12100817482D          

 14 14  0  0  1  0            999 V2000
   11.3357   -9.4637    0.0000 P   0  0  0  0  0  0  0  0  0  0  0  0
   12.1625   -9.4637    0.0000 O   0  0  0  0  0  0  0  0  0  0  0  0
   10.5125   -9.4637    0.0000 O   0  5  0  0  0  0  0  0  0  0  0  0
   11.3357  -10.3280    0.0000 O   0  5  0  0  0  0  0  0  0  0  0  0
   11.3319   -8.5955    0.0000 O   0  0  0  0  0  0  0  0  0  0  0  0
   12.6595   -8.8112    0.0000 C   0  0  0  0  0  0  0  0  0  0  0  0
   13.4408   -9.0540    0.0000 C   0  0  2  0  0  0  0  0  0  0  0  0
   13.7025   -9.8430    0.0000 C   0  0  2  0  0  0  0  0  0  0  0  0
   14.1083   -8.5724    0.0000 O   0  0  0  0  0  0  0  0  0  0  0  0
   14.5407   -9.8430    0.0000 C   0  0  2  0  0  0  0  0  0  0  0  0
   13.2284  -10.5143    0.0000 O   0  0  0  0  0  0  0  0  0  0  0  0
   14.7910   -9.0655    0.0000 C   0  0  3  0  0  0  0  0  0  0  0  0
   15.0300  -10.5030    0.0000 O   0  0  0  0  0  0  0  0  0  0  0  0
   15.6175   -8.7739    0.0000 O   0  0  0  0  0  0  0  0  0  0  0  0
  1  2  1  0  0  0  0
  1  3  1  0  0  0  0
  1  4  1  0  0  0  0
  1  5  2  0  0  0  0
  2  6  1  0  0  0  0
  7  6  1  1  0  0  0
  7  8  1  0  0  0  0
  7  9  1  0  0  0  0
  8 10  1  0  0  0  0
  8 11  1  6  0  0  0
  9 12  1  0  0  0  0
 10 13  1  6  0  0  0
 12 14  1  4  0  0  0
 10 12  1  0  0  0  0
M  CHG  2   3  -1   4  -1
M  END
