# Supplementary material for: iBsu1103: a new genome-scale metabolic model of Bacillus subtilis based on SEED annotations
Source: Genome Biol. 2009 Jun 25;10(6):R69. doi: 10.1186/gb-2009-10-6-r69 (PMC2718503; doi:10.1186/gb-2009-10-6-r69)
Supplement: Additional data file 3 — These molfiles reflect the structure of the predominant ionic form of the compounds at neutral pH as predicted using the MarvinBeans software [28]. These structures were used with the group contribution method [40-42] to estimate the ΔfG'° and ΔrG'° for the compounds and reactions in the model. [file gb-2009-10-6-r69-S3.zip › Molfiles/cpd00107.mol]

 
  Marvin  12100817482D          

  9  8  0  0  1  0            999 V2000
   14.8049  -11.4619    0.0000 C   0  0  1  0  0  0  0  0  0  0  0  0
   15.5058  -11.0268    0.0000 C   0  0  0  0  0  0  0  0  0  0  0  0
   14.0763  -11.0751    0.0000 C   0  0  0  0  0  0  0  0  0  0  0  0
   14.8325  -12.2905    0.0000 N   0  3  0  0  0  0  0  0  0  0  0  0
   16.2344  -11.4170    0.0000 C   0  0  0  0  0  0  0  0  0  0  0  0
   13.3927  -11.5413    0.0000 O   0  5  0  0  0  0  0  0  0  0  0  0
   14.0901  -10.2464    0.0000 O   0  0  0  0  0  0  0  0  0  0  0  0
   16.9354  -10.9818    0.0000 C   0  0  0  0  0  0  0  0  0  0  0  0
   16.2621  -12.2423    0.0000 C   0  0  0  0  0  0  0  0  0  0  0  0
  1  2  1  0  0  0  0
  1  3  1  0  0  0  0
  1  4  1  6  0  0  0
  2  5  1  0  0  0  0
  3  6  1  0  0  0  0
  3  7  2  0  0  0  0
  5  8  1  0  0  0  0
  5  9  1  0  0  0  0
M  CHG  2   4   1   6  -1
M  END
