# Supplementary material for: iBsu1103: a new genome-scale metabolic model of Bacillus subtilis based on SEED annotations
Source: Genome Biol. 2009 Jun 25;10(6):R69. doi: 10.1186/gb-2009-10-6-r69 (PMC2718503; doi:10.1186/gb-2009-10-6-r69)
Supplement: Additional data file 3 — These molfiles reflect the structure of the predominant ionic form of the compounds at neutral pH as predicted using the MarvinBeans software [28]. These structures were used with the group contribution method [40-42] to estimate the ΔfG'° and ΔrG'° for the compounds and reactions in the model. [file gb-2009-10-6-r69-S3.zip › Molfiles/cpd00108.mol]

 
  Marvin  12100817482D          

 12 12  0  0  1  0            999 V2000
   12.3223   -7.9685    0.0000 C   0  0  2  0  0  0  0  0  0  0  0  0
   12.3223   -8.7935    0.0000 C   0  0  1  0  0  0  0  0  0  0  0  0
   13.0339   -7.5561    0.0000 O   0  0  0  0  0  0  0  0  0  0  0  0
   11.6073   -7.5561    0.0000 C   0  0  0  0  0  0  0  0  0  0  0  0
   13.0339   -9.2060    0.0000 C   0  0  1  0  0  0  0  0  0  0  0  0
   11.6073   -9.2060    0.0000 O   0  0  0  0  0  0  0  0  0  0  0  0
   13.7523   -7.9685    0.0000 C   0  0  3  0  0  0  0  0  0  0  0  0
   10.9817   -8.0924    0.0000 O   0  0  0  0  0  0  0  0  0  0  0  0
   13.7523   -8.7935    0.0000 C   0  0  2  0  0  0  0  0  0  0  0  0
   13.0339  -10.0310    0.0000 O   0  0  0  0  0  0  0  0  0  0  0  0
   14.4638   -7.5561    0.0000 O   0  0  0  0  0  0  0  0  0  0  0  0
   14.4638   -9.2060    0.0000 O   0  0  0  0  0  0  0  0  0  0  0  0
  1  2  1  0  0  0  0
  1  3  1  0  0  0  0
  1  4  1  1  0  0  0
  2  5  1  0  0  0  0
  2  6  1  1  0  0  0
  3  7  1  0  0  0  0
  4  8  1  0  0  0  0
  5  9  1  0  0  0  0
  5 10  1  1  0  0  0
  7 11  1  4  0  0  0
  9 12  1  6  0  0  0
  7  9  1  0  0  0  0
M  END
