# Supplementary material for: iBsu1103: a new genome-scale metabolic model of Bacillus subtilis based on SEED annotations
Source: Genome Biol. 2009 Jun 25;10(6):R69. doi: 10.1186/gb-2009-10-6-r69 (PMC2718503; doi:10.1186/gb-2009-10-6-r69)
Supplement: Additional data file 3 — These molfiles reflect the structure of the predominant ionic form of the compounds at neutral pH as predicted using the MarvinBeans software [28]. These structures were used with the group contribution method [40-42] to estimate the ΔfG'° and ΔrG'° for the compounds and reactions in the model. [file gb-2009-10-6-r69-S3.zip › Molfiles/cpd00109.mol]

  Marvin  10080817162D          

 59 66  0  0  0  0            999 V2000
    0.0536   -0.4255    0.0000 Fe  0  1  0  0  0  0  0  0  0  0  0  0
    0.6969    0.4088    0.0000 N   0  0  0  0  0  0  0  0  0  0  0  0
    0.6265   -1.1225    0.0000 N   0  0  0  0  0  0  0  0  0  0  0  0
   -0.7204    0.5127    0.0000 N   0  0  0  0  0  0  0  0  0  0  0  0
   -0.9046   -0.9215    0.0000 N   0  0  0  0  0  0  0  0  0  0  0  0
    1.5112    0.3250    0.0000 C   0  0  0  0  0  0  0  0  0  0  0  0
    0.5361    1.2431    0.0000 C   0  0  0  0  0  0  0  0  0  0  0  0
    0.4188   -1.9401    0.0000 C   0  0  0  0  0  0  0  0  0  0  0  0
    1.4542   -1.0656    0.0000 C   0  0  0  0  0  0  0  0  0  0  0  0
   -0.5395    1.3034    0.0000 C   0  0  0  0  0  0  0  0  0  0  0  0
   -1.5346    0.4724    0.0000 C   0  0  0  0  0  0  0  0  0  0  0  0
   -0.9550   -1.7490    0.0000 C   0  0  0  0  0  0  0  0  0  0  0  0
   -1.6854   -0.6265    0.0000 C   0  0  0  0  0  0  0  0  0  0  0  0
    1.8596   -0.3653    0.0000 C   0  0  0  0  0  0  0  0  0  0  0  0
    1.8596    1.0756    0.0000 C   0  0  0  0  0  0  0  0  0  0  0  0
   -0.0201    1.5447    0.0000 C   0  0  0  0  0  0  0  0  0  0  0  0
    1.2732    1.6352    0.0000 C   0  0  0  0  0  0  0  0  0  0  0  0
   -0.3384   -2.2148    0.0000 C   0  0  0  0  0  0  0  0  0  0  0  0
    1.1124   -2.3857    0.0000 C   0  0  0  0  0  0  0  0  0  0  0  0
    1.7658   -1.8395    0.0000 C   0  0  0  0  0  0  0  0  0  0  0  0
   -1.2498    1.7323    0.0000 C   0  0  0  0  0  0  0  0  0  0  0  0
   -1.8830   -0.0167    0.0000 C   0  0  0  0  0  0  0  0  0  0  0  0
   -1.8362    1.2297    0.0000 C   0  0  0  0  0  0  0  0  0  0  0  0
   -1.7423   -1.9702    0.0000 C   0  0  0  0  0  0  0  0  0  0  0  0
   -2.2014   -1.2866    0.0000 C   0  0  0  0  0  0  0  0  0  0  0  0
    2.6571    1.2264    0.0000 C   0  0  0  0  0  0  0  0  0  0  0  0
    1.4039    2.4561    0.0000 C   0  0  0  0  0  0  0  0  0  0  0  0
    1.1760   -3.2166    0.0000 C   0  0  0  0  0  0  0  0  0  0  0  0
    2.5632   -2.0439    0.0000 C   0  0  0  0  0  0  0  0  0  0  0  0
   -1.3872    2.5398    0.0000 C   0  0  0  0  0  0  0  0  0  0  0  0
   -2.6470    1.4307    0.0000 C   0  0  0  0  0  0  0  0  0  0  0  0
   -1.9970   -2.7610    0.0000 C   0  0  0  0  0  0  0  0  0  0  0  0
   -3.0324   -1.2866    0.0000 C   0  0  0  0  0  0  0  0  0  0  0  0
    3.1966    0.6265    0.0000 S   0  0  0  0  0  0  0  0  0  0  0  0
    2.9185    2.0104    0.0000 C   0  0  0  0  0  0  0  0  0  0  0  0
    0.4222   -3.5651    0.0000 C   0  0  0  0  0  0  0  0  0  0  0  0
   -2.1981    2.7342    0.0000 S   0  0  0  0  0  0  0  0  0  0  0  0
   -0.7841    3.1027    0.0000 C   0  0  0  0  0  0  0  0  0  0  0  0
   -2.8246   -2.8146    0.0000 C   0  0  0  0  0  0  0  0  0  0  0  0
    3.9370    0.9684    0.0000 C   0  0  0  0  0  0  0  0  0  0  0  0
    0.5093   -4.3960    0.0000 C   0  0  0  0  0  0  0  0  0  0  0  0
   -2.3790    3.5249    0.0000 C   0  0  0  0  0  0  0  0  0  0  0  0
   -3.0391   -3.6154    0.0000 C   0  0  0  0  0  0  0  0  0  0  0  0
    4.5167    0.3920    0.0000 C   0  0  0  0  0  0  0  0  0  0  0  0
    1.2599   -4.7312    0.0000 O   0  5  0  0  0  0  0  0  0  0  0  0
   -0.1709   -4.8819    0.0000 O   0  0  0  0  0  0  0  0  0  0  0  0
   -3.2099    3.5316    0.0000 C   0  0  0  0  0  0  0  0  0  0  0  0
   -2.4527   -4.2017    0.0000 O   0  5  0  0  0  0  0  0  0  0  0  0
   -3.8432   -3.8264    0.0000 O   0  0  0  0  0  0  0  0  0  0  0  0
    5.3041    0.6265    0.0000 C   0  0  0  0  0  0  0  0  0  0  0  0
    4.3123   -0.4088    0.0000 N   0  3  0  0  0  0  0  0  0  0  0  0
   -3.6422    4.2252    0.0000 C   0  0  0  0  0  0  0  0  0  0  0  0
   -3.6154    2.8079    0.0000 N   0  3  0  0  0  0  0  0  0  0  0  0
    5.9005    0.0502    0.0000 N   0  0  0  0  0  0  0  0  0  0  0  0
    5.4984    1.4240    0.0000 O   0  0  0  0  0  0  0  0  0  0  0  0
   -4.4731    4.1817    0.0000 N   0  0  0  0  0  0  0  0  0  0  0  0
   -3.2669    4.9589    0.0000 O   0  0  0  0  0  0  0  0  0  0  0  0
    6.6410    0.4322    0.0000 C   0  0  0  0  0  0  0  0  0  0  0  0
   -4.7981    4.9422    0.0000 C   0  0  0  0  0  0  0  0  0  0  0  0
  1  2  1  0  0  0  0
  1  3  1  0  0  0  0
  1  4  1  0  0  0  0
  1  5  1  0  0  0  0
  2  6  2  0  0  0  0
  2  7  1  0  0  0  0
  3  8  1  0  0  0  0
  3  9  1  0  0  0  0
  4 10  1  0  0  0  0
  4 11  1  0  0  0  0
  5 12  2  0  0  0  0
  5 13  1  0  0  0  0
  6 14  1  0  0  0  0
  6 15  1  0  0  0  0
  7 16  2  0  0  0  0
  7 17  1  0  0  0  0
  8 18  2  0  0  0  0
  8 19  1  0  0  0  0
  9 20  1  0  0  0  0
 10 21  2  0  0  0  0
 11 22  1  0  0  0  0
 11 23  2  0  0  0  0
 12 24  1  0  0  0  0
 13 25  1  0  0  0  0
 15 26  1  0  0  0  0
 17 27  1  0  0  0  0
 19 28  1  0  0  0  0
 20 29  1  0  0  0  0
 21 30  1  0  0  0  0
 23 31  1  0  0  0  0
 24 32  1  0  0  0  0
 25 33  1  0  0  0  0
 26 34  1  0  0  0  0
 26 35  1  0  0  0  0
 28 36  1  0  0  0  0
 30 37  1  0  0  0  0
 30 38  1  0  0  0  0
 32 39  1  0  0  0  0
 34 40  1  0  0  0  0
 36 41  1  0  0  0  0
 37 42  1  0  0  0  0
 39 43  1  0  0  0  0
 40 44  1  0  0  0  0
 41 45  1  0  0  0  0
 41 46  2  0  0  0  0
 42 47  1  0  0  0  0
 43 48  1  0  0  0  0
 43 49  2  0  0  0  0
 44 50  1  0  0  0  0
 44 51  1  0  0  0  0
 47 52  1  0  0  0  0
 47 53  1  0  0  0  0
 50 54  1  0  0  0  0
 50 55  2  0  0  0  0
 52 56  1  0  0  0  0
 52 57  2  0  0  0  0
 54 58  1  0  0  0  0
 56 59  1  0  0  0  0
  9 14  2  0  0  0  0
 10 16  1  0  0  0  0
 12 18  1  0  0  0  0
 13 22  2  0  0  0  0
 15 17  2  0  0  0  0
 19 20  2  0  0  0  0
 21 23  1  0  0  0  0
 24 25  2  0  0  0  0
M  CHG  5   1   3  45  -1  48  -1  51   1  53   1
M  END
