# Supplementary material for: iBsu1103: a new genome-scale metabolic model of Bacillus subtilis based on SEED annotations
Source: Genome Biol. 2009 Jun 25;10(6):R69. doi: 10.1186/gb-2009-10-6-r69 (PMC2718503; doi:10.1186/gb-2009-10-6-r69)
Supplement: Additional data file 3 — These molfiles reflect the structure of the predominant ionic form of the compounds at neutral pH as predicted using the MarvinBeans software [28]. These structures were used with the group contribution method [40-42] to estimate the ΔfG'° and ΔrG'° for the compounds and reactions in the model. [file gb-2009-10-6-r69-S3.zip › Molfiles/cpd00111.mol]

 
  Marvin  12100817482D          

 40 39  0  0  1  0            999 V2000
   14.8075   -8.1567    0.0000 O   0  5  0  0  0  0  0  0  0  0  0  0
   15.5186   -8.5750    0.0000 C   0  0  0  0  0  0  0  0  0  0  0  0
   16.2297   -8.1567    0.0000 C   0  0  2  0  0  0  0  0  0  0  0  0
   16.9826   -8.5750    0.0000 C   0  0  0  0  0  0  0  0  0  0  0  0
   17.6937   -8.1567    0.0000 C   0  0  0  0  0  0  0  0  0  0  0  0
   18.4467   -8.5750    0.0000 C   0  0  0  0  0  0  0  0  0  0  0  0
   19.1578   -8.1567    0.0000 N   0  0  0  0  0  0  0  0  0  0  0  0
   19.8689   -8.5750    0.0000 C   0  0  2  0  0  0  0  0  0  0  0  0
   20.6218   -8.1567    0.0000 C   0  0  0  0  0  0  0  0  0  0  0  0
   21.3329   -8.5750    0.0000 N   0  0  0  0  0  0  0  0  0  0  0  0
   22.0440   -8.1567    0.0000 C   0  0  0  0  0  0  0  0  0  0  0  0
   22.7969   -8.5750    0.0000 C   0  0  0  0  0  0  0  0  0  0  0  0
   23.5080   -8.1567    0.0000 O   0  5  0  0  0  0  0  0  0  0  0  0
   15.5186   -9.4116    0.0000 O   0  0  0  0  0  0  0  0  0  0  0  0
   18.4467   -9.4116    0.0000 O   0  0  0  0  0  0  0  0  0  0  0  0
   16.2297   -7.3201    0.0000 N   0  3  0  0  0  0  0  0  0  0  0  0
   19.8689   -9.4116    0.0000 C   0  0  0  0  0  0  0  0  0  0  0  0
   20.6218   -7.3201    0.0000 O   0  0  0  0  0  0  0  0  0  0  0  0
   22.7969   -9.4116    0.0000 O   0  0  0  0  0  0  0  0  0  0  0  0
   19.1578   -9.8299    0.0000 S   0  0  0  0  0  0  0  0  0  0  0  0
   19.1578  -10.6664    0.0000 S   0  0  0  0  0  0  0  0  0  0  0  0
   19.9107  -11.1266    0.0000 C   0  0  0  0  0  0  0  0  0  0  0  0
   19.9107  -11.9631    0.0000 C   0  0  1  0  0  0  0  0  0  0  0  0
   20.6218  -12.3396    0.0000 C   0  0  0  0  0  0  0  0  0  0  0  0
   19.1578  -12.3814    0.0000 N   0  0  0  0  0  0  0  0  0  0  0  0
   21.3329  -11.9631    0.0000 N   0  0  0  0  0  0  0  0  0  0  0  0
   22.0440  -12.3396    0.0000 C   0  0  0  0  0  0  0  0  0  0  0  0
   22.7551  -11.9631    0.0000 C   0  0  0  0  0  0  0  0  0  0  0  0
   20.6218  -13.2180    0.0000 O   0  0  0  0  0  0  0  0  0  0  0  0
   23.4662  -12.3396    0.0000 O   0  5  0  0  0  0  0  0  0  0  0  0
   22.7551  -11.0847    0.0000 O   0  0  0  0  0  0  0  0  0  0  0  0
   18.4467  -11.9631    0.0000 C   0  0  0  0  0  0  0  0  0  0  0  0
   17.7356  -12.3814    0.0000 C   0  0  0  0  0  0  0  0  0  0  0  0
   18.4467  -11.0847    0.0000 O   0  0  0  0  0  0  0  0  0  0  0  0
   17.0245  -11.9631    0.0000 C   0  0  0  0  0  0  0  0  0  0  0  0
   16.3134  -12.3814    0.0000 C   0  0  1  0  0  0  0  0  0  0  0  0
   15.6023  -11.9631    0.0000 C   0  0  0  0  0  0  0  0  0  0  0  0
   16.3134  -13.2180    0.0000 N   0  3  0  0  0  0  0  0  0  0  0  0
   14.8912  -12.3396    0.0000 O   0  5  0  0  0  0  0  0  0  0  0  0
   15.6023  -11.0847    0.0000 O   0  0  0  0  0  0  0  0  0  0  0  0
  1  2  1  0  0  0  0
  3  2  1  1  0  0  0
  3  4  1  0  0  0  0
  4  5  1  0  0  0  0
  5  6  1  0  0  0  0
  6  7  1  0  0  0  0
  7  8  1  0  0  0  0
  8  9  1  0  0  0  0
  9 10  1  0  0  0  0
 10 11  1  0  0  0  0
 11 12  1  0  0  0  0
 12 13  1  0  0  0  0
  2 14  2  0  0  0  0
  6 15  2  0  0  0  0
  3 16  1  0  0  0  0
  8 17  1  6  0  0  0
  9 18  2  0  0  0  0
 12 19  2  0  0  0  0
 17 20  1  0  0  0  0
 20 21  1  0  0  0  0
 21 22  1  0  0  0  0
 23 22  1  1  0  0  0
 23 24  1  0  0  0  0
 23 25  1  0  0  0  0
 24 26  1  0  0  0  0
 26 27  1  0  0  0  0
 27 28  1  0  0  0  0
 24 29  2  0  0  0  0
 28 30  1  0  0  0  0
 28 31  2  0  0  0  0
 25 32  1  0  0  0  0
 32 33  1  0  0  0  0
 32 34  2  0  0  0  0
 33 35  1  0  0  0  0
 35 36  1  0  0  0  0
 36 37  1  6  0  0  0
 36 38  1  0  0  0  0
 37 39  1  0  0  0  0
 37 40  2  0  0  0  0
M  CHG  6   1  -1  13  -1  16   1  30  -1  38   1  39  -1
M  END
