# Supplementary material for: iBsu1103: a new genome-scale metabolic model of Bacillus subtilis based on SEED annotations
Source: Genome Biol. 2009 Jun 25;10(6):R69. doi: 10.1186/gb-2009-10-6-r69 (PMC2718503; doi:10.1186/gb-2009-10-6-r69)
Supplement: Additional data file 3 — These molfiles reflect the structure of the predominant ionic form of the compounds at neutral pH as predicted using the MarvinBeans software [28]. These structures were used with the group contribution method [40-42] to estimate the ΔfG'° and ΔrG'° for the compounds and reactions in the model. [file gb-2009-10-6-r69-S3.zip › Molfiles/cpd00112.mol]

 
  Marvin  12100817482D          

 41 43  0  0  1  0            999 V2000
   11.5290   -9.9107    0.0000 C   0  0  2  0  0  0  0  0  0  0  0  0
   10.8189   -9.4995    0.0000 O   0  0  0  0  0  0  0  0  0  0  0  0
   11.5290  -10.7278    0.0000 C   0  0  0  0  0  0  0  0  0  0  0  0
   12.8322  -10.8900    0.0000 O   0  0  0  0  0  0  0  0  0  0  0  0
   12.2309   -9.4995    0.0000 C   0  0  0  0  0  0  0  0  0  0  0  0
   10.1099   -9.9107    0.0000 C   0  0  2  0  0  0  0  0  0  0  0  0
   10.8189  -11.1496    0.0000 C   0  0  1  0  0  0  0  0  0  0  0  0
   13.6537  -10.8900    0.0000 P   0  0  0  0  0  0  0  0  0  0  0  0
   12.2128   -8.6860    0.0000 O   0  5  0  0  0  0  0  0  0  0  0  0
   12.9330   -9.9107    0.0000 O   0  0  0  0  0  0  0  0  0  0  0  0
   10.1099  -10.7278    0.0000 C   0  0  1  0  0  0  0  0  0  0  0  0
   10.8226  -11.9596    0.0000 O   0  0  0  0  0  0  0  0  0  0  0  0
   14.4637  -10.8900    0.0000 O   0  0  0  0  0  0  0  0  0  0  0  0
   13.6537  -11.7904    0.0000 O   0  5  0  0  0  0  0  0  0  0  0  0
   13.6537   -9.9430    0.0000 O   0  0  0  0  0  0  0  0  0  0  0  0
   15.2817  -10.8900    0.0000 C   0  0  0  0  0  0  0  0  0  0  0  0
   16.0559  -11.1317    0.0000 C   0  0  1  0  0  0  0  0  0  0  0  0
   16.7151  -10.6520    0.0000 O   0  0  0  0  0  0  0  0  0  0  0  0
   16.3154  -11.9060    0.0000 C   0  0  2  0  0  0  0  0  0  0  0  0
   17.3848  -11.1424    0.0000 C   0  0  2  0  0  0  0  0  0  0  0  0
   17.1440  -11.9060    0.0000 C   0  0  2  0  0  0  0  0  0  0  0  0
   15.8471  -12.5687    0.0000 O   0  0  0  0  0  0  0  0  0  0  0  0
   17.9039   -9.7769    0.0000 N   0  0  2  0  0  0  0  0  0  0  0  0
   17.6229  -12.5615    0.0000 O   0  0  0  0  0  0  0  0  0  0  0  0
   17.1904   -9.3630    0.0000 C   0  0  0  0  0  0  0  0  0  0  0  0
   18.6168   -9.3773    0.0000 C   0  0  0  0  0  0  0  0  0  0  0  0
   17.1654   -8.5452    0.0000 N   0  0  0  0  0  0  0  0  0  0  0  0
   16.4884   -9.7661    0.0000 O   0  0  0  0  0  0  0  0  0  0  0  0
   18.6168   -8.5487    0.0000 C   0  0  0  0  0  0  0  0  0  0  0  0
   17.9075   -8.1347    0.0000 C   0  0  0  0  0  0  0  0  0  0  0  0
   17.9075   -7.3204    0.0000 N   0  0  0  0  0  0  0  0  0  0  0  0
    9.3648   -9.4676    0.0000 C   0  0  1  0  0  0  0  0  0  0  0  0
    9.3678   -8.6118    0.0000 C   0  0  1  0  0  0  0  0  0  0  0  0
    8.6282   -8.1813    0.0000 C   0  0  0  0  0  0  0  0  0  0  0  0
    8.6311   -7.3255    0.0000 O   0  0  0  0  0  0  0  0  0  0  0  0
    9.2338  -11.3247    0.0000 N   0  0  0  0  0  0  0  0  0  0  0  0
   10.1044   -8.1864    0.0000 O   0  0  0  0  0  0  0  0  0  0  0  0
    8.6175   -9.8909    0.0000 O   0  0  0  0  0  0  0  0  0  0  0  0
    9.2336  -12.1812    0.0000 C   0  0  0  0  0  0  0  0  0  0  0  0
    9.9753  -12.6091    0.0000 O   0  0  0  0  0  0  0  0  0  0  0  0
    8.4925  -12.6091    0.0000 C   0  0  0  0  0  0  0  0  0  0  0  0
  1  2  1  0  0  0  0
  1  3  1  0  0  0  0
  1  4  1  1  0  0  0
  1  5  1  6  0  0  0
  6  2  1  6  0  0  0
  3  7  1  0  0  0  0
  4  8  1  0  0  0  0
  5  9  1  0  0  0  0
  5 10  2  0  0  0  0
  6 11  1  0  0  0  0
  7 12  1  6  0  0  0
  8 13  1  0  0  0  0
  8 14  1  0  0  0  0
  8 15  2  0  0  0  0
 13 16  1  0  0  0  0
 17 16  1  1  0  0  0
 17 18  1  0  0  0  0
 17 19  1  0  0  0  0
 18 20  1  0  0  0  0
 19 21  1  0  0  0  0
 19 22  1  6  0  0  0
 20 23  1  1  0  0  0
 21 24  1  6  0  0  0
 23 25  1  0  0  0  0
 23 26  1  0  0  0  0
 25 27  1  0  0  0  0
 25 28  2  0  0  0  0
 26 29  2  0  0  0  0
 27 30  2  0  0  0  0
 30 31  1  0  0  0  0
  7 11  1  0  0  0  0
 20 21  1  0  0  0  0
 29 30  1  0  0  0  0
  6 32  1  0  0  0  0
 32 33  1  0  0  0  0
 33 34  1  0  0  0  0
 34 35  1  0  0  0  0
 11 36  1  1  0  0  0
 33 37  1  1  0  0  0
 32 38  1  6  0  0  0
 36 39  1  0  0  0  0
 39 40  2  0  0  0  0
 39 41  1  0  0  0  0
M  CHG  2   9  -1  14  -1
M  END
