# Supplementary material for: iBsu1103: a new genome-scale metabolic model of Bacillus subtilis based on SEED annotations
Source: Genome Biol. 2009 Jun 25;10(6):R69. doi: 10.1186/gb-2009-10-6-r69 (PMC2718503; doi:10.1186/gb-2009-10-6-r69)
Supplement: Additional data file 3 — These molfiles reflect the structure of the predominant ionic form of the compounds at neutral pH as predicted using the MarvinBeans software [28]. These structures were used with the group contribution method [40-42] to estimate the ΔfG'° and ΔrG'° for the compounds and reactions in the model. [file gb-2009-10-6-r69-S3.zip › Molfiles/cpd00113.mol]

 
  Marvin  12100817482D          

 14 13  0  0  0  0            999 V2000
   13.4997  -10.3424    0.0000 P   0  0  0  0  0  0  0  0  0  0  0  0
   14.3235  -10.3387    0.0000 O   0  0  0  0  0  0  0  0  0  0  0  0
   13.4884   -9.4422    0.0000 O   0  0  0  0  0  0  0  0  0  0  0  0
   13.4845  -11.2841    0.0000 O   0  5  0  0  0  0  0  0  0  0  0  0
   12.6722  -10.3424    0.0000 O   0  0  0  0  0  0  0  0  0  0  0  0
   15.1473  -10.3387    0.0000 P   0  0  0  0  0  0  0  0  0  0  0  0
   12.7861   -9.0247    0.0000 C   0  0  0  0  0  0  0  0  0  0  0  0
   15.1435   -9.4308    0.0000 O   0  5  0  0  0  0  0  0  0  0  0  0
   15.1358  -11.3067    0.0000 O   0  5  0  0  0  0  0  0  0  0  0  0
   15.9711  -10.3387    0.0000 O   0  0  0  0  0  0  0  0  0  0  0  0
   12.0724   -9.4385    0.0000 C   0  0  0  0  0  0  0  0  0  0  0  0
   11.3588   -9.0247    0.0000 C   0  0  0  0  0  0  0  0  0  0  0  0
   10.6413   -9.4385    0.0000 C   0  0  0  0  0  0  0  0  0  0  0  0
   11.3588   -8.2429    0.0000 C   0  0  0  0  0  0  0  0  0  0  0  0
  1  2  1  0  0  0  0
  1  3  1  0  0  0  0
  1  4  1  0  0  0  0
  1  5  2  0  0  0  0
  2  6  1  0  0  0  0
  3  7  1  0  0  0  0
  6  8  1  0  0  0  0
  6  9  1  0  0  0  0
  6 10  2  0  0  0  0
  7 11  1  0  0  0  0
 11 12  1  0  0  0  0
 12 13  1  0  0  0  0
 12 14  2  0  0  0  0
M  CHG  3   4  -1   8  -1   9  -1
M  END
