# Supplementary material for: iBsu1103: a new genome-scale metabolic model of Bacillus subtilis based on SEED annotations
Source: Genome Biol. 2009 Jun 25;10(6):R69. doi: 10.1186/gb-2009-10-6-r69 (PMC2718503; doi:10.1186/gb-2009-10-6-r69)
Supplement: Additional data file 3 — These molfiles reflect the structure of the predominant ionic form of the compounds at neutral pH as predicted using the MarvinBeans software [28]. These structures were used with the group contribution method [40-42] to estimate the ΔfG'° and ΔrG'° for the compounds and reactions in the model. [file gb-2009-10-6-r69-S3.zip › Molfiles/cpd00114.mol]

 
  Marvin  12100817482D          

 23 25  0  0  1  0            999 V2000
   15.5574   -9.5457    0.0000 N   0  0  1  0  0  0  0  0  0  0  0  0
   14.7688   -9.2966    0.0000 C   0  0  0  0  0  0  0  0  0  0  0  0
   14.9387  -10.7530    0.0000 C   0  0  2  0  0  0  0  0  0  0  0  0
   16.0404   -8.8853    0.0000 C   0  0  0  0  0  0  0  0  0  0  0  0
   14.7688   -8.4666    0.0000 C   0  0  0  0  0  0  0  0  0  0  0  0
   14.0519   -9.7154    0.0000 N   0  0  0  0  0  0  0  0  0  0  0  0
   14.2670  -10.2587    0.0000 O   0  0  0  0  0  0  0  0  0  0  0  0
   14.6896  -11.5189    0.0000 C   0  0  1  0  0  0  0  0  0  0  0  0
   15.5611   -8.2099    0.0000 N   0  0  0  0  0  0  0  0  0  0  0  0
   14.0519   -8.0552    0.0000 C   0  0  0  0  0  0  0  0  0  0  0  0
   13.3389   -9.2966    0.0000 C   0  0  0  0  0  0  0  0  0  0  0  0
   13.5954  -10.7378    0.0000 C   0  0  1  0  0  0  0  0  0  0  0  0
   13.8596  -11.5189    0.0000 C   0  0  1  0  0  0  0  0  0  0  0  0
   15.1763  -12.1830    0.0000 O   0  0  0  0  0  0  0  0  0  0  0  0
   13.3389   -8.4666    0.0000 N   0  0  0  0  0  0  0  0  0  0  0  0
   14.0482   -7.2328    0.0000 O   0  0  0  0  0  0  0  0  0  0  0  0
   12.8258  -10.4926    0.0000 C   0  0  0  0  0  0  0  0  0  0  0  0
   13.3879  -12.1905    0.0000 O   0  0  0  0  0  0  0  0  0  0  0  0
   12.2144  -10.8548    0.0000 O   0  0  0  0  0  0  0  0  0  0  0  0
   11.3882  -10.8548    0.0000 P   0  0  0  0  0  0  0  0  0  0  0  0
   10.5695  -10.8548    0.0000 O   0  5  0  0  0  0  0  0  0  0  0  0
   11.3882  -10.0324    0.0000 O   0  5  0  0  0  0  0  0  0  0  0  0
   11.3844  -11.6736    0.0000 O   0  0  0  0  0  0  0  0  0  0  0  0
  1  2  1  0  0  0  0
  3  1  1  1  0  0  0
  1  4  1  0  0  0  0
  2  5  2  0  0  0  0
  2  6  1  0  0  0  0
  3  7  1  0  0  0  0
  3  8  1  0  0  0  0
  4  9  2  0  0  0  0
  5 10  1  0  0  0  0
  6 11  2  0  0  0  0
  7 12  1  0  0  0  0
  8 13  1  0  0  0  0
  8 14  1  6  0  0  0
 10 15  1  0  0  0  0
 10 16  2  0  0  0  0
 12 17  1  1  0  0  0
 13 18  1  6  0  0  0
 17 19  1  0  0  0  0
 19 20  1  0  0  0  0
 20 21  1  0  0  0  0
 20 22  1  0  0  0  0
 20 23  2  0  0  0  0
  5  9  1  0  0  0  0
 11 15  1  0  0  0  0
 12 13  1  0  0  0  0
M  CHG  2  21  -1  22  -1
M  END
