# Supplementary material for: iBsu1103: a new genome-scale metabolic model of Bacillus subtilis based on SEED annotations
Source: Genome Biol. 2009 Jun 25;10(6):R69. doi: 10.1186/gb-2009-10-6-r69 (PMC2718503; doi:10.1186/gb-2009-10-6-r69)
Supplement: Additional data file 3 — These molfiles reflect the structure of the predominant ionic form of the compounds at neutral pH as predicted using the MarvinBeans software [28]. These structures were used with the group contribution method [40-42] to estimate the ΔfG'° and ΔrG'° for the compounds and reactions in the model. [file gb-2009-10-6-r69-S3.zip › Molfiles/cpd00115.mol]

 
  Marvin  12100817482D          

 30 32  0  0  1  0            999 V2000
   16.1032   -9.1037    0.0000 N   0  0  2  0  0  0  0  0  0  0  0  0
   16.7353   -9.5424    0.0000 C   0  0  0  0  0  0  0  0  0  0  0  0
   15.2154   -9.3939    0.0000 C   0  0  2  0  0  0  0  0  0  0  0  0
   16.3864   -8.2748    0.0000 C   0  0  0  0  0  0  0  0  0  0  0  0
   17.4674   -9.0035    0.0000 C   0  0  0  0  0  0  0  0  0  0  0  0
   16.8147  -10.3886    0.0000 N   0  0  0  0  0  0  0  0  0  0  0  0
   14.5384   -8.8896    0.0000 O   0  0  0  0  0  0  0  0  0  0  0  0
   14.9564  -10.1399    0.0000 C   0  0  0  0  0  0  0  0  0  0  0  0
   17.2464   -8.2783    0.0000 N   0  0  0  0  0  0  0  0  0  0  0  0
   18.2136   -9.3351    0.0000 C   0  0  0  0  0  0  0  0  0  0  0  0
   17.6022  -10.7374    0.0000 C   0  0  0  0  0  0  0  0  0  0  0  0
   13.8823   -9.3593    0.0000 C   0  0  1  0  0  0  0  0  0  0  0  0
   14.1378  -10.1399    0.0000 C   0  0  1  0  0  0  0  0  0  0  0  0
   18.3483  -10.2573    0.0000 N   0  0  0  0  0  0  0  0  0  0  0  0
   18.8697   -8.8447    0.0000 N   0  0  0  0  0  0  0  0  0  0  0  0
   13.0983   -9.1037    0.0000 C   0  0  0  0  0  0  0  0  0  0  0  0
   13.8719  -10.9205    0.0000 O   0  0  0  0  0  0  0  0  0  0  0  0
   12.4800   -9.6598    0.0000 O   0  0  0  0  0  0  0  0  0  0  0  0
   11.6511   -9.6598    0.0000 P   0  0  0  0  0  0  0  0  0  0  0  0
   10.8256   -9.6598    0.0000 O   0  0  0  0  0  0  0  0  0  0  0  0
   11.6476  -10.4853    0.0000 O   0  5  0  0  0  0  0  0  0  0  0  0
   11.6476   -8.8344    0.0000 O   0  0  0  0  0  0  0  0  0  0  0  0
   10.0001   -9.6564    0.0000 P   0  0  0  0  0  0  0  0  0  0  0  0
    9.1748   -9.6564    0.0000 O   0  0  0  0  0  0  0  0  0  0  0  0
    9.9968  -10.4818    0.0000 O   0  5  0  0  0  0  0  0  0  0  0  0
    9.9968   -8.8309    0.0000 O   0  0  0  0  0  0  0  0  0  0  0  0
    8.3458   -9.6529    0.0000 P   0  0  0  0  0  0  0  0  0  0  0  0
    8.3423  -10.4784    0.0000 O   0  5  0  0  0  0  0  0  0  0  0  0
    7.5203   -9.6460    0.0000 O   0  0  0  0  0  0  0  0  0  0  0  0
    8.3423   -8.8240    0.0000 O   0  0  0  0  0  0  0  0  0  0  0  0
  1  2  1  0  0  0  0
  3  1  1  1  0  0  0
  1  4  1  0  0  0  0
  2  5  2  0  0  0  0
  2  6  1  0  0  0  0
  3  7  1  0  0  0  0
  3  8  1  0  0  0  0
  4  9  2  0  0  0  0
  5 10  1  0  0  0  0
  6 11  2  0  0  0  0
  7 12  1  0  0  0  0
  8 13  1  0  0  0  0
 10 14  2  0  0  0  0
 10 15  1  0  0  0  0
 12 16  1  1  0  0  0
 13 17  1  6  0  0  0
 16 18  1  0  0  0  0
 18 19  1  0  0  0  0
 19 20  1  0  0  0  0
 19 21  1  0  0  0  0
 19 22  2  0  0  0  0
 20 23  1  0  0  0  0
 23 24  1  0  0  0  0
 23 25  1  0  0  0  0
 23 26  2  0  0  0  0
 24 27  1  0  0  0  0
 27 28  1  0  0  0  0
 27 29  1  0  0  0  0
 27 30  2  0  0  0  0
  5  9  1  0  0  0  0
 11 14  1  0  0  0  0
 12 13  1  0  0  0  0
M  CHG  3  21  -1  25  -1  28  -1
M  END
