# Supplementary material for: iBsu1103: a new genome-scale metabolic model of Bacillus subtilis based on SEED annotations
Source: Genome Biol. 2009 Jun 25;10(6):R69. doi: 10.1186/gb-2009-10-6-r69 (PMC2718503; doi:10.1186/gb-2009-10-6-r69)
Supplement: Additional data file 3 — These molfiles reflect the structure of the predominant ionic form of the compounds at neutral pH as predicted using the MarvinBeans software [28]. These structures were used with the group contribution method [40-42] to estimate the ΔfG'° and ΔrG'° for the compounds and reactions in the model. [file gb-2009-10-6-r69-S3.zip › Molfiles/cpd00119.mol]

 
  Marvin  12100817482D          

 11 11  0  0  1  0            999 V2000
   15.0122   -9.7374    0.0000 C   0  0  0  0  0  0  0  0  0  0  0  0
   14.2966   -9.3269    0.0000 C   0  0  0  0  0  0  0  0  0  0  0  0
   15.0122  -10.4880    0.0000 C   0  0  0  0  0  0  0  0  0  0  0  0
   16.3171   -9.7374    0.0000 N   0  0  0  0  0  0  0  0  0  0  0  0
   13.5775   -9.7374    0.0000 C   0  0  1  0  0  0  0  0  0  0  0  0
   15.6611  -10.8633    0.0000 N   0  0  0  0  0  0  0  0  0  0  0  0
   16.3171  -10.4880    0.0000 C   0  0  0  0  0  0  0  0  0  0  0  0
   12.8655   -9.3269    0.0000 C   0  0  0  0  0  0  0  0  0  0  0  0
   13.5775  -10.5652    0.0000 N   0  3  0  0  0  0  0  0  0  0  0  0
   12.1464   -9.7374    0.0000 O   0  5  0  0  0  0  0  0  0  0  0  0
   12.8655   -8.4956    0.0000 O   0  0  0  0  0  0  0  0  0  0  0  0
  1  2  1  0  0  0  0
  1  3  2  0  0  0  0
  1  4  1  0  0  0  0
  2  5  1  0  0  0  0
  3  6  1  0  0  0  0
  4  7  2  0  0  0  0
  5  8  1  0  0  0  0
  5  9  1  6  0  0  0
  8 10  1  0  0  0  0
  8 11  2  0  0  0  0
  6  7  1  0  0  0  0
M  CHG  2   9   1  10  -1
M  END
