# Supplementary material for: iBsu1103: a new genome-scale metabolic model of Bacillus subtilis based on SEED annotations
Source: Genome Biol. 2009 Jun 25;10(6):R69. doi: 10.1186/gb-2009-10-6-r69 (PMC2718503; doi:10.1186/gb-2009-10-6-r69)
Supplement: Additional data file 3 — These molfiles reflect the structure of the predominant ionic form of the compounds at neutral pH as predicted using the MarvinBeans software [28]. These structures were used with the group contribution method [40-42] to estimate the ΔfG'° and ΔrG'° for the compounds and reactions in the model. [file gb-2009-10-6-r69-S3.zip › Molfiles/cpd00121.mol]

 
  Marvin  12100817482D          

 12 12  0  0  1  0            999 V2000
   17.4497   -8.2017    0.0000 C   0  0  1  0  0  0  0  0  0  0  0  0
   18.1549   -7.7930    0.0000 C   0  0  1  0  0  0  0  0  0  0  0  0
   17.4497   -9.0270    0.0000 C   0  0  1  0  0  0  0  0  0  0  0  0
   16.6181   -7.8315    0.0000 O   0  0  0  0  0  0  0  0  0  0  0  0
   18.8712   -8.2017    0.0000 C   0  0  2  0  0  0  0  0  0  0  0  0
   18.1511   -6.9791    0.0000 O   0  0  0  0  0  0  0  0  0  0  0  0
   18.1549   -9.4432    0.0000 C   0  0  1  0  0  0  0  0  0  0  0  0
   16.6572   -9.4320    0.0000 O   0  0  0  0  0  0  0  0  0  0  0  0
   18.8712   -9.0270    0.0000 C   0  0  1  0  0  0  0  0  0  0  0  0
   19.6181   -7.7930    0.0000 O   0  0  0  0  0  0  0  0  0  0  0  0
   18.1511  -10.2571    0.0000 O   0  0  0  0  0  0  0  0  0  0  0  0
   19.5764   -9.4320    0.0000 O   0  0  0  0  0  0  0  0  0  0  0  0
  1  2  1  0  0  0  0
  1  3  1  0  0  0  0
  1  4  1  1  0  0  0
  2  5  1  0  0  0  0
  2  6  1  6  0  0  0
  3  7  1  0  0  0  0
  3  8  1  1  0  0  0
  5  9  1  0  0  0  0
  5 10  1  1  0  0  0
  7 11  1  1  0  0  0
  9 12  1  6  0  0  0
  7  9  1  0  0  0  0
M  END
