# Supplementary material for: iBsu1103: a new genome-scale metabolic model of Bacillus subtilis based on SEED annotations
Source: Genome Biol. 2009 Jun 25;10(6):R69. doi: 10.1186/gb-2009-10-6-r69 (PMC2718503; doi:10.1186/gb-2009-10-6-r69)
Supplement: Additional data file 3 — These molfiles reflect the structure of the predominant ionic form of the compounds at neutral pH as predicted using the MarvinBeans software [28]. These structures were used with the group contribution method [40-42] to estimate the ΔfG'° and ΔrG'° for the compounds and reactions in the model. [file gb-2009-10-6-r69-S3.zip › Molfiles/cpd00122.mol]

  Marvin  12100817482D          

 15 15  0  0  1  0            999 V2000
    0.3698    0.0285    0.0000 C   0  0  2  0  0  0  0  0  0  0  0  0
   -0.3485   -0.3876    0.0000 C   0  0  2  0  0  0  0  0  0  0  0  0
    0.3698    0.8535    0.0000 C   0  0  3  0  0  0  0  0  0  0  0  0
    1.0028   -0.5939    0.0000 N   0  0  0  0  0  0  0  0  0  0  0  0
   -1.0561    0.0285    0.0000 C   0  0  1  0  0  0  0  0  0  0  0  0
   -0.3450   -1.2090    0.0000 O   0  0  0  0  0  0  0  0  0  0  0  0
   -0.3485    1.2695    0.0000 O   0  0  0  0  0  0  0  0  0  0  0  0
    1.0882    1.2695    0.0000 O   0  0  0  0  0  0  0  0  0  0  0  0
    1.8172   -1.0419    0.0000 C   0  0  0  0  0  0  0  0  0  0  0  0
   -1.0561    0.8535    0.0000 C   0  0  2  0  0  0  0  0  0  0  0  0
   -1.7674   -0.3876    0.0000 O   0  0  0  0  0  0  0  0  0  0  0  0
    2.6137   -0.6294    0.0000 C   0  0  0  0  0  0  0  0  0  0  0  0
    1.8207   -2.0483    0.0000 O   0  0  0  0  0  0  0  0  0  0  0  0
   -1.7674    1.2695    0.0000 C   0  0  0  0  0  0  0  0  0  0  0  0
   -2.3967    0.7290    0.0000 O   0  0  0  0  0  0  0  0  0  0  0  0
  1  2  1  0  0  0  0
  1  3  1  0  0  0  0
  1  4  1  6  0  0  0
  2  5  1  0  0  0  0
  2  6  1  1  0  0  0
  3  7  1  0  0  0  0
  3  8  1  4  0  0  0
  4  9  1  0  0  0  0
  5 10  1  0  0  0  0
  5 11  1  6  0  0  0
  9 12  1  0  0  0  0
  9 13  2  0  0  0  0
 10 14  1  1  0  0  0
 14 15  1  0  0  0  0
  7 10  1  0  0  0  0
M  END
