# Supplementary material for: iBsu1103: a new genome-scale metabolic model of Bacillus subtilis based on SEED annotations
Source: Genome Biol. 2009 Jun 25;10(6):R69. doi: 10.1186/gb-2009-10-6-r69 (PMC2718503; doi:10.1186/gb-2009-10-6-r69)
Supplement: Additional data file 3 — These molfiles reflect the structure of the predominant ionic form of the compounds at neutral pH as predicted using the MarvinBeans software [28]. These structures were used with the group contribution method [40-42] to estimate the ΔfG'° and ΔrG'° for the compounds and reactions in the model. [file gb-2009-10-6-r69-S3.zip › Molfiles/cpd00125.mol]

  Marvin  12100817482D          

 33 36  0  0  1  0            999 V2000
    8.2704   -5.4557    0.0000 N   0  0  0  0  0  0  0  0  0  0  0  0
    7.5472   -5.0392    0.0000 C   0  0  0  0  0  0  0  0  0  0  0  0
    9.0788   -5.0032    0.0000 C   0  0  1  0  0  0  0  0  0  0  0  0
    8.2704   -6.2790    0.0000 C   0  0  0  0  0  0  0  0  0  0  0  0
    7.5472   -4.2124    0.0000 C   0  0  0  0  0  0  0  0  0  0  0  0
    6.8275   -5.4593    0.0000 C   0  0  0  0  0  0  0  0  0  0  0  0
    9.5461   -5.7482    0.0000 C   0  0  0  0  0  0  0  0  0  0  0  0
    9.0752   -4.1659    0.0000 C   0  0  0  0  0  0  0  0  0  0  0  0
    9.1077   -6.5179    0.0000 N   0  0  0  0  0  0  0  0  0  0  0  0
    8.2668   -3.7923    0.0000 N   0  0  0  0  0  0  0  0  0  0  0  0
    6.8275   -3.8028    0.0000 N   0  0  0  0  0  0  0  0  0  0  0  0
    6.1184   -5.0392    0.0000 N   0  0  0  0  0  0  0  0  0  0  0  0
    6.8275   -6.2790    0.0000 O   0  0  0  0  0  0  0  0  0  0  0  0
    9.8203   -6.8599    0.0000 C   0  0  0  0  0  0  0  0  0  0  0  0
    6.1184   -4.2124    0.0000 C   0  0  0  0  0  0  0  0  0  0  0  0
   10.1692   -6.1402    0.0000 C   0  0  0  0  0  0  0  0  0  0  0  0
   10.2333   -7.5795    0.0000 C   0  0  0  0  0  0  0  0  0  0  0  0
    5.4059   -3.8028    0.0000 N   0  0  0  0  0  0  0  0  0  0  0  0
   11.0637   -6.1507    0.0000 C   0  0  0  0  0  0  0  0  0  0  0  0
   11.0602   -7.5795    0.0000 C   0  0  0  0  0  0  0  0  0  0  0  0
   11.4732   -6.8669    0.0000 C   0  0  0  0  0  0  0  0  0  0  0  0
   12.1857   -6.4609    0.0000 C   0  0  0  0  0  0  0  0  0  0  0  0
   13.0232   -6.8957    0.0000 N   0  0  0  0  0  0  0  0  0  0  0  0
   12.1857   -5.6411    0.0000 O   0  0  0  0  0  0  0  0  0  0  0  0
   14.0318   -6.4856    0.0000 C   0  0  0  0  0  0  0  0  0  0  0  0
   14.7409   -6.8993    0.0000 C   0  0  0  0  0  0  0  0  0  0  0  0
   14.0318   -5.6666    0.0000 C   0  0  0  0  0  0  0  0  0  0  0  0
   15.4535   -6.4890    0.0000 C   0  0  0  0  0  0  0  0  0  0  0  0
   14.7445   -5.2598    0.0000 O   0  5  0  0  0  0  0  0  0  0  0  0
   13.3227   -5.2563    0.0000 O   0  0  0  0  0  0  0  0  0  0  0  0
   16.1625   -6.9028    0.0000 C   0  0  0  0  0  0  0  0  0  0  0  0
   16.1513   -7.7183    0.0000 O   0  5  0  0  0  0  0  0  0  0  0  0
   16.8717   -6.4890    0.0000 O   0  0  0  0  0  0  0  0  0  0  0  0
  1  2  1  0  0  0  0
  1  3  1  0  0  0  0
  1  4  1  0  0  0  0
  2  5  2  0  0  0  0
  2  6  1  0  0  0  0
  3  7  1  6  0  0  0
  3  8  1  0  0  0  0
  4  9  1  0  0  0  0
  5 10  1  0  0  0  0
  5 11  1  0  0  0  0
  6 12  1  0  0  0  0
  6 13  2  0  0  0  0
  9 14  1  0  0  0  0
 11 15  2  0  0  0  0
 14 16  1  0  0  0  0
 14 17  2  0  0  0  0
 15 18  1  0  0  0  0
 16 19  2  0  0  0  0
 17 20  1  0  0  0  0
 19 21  1  0  0  0  0
 21 22  1  0  0  0  0
 22 23  1  0  0  0  0
 22 24  2  0  0  0  0
 23 25  1  0  0  0  0
 25 26  1  0  0  0  0
 25 27  1  0  0  0  0
 26 28  1  0  0  0  0
 27 29  1  0  0  0  0
 27 30  2  0  0  0  0
 28 31  1  0  0  0  0
 31 32  1  0  0  0  0
 31 33  2  0  0  0  0
  7  9  1  0  0  0  0
  8 10  1  0  0  0  0
 12 15  1  0  0  0  0
 20 21  2  0  0  0  0
M  CHG  2  29  -1  32  -1
M  END
