# Supplementary material for: iBsu1103: a new genome-scale metabolic model of Bacillus subtilis based on SEED annotations
Source: Genome Biol. 2009 Jun 25;10(6):R69. doi: 10.1186/gb-2009-10-6-r69 (PMC2718503; doi:10.1186/gb-2009-10-6-r69)
Supplement: Additional data file 3 — These molfiles reflect the structure of the predominant ionic form of the compounds at neutral pH as predicted using the MarvinBeans software [28]. These structures were used with the group contribution method [40-42] to estimate the ΔfG'° and ΔrG'° for the compounds and reactions in the model. [file gb-2009-10-6-r69-S3.zip › Molfiles/cpd00126.mol]

  Marvin  12100817482D          

 24 26  0  0  1  0            999 V2000
    1.4657    0.1111    0.0000 C   0  0  0  0  0  0  0  0  0  0  0  0
    0.8336    0.5557    0.0000 N   0  0  2  0  0  0  0  0  0  0  0  0
    2.2020    0.6564    0.0000 C   0  0  0  0  0  0  0  0  0  0  0  0
    1.5456   -0.7329    0.0000 N   0  0  0  0  0  0  0  0  0  0  0  0
    0.0695    0.3022    0.0000 C   0  0  2  0  0  0  0  0  0  0  0  0
    1.1183    1.3823    0.0000 C   0  0  0  0  0  0  0  0  0  0  0  0
    1.9797    1.3789    0.0000 N   0  0  0  0  0  0  0  0  0  0  0  0
    2.9453    0.3230    0.0000 C   0  0  0  0  0  0  0  0  0  0  0  0
    2.3306   -1.0767    0.0000 C   0  0  0  0  0  0  0  0  0  0  0  0
   -0.6043    0.8127    0.0000 O   0  0  0  0  0  0  0  0  0  0  0  0
   -0.1875   -0.4411    0.0000 C   0  0  1  0  0  0  0  0  0  0  0  0
    3.0426   -0.5592    0.0000 N   0  0  0  0  0  0  0  0  0  0  0  0
    3.6052    0.8162    0.0000 O   0  0  0  0  0  0  0  0  0  0  0  0
    2.4209   -1.8999    0.0000 N   0  0  0  0  0  0  0  0  0  0  0  0
   -1.2608    0.3369    0.0000 C   0  0  1  0  0  0  0  0  0  0  0  0
   -1.0108   -0.4411    0.0000 C   0  0  1  0  0  0  0  0  0  0  0  0
    0.2952   -1.1115    0.0000 O   0  0  0  0  0  0  0  0  0  0  0  0
   -2.0457    0.5974    0.0000 C   0  0  0  0  0  0  0  0  0  0  0  0
   -1.2712   -1.2226    0.0000 O   0  0  0  0  0  0  0  0  0  0  0  0
   -2.6675    0.0417    0.0000 O   0  0  0  0  0  0  0  0  0  0  0  0
   -3.4941    0.0417    0.0000 P   0  0  0  0  0  0  0  0  0  0  0  0
   -3.4975   -0.7849    0.0000 O   0  5  0  0  0  0  0  0  0  0  0  0
   -4.3208    0.0417    0.0000 O   0  5  0  0  0  0  0  0  0  0  0  0
   -3.4975    0.8683    0.0000 O   0  0  0  0  0  0  0  0  0  0  0  0
  1  2  1  0  0  0  0
  1  3  2  0  0  0  0
  1  4  1  0  0  0  0
  5  2  1  1  0  0  0
  2  6  1  0  0  0  0
  3  7  1  0  0  0  0
  3  8  1  0  0  0  0
  4  9  2  0  0  0  0
  5 10  1  0  0  0  0
  5 11  1  0  0  0  0
  8 12  1  0  0  0  0
  8 13  2  0  0  0  0
  9 14  1  0  0  0  0
 10 15  1  0  0  0  0
 11 16  1  0  0  0  0
 11 17  1  6  0  0  0
 15 18  1  1  0  0  0
 16 19  1  6  0  0  0
 18 20  1  0  0  0  0
 20 21  1  0  0  0  0
 21 22  1  0  0  0  0
 21 23  1  0  0  0  0
 21 24  2  0  0  0  0
  6  7  2  0  0  0  0
  9 12  1  0  0  0  0
 15 16  1  0  0  0  0
M  CHG  2  22  -1  23  -1
M  END
