# Supplementary material for: iBsu1103: a new genome-scale metabolic model of Bacillus subtilis based on SEED annotations
Source: Genome Biol. 2009 Jun 25;10(6):R69. doi: 10.1186/gb-2009-10-6-r69 (PMC2718503; doi:10.1186/gb-2009-10-6-r69)
Supplement: Additional data file 3 — These molfiles reflect the structure of the predominant ionic form of the compounds at neutral pH as predicted using the MarvinBeans software [28]. These structures were used with the group contribution method [40-42] to estimate the ΔfG'° and ΔrG'° for the compounds and reactions in the model. [file gb-2009-10-6-r69-S3.zip › Molfiles/cpd00128.mol]

 
  Marvin  12100817482D          

 10 11  0  0  0  0            999 V2000
    7.7138   -9.9825    0.0000 C   0  0  0  0  0  0  0  0  0  0  0  0
    7.7138  -10.8075    0.0000 C   0  0  0  0  0  0  0  0  0  0  0  0
    8.4282  -11.2200    0.0000 N   0  0  0  0  0  0  0  0  0  0  0  0
    9.1427  -10.8075    0.0000 C   0  0  0  0  0  0  0  0  0  0  0  0
    9.1427   -9.9825    0.0000 N   0  0  0  0  0  0  0  0  0  0  0  0
    8.4282   -9.5700    0.0000 C   0  0  0  0  0  0  0  0  0  0  0  0
    6.9291   -9.7276    0.0000 N   0  0  0  0  0  0  0  0  0  0  0  0
    6.4442  -10.3950    0.0000 C   0  0  0  0  0  0  0  0  0  0  0  0
    6.9291  -11.0624    0.0000 N   0  0  0  0  0  0  0  0  0  0  0  0
    8.4282   -8.7451    0.0000 N   0  0  0  0  0  0  0  0  0  0  0  0
  1  2  1  0  0  0  0
  2  3  2  0  0  0  0
  3  4  1  0  0  0  0
  4  5  2  0  0  0  0
  5  6  1  0  0  0  0
  1  6  2  0  0  0  0
  1  7  1  0  0  0  0
  7  8  2  0  0  0  0
  8  9  1  0  0  0  0
  2  9  1  0  0  0  0
  6 10  1  0  0  0  0
M  END
