# Supplementary material for: iBsu1103: a new genome-scale metabolic model of Bacillus subtilis based on SEED annotations
Source: Genome Biol. 2009 Jun 25;10(6):R69. doi: 10.1186/gb-2009-10-6-r69 (PMC2718503; doi:10.1186/gb-2009-10-6-r69)
Supplement: Additional data file 3 — These molfiles reflect the structure of the predominant ionic form of the compounds at neutral pH as predicted using the MarvinBeans software [28]. These structures were used with the group contribution method [40-42] to estimate the ΔfG'° and ΔrG'° for the compounds and reactions in the model. [file gb-2009-10-6-r69-S3.zip › Molfiles/cpd00134.mol]

  Marvin  12100817482D          

 65 67  0  0  1  0            999 V2000
   -0.3738    2.6012    0.0000 N   0  0  2  0  0  0  0  0  0  0  0  0
   -0.7165    1.1682    0.0000 C   0  0  2  0  0  0  0  0  0  0  0  0
   -1.8146    2.6012    0.0000 C   0  0  0  0  0  0  0  0  0  0  0  0
   -0.3700    3.4346    0.0000 C   0  0  0  0  0  0  0  0  0  0  0  0
   -1.3941    1.6628    0.0000 O   0  0  0  0  0  0  0  0  0  0  0  0
   -0.9658    0.3972    0.0000 C   0  0  1  0  0  0  0  0  0  0  0  0
   -1.8146    3.4346    0.0000 C   0  0  0  0  0  0  0  0  0  0  0  0
   -2.5350    2.1806    0.0000 N   0  0  0  0  0  0  0  0  0  0  0  0
   -1.0903    3.8551    0.0000 N   0  0  0  0  0  0  0  0  0  0  0  0
   -2.0677    1.1838    0.0000 C   0  0  1  0  0  0  0  0  0  0  0  0
   -1.8069    0.3972    0.0000 C   0  0  1  0  0  0  0  0  0  0  0  0
   -0.4789   -0.2687    0.0000 O   0  0  0  0  0  0  0  0  0  0  0  0
   -2.5350    3.8474    0.0000 C   0  0  0  0  0  0  0  0  0  0  0  0
   -3.2477    2.6012    0.0000 C   0  0  0  0  0  0  0  0  0  0  0  0
   -2.8388    1.4253    0.0000 C   0  0  0  0  0  0  0  0  0  0  0  0
   -2.2274   -0.1947    0.0000 O   0  0  0  0  0  0  0  0  0  0  0  0
   -3.2477    3.4346    0.0000 N   0  0  0  0  0  0  0  0  0  0  0  0
   -2.5390    4.6690    0.0000 N   0  0  0  0  0  0  0  0  0  0  0  0
   -3.9641    0.8918    0.0000 O   0  0  0  0  0  0  0  0  0  0  0  0
   -3.1036   -0.1908    0.0000 P   0  0  0  0  0  0  0  0  0  0  0  0
   -5.2804    0.8762    0.0000 P   0  0  0  0  0  0  0  0  0  0  0  0
   -3.0919    0.6464    0.0000 O   0  5  0  0  0  0  0  0  0  0  0  0
   -3.8434   -0.1831    0.0000 O   0  5  0  0  0  0  0  0  0  0  0  0
   -3.1114   -1.0164    0.0000 O   0  0  0  0  0  0  0  0  0  0  0  0
   -5.2804   -0.8684    0.0000 O   0  0  0  0  0  0  0  0  0  0  0  0
   -5.2920    1.6823    0.0000 O   0  5  0  0  0  0  0  0  0  0  0  0
   -6.1059    0.8918    0.0000 O   0  0  0  0  0  0  0  0  0  0  0  0
   -5.2765   -2.5468    0.0000 P   0  0  0  0  0  0  0  0  0  0  0  0
   -4.4392   -2.5468    0.0000 O   0  0  0  0  0  0  0  0  0  0  0  0
   -5.2882   -3.5202    0.0000 O   0  5  0  0  0  0  0  0  0  0  0  0
   -6.1527   -2.5506    0.0000 O   0  0  0  0  0  0  0  0  0  0  0  0
   -3.7072   -2.1184    0.0000 C   0  0  0  0  0  0  0  0  0  0  0  0
   -2.9945   -2.5312    0.0000 C   0  0  0  0  0  0  0  0  0  0  0  0
   -2.2780   -2.1184    0.0000 C   0  0  0  0  0  0  0  0  0  0  0  0
   -2.9789   -3.3606    0.0000 C   0  0  0  0  0  0  0  0  0  0  0  0
   -3.0257   -1.6628    0.0000 C   0  0  0  0  0  0  0  0  0  0  0  0
   -1.5654   -2.5312    0.0000 C   0  0  0  0  0  0  0  0  0  0  0  0
   -2.2780   -1.2968    0.0000 O   0  0  0  0  0  0  0  0  0  0  0  0
   -0.8528   -2.1184    0.0000 N   0  0  0  0  0  0  0  0  0  0  0  0
   -1.5654   -3.3567    0.0000 O   0  0  0  0  0  0  0  0  0  0  0  0
   -0.1401   -2.5312    0.0000 C   0  0  0  0  0  0  0  0  0  0  0  0
    0.5763   -2.1184    0.0000 C   0  0  0  0  0  0  0  0  0  0  0  0
    1.2890   -2.5312    0.0000 C   0  0  0  0  0  0  0  0  0  0  0  0
    2.0015   -2.1184    0.0000 N   0  0  0  0  0  0  0  0  0  0  0  0
    1.2890   -3.3567    0.0000 O   0  0  0  0  0  0  0  0  0  0  0  0
    2.7142   -2.5312    0.0000 C   0  0  0  0  0  0  0  0  0  0  0  0
    3.4268   -2.1184    0.0000 C   0  0  0  0  0  0  0  0  0  0  0  0
    4.1433   -2.5312    0.0000 S   0  0  0  0  0  0  0  0  0  0  0  0
    4.8559   -2.1184    0.0000 C   0  0  0  0  0  0  0  0  0  0  0  0
    5.5685   -2.5312    0.0000 C   0  0  0  0  0  0  0  0  0  0  0  0
    4.8559   -1.2928    0.0000 O   0  0  0  0  0  0  0  0  0  0  0  0
    6.2812   -2.1184    0.0000 C   0  0  0  0  0  0  0  0  0  0  0  0
    6.2812   -1.2928    0.0000 C   0  0  0  0  0  0  0  0  0  0  0  0
    6.9977   -0.8840    0.0000 C   0  0  0  0  0  0  0  0  0  0  0  0
    6.9977   -0.0584    0.0000 C   0  0  0  0  0  0  0  0  0  0  0  0
    7.7103    0.3544    0.0000 C   0  0  0  0  0  0  0  0  0  0  0  0
    7.7103    1.1760    0.0000 C   0  0  0  0  0  0  0  0  0  0  0  0
    6.9977    1.5888    0.0000 C   0  0  0  0  0  0  0  0  0  0  0  0
    6.9977    2.4143    0.0000 C   0  0  0  0  0  0  0  0  0  0  0  0
    6.2812    2.8232    0.0000 C   0  0  0  0  0  0  0  0  0  0  0  0
    5.5685    2.4143    0.0000 C   0  0  0  0  0  0  0  0  0  0  0  0
    4.8559    2.8232    0.0000 C   0  0  0  0  0  0  0  0  0  0  0  0
    4.1433    2.4143    0.0000 C   0  0  0  0  0  0  0  0  0  0  0  0
    3.4268    2.8232    0.0000 C   0  0  0  0  0  0  0  0  0  0  0  0
    2.7142    2.4143    0.0000 C   0  0  0  0  0  0  0  0  0  0  0  0
  2  1  1  1  0  0  0
  1  3  1  0  0  0  0
  1  4  1  0  0  0  0
  2  5  1  0  0  0  0
  2  6  1  0  0  0  0
  3  7  2  0  0  0  0
  3  8  1  0  0  0  0
  4  9  2  0  0  0  0
  5 10  1  0  0  0  0
  6 11  1  0  0  0  0
  6 12  1  6  0  0  0
  7 13  1  0  0  0  0
  8 14  2  0  0  0  0
 10 15  1  1  0  0  0
 11 16  1  6  0  0  0
 13 17  2  0  0  0  0
 13 18  1  0  0  0  0
 15 19  1  0  0  0  0
 16 20  1  0  0  0  0
 19 21  1  0  0  0  0
 20 22  1  0  0  0  0
 20 23  1  0  0  0  0
 20 24  2  0  0  0  0
 21 25  1  0  0  0  0
 21 26  1  0  0  0  0
 21 27  2  0  0  0  0
 25 28  1  0  0  0  0
 28 29  1  0  0  0  0
 28 30  1  0  0  0  0
 28 31  2  0  0  0  0
 29 32  1  0  0  0  0
 32 33  1  0  0  0  0
 33 34  1  0  0  0  0
 33 35  1  0  0  0  0
 33 36  1  0  0  0  0
 34 37  1  0  0  0  0
 34 38  1  0  0  0  0
 37 39  1  0  0  0  0
 37 40  2  0  0  0  0
 39 41  1  0  0  0  0
 41 42  1  0  0  0  0
 42 43  1  0  0  0  0
 43 44  1  0  0  0  0
 43 45  2  0  0  0  0
 44 46  1  0  0  0  0
 46 47  1  0  0  0  0
 47 48  1  0  0  0  0
 48 49  1  0  0  0  0
 49 50  1  0  0  0  0
 49 51  2  0  0  0  0
 50 52  1  0  0  0  0
 52 53  1  0  0  0  0
 53 54  1  0  0  0  0
 54 55  1  0  0  0  0
 55 56  1  0  0  0  0
 56 57  1  0  0  0  0
 57 58  1  0  0  0  0
 58 59  1  0  0  0  0
 59 60  1  0  0  0  0
 60 61  1  0  0  0  0
 61 62  1  0  0  0  0
 62 63  1  0  0  0  0
 63 64  1  0  0  0  0
 64 65  1  0  0  0  0
  7  9  1  0  0  0  0
 10 11  1  0  0  0  0
 14 17  1  0  0  0  0
M  CHG  4  22  -1  23  -1  26  -1  30  -1
M  END
