# Supplementary material for: iBsu1103: a new genome-scale metabolic model of Bacillus subtilis based on SEED annotations
Source: Genome Biol. 2009 Jun 25;10(6):R69. doi: 10.1186/gb-2009-10-6-r69 (PMC2718503; doi:10.1186/gb-2009-10-6-r69)
Supplement: Additional data file 3 — These molfiles reflect the structure of the predominant ionic form of the compounds at neutral pH as predicted using the MarvinBeans software [28]. These structures were used with the group contribution method [40-42] to estimate the ΔfG'° and ΔrG'° for the compounds and reactions in the model. [file gb-2009-10-6-r69-S3.zip › Molfiles/cpd00136.mol]

  Marvin  12100817482D          

 10 10  0  0  0  0            999 V2000
    0.0000    0.4144    0.0000 C   0  0  0  0  0  0  0  0  0  0  0  0
   -0.0037    1.2357    0.0000 C   0  0  0  0  0  0  0  0  0  0  0  0
   -0.7120    0.0037    0.0000 C   0  0  0  0  0  0  0  0  0  0  0  0
    0.7196    0.0037    0.0000 C   0  0  0  0  0  0  0  0  0  0  0  0
   -0.7120    1.6427    0.0000 O   0  5  0  0  0  0  0  0  0  0  0  0
    0.7045    1.6464    0.0000 O   0  0  0  0  0  0  0  0  0  0  0  0
   -0.7120   -0.8213    0.0000 C   0  0  0  0  0  0  0  0  0  0  0  0
    0.7196   -0.8213    0.0000 C   0  0  0  0  0  0  0  0  0  0  0  0
    0.0000   -1.2432    0.0000 C   0  0  0  0  0  0  0  0  0  0  0  0
   -0.0037   -2.0608    0.0000 O   0  0  0  0  0  0  0  0  0  0  0  0
  1  2  1  0  0  0  0
  1  3  1  0  0  0  0
  1  4  2  0  0  0  0
  2  5  1  0  0  0  0
  2  6  2  0  0  0  0
  3  7  2  0  0  0  0
  4  8  1  0  0  0  0
  7  9  1  0  0  0  0
  9 10  1  0  0  0  0
  8  9  2  0  0  0  0
M  CHG  1   5  -1
M  END
