# Supplementary material for: iBsu1103: a new genome-scale metabolic model of Bacillus subtilis based on SEED annotations
Source: Genome Biol. 2009 Jun 25;10(6):R69. doi: 10.1186/gb-2009-10-6-r69 (PMC2718503; doi:10.1186/gb-2009-10-6-r69)
Supplement: Additional data file 3 — These molfiles reflect the structure of the predominant ionic form of the compounds at neutral pH as predicted using the MarvinBeans software [28]. These structures were used with the group contribution method [40-42] to estimate the ΔfG'° and ΔrG'° for the compounds and reactions in the model. [file gb-2009-10-6-r69-S3.zip › Molfiles/cpd00137.mol]

 
  Marvin  12100817482D          

 13 12  0  0  0  0            999 V2000
   16.5599  -11.0852    0.0000 C   0  0  0  0  0  0  0  0  0  0  0  0
   15.8455  -11.4959    0.0000 C   0  0  0  0  0  0  0  0  0  0  0  0
   17.2743  -11.4924    0.0000 C   0  0  0  0  0  0  0  0  0  0  0  0
   16.9671  -10.3673    0.0000 C   0  0  0  0  0  0  0  0  0  0  0  0
   16.1422  -10.3673    0.0000 O   0  0  0  0  0  0  0  0  0  0  0  0
   15.1345  -11.0887    0.0000 C   0  0  0  0  0  0  0  0  0  0  0  0
   17.2674  -12.3174    0.0000 C   0  0  0  0  0  0  0  0  0  0  0  0
   16.5495   -9.6495    0.0000 O   0  5  0  0  0  0  0  0  0  0  0  0
   17.7955  -10.3673    0.0000 O   0  0  0  0  0  0  0  0  0  0  0  0
   14.4202  -11.5028    0.0000 O   0  5  0  0  0  0  0  0  0  0  0  0
   15.1689  -10.2639    0.0000 O   0  0  0  0  0  0  0  0  0  0  0  0
   17.9819  -12.7315    0.0000 O   0  5  0  0  0  0  0  0  0  0  0  0
   16.5495  -12.7280    0.0000 O   0  0  0  0  0  0  0  0  0  0  0  0
  1  2  1  0  0  0  0
  1  3  1  0  0  0  0
  1  4  1  0  0  0  0
  1  5  1  0  0  0  0
  2  6  1  0  0  0  0
  3  7  1  0  0  0  0
  4  8  1  0  0  0  0
  4  9  2  0  0  0  0
  6 10  1  0  0  0  0
  6 11  2  0  0  0  0
  7 12  1  0  0  0  0
  7 13  2  0  0  0  0
M  CHG  3   8  -1  10  -1  12  -1
M  END
