# Supplementary material for: iBsu1103: a new genome-scale metabolic model of Bacillus subtilis based on SEED annotations
Source: Genome Biol. 2009 Jun 25;10(6):R69. doi: 10.1186/gb-2009-10-6-r69 (PMC2718503; doi:10.1186/gb-2009-10-6-r69)
Supplement: Additional data file 3 — These molfiles reflect the structure of the predominant ionic form of the compounds at neutral pH as predicted using the MarvinBeans software [28]. These structures were used with the group contribution method [40-42] to estimate the ΔfG'° and ΔrG'° for the compounds and reactions in the model. [file gb-2009-10-6-r69-S3.zip › Molfiles/cpd00141.mol]

 
  Marvin  12100817482D          

  5  4  0  0  0  0            999 V2000
   14.5596  -11.0519    0.0000 C   0  0  0  0  0  0  0  0  0  0  0  0
   15.2734  -11.4657    0.0000 C   0  0  0  0  0  0  0  0  0  0  0  0
   13.8459  -11.4657    0.0000 O   0  5  0  0  0  0  0  0  0  0  0  0
   14.5596  -10.2278    0.0000 O   0  0  0  0  0  0  0  0  0  0  0  0
   15.9871  -11.0519    0.0000 C   0  0  0  0  0  0  0  0  0  0  0  0
  1  2  1  0  0  0  0
  1  3  1  0  0  0  0
  1  4  2  0  0  0  0
  2  5  1  0  0  0  0
M  CHG  1   3  -1
M  END
