# Supplementary material for: iBsu1103: a new genome-scale metabolic model of Bacillus subtilis based on SEED annotations
Source: Genome Biol. 2009 Jun 25;10(6):R69. doi: 10.1186/gb-2009-10-6-r69 (PMC2718503; doi:10.1186/gb-2009-10-6-r69)
Supplement: Additional data file 3 — These molfiles reflect the structure of the predominant ionic form of the compounds at neutral pH as predicted using the MarvinBeans software [28]. These structures were used with the group contribution method [40-42] to estimate the ΔfG'° and ΔrG'° for the compounds and reactions in the model. [file gb-2009-10-6-r69-S3.zip › Molfiles/cpd00143.mol]

 
  Marvin  12100817482D          

 12 12  0  0  0  0            999 V2000
   12.6870   -9.9420    0.0000 C   0  0  0  0  0  0  0  0  0  0  0  0
   12.6831   -9.1220    0.0000 C   0  0  0  0  0  0  0  0  0  0  0  0
   11.9765  -10.3539    0.0000 C   0  0  0  0  0  0  0  0  0  0  0  0
   13.4086  -10.3539    0.0000 C   0  0  0  0  0  0  0  0  0  0  0  0
   13.3935   -8.7064    0.0000 C   0  0  0  0  0  0  0  0  0  0  0  0
   11.9765  -11.1852    0.0000 C   0  0  0  0  0  0  0  0  0  0  0  0
   13.4086  -11.1852    0.0000 C   0  0  0  0  0  0  0  0  0  0  0  0
   13.3935   -7.8864    0.0000 C   0  0  0  0  0  0  0  0  0  0  0  0
   14.1076   -9.1183    0.0000 O   0  0  0  0  0  0  0  0  0  0  0  0
   12.6870  -11.6046    0.0000 C   0  0  0  0  0  0  0  0  0  0  0  0
   14.1039   -7.4746    0.0000 O   0  5  0  0  0  0  0  0  0  0  0  0
   12.6793   -7.4783    0.0000 O   0  0  0  0  0  0  0  0  0  0  0  0
  1  2  1  0  0  0  0
  1  3  1  0  0  0  0
  1  4  2  0  0  0  0
  2  5  1  0  0  0  0
  3  6  2  0  0  0  0
  4  7  1  0  0  0  0
  5  8  1  0  0  0  0
  5  9  2  0  0  0  0
  6 10  1  0  0  0  0
  8 11  1  0  0  0  0
  8 12  2  0  0  0  0
  7 10  2  0  0  0  0
M  CHG  1  11  -1
M  END
