# Supplementary material for: iBsu1103: a new genome-scale metabolic model of Bacillus subtilis based on SEED annotations
Source: Genome Biol. 2009 Jun 25;10(6):R69. doi: 10.1186/gb-2009-10-6-r69 (PMC2718503; doi:10.1186/gb-2009-10-6-r69)
Supplement: Additional data file 3 — These molfiles reflect the structure of the predominant ionic form of the compounds at neutral pH as predicted using the MarvinBeans software [28]. These structures were used with the group contribution method [40-42] to estimate the ΔfG'° and ΔrG'° for the compounds and reactions in the model. [file gb-2009-10-6-r69-S3.zip › Molfiles/cpd00147.mol]

  Marvin  12100817482D          

 20 22  0  0  1  0            999 V2000
    1.6643    0.6186    0.0000 N   0  0  1  0  0  0  0  0  0  0  0  0
    0.2467    0.6186    0.0000 C   0  0  0  0  0  0  0  0  0  0  0  0
    1.1856   -0.8506    0.0000 C   0  0  2  0  0  0  0  0  0  0  0  0
    1.6643    1.4360    0.0000 C   0  0  0  0  0  0  0  0  0  0  0  0
    0.2467    1.4360    0.0000 C   0  0  0  0  0  0  0  0  0  0  0  0
   -0.4676    0.1952    0.0000 N   0  0  0  0  0  0  0  0  0  0  0  0
    0.5044   -0.3608    0.0000 O   0  0  0  0  0  0  0  0  0  0  0  0
    0.9389   -1.6201    0.0000 C   0  0  1  0  0  0  0  0  0  0  0  0
    0.9536    1.8521    0.0000 N   0  0  0  0  0  0  0  0  0  0  0  0
   -0.4713    1.8521    0.0000 C   0  0  0  0  0  0  0  0  0  0  0  0
   -1.1856    0.6149    0.0000 C   0  0  0  0  0  0  0  0  0  0  0  0
   -0.1620   -0.8321    0.0000 C   0  0  1  0  0  0  0  0  0  0  0  0
    0.1068   -1.6201    0.0000 C   0  0  1  0  0  0  0  0  0  0  0  0
    1.4212   -2.2902    0.0000 O   0  0  0  0  0  0  0  0  0  0  0  0
   -1.1893    1.4360    0.0000 N   0  0  0  0  0  0  0  0  0  0  0  0
   -0.4713    2.6695    0.0000 N   0  0  0  0  0  0  0  0  0  0  0  0
   -0.9426   -0.5891    0.0000 C   0  0  0  0  0  0  0  0  0  0  0  0
   -0.3645   -2.2902    0.0000 O   0  0  0  0  0  0  0  0  0  0  0  0
   -1.4397   -1.2483    0.0000 S   0  0  0  0  0  0  0  0  0  0  0  0
   -2.2350   -1.0310    0.0000 C   0  0  0  0  0  0  0  0  0  0  0  0
  1  2  1  0  0  0  0
  3  1  1  1  0  0  0
  1  4  1  0  0  0  0
  2  5  2  0  0  0  0
  2  6  1  0  0  0  0
  3  7  1  0  0  0  0
  3  8  1  0  0  0  0
  4  9  2  0  0  0  0
  5 10  1  0  0  0  0
  6 11  2  0  0  0  0
  7 12  1  0  0  0  0
  8 13  1  0  0  0  0
  8 14  1  6  0  0  0
 10 15  2  0  0  0  0
 10 16  1  0  0  0  0
 12 17  1  1  0  0  0
 13 18  1  6  0  0  0
 17 19  1  0  0  0  0
 19 20  1  0  0  0  0
  5  9  1  0  0  0  0
 11 15  1  0  0  0  0
 12 13  1  0  0  0  0
M  END
