# Supplementary material for: iBsu1103: a new genome-scale metabolic model of Bacillus subtilis based on SEED annotations
Source: Genome Biol. 2009 Jun 25;10(6):R69. doi: 10.1186/gb-2009-10-6-r69 (PMC2718503; doi:10.1186/gb-2009-10-6-r69)
Supplement: Additional data file 3 — These molfiles reflect the structure of the predominant ionic form of the compounds at neutral pH as predicted using the MarvinBeans software [28]. These structures were used with the group contribution method [40-42] to estimate the ΔfG'° and ΔrG'° for the compounds and reactions in the model. [file gb-2009-10-6-r69-S3.zip › Molfiles/cpd00152.mol]

 
  Marvin  12100817482D          

  9  8  0  0  0  0            999 V2000
   15.7818  -15.6137    0.0000 C   0  0  0  0  0  0  0  0  0  0  0  0
   16.6195  -15.1999    0.0000 N   0  0  0  0  0  0  0  0  0  0  0  0
   15.0682  -15.1999    0.0000 C   0  0  0  0  0  0  0  0  0  0  0  0
   17.2957  -15.6137    0.0000 C   0  0  0  0  0  0  0  0  0  0  0  0
   14.3506  -15.6137    0.0000 C   0  0  0  0  0  0  0  0  0  0  0  0
   18.0094  -15.1999    0.0000 N   0  0  0  0  0  0  0  0  0  0  0  0
   17.2957  -16.4825    0.0000 N   0  3  0  0  0  0  0  0  0  0  0  0
   13.6369  -15.1999    0.0000 C   0  0  0  0  0  0  0  0  0  0  0  0
   12.9194  -15.6137    0.0000 N   0  3  0  0  0  0  0  0  0  0  0  0
  1  2  1  0  0  0  0
  1  3  1  0  0  0  0
  2  4  1  0  0  0  0
  3  5  1  0  0  0  0
  4  6  1  0  0  0  0
  4  7  2  0  0  0  0
  5  8  1  0  0  0  0
  8  9  1  0  0  0  0
M  CHG  2   7   1   9   1
M  END
