# Supplementary material for: iBsu1103: a new genome-scale metabolic model of Bacillus subtilis based on SEED annotations
Source: Genome Biol. 2009 Jun 25;10(6):R69. doi: 10.1186/gb-2009-10-6-r69 (PMC2718503; doi:10.1186/gb-2009-10-6-r69)
Supplement: Additional data file 3 — These molfiles reflect the structure of the predominant ionic form of the compounds at neutral pH as predicted using the MarvinBeans software [28]. These structures were used with the group contribution method [40-42] to estimate the ΔfG'° and ΔrG'° for the compounds and reactions in the model. [file gb-2009-10-6-r69-S3.zip › Molfiles/cpd00154.mol]

 
  Marvin  12100817482D          

 10 10  0  0  1  0            999 V2000
   14.6621  -11.4222    0.0000 C   0  0  2  0  0  0  0  0  0  0  0  0
   15.3782  -11.0125    0.0000 C   0  0  2  0  0  0  0  0  0  0  0  0
   13.9460  -11.0125    0.0000 C   0  0  1  0  0  0  0  0  0  0  0  0
   14.6621  -12.2483    0.0000 O   0  0  0  0  0  0  0  0  0  0  0  0
   15.3782  -10.1898    0.0000 C   0  0  3  0  0  0  0  0  0  0  0  0
   16.0943  -11.4222    0.0000 O   0  0  0  0  0  0  0  0  0  0  0  0
   13.9460  -10.1898    0.0000 C   0  0  0  0  0  0  0  0  0  0  0  0
   13.2334  -11.4222    0.0000 O   0  0  0  0  0  0  0  0  0  0  0  0
   14.6621   -9.7766    0.0000 O   0  0  0  0  0  0  0  0  0  0  0  0
   16.0943   -9.7766    0.0000 O   0  0  0  0  0  0  0  0  0  0  0  0
  1  2  1  0  0  0  0
  1  3  1  0  0  0  0
  1  4  1  1  0  0  0
  2  5  1  0  0  0  0
  2  6  1  6  0  0  0
  3  7  1  0  0  0  0
  3  8  1  6  0  0  0
  5  9  1  0  0  0  0
  5 10  1  4  0  0  0
  7  9  1  0  0  0  0
M  END
