# Supplementary material for: iBsu1103: a new genome-scale metabolic model of Bacillus subtilis based on SEED annotations
Source: Genome Biol. 2009 Jun 25;10(6):R69. doi: 10.1186/gb-2009-10-6-r69 (PMC2718503; doi:10.1186/gb-2009-10-6-r69)
Supplement: Additional data file 3 — These molfiles reflect the structure of the predominant ionic form of the compounds at neutral pH as predicted using the MarvinBeans software [28]. These structures were used with the group contribution method [40-42] to estimate the ΔfG'° and ΔrG'° for the compounds and reactions in the model. [file gb-2009-10-6-r69-S3.zip › Molfiles/cpd00155.mol]

 
  Marvin  08200812362D          

 56 60  0  0  1  0            999 V2000
   12.3910  -11.5456    0.0000 C   0  0  1  0  0  0  0  0  0  0  0  0
   12.6900  -10.7275    0.0000 C   0  0  2  0  0  0  0  0  0  0  0  0
   11.6306  -11.9259    0.0000 O   0  0  0  0  0  0  0  0  0  0  0  0
   12.9391  -12.1409    0.0000 C   0  0  1  0  0  0  0  0  0  0  0  0
   13.5239  -10.5938    0.0000 O   0  0  0  0  0  0  0  0  0  0  0  0
   12.0257   -9.8861    0.0000 C   0  0  0  0  0  0  0  0  0  0  0  0
   10.8518  -11.6611    0.0000 C   0  0  1  0  0  0  0  0  0  0  0  0
   13.7257  -12.0046    0.0000 C   0  0  2  0  0  0  0  0  0  0  0  0
   12.6795  -12.9302    0.0000 O   0  0  0  0  0  0  0  0  0  0  0  0
   14.0300  -11.2546    0.0000 C   0  0  1  0  0  0  0  0  0  0  0  0
   12.6002   -9.2996    0.0000 O   0  0  0  0  0  0  0  0  0  0  0  0
   10.5476  -10.8979    0.0000 O   0  0  0  0  0  0  0  0  0  0  0  0
   10.3247  -12.3245    0.0000 C   0  0  1  0  0  0  0  0  0  0  0  0
   14.2450  -12.6444    0.0000 O   0  0  0  0  0  0  0  0  0  0  0  0
   14.8691  -11.3647    0.0000 O   0  0  0  0  0  0  0  0  0  0  0  0
   12.0653   -8.6729    0.0000 C   0  0  1  0  0  0  0  0  0  0  0  0
    9.7190  -10.7931    0.0000 C   0  0  1  0  0  0  0  0  0  0  0  0
    9.5249  -12.2143    0.0000 C   0  0  2  0  0  0  0  0  0  0  0  0
   10.7143  -12.9273    0.0000 O   0  0  0  0  0  0  0  0  0  0  0  0
   15.5115  -10.8534    0.0000 C   0  0  2  0  0  0  0  0  0  0  0  0
   12.3406   -7.8993    0.0000 O   0  0  0  0  0  0  0  0  0  0  0  0
   11.2550   -8.8250    0.0000 C   0  0  1  0  0  0  0  0  0  0  0  0
    9.2076  -11.4591    0.0000 C   0  0  2  0  0  0  0  0  0  0  0  0
    9.2304  -10.2059    0.0000 C   0  0  0  0  0  0  0  0  0  0  0  0
    9.0189  -12.8725    0.0000 O   0  0  0  0  0  0  0  0  0  0  0  0
   15.5561  -10.0274    0.0000 C   0  0  2  0  0  0  0  0  0  0  0  0
   16.2222  -11.2809    0.0000 C   0  0  1  0  0  0  0  0  0  0  0  0
   11.8057   -7.2726    0.0000 C   0  0  1  0  0  0  0  0  0  0  0  0
   10.7201   -8.2034    0.0000 C   0  0  2  0  0  0  0  0  0  0  0  0
   10.9928   -9.5288    0.0000 O   0  0  0  0  0  0  0  0  0  0  0  0
    8.3920  -11.3673    0.0000 O   0  0  0  0  0  0  0  0  0  0  0  0
    9.4941   -9.7013    0.0000 O   0  0  0  0  0  0  0  0  0  0  0  0
   16.2956   -9.6419    0.0000 O   0  0  0  0  0  0  0  0  0  0  0  0
   14.8487   -9.4365    0.0000 C   0  0  0  0  0  0  0  0  0  0  0  0
   16.9302  -10.9137    0.0000 C   0  0  2  0  0  0  0  0  0  0  0  0
   16.1907  -12.1121    0.0000 O   0  0  0  0  0  0  0  0  0  0  0  0
   10.9928   -7.4246    0.0000 C   0  0  2  0  0  0  0  0  0  0  0  0
   12.2293   -6.3565    0.0000 C   0  0  0  0  0  0  0  0  0  0  0  0
    9.9125   -8.3712    0.0000 O   0  0  0  0  0  0  0  0  0  0  0  0
   16.9826  -10.0877    0.0000 C   0  0  1  0  0  0  0  0  0  0  0  0
   15.1030   -8.7687    0.0000 O   0  0  0  0  0  0  0  0  0  0  0  0
   17.6146  -11.3673    0.0000 O   0  0  0  0  0  0  0  0  0  0  0  0
   10.4290   -6.7979    0.0000 O   0  0  0  0  0  0  0  0  0  0  0  0
   11.7272   -5.8702    0.0000 O   0  0  0  0  0  0  0  0  0  0  0  0
   17.6860   -9.7153    0.0000 O   0  0  0  0  0  0  0  0  0  0  0  0
   18.3284   -9.2040    0.0000 C   0  0  2  0  0  0  0  0  0  0  0  0
   18.3730   -8.3780    0.0000 C   0  0  2  0  0  0  0  0  0  0  0  0
   19.0391   -9.6315    0.0000 C   0  0  1  0  0  0  0  0  0  0  0  0
   19.1125   -7.9925    0.0000 O   0  0  0  0  0  0  0  0  0  0  0  0
   17.6656   -7.7871    0.0000 C   0  0  0  0  0  0  0  0  0  0  0  0
   19.7471   -9.2643    0.0000 C   0  0  2  0  0  0  0  0  0  0  0  0
   19.0076  -10.4627    0.0000 O   0  0  0  0  0  0  0  0  0  0  0  0
   19.7995   -8.4383    0.0000 C   0  0  1  0  0  0  0  0  0  0  0  0
   17.9199   -7.1193    0.0000 O   0  0  0  0  0  0  0  0  0  0  0  0
   20.4315   -9.7179    0.0000 O   0  0  0  0  0  0  0  0  0  0  0  0
   20.5029   -8.0659    0.0000 O   0  0  0  0  0  0  0  0  0  0  0  0
  1  2  1  0  0  0  0
  1  3  1  6  0  0  0
  1  4  1  0  0  0  0
  2  5  1  0  0  0  0
  2  6  1  1  0  0  0
  7  3  1  6  0  0  0
  4  8  1  0  0  0  0
  4  9  1  1  0  0  0
  5 10  1  0  0  0  0
  6 11  1  0  0  0  0
  7 12  1  0  0  0  0
  7 13  1  0  0  0  0
  8 14  1  6  0  0  0
 10 15  1  6  0  0  0
 16 11  1  6  0  0  0
 12 17  1  0  0  0  0
 13 18  1  0  0  0  0
 13 19  1  6  0  0  0
 20 15  1  6  0  0  0
 16 21  1  0  0  0  0
 16 22  1  0  0  0  0
 17 23  1  0  0  0  0
 17 24  1  1  0  0  0
 18 25  1  1  0  0  0
 20 26  1  0  0  0  0
 20 27  1  0  0  0  0
 21 28  1  0  0  0  0
 22 29  1  0  0  0  0
 22 30  1  6  0  0  0
 23 31  1  6  0  0  0
 24 32  1  0  0  0  0
 26 33  1  0  0  0  0
 26 34  1  1  0  0  0
 27 35  1  0  0  0  0
 27 36  1  1  0  0  0
 28 37  1  0  0  0  0
 28 38  1  1  0  0  0
 29 39  1  1  0  0  0
 33 40  1  0  0  0  0
 34 41  1  0  0  0  0
 35 42  1  6  0  0  0
 37 43  1  6  0  0  0
 38 44  1  0  0  0  0
 40 45  1  6  0  0  0
  8 10  1  0  0  0  0
 18 23  1  0  0  0  0
 29 37  1  0  0  0  0
 35 40  1  0  0  0  0
 46 45  1  6  0  0  0
 46 47  1  0  0  0  0
 46 48  1  0  0  0  0
 47 49  1  0  0  0  0
 47 50  1  1  0  0  0
 48 51  1  0  0  0  0
 48 52  1  1  0  0  0
 49 53  1  0  0  0  0
 50 54  1  0  0  0  0
 51 55  1  6  0  0  0
 51 53  1  0  0  0  0
 53 56  1  6  0  0  0
M  END
