# Supplementary material for: iBsu1103: a new genome-scale metabolic model of Bacillus subtilis based on SEED annotations
Source: Genome Biol. 2009 Jun 25;10(6):R69. doi: 10.1186/gb-2009-10-6-r69 (PMC2718503; doi:10.1186/gb-2009-10-6-r69)
Supplement: Additional data file 3 — These molfiles reflect the structure of the predominant ionic form of the compounds at neutral pH as predicted using the MarvinBeans software [28]. These structures were used with the group contribution method [40-42] to estimate the ΔfG'° and ΔrG'° for the compounds and reactions in the model. [file gb-2009-10-6-r69-S3.zip › Molfiles/cpd00156.mol]

 
  Marvin  12100817482D          

  8  7  0  0  1  0            999 V2000
   14.6656  -11.2582    0.0000 C   0  0  1  0  0  0  0  0  0  0  0  0
   15.3836  -10.8475    0.0000 C   0  0  0  0  0  0  0  0  0  0  0  0
   13.9476  -10.8372    0.0000 C   0  0  0  0  0  0  0  0  0  0  0  0
   14.6622  -12.0867    0.0000 N   0  3  0  0  0  0  0  0  0  0  0  0
   16.0948  -11.2651    0.0000 C   0  0  0  0  0  0  0  0  0  0  0  0
   15.3871  -10.0225    0.0000 C   0  0  0  0  0  0  0  0  0  0  0  0
   13.2330  -11.2479    0.0000 O   0  5  0  0  0  0  0  0  0  0  0  0
   13.9510  -10.0155    0.0000 O   0  0  0  0  0  0  0  0  0  0  0  0
  1  2  1  0  0  0  0
  1  3  1  0  0  0  0
  1  4  1  6  0  0  0
  2  5  1  0  0  0  0
  2  6  1  0  0  0  0
  3  7  1  0  0  0  0
  3  8  2  0  0  0  0
M  CHG  2   4   1   7  -1
M  END
