# Supplementary material for: iBsu1103: a new genome-scale metabolic model of Bacillus subtilis based on SEED annotations
Source: Genome Biol. 2009 Jun 25;10(6):R69. doi: 10.1186/gb-2009-10-6-r69 (PMC2718503; doi:10.1186/gb-2009-10-6-r69)
Supplement: Additional data file 3 — These molfiles reflect the structure of the predominant ionic form of the compounds at neutral pH as predicted using the MarvinBeans software [28]. These structures were used with the group contribution method [40-42] to estimate the ΔfG'° and ΔrG'° for the compounds and reactions in the model. [file gb-2009-10-6-r69-S3.zip › Molfiles/cpd00158.mol]

  Marvin  12100817482D          

 23 24  0  0  1  0            999 V2000
    0.8972    0.5294    0.0000 C   0  0  1  0  0  0  0  0  0  0  0  0
    0.8972    1.3544    0.0000 C   0  0  2  0  0  0  0  0  0  0  0  0
    0.1822    0.1203    0.0000 O   0  0  0  0  0  0  0  0  0  0  0  0
    1.6053    0.1203    0.0000 C   0  0  1  0  0  0  0  0  0  0  0  0
    1.6053    1.7704    0.0000 O   0  0  0  0  0  0  0  0  0  0  0  0
    0.1822    1.7704    0.0000 C   0  0  0  0  0  0  0  0  0  0  0  0
   -0.5362   -0.2957    0.0000 C   0  0  2  0  0  0  0  0  0  0  0  0
    2.3238    0.5294    0.0000 C   0  0  2  0  0  0  0  0  0  0  0  0
    1.6053   -0.7047    0.0000 O   0  0  0  0  0  0  0  0  0  0  0  0
    2.3238    1.3544    0.0000 C   0  0  3  0  0  0  0  0  0  0  0  0
   -0.4469    1.2341    0.0000 O   0  0  0  0  0  0  0  0  0  0  0  0
   -1.2547    0.1168    0.0000 O   0  0  0  0  0  0  0  0  0  0  0  0
   -0.5362   -1.1206    0.0000 C   0  0  1  0  0  0  0  0  0  0  0  0
    3.0354    0.1203    0.0000 O   0  0  0  0  0  0  0  0  0  0  0  0
    3.0354    1.7704    0.0000 O   0  0  0  0  0  0  0  0  0  0  0  0
   -1.9663   -0.2991    0.0000 C   0  0  1  0  0  0  0  0  0  0  0  0
   -1.2547   -1.5332    0.0000 C   0  0  2  0  0  0  0  0  0  0  0  0
    0.1787   -1.5332    0.0000 O   0  0  0  0  0  0  0  0  0  0  0  0
   -1.9663   -1.1206    0.0000 C   0  0  2  0  0  0  0  0  0  0  0  0
   -2.6779    0.1168    0.0000 C   0  0  0  0  0  0  0  0  0  0  0  0
   -1.2513   -2.3582    0.0000 O   0  0  0  0  0  0  0  0  0  0  0  0
   -2.6779   -1.5332    0.0000 O   0  0  0  0  0  0  0  0  0  0  0  0
   -3.3070   -0.4159    0.0000 O   0  0  0  0  0  0  0  0  0  0  0  0
  1  2  1  0  0  0  0
  1  3  1  6  0  0  0
  1  4  1  0  0  0  0
  2  5  1  0  0  0  0
  2  6  1  1  0  0  0
  7  3  1  1  0  0  0
  4  8  1  0  0  0  0
  4  9  1  1  0  0  0
  5 10  1  0  0  0  0
  6 11  1  0  0  0  0
  7 12  1  0  0  0  0
  7 13  1  0  0  0  0
  8 14  1  6  0  0  0
 10 15  1  4  0  0  0
 12 16  1  0  0  0  0
 13 17  1  0  0  0  0
 13 18  1  6  0  0  0
 16 19  1  0  0  0  0
 16 20  1  1  0  0  0
 17 21  1  1  0  0  0
 19 22  1  6  0  0  0
 20 23  1  0  0  0  0
  8 10  1  0  0  0  0
 17 19  1  0  0  0  0
M  END
