# Supplementary material for: iBsu1103: a new genome-scale metabolic model of Bacillus subtilis based on SEED annotations
Source: Genome Biol. 2009 Jun 25;10(6):R69. doi: 10.1186/gb-2009-10-6-r69 (PMC2718503; doi:10.1186/gb-2009-10-6-r69)
Supplement: Additional data file 3 — These molfiles reflect the structure of the predominant ionic form of the compounds at neutral pH as predicted using the MarvinBeans software [28]. These structures were used with the group contribution method [40-42] to estimate the ΔfG'° and ΔrG'° for the compounds and reactions in the model. [file gb-2009-10-6-r69-S3.zip › Molfiles/cpd00161.mol]

 
  Marvin  12100817482D          

  8  7  0  0  1  0            999 V2000
   13.2824  -10.7661    0.0000 O   0  5  0  0  0  0  0  0  0  0  0  0
   13.9968  -10.3536    0.0000 C   0  0  0  0  0  0  0  0  0  0  0  0
   14.7113  -10.7661    0.0000 C   0  0  2  0  0  0  0  0  0  0  0  0
   15.4258  -10.3536    0.0000 C   0  0  1  0  0  0  0  0  0  0  0  0
   16.1402  -10.7661    0.0000 C   0  0  0  0  0  0  0  0  0  0  0  0
   13.9968   -9.5287    0.0000 O   0  0  0  0  0  0  0  0  0  0  0  0
   14.7113  -11.5910    0.0000 N   0  3  0  0  0  0  0  0  0  0  0  0
   15.4258   -9.5285    0.0000 O   0  0  0  0  0  0  0  0  0  0  0  0
  1  2  1  0  0  0  0
  2  3  1  0  0  0  0
  3  4  1  0  0  0  0
  4  5  1  0  0  0  0
  2  6  2  0  0  0  0
  3  7  1  6  0  0  0
  4  8  1  6  0  0  0
M  CHG  2   1  -1   7   1
M  END
