# Supplementary material for: iBsu1103: a new genome-scale metabolic model of Bacillus subtilis based on SEED annotations
Source: Genome Biol. 2009 Jun 25;10(6):R69. doi: 10.1186/gb-2009-10-6-r69 (PMC2718503; doi:10.1186/gb-2009-10-6-r69)
Supplement: Additional data file 3 — These molfiles reflect the structure of the predominant ionic form of the compounds at neutral pH as predicted using the MarvinBeans software [28]. These structures were used with the group contribution method [40-42] to estimate the ΔfG'° and ΔrG'° for the compounds and reactions in the model. [file gb-2009-10-6-r69-S3.zip › Molfiles/cpd00164.mol]

 
  Marvin  12100817482D          

 13 13  0  0  1  0            999 V2000
   14.7474  -10.8327    0.0000 C   0  0  2  0  0  0  0  0  0  0  0  0
   14.7474  -11.6577    0.0000 C   0  0  2  0  0  0  0  0  0  0  0  0
   15.4555  -10.4168    0.0000 O   0  0  0  0  0  0  0  0  0  0  0  0
   14.0324  -10.4580    0.0000 C   0  0  0  0  0  0  0  0  0  0  0  0
   15.4555  -12.0668    0.0000 C   0  0  1  0  0  0  0  0  0  0  0  0
   14.0324  -12.0668    0.0000 O   0  0  0  0  0  0  0  0  0  0  0  0
   16.1740  -10.8327    0.0000 C   0  0  3  0  0  0  0  0  0  0  0  0
   13.4034  -10.9943    0.0000 O   0  5  0  0  0  0  0  0  0  0  0  0
   14.0255   -9.5987    0.0000 O   0  0  0  0  0  0  0  0  0  0  0  0
   16.1740  -11.6577    0.0000 C   0  0  2  0  0  0  0  0  0  0  0  0
   15.4555  -12.8918    0.0000 O   0  0  0  0  0  0  0  0  0  0  0  0
   16.8855  -10.4168    0.0000 O   0  0  0  0  0  0  0  0  0  0  0  0
   16.8855  -12.0668    0.0000 O   0  0  0  0  0  0  0  0  0  0  0  0
  1  2  1  0  0  0  0
  1  3  1  0  0  0  0
  1  4  1  1  0  0  0
  2  5  1  0  0  0  0
  2  6  1  6  0  0  0
  3  7  1  0  0  0  0
  4  8  1  0  0  0  0
  4  9  2  0  0  0  0
  5 10  1  0  0  0  0
  5 11  1  1  0  0  0
  7 12  1  4  0  0  0
 10 13  1  6  0  0  0
  7 10  1  0  0  0  0
M  CHG  1   8  -1
M  END
