# Supplementary material for: iBsu1103: a new genome-scale metabolic model of Bacillus subtilis based on SEED annotations
Source: Genome Biol. 2009 Jun 25;10(6):R69. doi: 10.1186/gb-2009-10-6-r69 (PMC2718503; doi:10.1186/gb-2009-10-6-r69)
Supplement: Additional data file 3 — These molfiles reflect the structure of the predominant ionic form of the compounds at neutral pH as predicted using the MarvinBeans software [28]. These structures were used with the group contribution method [40-42] to estimate the ΔfG'° and ΔrG'° for the compounds and reactions in the model. [file gb-2009-10-6-r69-S3.zip › Molfiles/cpd00171.mol]

  Marvin  12100817482D          

 14 13  0  0  1  0            999 V2000
   11.2099   -7.7506    0.0000 C   0  0  2  0  0  0  0  0  0  0  0  0
   11.9254   -8.1620    0.0000 C   0  0  1  0  0  0  0  0  0  0  0  0
   10.4983   -8.1620    0.0000 C   0  0  0  0  0  0  0  0  0  0  0  0
   11.2099   -6.9271    0.0000 O   0  0  0  0  0  0  0  0  0  0  0  0
   12.6405   -7.7506    0.0000 C   0  0  0  0  0  0  0  0  0  0  0  0
   11.9254   -8.9855    0.0000 O   0  0  0  0  0  0  0  0  0  0  0  0
    9.7792   -7.7506    0.0000 C   0  0  0  0  0  0  0  0  0  0  0  0
   10.4983   -8.9855    0.0000 O   0  0  0  0  0  0  0  0  0  0  0  0
   13.3561   -8.1620    0.0000 O   0  0  0  0  0  0  0  0  0  0  0  0
    9.0676   -8.1620    0.0000 O   0  0  0  0  0  0  0  0  0  0  0  0
   14.1797   -8.1585    0.0000 P   0  0  0  0  0  0  0  0  0  0  0  0
   15.0066   -8.1585    0.0000 O   0  5  0  0  0  0  0  0  0  0  0  0
   14.1797   -7.3317    0.0000 O   0  5  0  0  0  0  0  0  0  0  0  0
   14.1797   -8.9821    0.0000 O   0  0  0  0  0  0  0  0  0  0  0  0
  1  2  1  0  0  0  0
  1  3  1  0  0  0  0
  1  4  1  6  0  0  0
  2  5  1  0  0  0  0
  2  6  1  1  0  0  0
  3  7  1  0  0  0  0
  3  8  2  0  0  0  0
  5  9  1  0  0  0  0
  7 10  1  0  0  0  0
  9 11  1  0  0  0  0
 11 12  1  0  0  0  0
 11 13  1  0  0  0  0
 11 14  2  0  0  0  0
M  CHG  2  12  -1  13  -1
M  END
