# Supplementary material for: iBsu1103: a new genome-scale metabolic model of Bacillus subtilis based on SEED annotations
Source: Genome Biol. 2009 Jun 25;10(6):R69. doi: 10.1186/gb-2009-10-6-r69 (PMC2718503; doi:10.1186/gb-2009-10-6-r69)
Supplement: Additional data file 3 — These molfiles reflect the structure of the predominant ionic form of the compounds at neutral pH as predicted using the MarvinBeans software [28]. These structures were used with the group contribution method [40-42] to estimate the ΔfG'° and ΔrG'° for the compounds and reactions in the model. [file gb-2009-10-6-r69-S3.zip › Molfiles/cpd00175.mol]

 
  Marvin  12100817482D          

 39 41  0  0  1  0            999 V2000
   19.7828  -15.5781    0.0000 C   0  0  0  0  0  0  0  0  0  0  0  0
   20.0079  -14.2907    0.0000 N   0  0  0  0  0  0  0  0  0  0  0  0
   19.1876  -15.1421    0.0000 O   0  0  0  0  0  0  0  0  0  0  0  0
   19.5649  -16.2564    0.0000 C   0  0  1  0  0  0  0  0  0  0  0  0
   19.3814  -13.9274    0.0000 C   0  0  0  0  0  0  0  0  0  0  0  0
   20.6342  -13.9170    0.0000 C   0  0  0  0  0  0  0  0  0  0  0  0
   18.5993  -15.5643    0.0000 C   0  0  1  0  0  0  0  0  0  0  0  0
   18.8311  -16.2564    0.0000 C   0  0  1  0  0  0  0  0  0  0  0  0
   19.9974  -16.8378    0.0000 O   0  0  0  0  0  0  0  0  0  0  0  0
   19.3780  -13.1972    0.0000 N   0  0  0  0  0  0  0  0  0  0  0  0
   18.7585  -14.2907    0.0000 O   0  0  0  0  0  0  0  0  0  0  0  0
   20.6307  -13.1868    0.0000 C   0  0  0  0  0  0  0  0  0  0  0  0
   17.9211  -15.3463    0.0000 C   0  0  0  0  0  0  0  0  0  0  0  0
   18.4124  -16.8448    0.0000 O   0  0  0  0  0  0  0  0  0  0  0  0
   19.9974  -12.8304    0.0000 C   0  0  0  0  0  0  0  0  0  0  0  0
   17.4850  -15.9277    0.0000 O   0  0  0  0  0  0  0  0  0  0  0  0
   20.0390  -12.1036    0.0000 O   0  0  0  0  0  0  0  0  0  0  0  0
   16.3567  -15.9242    0.0000 P   0  0  0  0  0  0  0  0  0  0  0  0
   15.2805  -15.9553    0.0000 O   0  0  0  0  0  0  0  0  0  0  0  0
   16.3498  -15.0798    0.0000 O   0  5  0  0  0  0  0  0  0  0  0  0
   16.3498  -16.8517    0.0000 O   0  0  0  0  0  0  0  0  0  0  0  0
   14.2527  -15.9588    0.0000 P   0  0  0  0  0  0  0  0  0  0  0  0
   13.3633  -15.9588    0.0000 O   0  0  0  0  0  0  0  0  0  0  0  0
   14.2458  -15.1179    0.0000 O   0  5  0  0  0  0  0  0  0  0  0  0
   14.2527  -16.9070    0.0000 O   0  0  0  0  0  0  0  0  0  0  0  0
   12.6400  -16.3741    0.0000 C   0  0  2  0  0  0  0  0  0  0  0  0
   12.6400  -17.2047    0.0000 C   0  0  1  0  0  0  0  0  0  0  0  0
   11.9132  -15.9588    0.0000 O   0  0  0  0  0  0  0  0  0  0  0  0
   11.9132  -17.6234    0.0000 C   0  0  2  0  0  0  0  0  0  0  0  0
   13.6609  -17.9522    0.0000 N   0  0  0  0  0  0  0  0  0  0  0  0
   11.1968  -16.3741    0.0000 C   0  0  1  0  0  0  0  0  0  0  0  0
   11.1968  -17.2047    0.0000 C   0  0  2  0  0  0  0  0  0  0  0  0
   11.9132  -18.4470    0.0000 O   0  0  0  0  0  0  0  0  0  0  0  0
   14.2631  -18.4193    0.0000 C   0  0  0  0  0  0  0  0  0  0  0  0
   10.4840  -15.9588    0.0000 C   0  0  0  0  0  0  0  0  0  0  0  0
   10.4840  -17.6234    0.0000 O   0  0  0  0  0  0  0  0  0  0  0  0
   15.0348  -18.1010    0.0000 C   0  0  0  0  0  0  0  0  0  0  0  0
   14.2527  -19.1600    0.0000 O   0  0  0  0  0  0  0  0  0  0  0  0
    9.8472  -16.4952    0.0000 O   0  0  0  0  0  0  0  0  0  0  0  0
  1  2  1  0  0  0  0
  1  3  1  0  0  0  0
  1  4  1  0  0  0  0
  2  5  1  0  0  0  0
  2  6  1  0  0  0  0
  3  7  1  0  0  0  0
  4  8  1  0  0  0  0
  4  9  1  6  0  0  0
  5 10  1  0  0  0  0
  5 11  2  0  0  0  0
  6 12  2  0  0  0  0
  7 13  1  1  0  0  0
  8 14  1  6  0  0  0
 10 15  1  0  0  0  0
 13 16  1  0  0  0  0
 15 17  2  0  0  0  0
 16 18  1  0  0  0  0
 18 19  1  0  0  0  0
 18 20  1  0  0  0  0
 18 21  2  0  0  0  0
 19 22  1  0  0  0  0
 22 23  1  0  0  0  0
 22 24  1  0  0  0  0
 22 25  2  0  0  0  0
 26 23  1  6  0  0  0
 26 27  1  0  0  0  0
 26 28  1  0  0  0  0
 27 29  1  0  0  0  0
 27 30  1  6  0  0  0
 28 31  1  0  0  0  0
 29 32  1  0  0  0  0
 29 33  1  1  0  0  0
 30 34  1  0  0  0  0
 31 35  1  1  0  0  0
 32 36  1  1  0  0  0
 34 37  1  0  0  0  0
 34 38  2  0  0  0  0
 35 39  1  0  0  0  0
  7  8  1  0  0  0  0
 12 15  1  0  0  0  0
 31 32  1  0  0  0  0
M  CHG  2  20  -1  24  -1
M  END
