# Supplementary material for: iBsu1103: a new genome-scale metabolic model of Bacillus subtilis based on SEED annotations
Source: Genome Biol. 2009 Jun 25;10(6):R69. doi: 10.1186/gb-2009-10-6-r69 (PMC2718503; doi:10.1186/gb-2009-10-6-r69)
Supplement: Additional data file 3 — These molfiles reflect the structure of the predominant ionic form of the compounds at neutral pH as predicted using the MarvinBeans software [28]. These structures were used with the group contribution method [40-42] to estimate the ΔfG'° and ΔrG'° for the compounds and reactions in the model. [file gb-2009-10-6-r69-S3.zip › Molfiles/cpd00176.mol]

  Marvin  12100817482D          

 12 11  0  0  0  0            999 V2000
    9.5946  -15.4136    0.0000 O   0  0  0  0  0  0  0  0  0  0  0  0
   10.3063  -15.0067    0.0000 C   0  0  0  0  0  0  0  0  0  0  0  0
   10.3063  -14.1817    0.0000 C   0  0  0  0  0  0  0  0  0  0  0  0
   10.3063  -13.3601    0.0000 C   0  0  0  0  0  0  0  0  0  0  0  0
   11.1314  -14.1817    0.0000 O   0  0  0  0  0  0  0  0  0  0  0  0
    9.9491  -12.5351    0.0000 C   0  0  0  0  0  0  0  0  0  0  0  0
   11.1314  -13.3601    0.0000 O   0  0  0  0  0  0  0  0  0  0  0  0
   10.3063  -11.7177    0.0000 C   0  0  0  0  0  0  0  0  0  0  0  0
   10.3063  -10.8927    0.0000 C   0  0  0  0  0  0  0  0  0  0  0  0
   11.1314  -11.7177    0.0000 O   0  0  0  0  0  0  0  0  0  0  0  0
   11.0180  -10.4823    0.0000 O   0  5  0  0  0  0  0  0  0  0  0  0
    9.5946  -10.4823    0.0000 O   0  0  0  0  0  0  0  0  0  0  0  0
  1  2  1  0  0  0  0
  2  3  1  0  0  0  0
  3  4  1  0  0  0  0
  3  5  1  0  0  0  0
  4  6  1  0  0  0  0
  4  7  1  0  0  0  0
  6  8  1  0  0  0  0
  8  9  1  0  0  0  0
  8 10  2  0  0  0  0
  9 11  1  0  0  0  0
  9 12  2  0  0  0  0
M  CHG  1  11  -1
M  END
