# Supplementary material for: iBsu1103: a new genome-scale metabolic model of Bacillus subtilis based on SEED annotations
Source: Genome Biol. 2009 Jun 25;10(6):R69. doi: 10.1186/gb-2009-10-6-r69 (PMC2718503; doi:10.1186/gb-2009-10-6-r69)
Supplement: Additional data file 3 — These molfiles reflect the structure of the predominant ionic form of the compounds at neutral pH as predicted using the MarvinBeans software [28]. These structures were used with the group contribution method [40-42] to estimate the ΔfG'° and ΔrG'° for the compounds and reactions in the model. [file gb-2009-10-6-r69-S3.zip › Molfiles/cpd00177.mol]

  Marvin  12100817482D          

 26 28  0  0  1  0            999 V2000
    1.7681    0.4307    0.0000 N   0  0  2  0  0  0  0  0  0  0  0  0
    2.3968   -0.0070    0.0000 C   0  0  0  0  0  0  0  0  0  0  0  0
    1.0039    0.1841    0.0000 C   0  0  2  0  0  0  0  0  0  0  0  0
    2.0529    1.2609    0.0000 C   0  0  0  0  0  0  0  0  0  0  0  0
    3.1298    0.5315    0.0000 C   0  0  0  0  0  0  0  0  0  0  0  0
    2.4767   -0.8510    0.0000 N   0  0  0  0  0  0  0  0  0  0  0  0
    0.3265    0.6878    0.0000 O   0  0  0  0  0  0  0  0  0  0  0  0
    0.7433   -0.5593    0.0000 C   0  0  0  0  0  0  0  0  0  0  0  0
    2.9144    1.2575    0.0000 N   0  0  0  0  0  0  0  0  0  0  0  0
    3.8766    0.2049    0.0000 C   0  0  0  0  0  0  0  0  0  0  0  0
    3.2653   -1.2019    0.0000 C   0  0  0  0  0  0  0  0  0  0  0  0
   -0.3334    0.2188    0.0000 C   0  0  1  0  0  0  0  0  0  0  0  0
   -0.0765   -0.5593    0.0000 C   0  0  1  0  0  0  0  0  0  0  0  0
    3.9738   -0.6774    0.0000 N   0  0  0  0  0  0  0  0  0  0  0  0
    4.5366    0.6948    0.0000 N   0  0  0  0  0  0  0  0  0  0  0  0
   -1.1185    0.4725    0.0000 C   0  0  0  0  0  0  0  0  0  0  0  0
   -0.3439   -1.3478    0.0000 O   0  0  0  0  0  0  0  0  0  0  0  0
   -1.7368   -0.0834    0.0000 O   0  0  0  0  0  0  0  0  0  0  0  0
   -2.5671   -0.0834    0.0000 P   0  0  0  0  0  0  0  0  0  0  0  0
   -3.3972   -0.0834    0.0000 O   0  0  0  0  0  0  0  0  0  0  0  0
   -2.5705   -0.9136    0.0000 O   0  5  0  0  0  0  0  0  0  0  0  0
   -2.5705    0.7469    0.0000 O   0  0  0  0  0  0  0  0  0  0  0  0
   -4.2275   -0.0799    0.0000 P   0  0  0  0  0  0  0  0  0  0  0  0
   -4.2343   -0.9101    0.0000 O   0  5  0  0  0  0  0  0  0  0  0  0
   -5.0611   -0.0799    0.0000 O   0  5  0  0  0  0  0  0  0  0  0  0
   -4.2343    0.7503    0.0000 O   0  0  0  0  0  0  0  0  0  0  0  0
  1  2  1  0  0  0  0
  3  1  1  1  0  0  0
  1  4  1  0  0  0  0
  2  5  2  0  0  0  0
  2  6  1  0  0  0  0
  3  7  1  0  0  0  0
  3  8  1  0  0  0  0
  4  9  2  0  0  0  0
  5 10  1  0  0  0  0
  6 11  2  0  0  0  0
  7 12  1  0  0  0  0
  8 13  1  0  0  0  0
 10 14  2  0  0  0  0
 10 15  1  0  0  0  0
 12 16  1  1  0  0  0
 13 17  1  6  0  0  0
 16 18  1  0  0  0  0
 18 19  1  0  0  0  0
 19 20  1  0  0  0  0
 19 21  1  0  0  0  0
 19 22  2  0  0  0  0
 20 23  1  0  0  0  0
 23 24  1  0  0  0  0
 23 25  1  0  0  0  0
 23 26  2  0  0  0  0
  5  9  1  0  0  0  0
 11 14  1  0  0  0  0
 12 13  1  0  0  0  0
M  CHG  3  21  -1  24  -1  25  -1
M  END
