# Supplementary material for: iBsu1103: a new genome-scale metabolic model of Bacillus subtilis based on SEED annotations
Source: Genome Biol. 2009 Jun 25;10(6):R69. doi: 10.1186/gb-2009-10-6-r69 (PMC2718503; doi:10.1186/gb-2009-10-6-r69)
Supplement: Additional data file 3 — These molfiles reflect the structure of the predominant ionic form of the compounds at neutral pH as predicted using the MarvinBeans software [28]. These structures were used with the group contribution method [40-42] to estimate the ΔfG'° and ΔrG'° for the compounds and reactions in the model. [file gb-2009-10-6-r69-S3.zip › Molfiles/cpd00184.mol]

  Marvin  12100817482D          

 17 18  0  0  1  0            999 V2000
   -0.3657   -0.1346    0.0000 C   0  0  2  0  0  0  0  0  0  0  0  0
    0.4244    0.1173    0.0000 N   0  0  1  0  0  0  0  0  0  0  0  0
   -1.0421    0.3796    0.0000 O   0  0  0  0  0  0  0  0  0  0  0  0
   -0.6107   -0.9006    0.0000 C   0  0  0  0  0  0  0  0  0  0  0  0
    1.0214   -0.4417    0.0000 C   0  0  0  0  0  0  0  0  0  0  0  0
    0.6107    0.9178    0.0000 C   0  0  0  0  0  0  0  0  0  0  0  0
   -1.7080   -0.1173    0.0000 C   0  0  1  0  0  0  0  0  0  0  0  0
   -1.4493   -0.9006    0.0000 C   0  0  1  0  0  0  0  0  0  0  0  0
    1.8150   -0.2070    0.0000 N   0  0  0  0  0  0  0  0  0  0  0  0
    0.8385   -1.2525    0.0000 O   0  0  0  0  0  0  0  0  0  0  0  0
    1.4009    1.1629    0.0000 C   0  0  0  0  0  0  0  0  0  0  0  0
   -2.4948    0.1311    0.0000 C   0  0  0  0  0  0  0  0  0  0  0  0
   -1.7046   -1.7080    0.0000 O   0  0  0  0  0  0  0  0  0  0  0  0
    1.9944    0.5901    0.0000 C   0  0  0  0  0  0  0  0  0  0  0  0
    1.5873    1.9634    0.0000 C   0  0  0  0  0  0  0  0  0  0  0  0
   -3.1055   -0.4244    0.0000 O   0  0  0  0  0  0  0  0  0  0  0  0
    2.7847    0.8282    0.0000 O   0  0  0  0  0  0  0  0  0  0  0  0
  1  2  1  1  0  0  0
  1  3  1  0  0  0  0
  1  4  1  0  0  0  0
  2  5  1  0  0  0  0
  2  6  1  0  0  0  0
  3  7  1  0  0  0  0
  4  8  1  0  0  0  0
  5  9  1  0  0  0  0
  5 10  2  0  0  0  0
  6 11  2  0  0  0  0
  7 12  1  1  0  0  0
  8 13  1  6  0  0  0
  9 14  1  0  0  0  0
 11 15  1  0  0  0  0
 12 16  1  0  0  0  0
 14 17  2  0  0  0  0
  7  8  1  0  0  0  0
 11 14  1  0  0  0  0
M  END
