# Supplementary material for: iBsu1103: a new genome-scale metabolic model of Bacillus subtilis based on SEED annotations
Source: Genome Biol. 2009 Jun 25;10(6):R69. doi: 10.1186/gb-2009-10-6-r69 (PMC2718503; doi:10.1186/gb-2009-10-6-r69)
Supplement: Additional data file 3 — These molfiles reflect the structure of the predominant ionic form of the compounds at neutral pH as predicted using the MarvinBeans software [28]. These structures were used with the group contribution method [40-42] to estimate the ΔfG'° and ΔrG'° for the compounds and reactions in the model. [file gb-2009-10-6-r69-S3.zip › Molfiles/cpd00193.mol]

 
  Marvin  12100817482D          

 27 29  0  0  1  0            999 V2000
   16.1959   -9.4899    0.0000 N   0  0  1  0  0  0  0  0  0  0  0  0
   15.4068   -9.2407    0.0000 C   0  0  0  0  0  0  0  0  0  0  0  0
   15.5011  -10.6878    0.0000 C   0  0  2  0  0  0  0  0  0  0  0  0
   16.6791   -8.8292    0.0000 C   0  0  0  0  0  0  0  0  0  0  0  0
   15.4068   -8.4100    0.0000 C   0  0  0  0  0  0  0  0  0  0  0  0
   14.6857   -9.6598    0.0000 N   0  0  0  0  0  0  0  0  0  0  0  0
   14.8328  -10.2082    0.0000 O   0  0  0  0  0  0  0  0  0  0  0  0
   15.2482  -11.4731    0.0000 C   0  0  1  0  0  0  0  0  0  0  0  0
   16.1997   -8.1532    0.0000 N   0  0  0  0  0  0  0  0  0  0  0  0
   14.6857   -7.9985    0.0000 C   0  0  0  0  0  0  0  0  0  0  0  0
   13.9758   -9.2407    0.0000 C   0  0  0  0  0  0  0  0  0  0  0  0
   14.1721  -10.6878    0.0000 C   0  0  1  0  0  0  0  0  0  0  0  0
   14.4213  -11.4731    0.0000 C   0  0  1  0  0  0  0  0  0  0  0  0
   15.7277  -12.1339    0.0000 O   0  0  0  0  0  0  0  0  0  0  0  0
   13.9758   -8.4100    0.0000 N   0  0  0  0  0  0  0  0  0  0  0  0
   14.6857   -7.1753    0.0000 N   0  0  0  0  0  0  0  0  0  0  0  0
   13.3943  -10.4311    0.0000 C   0  0  0  0  0  0  0  0  0  0  0  0
   13.9380  -12.1339    0.0000 O   0  0  0  0  0  0  0  0  0  0  0  0
   13.2282   -9.6268    0.0000 O   0  0  0  0  0  0  0  0  0  0  0  0
   12.4012   -9.6231    0.0000 P   0  0  0  0  0  0  0  0  0  0  0  0
   11.5858   -9.6268    0.0000 O   0  0  0  0  0  0  0  0  0  0  0  0
   12.4012   -8.7617    0.0000 O   0  5  0  0  0  0  0  0  0  0  0  0
   12.3975  -10.4461    0.0000 O   0  0  0  0  0  0  0  0  0  0  0  0
   10.7589   -9.6231    0.0000 S   0  0  0  0  0  0  0  0  0  0  0  0
   10.7589   -8.7617    0.0000 O   0  5  0  0  0  0  0  0  0  0  0  0
    9.9395   -9.6231    0.0000 O   0  0  0  0  0  0  0  0  0  0  0  0
   10.7551  -10.4461    0.0000 O   0  0  0  0  0  0  0  0  0  0  0  0
  1  2  1  0  0  0  0
  3  1  1  1  0  0  0
  1  4  1  0  0  0  0
  2  5  2  0  0  0  0
  2  6  1  0  0  0  0
  3  7  1  0  0  0  0
  3  8  1  0  0  0  0
  4  9  2  0  0  0  0
  5 10  1  0  0  0  0
  6 11  2  0  0  0  0
  7 12  1  0  0  0  0
  8 13  1  0  0  0  0
  8 14  1  6  0  0  0
 10 15  2  0  0  0  0
 10 16  1  0  0  0  0
 12 17  1  1  0  0  0
 13 18  1  6  0  0  0
 17 19  1  0  0  0  0
 19 20  1  0  0  0  0
 20 21  1  0  0  0  0
 20 22  1  0  0  0  0
 20 23  2  0  0  0  0
 21 24  1  0  0  0  0
 24 25  1  0  0  0  0
 24 26  2  0  0  0  0
 24 27  2  0  0  0  0
  5  9  1  0  0  0  0
 11 15  1  0  0  0  0
 12 13  1  0  0  0  0
M  CHG  2  22  -1  25  -1
M  END
