# Supplementary material for: iBsu1103: a new genome-scale metabolic model of Bacillus subtilis based on SEED annotations
Source: Genome Biol. 2009 Jun 25;10(6):R69. doi: 10.1186/gb-2009-10-6-r69 (PMC2718503; doi:10.1186/gb-2009-10-6-r69)
Supplement: Additional data file 3 — These molfiles reflect the structure of the predominant ionic form of the compounds at neutral pH as predicted using the MarvinBeans software [28]. These structures were used with the group contribution method [40-42] to estimate the ΔfG'° and ΔrG'° for the compounds and reactions in the model. [file gb-2009-10-6-r69-S3.zip › Molfiles/cpd00198.mol]

 
  Marvin  12100817482D          

 14 13  0  0  1  0            999 V2000
   12.2163   -9.3451    0.0000 C   0  0  1  0  0  0  0  0  0  0  0  0
   12.9298   -9.7589    0.0000 C   0  0  1  0  0  0  0  0  0  0  0  0
   11.5026   -9.7589    0.0000 C   0  0  0  0  0  0  0  0  0  0  0  0
   12.2163   -8.5214    0.0000 O   0  0  0  0  0  0  0  0  0  0  0  0
   13.6474   -9.3451    0.0000 C   0  0  0  0  0  0  0  0  0  0  0  0
   12.9298  -10.5826    0.0000 O   0  0  0  0  0  0  0  0  0  0  0  0
   10.7851   -9.3451    0.0000 C   0  0  0  0  0  0  0  0  0  0  0  0
   11.5026  -10.5826    0.0000 O   0  0  0  0  0  0  0  0  0  0  0  0
   14.3609   -9.7589    0.0000 O   0  0  0  0  0  0  0  0  0  0  0  0
   10.0715   -9.7589    0.0000 O   0  0  0  0  0  0  0  0  0  0  0  0
   15.1847   -9.7551    0.0000 P   0  0  0  0  0  0  0  0  0  0  0  0
   16.0122   -9.7551    0.0000 O   0  5  0  0  0  0  0  0  0  0  0  0
   15.1847   -8.8863    0.0000 O   0  5  0  0  0  0  0  0  0  0  0  0
   15.1847  -10.5788    0.0000 O   0  0  0  0  0  0  0  0  0  0  0  0
  1  2  1  0  0  0  0
  1  3  1  0  0  0  0
  1  4  1  1  0  0  0
  2  5  1  0  0  0  0
  2  6  1  1  0  0  0
  3  7  1  0  0  0  0
  3  8  2  0  0  0  0
  5  9  1  0  0  0  0
  7 10  1  0  0  0  0
  9 11  1  0  0  0  0
 11 12  1  0  0  0  0
 11 13  1  0  0  0  0
 11 14  2  0  0  0  0
M  CHG  2  12  -1  13  -1
M  END
