# Supplementary material for: iBsu1103: a new genome-scale metabolic model of Bacillus subtilis based on SEED annotations
Source: Genome Biol. 2009 Jun 25;10(6):R69. doi: 10.1186/gb-2009-10-6-r69 (PMC2718503; doi:10.1186/gb-2009-10-6-r69)
Supplement: Additional data file 3 — These molfiles reflect the structure of the predominant ionic form of the compounds at neutral pH as predicted using the MarvinBeans software [28]. These structures were used with the group contribution method [40-42] to estimate the ΔfG'° and ΔrG'° for the compounds and reactions in the model. [file gb-2009-10-6-r69-S3.zip › Molfiles/cpd00201.mol]

  Marvin  12100817482D          

 34 36  0  0  0  0            999 V2000
   -4.2008   -0.3065    0.0000 C   0  0  0  0  0  0  0  0  0  0  0  0
   -4.2008    0.5260    0.0000 C   0  0  0  0  0  0  0  0  0  0  0  0
   -3.4704   -0.7228    0.0000 N   0  0  0  0  0  0  0  0  0  0  0  0
   -4.9199   -0.7267    0.0000 C   0  0  0  0  0  0  0  0  0  0  0  0
   -3.4780    0.9499    0.0000 N   0  0  0  0  0  0  0  0  0  0  0  0
   -4.9199    0.9386    0.0000 N   0  0  0  0  0  0  0  0  0  0  0  0
   -2.4069   -0.2158    0.0000 C   0  0  0  0  0  0  0  0  0  0  0  0
   -5.6351   -0.3065    0.0000 N   0  0  0  0  0  0  0  0  0  0  0  0
   -4.9236   -1.5516    0.0000 O   0  0  0  0  0  0  0  0  0  0  0  0
   -2.4221    0.5866    0.0000 C   0  0  0  0  0  0  0  0  0  0  0  0
   -5.6351    0.5260    0.0000 C   0  0  0  0  0  0  0  0  0  0  0  0
   -1.7220   -0.6585    0.0000 C   0  0  0  0  0  0  0  0  0  0  0  0
   -6.3466    0.9386    0.0000 N   0  0  0  0  0  0  0  0  0  0  0  0
   -1.0105   -0.2459    0.0000 N   0  0  0  0  0  0  0  0  0  0  0  0
   -0.2158   -0.4617    0.0000 C   0  0  0  0  0  0  0  0  0  0  0  0
   -0.9915    0.4769    0.0000 C   0  0  0  0  0  0  0  0  0  0  0  0
    0.2006    0.2611    0.0000 C   0  0  0  0  0  0  0  0  0  0  0  0
    0.2082   -1.1770    0.0000 C   0  0  0  0  0  0  0  0  0  0  0  0
   -0.2687    0.8401    0.0000 O   0  0  0  0  0  0  0  0  0  0  0  0
    0.9840    0.2498    0.0000 C   0  0  0  0  0  0  0  0  0  0  0  0
    1.0332   -1.1732    0.0000 C   0  0  0  0  0  0  0  0  0  0  0  0
    1.4456   -0.4503    0.0000 C   0  0  0  0  0  0  0  0  0  0  0  0
    2.1496   -0.0340    0.0000 C   0  0  0  0  0  0  0  0  0  0  0  0
    2.9254   -0.5072    0.0000 N   0  0  0  0  0  0  0  0  0  0  0  0
    2.1458    0.7910    0.0000 O   0  0  0  0  0  0  0  0  0  0  0  0
    4.0456    0.0189    0.0000 C   0  0  0  0  0  0  0  0  0  0  0  0
    4.7608   -0.3898    0.0000 C   0  0  0  0  0  0  0  0  0  0  0  0
    4.0419    0.8401    0.0000 C   0  0  0  0  0  0  0  0  0  0  0  0
    5.4724    0.0303    0.0000 C   0  0  0  0  0  0  0  0  0  0  0  0
    4.7495    1.2564    0.0000 O   0  5  0  0  0  0  0  0  0  0  0  0
    3.3265    1.2488    0.0000 O   0  0  0  0  0  0  0  0  0  0  0  0
    6.1876   -0.3784    0.0000 C   0  0  0  0  0  0  0  0  0  0  0  0
    6.1914   -1.1997    0.0000 O   0  5  0  0  0  0  0  0  0  0  0  0
    6.8954    0.0416    0.0000 O   0  0  0  0  0  0  0  0  0  0  0  0
  1  2  2  0  0  0  0
  1  3  1  0  0  0  0
  1  4  1  0  0  0  0
  2  5  1  0  0  0  0
  2  6  1  0  0  0  0
  3  7  1  0  0  0  0
  4  8  1  0  0  0  0
  4  9  2  0  0  0  0
  5 10  1  0  0  0  0
  6 11  2  0  0  0  0
  7 12  1  0  0  0  0
 11 13  1  0  0  0  0
 12 14  1  0  0  0  0
 14 15  1  0  0  0  0
 14 16  1  0  0  0  0
 15 17  1  0  0  0  0
 15 18  2  0  0  0  0
 16 19  2  0  0  0  0
 17 20  2  0  0  0  0
 18 21  1  0  0  0  0
 20 22  1  0  0  0  0
 22 23  1  0  0  0  0
 23 24  1  0  0  0  0
 23 25  2  0  0  0  0
 24 26  1  0  0  0  0
 26 27  1  0  0  0  0
 26 28  1  0  0  0  0
 27 29  1  0  0  0  0
 28 30  1  0  0  0  0
 28 31  2  0  0  0  0
 29 32  1  0  0  0  0
 32 33  1  0  0  0  0
 32 34  2  0  0  0  0
  7 10  1  0  0  0  0
  8 11  1  0  0  0  0
 21 22  2  0  0  0  0
M  CHG  2  30  -1  33  -1
M  END
