# Supplementary material for: iBsu1103: a new genome-scale metabolic model of Bacillus subtilis based on SEED annotations
Source: Genome Biol. 2009 Jun 25;10(6):R69. doi: 10.1186/gb-2009-10-6-r69 (PMC2718503; doi:10.1186/gb-2009-10-6-r69)
Supplement: Additional data file 3 — These molfiles reflect the structure of the predominant ionic form of the compounds at neutral pH as predicted using the MarvinBeans software [28]. These structures were used with the group contribution method [40-42] to estimate the ΔfG'° and ΔrG'° for the compounds and reactions in the model. [file gb-2009-10-6-r69-S3.zip › Molfiles/cpd00202.mol]

 
  Marvin  12100817482D          

 14 13  0  0  0  0            999 V2000
   13.6358   -9.6926    0.0000 P   0  0  0  0  0  0  0  0  0  0  0  0
   14.4607   -9.6926    0.0000 O   0  0  0  0  0  0  0  0  0  0  0  0
   12.8185   -9.7002    0.0000 O   0  0  0  0  0  0  0  0  0  0  0  0
   13.6358   -8.7892    0.0000 O   0  5  0  0  0  0  0  0  0  0  0  0
   13.6358  -10.5176    0.0000 O   0  0  0  0  0  0  0  0  0  0  0  0
   15.2819   -9.6926    0.0000 P   0  0  0  0  0  0  0  0  0  0  0  0
   12.1071   -9.2878    0.0000 C   0  0  0  0  0  0  0  0  0  0  0  0
   16.1068   -9.6926    0.0000 O   0  5  0  0  0  0  0  0  0  0  0  0
   15.2819   -8.7892    0.0000 O   0  5  0  0  0  0  0  0  0  0  0  0
   15.2819  -10.5176    0.0000 O   0  0  0  0  0  0  0  0  0  0  0  0
   11.3919   -9.7002    0.0000 C   0  0  0  0  0  0  0  0  0  0  0  0
   10.6804   -9.2878    0.0000 C   0  0  0  0  0  0  0  0  0  0  0  0
    9.9653   -9.7002    0.0000 C   0  0  0  0  0  0  0  0  0  0  0  0
   10.6804   -8.4628    0.0000 C   0  0  0  0  0  0  0  0  0  0  0  0
  1  2  1  0  0  0  0
  1  3  1  0  0  0  0
  1  4  1  0  0  0  0
  1  5  2  0  0  0  0
  2  6  1  0  0  0  0
  3  7  1  0  0  0  0
  6  8  1  0  0  0  0
  6  9  1  0  0  0  0
  6 10  2  0  0  0  0
  7 11  1  0  0  0  0
 11 12  2  0  0  0  0
 12 13  1  0  0  0  0
 12 14  1  0  0  0  0
M  CHG  3   4  -1   8  -1   9  -1
M  END
