# Supplementary material for: iBsu1103: a new genome-scale metabolic model of Bacillus subtilis based on SEED annotations
Source: Genome Biol. 2009 Jun 25;10(6):R69. doi: 10.1186/gb-2009-10-6-r69 (PMC2718503; doi:10.1186/gb-2009-10-6-r69)
Supplement: Additional data file 3 — These molfiles reflect the structure of the predominant ionic form of the compounds at neutral pH as predicted using the MarvinBeans software [28]. These structures were used with the group contribution method [40-42] to estimate the ΔfG'° and ΔrG'° for the compounds and reactions in the model. [file gb-2009-10-6-r69-S3.zip › Molfiles/cpd00203.mol]

  Marvin  12100817482D          

 15 14  0  0  1  0            999 V2000
   -2.1958   -0.0737    0.0000 P   0  0  0  0  0  0  0  0  0  0  0  0
   -1.3891   -0.0871    0.0000 O   0  0  0  0  0  0  0  0  0  0  0  0
   -2.9858   -0.0737    0.0000 O   0  5  0  0  0  0  0  0  0  0  0  0
   -2.1824    0.6895    0.0000 O   0  5  0  0  0  0  0  0  0  0  0  0
   -2.2025   -0.8301    0.0000 O   0  0  0  0  0  0  0  0  0  0  0  0
   -0.6695    0.3280    0.0000 C   0  0  0  0  0  0  0  0  0  0  0  0
    0.0502   -0.0871    0.0000 C   0  0  1  0  0  0  0  0  0  0  0  0
   -0.6695    1.1581    0.0000 O   0  0  0  0  0  0  0  0  0  0  0  0
    0.7632    0.3280    0.0000 C   0  0  0  0  0  0  0  0  0  0  0  0
    0.0502   -0.9171    0.0000 O   0  0  0  0  0  0  0  0  0  0  0  0
    1.4861   -0.0871    0.0000 O   0  0  0  0  0  0  0  0  0  0  0  0
    2.2828   -0.0871    0.0000 P   0  0  0  0  0  0  0  0  0  0  0  0
    3.0962   -0.1004    0.0000 O   0  5  0  0  0  0  0  0  0  0  0  0
    2.2962    0.6862    0.0000 O   0  5  0  0  0  0  0  0  0  0  0  0
    2.2761   -0.8502    0.0000 O   0  0  0  0  0  0  0  0  0  0  0  0
  1  2  1  0  0  0  0
  1  3  1  0  0  0  0
  1  4  1  0  0  0  0
  1  5  2  0  0  0  0
  2  6  1  0  0  0  0
  6  7  1  0  0  0  0
  6  8  2  0  0  0  0
  7  9  1  0  0  0  0
  7 10  1  1  0  0  0
  9 11  1  0  0  0  0
 11 12  1  0  0  0  0
 12 13  1  0  0  0  0
 12 14  1  0  0  0  0
 12 15  2  0  0  0  0
M  CHG  4   3  -1   4  -1  13  -1  14  -1
M  END
