# Supplementary material for: iBsu1103: a new genome-scale metabolic model of Bacillus subtilis based on SEED annotations
Source: Genome Biol. 2009 Jun 25;10(6):R69. doi: 10.1186/gb-2009-10-6-r69 (PMC2718503; doi:10.1186/gb-2009-10-6-r69)
Supplement: Additional data file 3 — These molfiles reflect the structure of the predominant ionic form of the compounds at neutral pH as predicted using the MarvinBeans software [28]. These structures were used with the group contribution method [40-42] to estimate the ΔfG'° and ΔrG'° for the compounds and reactions in the model. [file gb-2009-10-6-r69-S3.zip › Molfiles/cpd00207.mol]

  Marvin  12100817482D          

 11 12  0  0  0  0            999 V2000
   -0.4038   -0.5064    0.0000 C   0  0  0  0  0  0  0  0  0  0  0  0
   -0.4072    0.3764    0.0000 C   0  0  0  0  0  0  0  0  0  0  0  0
    0.2943   -0.9308    0.0000 N   0  0  0  0  0  0  0  0  0  0  0  0
   -1.1087   -0.7494    0.0000 N   0  0  0  0  0  0  0  0  0  0  0  0
    0.2772    0.7768    0.0000 C   0  0  0  0  0  0  0  0  0  0  0  0
   -1.1053    0.6262    0.0000 N   0  0  0  0  0  0  0  0  0  0  0  0
    1.0198   -0.5201    0.0000 C   0  0  0  0  0  0  0  0  0  0  0  0
   -1.5980   -0.0411    0.0000 C   0  0  0  0  0  0  0  0  0  0  0  0
    1.0266    0.3422    0.0000 N   0  0  0  0  0  0  0  0  0  0  0  0
    0.2772    1.5570    0.0000 O   0  0  0  0  0  0  0  0  0  0  0  0
    1.7281   -0.9342    0.0000 N   0  0  0  0  0  0  0  0  0  0  0  0
  1  2  2  0  0  0  0
  1  3  1  0  0  0  0
  1  4  1  0  0  0  0
  2  5  1  0  0  0  0
  2  6  1  0  0  0  0
  3  7  2  0  0  0  0
  4  8  1  0  0  0  0
  5  9  1  0  0  0  0
  5 10  2  0  0  0  0
  7 11  1  0  0  0  0
  6  8  2  0  0  0  0
  7  9  1  0  0  0  0
M  END
