# Supplementary material for: iBsu1103: a new genome-scale metabolic model of Bacillus subtilis based on SEED annotations
Source: Genome Biol. 2009 Jun 25;10(6):R69. doi: 10.1186/gb-2009-10-6-r69 (PMC2718503; doi:10.1186/gb-2009-10-6-r69)
Supplement: Additional data file 3 — These molfiles reflect the structure of the predominant ionic form of the compounds at neutral pH as predicted using the MarvinBeans software [28]. These structures were used with the group contribution method [40-42] to estimate the ΔfG'° and ΔrG'° for the compounds and reactions in the model. [file gb-2009-10-6-r69-S3.zip › Molfiles/cpd00208.mol]

 
  Marvin  12100817482D          

 23 24  0  0  1  0            999 V2000
   13.8103   -9.1245    0.0000 C   0  0  1  0  0  0  0  0  0  0  0  0
   13.8103   -8.2995    0.0000 C   0  0  2  0  0  0  0  0  0  0  0  0
   13.0953   -9.5335    0.0000 O   0  0  0  0  0  0  0  0  0  0  0  0
   14.5184   -9.5335    0.0000 C   0  0  1  0  0  0  0  0  0  0  0  0
   14.5184   -7.8835    0.0000 O   0  0  0  0  0  0  0  0  0  0  0  0
   13.0953   -7.8835    0.0000 C   0  0  0  0  0  0  0  0  0  0  0  0
   12.3769   -9.9496    0.0000 C   0  0  2  0  0  0  0  0  0  0  0  0
   15.2369   -9.1245    0.0000 C   0  0  2  0  0  0  0  0  0  0  0  0
   14.5184  -10.3586    0.0000 O   0  0  0  0  0  0  0  0  0  0  0  0
   15.2369   -8.2995    0.0000 C   0  0  1  0  0  0  0  0  0  0  0  0
   12.4662   -8.4199    0.0000 O   0  0  0  0  0  0  0  0  0  0  0  0
   11.6584   -9.5335    0.0000 O   0  0  0  0  0  0  0  0  0  0  0  0
   12.3769  -10.7745    0.0000 C   0  0  1  0  0  0  0  0  0  0  0  0
   15.9484   -9.5335    0.0000 O   0  0  0  0  0  0  0  0  0  0  0  0
   15.9484   -7.8835    0.0000 O   0  0  0  0  0  0  0  0  0  0  0  0
   10.9468   -9.9496    0.0000 C   0  0  1  0  0  0  0  0  0  0  0  0
   11.6584  -11.1870    0.0000 C   0  0  2  0  0  0  0  0  0  0  0  0
   13.0919  -11.1870    0.0000 O   0  0  0  0  0  0  0  0  0  0  0  0
   10.9468  -10.7745    0.0000 C   0  0  1  0  0  0  0  0  0  0  0  0
   10.2352   -9.5335    0.0000 C   0  0  0  0  0  0  0  0  0  0  0  0
   11.6618  -12.0120    0.0000 O   0  0  0  0  0  0  0  0  0  0  0  0
   10.2352  -11.1870    0.0000 O   0  0  0  0  0  0  0  0  0  0  0  0
    9.6062  -10.0698    0.0000 O   0  0  0  0  0  0  0  0  0  0  0  0
  1  2  1  0  0  0  0
  1  3  1  6  0  0  0
  1  4  1  0  0  0  0
  2  5  1  0  0  0  0
  2  6  1  1  0  0  0
  7  3  1  1  0  0  0
  4  8  1  0  0  0  0
  4  9  1  1  0  0  0
  5 10  1  0  0  0  0
  6 11  1  0  0  0  0
  7 12  1  0  0  0  0
  7 13  1  0  0  0  0
  8 14  1  6  0  0  0
 10 15  1  6  0  0  0
 12 16  1  0  0  0  0
 13 17  1  0  0  0  0
 13 18  1  6  0  0  0
 16 19  1  0  0  0  0
 16 20  1  1  0  0  0
 17 21  1  1  0  0  0
 19 22  1  1  0  0  0
 20 23  1  0  0  0  0
  8 10  1  0  0  0  0
 17 19  1  0  0  0  0
M  END
