# Supplementary material for: iBsu1103: a new genome-scale metabolic model of Bacillus subtilis based on SEED annotations
Source: Genome Biol. 2009 Jun 25;10(6):R69. doi: 10.1186/gb-2009-10-6-r69 (PMC2718503; doi:10.1186/gb-2009-10-6-r69)
Supplement: Additional data file 3 — These molfiles reflect the structure of the predominant ionic form of the compounds at neutral pH as predicted using the MarvinBeans software [28]. These structures were used with the group contribution method [40-42] to estimate the ΔfG'° and ΔrG'° for the compounds and reactions in the model. [file gb-2009-10-6-r69-S3.zip › Molfiles/cpd00212.mol]

  Marvin  12100817482D          

 12 12  0  0  1  0            999 V2000
    0.3162    0.6085    0.0000 C   0  0  3  0  0  0  0  0  0  0  0  0
    0.3162   -0.2165    0.0000 C   0  0  2  0  0  0  0  0  0  0  0  0
   -0.3954    1.0210    0.0000 O   0  0  0  0  0  0  0  0  0  0  0  0
    1.0314    1.0210    0.0000 C   0  0  0  0  0  0  0  0  0  0  0  0
    0.8973    0.0275    0.0000 O   0  0  0  0  0  0  0  0  0  0  0  0
   -0.3954   -0.6291    0.0000 C   0  0  1  0  0  0  0  0  0  0  0  0
    1.0314   -0.6291    0.0000 O   0  0  0  0  0  0  0  0  0  0  0  0
   -1.1138    0.6085    0.0000 C   0  0  0  0  0  0  0  0  0  0  0  0
    1.6571    0.4847    0.0000 O   0  0  0  0  0  0  0  0  0  0  0  0
   -1.1138   -0.2165    0.0000 C   0  0  2  0  0  0  0  0  0  0  0  0
   -0.3954   -1.4542    0.0000 O   0  0  0  0  0  0  0  0  0  0  0  0
   -1.8255   -0.6291    0.0000 O   0  0  0  0  0  0  0  0  0  0  0  0
  1  2  1  0  0  0  0
  1  3  1  0  0  0  0
  1  4  1  4  0  0  0
  1  5  1  0  0  0  0
  2  6  1  0  0  0  0
  2  7  1  1  0  0  0
  3  8  1  0  0  0  0
  4  9  1  0  0  0  0
  6 10  1  0  0  0  0
  6 11  1  6  0  0  0
 10 12  1  1  0  0  0
  8 10  1  0  0  0  0
M  END
