# Supplementary material for: iBsu1103: a new genome-scale metabolic model of Bacillus subtilis based on SEED annotations
Source: Genome Biol. 2009 Jun 25;10(6):R69. doi: 10.1186/gb-2009-10-6-r69 (PMC2718503; doi:10.1186/gb-2009-10-6-r69)
Supplement: Additional data file 3 — These molfiles reflect the structure of the predominant ionic form of the compounds at neutral pH as predicted using the MarvinBeans software [28]. These structures were used with the group contribution method [40-42] to estimate the ΔfG'° and ΔrG'° for the compounds and reactions in the model. [file gb-2009-10-6-r69-S3.zip › Molfiles/cpd00213.mol]

 
  Marvin  12100817482D          

 12 12  0  0  0  0            999 V2000
   16.9125   -9.2813    0.0000 S   0  0  0  0  0  0  0  0  0  0  0  0
   16.0875   -9.2813    0.0000 S   0  0  0  0  0  0  0  0  0  0  0  0
   15.8400  -10.0650    0.0000 C   0  0  0  0  0  0  0  0  0  0  0  0
   16.5000  -10.5600    0.0000 C   0  0  0  0  0  0  0  0  0  0  0  0
   17.1600  -10.0650    0.0000 C   0  0  0  0  0  0  0  0  0  0  0  0
   17.8613  -10.4775    0.0000 C   0  0  0  0  0  0  0  0  0  0  0  0
   18.6038  -10.0650    0.0000 C   0  0  0  0  0  0  0  0  0  0  0  0
   19.3050  -10.4775    0.0000 C   0  0  0  0  0  0  0  0  0  0  0  0
   20.0063  -10.0650    0.0000 C   0  0  0  0  0  0  0  0  0  0  0  0
   20.7488  -10.4775    0.0000 C   0  0  0  0  0  0  0  0  0  0  0  0
   21.4500  -10.0650    0.0000 N   0  0  0  0  0  0  0  0  0  0  0  0
   20.7488  -11.3025    0.0000 O   0  0  0  0  0  0  0  0  0  0  0  0
  1  2  1  0  0  0  0
  2  3  1  0  0  0  0
  3  4  1  0  0  0  0
  4  5  1  0  0  0  0
  1  5  1  0  0  0  0
  5  6  1  0  0  0  0
  6  7  1  0  0  0  0
  7  8  1  0  0  0  0
  8  9  1  0  0  0  0
  9 10  1  0  0  0  0
 10 11  1  0  0  0  0
 10 12  2  0  0  0  0
M  END
