# Supplementary material for: iBsu1103: a new genome-scale metabolic model of Bacillus subtilis based on SEED annotations
Source: Genome Biol. 2009 Jun 25;10(6):R69. doi: 10.1186/gb-2009-10-6-r69 (PMC2718503; doi:10.1186/gb-2009-10-6-r69)
Supplement: Additional data file 3 — These molfiles reflect the structure of the predominant ionic form of the compounds at neutral pH as predicted using the MarvinBeans software [28]. These structures were used with the group contribution method [40-42] to estimate the ΔfG'° and ΔrG'° for the compounds and reactions in the model. [file gb-2009-10-6-r69-S3.zip › Molfiles/cpd00214.mol]

 
  Marvin  12100817482D          

 18 17  0  0  0  0            999 V2000
   17.4441  -10.6983    0.0000 C   0  0  0  0  0  0  0  0  0  0  0  0
   18.1586  -10.2859    0.0000 C   0  0  0  0  0  0  0  0  0  0  0  0
   16.7294  -10.2859    0.0000 C   0  0  0  0  0  0  0  0  0  0  0  0
   18.8664  -10.6983    0.0000 C   0  0  0  0  0  0  0  0  0  0  0  0
   16.0217  -10.6983    0.0000 C   0  0  0  0  0  0  0  0  0  0  0  0
   19.5811  -10.2859    0.0000 C   0  0  0  0  0  0  0  0  0  0  0  0
   15.3070  -10.2859    0.0000 C   0  0  0  0  0  0  0  0  0  0  0  0
   20.2889  -10.6983    0.0000 C   0  0  0  0  0  0  0  0  0  0  0  0
   14.5993  -10.6983    0.0000 C   0  0  0  0  0  0  0  0  0  0  0  0
   21.0035  -10.2859    0.0000 C   0  0  0  0  0  0  0  0  0  0  0  0
   13.8846  -10.2859    0.0000 C   0  0  0  0  0  0  0  0  0  0  0  0
   21.7181  -10.6983    0.0000 C   0  0  0  0  0  0  0  0  0  0  0  0
   13.1735  -10.7017    0.0000 O   0  5  0  0  0  0  0  0  0  0  0  0
   13.8880   -9.4648    0.0000 O   0  0  0  0  0  0  0  0  0  0  0  0
   22.4259  -10.2859    0.0000 C   0  0  0  0  0  0  0  0  0  0  0  0
   23.1405  -10.6983    0.0000 C   0  0  0  0  0  0  0  0  0  0  0  0
   23.8517  -10.2859    0.0000 C   0  0  0  0  0  0  0  0  0  0  0  0
   24.5629  -10.6983    0.0000 C   0  0  0  0  0  0  0  0  0  0  0  0
  1  2  1  0  0  0  0
  1  3  1  0  0  0  0
  2  4  1  0  0  0  0
  3  5  1  0  0  0  0
  4  6  1  0  0  0  0
  5  7  1  0  0  0  0
  6  8  1  0  0  0  0
  7  9  1  0  0  0  0
  8 10  1  0  0  0  0
  9 11  1  0  0  0  0
 10 12  1  0  0  0  0
 11 13  1  0  0  0  0
 11 14  2  0  0  0  0
 12 15  1  0  0  0  0
 15 16  1  0  0  0  0
 16 17  1  0  0  0  0
 17 18  1  0  0  0  0
M  CHG  1  13  -1
M  END
