# Supplementary material for: iBsu1103: a new genome-scale metabolic model of Bacillus subtilis based on SEED annotations
Source: Genome Biol. 2009 Jun 25;10(6):R69. doi: 10.1186/gb-2009-10-6-r69 (PMC2718503; doi:10.1186/gb-2009-10-6-r69)
Supplement: Additional data file 3 — These molfiles reflect the structure of the predominant ionic form of the compounds at neutral pH as predicted using the MarvinBeans software [28]. These structures were used with the group contribution method [40-42] to estimate the ΔfG'° and ΔrG'° for the compounds and reactions in the model. [file gb-2009-10-6-r69-S3.zip › Molfiles/cpd00216.mol]

 
  Marvin  12100817482D          

 16 16  0  0  1  0            999 V2000
   12.3327  -10.1388    0.0000 C   0  0  2  0  0  0  0  0  0  0  0  0
   12.3327   -9.3107    0.0000 C   0  0  0  0  0  0  0  0  0  0  0  0
   11.6105  -10.5623    0.0000 C   0  0  1  0  0  0  0  0  0  0  0  0
   13.0849  -10.5923    0.0000 O   0  0  0  0  0  0  0  0  0  0  0  0
   11.6105   -8.8986    0.0000 C   0  0  0  0  0  0  0  0  0  0  0  0
   10.8959  -10.1388    0.0000 C   0  0  0  0  0  0  0  0  0  0  0  0
   11.6068  -11.3829    0.0000 O   0  0  0  0  0  0  0  0  0  0  0  0
   13.7958  -10.1801    0.0000 C   0  0  0  0  0  0  0  0  0  0  0  0
   10.8959   -9.3107    0.0000 C   0  0  0  0  0  0  0  0  0  0  0  0
   11.6068   -8.0742    0.0000 C   0  0  0  0  0  0  0  0  0  0  0  0
   14.5105  -10.5885    0.0000 C   0  0  0  0  0  0  0  0  0  0  0  0
   13.7958   -9.3971    0.0000 C   0  0  0  0  0  0  0  0  0  0  0  0
   12.3214   -7.6658    0.0000 O   0  5  0  0  0  0  0  0  0  0  0  0
   10.8921   -7.6696    0.0000 O   0  0  0  0  0  0  0  0  0  0  0  0
   14.5105  -11.4128    0.0000 O   0  5  0  0  0  0  0  0  0  0  0  0
   15.1388  -10.2138    0.0000 O   0  0  0  0  0  0  0  0  0  0  0  0
  1  2  1  0  0  0  0
  1  3  1  0  0  0  0
  1  4  1  1  0  0  0
  2  5  2  0  0  0  0
  3  6  1  0  0  0  0
  3  7  1  6  0  0  0
  4  8  1  0  0  0  0
  5  9  1  0  0  0  0
  5 10  1  0  0  0  0
  8 11  1  0  0  0  0
  8 12  2  0  0  0  0
 10 13  1  0  0  0  0
 10 14  2  0  0  0  0
 11 15  1  0  0  0  0
 11 16  2  0  0  0  0
  6  9  2  0  0  0  0
M  CHG  2  13  -1  15  -1
M  END
