# Supplementary material for: iBsu1103: a new genome-scale metabolic model of Bacillus subtilis based on SEED annotations
Source: Genome Biol. 2009 Jun 25;10(6):R69. doi: 10.1186/gb-2009-10-6-r69 (PMC2718503; doi:10.1186/gb-2009-10-6-r69)
Supplement: Additional data file 3 — These molfiles reflect the structure of the predominant ionic form of the compounds at neutral pH as predicted using the MarvinBeans software [28]. These structures were used with the group contribution method [40-42] to estimate the ΔfG'° and ΔrG'° for the compounds and reactions in the model. [file gb-2009-10-6-r69-S3.zip › Molfiles/cpd00217.mol]

  Marvin  12100817482D          

 23 24  0  0  1  0            999 V2000
   -0.8594    0.2853    0.0000 C   0  0  2  0  0  0  0  0  0  0  0  0
   -1.5812    0.6978    0.0000 O   0  0  0  0  0  0  0  0  0  0  0  0
   -0.1478    0.7012    0.0000 O   0  0  0  0  0  0  0  0  0  0  0  0
   -0.8594   -0.5397    0.0000 C   0  0  1  0  0  0  0  0  0  0  0  0
   -2.2894    0.2819    0.0000 C   0  0  1  0  0  0  0  0  0  0  0  0
    0.4813    1.2375    0.0000 C   0  0  0  0  0  0  0  0  0  0  0  0
   -1.5812   -0.9522    0.0000 C   0  0  2  0  0  0  0  0  0  0  0  0
   -0.1512   -0.9522    0.0000 O   0  0  0  0  0  0  0  0  0  0  0  0
   -2.2894   -0.5397    0.0000 C   0  0  2  0  0  0  0  0  0  0  0  0
   -3.0043    0.6978    0.0000 C   0  0  0  0  0  0  0  0  0  0  0  0
    1.1962    0.8250    0.0000 C   0  0  2  0  0  0  0  0  0  0  0  0
   -1.5812   -1.7772    0.0000 O   0  0  0  0  0  0  0  0  0  0  0  0
   -3.0043   -0.9522    0.0000 O   0  0  0  0  0  0  0  0  0  0  0  0
   -3.6333    0.1616    0.0000 O   0  0  0  0  0  0  0  0  0  0  0  0
    1.1962    0.0000    0.0000 C   0  0  2  0  0  0  0  0  0  0  0  0
    1.9043    1.2375    0.0000 O   0  0  0  0  0  0  0  0  0  0  0  0
    1.9043   -0.4125    0.0000 C   0  0  1  0  0  0  0  0  0  0  0  0
    0.4813   -0.4125    0.0000 O   0  0  0  0  0  0  0  0  0  0  0  0
    2.6227    0.8250    0.0000 C   0  0  3  0  0  0  0  0  0  0  0  0
    2.6227    0.0000    0.0000 C   0  0  2  0  0  0  0  0  0  0  0  0
    1.9043   -1.2375    0.0000 O   0  0  0  0  0  0  0  0  0  0  0  0
    3.3343    1.2375    0.0000 O   0  0  0  0  0  0  0  0  0  0  0  0
    3.3343   -0.4125    0.0000 O   0  0  0  0  0  0  0  0  0  0  0  0
  1  2  1  0  0  0  0
  1  3  1  6  0  0  0
  1  4  1  0  0  0  0
  2  5  1  0  0  0  0
  3  6  1  0  0  0  0
  4  7  1  0  0  0  0
  4  8  1  6  0  0  0
  5  9  1  0  0  0  0
  5 10  1  1  0  0  0
 11  6  1  1  0  0  0
  7 12  1  1  0  0  0
  9 13  1  6  0  0  0
 10 14  1  0  0  0  0
 11 15  1  0  0  0  0
 11 16  1  0  0  0  0
 15 17  1  0  0  0  0
 15 18  1  6  0  0  0
 16 19  1  0  0  0  0
 17 20  1  0  0  0  0
 17 21  1  1  0  0  0
 19 22  1  4  0  0  0
 20 23  1  6  0  0  0
  7  9  1  0  0  0  0
 19 20  1  0  0  0  0
M  END
