# Supplementary material for: iBsu1103: a new genome-scale metabolic model of Bacillus subtilis based on SEED annotations
Source: Genome Biol. 2009 Jun 25;10(6):R69. doi: 10.1186/gb-2009-10-6-r69 (PMC2718503; doi:10.1186/gb-2009-10-6-r69)
Supplement: Additional data file 3 — These molfiles reflect the structure of the predominant ionic form of the compounds at neutral pH as predicted using the MarvinBeans software [28]. These structures were used with the group contribution method [40-42] to estimate the ΔfG'° and ΔrG'° for the compounds and reactions in the model. [file gb-2009-10-6-r69-S3.zip › Molfiles/cpd00218.mol]

 
  Marvin  12100817482D          

  9  9  0  0  0  0            999 V2000
   14.7821   -9.9969    0.0000 C   0  0  0  0  0  0  0  0  0  0  0  0
   14.0565   -9.5863    0.0000 C   0  0  0  0  0  0  0  0  0  0  0  0
   14.7890  -10.7842    0.0000 C   0  0  0  0  0  0  0  0  0  0  0  0
   15.4872   -9.5828    0.0000 C   0  0  0  0  0  0  0  0  0  0  0  0
   13.3411  -10.0038    0.0000 C   0  0  0  0  0  0  0  0  0  0  0  0
   14.0565  -11.2395    0.0000 N   0  0  0  0  0  0  0  0  0  0  0  0
   16.1957   -9.9867    0.0000 O   0  5  0  0  0  0  0  0  0  0  0  0
   15.4735   -8.7648    0.0000 O   0  0  0  0  0  0  0  0  0  0  0  0
   13.3446  -10.8288    0.0000 C   0  0  0  0  0  0  0  0  0  0  0  0
  1  2  1  0  0  0  0
  1  3  2  0  0  0  0
  1  4  1  0  0  0  0
  2  5  2  0  0  0  0
  3  6  1  0  0  0  0
  4  7  1  0  0  0  0
  4  8  2  0  0  0  0
  5  9  1  0  0  0  0
  6  9  2  0  0  0  0
M  CHG  1   7  -1
M  END
