# Supplementary material for: iBsu1103: a new genome-scale metabolic model of Bacillus subtilis based on SEED annotations
Source: Genome Biol. 2009 Jun 25;10(6):R69. doi: 10.1186/gb-2009-10-6-r69 (PMC2718503; doi:10.1186/gb-2009-10-6-r69)
Supplement: Additional data file 3 — These molfiles reflect the structure of the predominant ionic form of the compounds at neutral pH as predicted using the MarvinBeans software [28]. These structures were used with the group contribution method [40-42] to estimate the ΔfG'° and ΔrG'° for the compounds and reactions in the model. [file gb-2009-10-6-r69-S3.zip › Molfiles/cpd00219.mol]

 
  Marvin  12100817482D          

 16 16  0  0  1  0            999 V2000
   12.3319   -9.1419    0.0000 C   0  0  1  0  0  0  0  0  0  0  0  0
   13.0346   -8.7262    0.0000 C   0  0  0  0  0  0  0  0  0  0  0  0
   11.6215   -9.5500    0.0000 C   0  0  0  0  0  0  0  0  0  0  0  0
   13.0536   -9.5500    0.0000 C   0  0  0  0  0  0  0  0  0  0  0  0
   11.6139   -8.7300    0.0000 C   0  0  0  0  0  0  0  0  0  0  0  0
   13.7526   -9.1305    0.0000 C   0  0  0  0  0  0  0  0  0  0  0  0
   11.6215  -10.3812    0.0000 C   0  0  0  0  0  0  0  0  0  0  0  0
   13.0536  -10.3812    0.0000 C   0  0  0  0  0  0  0  0  0  0  0  0
   11.6139   -7.9063    0.0000 O   0  5  0  0  0  0  0  0  0  0  0  0
   10.9035   -9.1419    0.0000 O   0  0  0  0  0  0  0  0  0  0  0  0
   14.4592   -8.7111    0.0000 C   0  0  0  0  0  0  0  0  0  0  0  0
   13.7601   -9.9917    0.0000 O   0  0  0  0  0  0  0  0  0  0  0  0
   12.3319  -10.8007    0.0000 C   0  0  1  0  0  0  0  0  0  0  0  0
   15.1734   -9.1154    0.0000 O   0  5  0  0  0  0  0  0  0  0  0  0
   14.4479   -7.9286    0.0000 O   0  0  0  0  0  0  0  0  0  0  0  0
   11.6551  -11.2087    0.0000 O   0  0  0  0  0  0  0  0  0  0  0  0
  1  2  1  6  0  0  0
  1  3  1  0  0  0  0
  1  4  1  0  0  0  0
  1  5  1  0  0  0  0
  2  6  1  0  0  0  0
  3  7  2  0  0  0  0
  4  8  2  0  0  0  0
  5  9  1  0  0  0  0
  5 10  2  0  0  0  0
  6 11  1  0  0  0  0
  6 12  2  0  0  0  0
  7 13  1  0  0  0  0
 11 14  1  0  0  0  0
 11 15  2  0  0  0  0
 13 16  1  1  0  0  0
  8 13  1  0  0  0  0
M  CHG  2   9  -1  14  -1
M  END
