# Supplementary material for: iBsu1103: a new genome-scale metabolic model of Bacillus subtilis based on SEED annotations
Source: Genome Biol. 2009 Jun 25;10(6):R69. doi: 10.1186/gb-2009-10-6-r69 (PMC2718503; doi:10.1186/gb-2009-10-6-r69)
Supplement: Additional data file 3 — These molfiles reflect the structure of the predominant ionic form of the compounds at neutral pH as predicted using the MarvinBeans software [28]. These structures were used with the group contribution method [40-42] to estimate the ΔfG'° and ΔrG'° for the compounds and reactions in the model. [file gb-2009-10-6-r69-S3.zip › Molfiles/cpd00220.mol]

 
  Marvin  12100817482D          

 27 29  0  0  1  0            999 V2000
   16.2080  -14.9298    0.0000 C   0  0  0  0  0  0  0  0  0  0  0  0
   16.2080  -14.1048    0.0000 C   0  0  0  0  0  0  0  0  0  0  0  0
   15.5068  -13.6922    0.0000 C   0  0  0  0  0  0  0  0  0  0  0  0
   14.7642  -14.1048    0.0000 C   0  0  0  0  0  0  0  0  0  0  0  0
   14.7642  -14.9298    0.0000 C   0  0  0  0  0  0  0  0  0  0  0  0
   15.5068  -15.3423    0.0000 C   0  0  0  0  0  0  0  0  0  0  0  0
   16.9225  -15.3423    0.0000 N   0  0  0  0  0  0  0  0  0  0  0  0
   17.6370  -14.9298    0.0000 C   0  0  0  0  0  0  0  0  0  0  0  0
   17.6370  -14.1048    0.0000 C   0  0  0  0  0  0  0  0  0  0  0  0
   16.9225  -13.6922    0.0000 N   0  0  0  0  0  0  0  0  0  0  0  0
   18.3515  -15.3423    0.0000 C   0  0  0  0  0  0  0  0  0  0  0  0
   19.0660  -14.9298    0.0000 N   0  5  0  0  0  0  0  0  0  0  0  0
   19.0660  -14.1048    0.0000 C   0  0  0  0  0  0  0  0  0  0  0  0
   18.3515  -13.6922    0.0000 N   0  0  0  0  0  0  0  0  0  0  0  0
   16.9225  -12.8673    0.0000 C   0  0  0  0  0  0  0  0  0  0  0  0
   16.1981  -12.4490    0.0000 C   0  0  1  0  0  0  0  0  0  0  0  0
   16.1982  -11.6297    0.0000 C   0  0  2  0  0  0  0  0  0  0  0  0
   15.4886  -12.8586    0.0000 O   0  0  0  0  0  0  0  0  0  0  0  0
   16.9201  -11.2130    0.0000 O   0  0  0  0  0  0  0  0  0  0  0  0
   15.4911  -11.2213    0.0000 C   0  0  2  0  0  0  0  0  0  0  0  0
   14.7901  -11.6259    0.0000 O   0  0  0  0  0  0  0  0  0  0  0  0
   15.4912  -10.3922    0.0000 C   0  0  0  0  0  0  0  0  0  0  0  0
   14.7884   -9.9864    0.0000 O   0  0  0  0  0  0  0  0  0  0  0  0
   14.0532  -13.6863    0.0000 C   0  0  0  0  0  0  0  0  0  0  0  0
   14.0532  -15.3482    0.0000 C   0  0  0  0  0  0  0  0  0  0  0  0
   18.3515  -16.1673    0.0000 O   0  0  0  0  0  0  0  0  0  0  0  0
   19.7717  -13.6972    0.0000 O   0  0  0  0  0  0  0  0  0  0  0  0
  1  2  1  0  0  0  0
  2  3  2  0  0  0  0
  3  4  1  0  0  0  0
  4  5  2  0  0  0  0
  5  6  1  0  0  0  0
  1  6  2  0  0  0  0
  1  7  1  0  0  0  0
  7  8  2  0  0  0  0
  8  9  1  0  0  0  0
  9 10  1  0  0  0  0
  2 10  1  0  0  0  0
  8 11  1  0  0  0  0
 11 12  1  0  0  0  0
 12 13  1  0  0  0  0
 13 14  1  0  0  0  0
  9 14  2  0  0  0  0
 10 15  1  0  0  0  0
 15 16  1  0  0  0  0
 16 17  1  0  0  0  0
 16 18  1  6  0  0  0
 17 19  1  1  0  0  0
 17 20  1  0  0  0  0
 20 21  1  6  0  0  0
 20 22  1  0  0  0  0
 22 23  1  0  0  0  0
  4 24  1  0  0  0  0
  5 25  1  0  0  0  0
 11 26  2  0  0  0  0
 13 27  2  0  0  0  0
M  CHG  1  12  -1
M  END
