# Supplementary material for: iBsu1103: a new genome-scale metabolic model of Bacillus subtilis based on SEED annotations
Source: Genome Biol. 2009 Jun 25;10(6):R69. doi: 10.1186/gb-2009-10-6-r69 (PMC2718503; doi:10.1186/gb-2009-10-6-r69)
Supplement: Additional data file 3 — These molfiles reflect the structure of the predominant ionic form of the compounds at neutral pH as predicted using the MarvinBeans software [28]. These structures were used with the group contribution method [40-42] to estimate the ΔfG'° and ΔrG'° for the compounds and reactions in the model. [file gb-2009-10-6-r69-S3.zip › Molfiles/cpd00222.mol]

  Marvin  12100817482D          

 13 12  0  0  0  0            999 V2000
   -0.0691    0.2209    0.0000 C   0  0  0  0  0  0  0  0  0  0  0  0
   -0.0725   -0.6041    0.0000 C   0  0  0  0  0  0  0  0  0  0  0  0
   -0.0656    1.0494    0.0000 C   0  0  0  0  0  0  0  0  0  0  0  0
   -0.8941    0.2209    0.0000 O   0  0  0  0  0  0  0  0  0  0  0  0
   -0.0760   -1.4291    0.0000 C   0  0  0  0  0  0  0  0  0  0  0  0
    0.7525   -0.6041    0.0000 O   0  0  0  0  0  0  0  0  0  0  0  0
   -0.0691    1.8744    0.0000 C   0  0  0  0  0  0  0  0  0  0  0  0
    0.7629    1.0425    0.0000 O   0  0  0  0  0  0  0  0  0  0  0  0
   -0.0794   -2.2541    0.0000 C   0  0  0  0  0  0  0  0  0  0  0  0
    0.7491   -1.4325    0.0000 O   0  0  0  0  0  0  0  0  0  0  0  0
   -0.7871    2.2887    0.0000 O   0  5  0  0  0  0  0  0  0  0  0  0
    0.6455    2.2922    0.0000 O   0  0  0  0  0  0  0  0  0  0  0  0
   -0.7975   -2.6650    0.0000 O   0  0  0  0  0  0  0  0  0  0  0  0
  1  2  1  0  0  0  0
  1  3  1  0  0  0  0
  1  4  1  0  0  0  0
  2  5  1  0  0  0  0
  2  6  1  0  0  0  0
  3  7  1  0  0  0  0
  3  8  1  0  0  0  0
  5  9  1  0  0  0  0
  5 10  1  0  0  0  0
  7 11  1  0  0  0  0
  7 12  2  0  0  0  0
  9 13  1  0  0  0  0
M  CHG  1  11  -1
M  END
