# Supplementary material for: iBsu1103: a new genome-scale metabolic model of Bacillus subtilis based on SEED annotations
Source: Genome Biol. 2009 Jun 25;10(6):R69. doi: 10.1186/gb-2009-10-6-r69 (PMC2718503; doi:10.1186/gb-2009-10-6-r69)
Supplement: Additional data file 3 — These molfiles reflect the structure of the predominant ionic form of the compounds at neutral pH as predicted using the MarvinBeans software [28]. These structures were used with the group contribution method [40-42] to estimate the ΔfG'° and ΔrG'° for the compounds and reactions in the model. [file gb-2009-10-6-r69-S3.zip › Molfiles/cpd00231.mol]

 
  Marvin  12100817482D          

 17 18  0  0  1  0            999 V2000
   16.7059  -13.4074    0.0000 C   0  0  0  0  0  0  0  0  0  0  0  0
   16.7064  -12.5734    0.0000 C   0  0  0  0  0  0  0  0  0  0  0  0
   15.9849  -13.8291    0.0000 N   0  0  0  0  0  0  0  0  0  0  0  0
   17.4264  -13.8196    0.0000 N   0  0  0  0  0  0  0  0  0  0  0  0
   15.9790  -12.1578    0.0000 N   0  0  0  0  0  0  0  0  0  0  0  0
   17.4274  -12.1552    0.0000 C   0  0  0  0  0  0  0  0  0  0  0  0
   15.2576  -13.4135    0.0000 C   0  0  0  0  0  0  0  0  0  0  0  0
   18.1336  -13.4083    0.0000 C   0  0  0  0  0  0  0  0  0  0  0  0
   15.2444  -12.5795    0.0000 C   0  0  2  0  0  0  0  0  0  0  0  0
   18.1341  -12.5743    0.0000 N   0  0  0  0  0  0  0  0  0  0  0  0
   17.4312  -11.3349    0.0000 O   0  0  0  0  0  0  0  0  0  0  0  0
   18.8472  -13.8205    0.0000 N   0  0  0  0  0  0  0  0  0  0  0  0
   14.5514  -12.2119    0.0000 C   0  0  2  0  0  0  0  0  0  0  0  0
   13.8510  -12.6370    0.0000 C   0  0  2  0  0  0  0  0  0  0  0  0
   14.5415  -11.3915    0.0000 O   0  0  0  0  0  0  0  0  0  0  0  0
   13.1306  -12.2350    0.0000 C   0  0  0  0  0  0  0  0  0  0  0  0
   13.8406  -13.4023    0.0000 O   0  0  0  0  0  0  0  0  0  0  0  0
  1  2  1  0  0  0  0
  1  3  1  0  0  0  0
  1  4  2  0  0  0  0
  2  5  2  0  0  0  0
  2  6  1  0  0  0  0
  3  7  1  0  0  0  0
  4  8  1  0  0  0  0
  9  5  1  6  0  0  0
  6 10  1  0  0  0  0
  6 11  2  0  0  0  0
  8 12  1  0  0  0  0
  9 13  1  0  0  0  0
 13 14  1  0  0  0  0
 13 15  1  6  0  0  0
 14 16  1  0  0  0  0
 14 17  1  1  0  0  0
  7  9  1  0  0  0  0
  8 10  2  0  0  0  0
M  END
