# Supplementary material for: iBsu1103: a new genome-scale metabolic model of Bacillus subtilis based on SEED annotations
Source: Genome Biol. 2009 Jun 25;10(6):R69. doi: 10.1186/gb-2009-10-6-r69 (PMC2718503; doi:10.1186/gb-2009-10-6-r69)
Supplement: Additional data file 3 — These molfiles reflect the structure of the predominant ionic form of the compounds at neutral pH as predicted using the MarvinBeans software [28]. These structures were used with the group contribution method [40-42] to estimate the ΔfG'° and ΔrG'° for the compounds and reactions in the model. [file gb-2009-10-6-r69-S3.zip › Molfiles/cpd00232.mol]

  Marvin  12100817482D          

 21 21  0  0  1  0            999 V2000
   -0.2499    0.1541    0.0000 C   0  0  1  0  0  0  0  0  0  0  0  0
   -0.2499   -0.6709    0.0000 C   0  0  1  0  0  0  0  0  0  0  0  0
    0.4656    0.5613    0.0000 O   0  0  0  0  0  0  0  0  0  0  0  0
   -0.9653    0.5613    0.0000 C   0  0  0  0  0  0  0  0  0  0  0  0
    0.4656   -1.0851    0.0000 C   0  0  2  0  0  0  0  0  0  0  0  0
   -0.9653   -1.0851    0.0000 N   0  0  0  0  0  0  0  0  0  0  0  0
    1.1741    0.1541    0.0000 C   0  0  3  0  0  0  0  0  0  0  0  0
   -0.9619    1.3863    0.0000 C   0  0  1  0  0  0  0  0  0  0  0  0
   -1.6773    0.1541    0.0000 O   0  0  0  0  0  0  0  0  0  0  0  0
    1.1741   -0.6709    0.0000 C   0  0  0  0  0  0  0  0  0  0  0  0
    0.4656   -1.9066    0.0000 O   0  0  0  0  0  0  0  0  0  0  0  0
   -0.9619   -1.9031    0.0000 C   0  0  0  0  0  0  0  0  0  0  0  0
    1.7560    0.7393    0.0000 C   0  0  0  0  0  0  0  0  0  0  0  0
    1.9648   -0.0582    0.0000 O   0  0  0  0  0  0  0  0  0  0  0  0
   -1.6773    1.8005    0.0000 C   0  0  0  0  0  0  0  0  0  0  0  0
   -0.2499    1.8005    0.0000 O   0  0  0  0  0  0  0  0  0  0  0  0
   -1.6704   -2.3139    0.0000 C   0  0  0  0  0  0  0  0  0  0  0  0
   -0.2533   -2.3105    0.0000 O   0  0  0  0  0  0  0  0  0  0  0  0
    2.5535    0.5306    0.0000 O   0  5  0  0  0  0  0  0  0  0  0  0
    1.5335    1.5335    0.0000 O   0  0  0  0  0  0  0  0  0  0  0  0
   -1.6773    2.6220    0.0000 O   0  0  0  0  0  0  0  0  0  0  0  0
  1  2  1  0  0  0  0
  1  3  1  0  0  0  0
  1  4  1  6  0  0  0
  2  5  1  0  0  0  0
  2  6  1  1  0  0  0
  3  7  1  0  0  0  0
  4  8  1  0  0  0  0
  4  9  1  6  0  0  0
  5 10  1  0  0  0  0
  5 11  1  6  0  0  0
  6 12  1  0  0  0  0
  7 13  1  4  0  0  0
  7 14  1  0  0  0  0
  8 15  1  0  0  0  0
  8 16  1  1  0  0  0
 12 17  1  0  0  0  0
 12 18  2  0  0  0  0
 13 19  1  0  0  0  0
 13 20  2  0  0  0  0
 15 21  1  0  0  0  0
  7 10  1  0  0  0  0
M  CHG  1  19  -1
M  END
