# Supplementary material for: iBsu1103: a new genome-scale metabolic model of Bacillus subtilis based on SEED annotations
Source: Genome Biol. 2009 Jun 25;10(6):R69. doi: 10.1186/gb-2009-10-6-r69 (PMC2718503; doi:10.1186/gb-2009-10-6-r69)
Supplement: Additional data file 3 — These molfiles reflect the structure of the predominant ionic form of the compounds at neutral pH as predicted using the MarvinBeans software [28]. These structures were used with the group contribution method [40-42] to estimate the ΔfG'° and ΔrG'° for the compounds and reactions in the model. [file gb-2009-10-6-r69-S3.zip › Molfiles/cpd00233.mol]

 
  Marvin  12100817482D          

 17 18  0  0  1  0            999 V2000
   16.7212  -13.4281    0.0000 C   0  0  0  0  0  0  0  0  0  0  0  0
   16.7212  -12.5957    0.0000 C   0  0  0  0  0  0  0  0  0  0  0  0
   16.0019  -13.8495    0.0000 N   0  0  0  0  0  0  0  0  0  0  0  0
   17.4407  -13.8392    0.0000 N   0  0  0  0  0  0  0  0  0  0  0  0
   15.9950  -12.1812    0.0000 N   0  0  0  0  0  0  0  0  0  0  0  0
   17.4407  -12.1777    0.0000 C   0  0  0  0  0  0  0  0  0  0  0  0
   15.2756  -13.4349    0.0000 C   0  0  0  0  0  0  0  0  0  0  0  0
   18.1463  -13.4281    0.0000 C   0  0  0  0  0  0  0  0  0  0  0  0
   15.2619  -12.6025    0.0000 C   0  0  2  0  0  0  0  0  0  0  0  0
   18.1463  -12.5957    0.0000 N   0  0  0  0  0  0  0  0  0  0  0  0
   17.4407  -11.3590    0.0000 O   0  0  0  0  0  0  0  0  0  0  0  0
   18.8590  -13.8392    0.0000 N   0  0  0  0  0  0  0  0  0  0  0  0
   14.5699  -12.2359    0.0000 C   0  0  2  0  0  0  0  0  0  0  0  0
   13.8676  -12.6607    0.0000 C   0  0  2  0  0  0  0  0  0  0  0  0
   14.5597  -11.4172    0.0000 O   0  0  0  0  0  0  0  0  0  0  0  0
   13.1516  -12.2600    0.0000 C   0  0  0  0  0  0  0  0  0  0  0  0
   13.8848  -13.4796    0.0000 O   0  0  0  0  0  0  0  0  0  0  0  0
  1  2  2  0  0  0  0
  1  3  1  0  0  0  0
  1  4  1  0  0  0  0
  2  5  1  0  0  0  0
  2  6  1  0  0  0  0
  3  7  1  0  0  0  0
  4  8  2  0  0  0  0
  9  5  1  6  0  0  0
  6 10  1  0  0  0  0
  6 11  2  0  0  0  0
  8 12  1  0  0  0  0
  9 13  1  0  0  0  0
 13 14  1  0  0  0  0
 13 15  1  6  0  0  0
 14 16  1  0  0  0  0
 14 17  1  1  0  0  0
  7  9  1  0  0  0  0
  8 10  1  0  0  0  0
M  END
