# Supplementary material for: iBsu1103: a new genome-scale metabolic model of Bacillus subtilis based on SEED annotations
Source: Genome Biol. 2009 Jun 25;10(6):R69. doi: 10.1186/gb-2009-10-6-r69 (PMC2718503; doi:10.1186/gb-2009-10-6-r69)
Supplement: Additional data file 3 — These molfiles reflect the structure of the predominant ionic form of the compounds at neutral pH as predicted using the MarvinBeans software [28]. These structures were used with the group contribution method [40-42] to estimate the ΔfG'° and ΔrG'° for the compounds and reactions in the model. [file gb-2009-10-6-r69-S3.zip › Molfiles/cpd00235.mol]

 
  Marvin  12100817482D          

 16 16  0  0  1  0            999 V2000
   14.3089  -12.0686    0.0000 P   0  0  0  0  0  0  0  0  0  0  0  0
   15.1352  -12.0723    0.0000 O   0  0  0  0  0  0  0  0  0  0  0  0
   13.4827  -12.0686    0.0000 O   0  5  0  0  0  0  0  0  0  0  0  0
   14.3089  -11.2049    0.0000 O   0  5  0  0  0  0  0  0  0  0  0  0
   14.3015  -12.8948    0.0000 O   0  0  0  0  0  0  0  0  0  0  0  0
   15.7681  -11.5417    0.0000 C   0  0  0  0  0  0  0  0  0  0  0  0
   16.4731  -11.9511    0.0000 C   0  0  2  0  0  0  0  0  0  0  0  0
   16.4731  -12.7736    0.0000 C   0  0  2  0  0  0  0  0  0  0  0  0
   17.1894  -11.5417    0.0000 O   0  0  0  0  0  0  0  0  0  0  0  0
   17.1894  -13.1905    0.0000 C   0  0  1  0  0  0  0  0  0  0  0  0
   15.7681  -13.1905    0.0000 O   0  0  0  0  0  0  0  0  0  0  0  0
   17.9095  -11.9511    0.0000 C   0  0  3  0  0  0  0  0  0  0  0  0
   17.9095  -12.7736    0.0000 C   0  0  1  0  0  0  0  0  0  0  0  0
   17.1894  -14.0129    0.0000 O   0  0  0  0  0  0  0  0  0  0  0  0
   18.6221  -11.5417    0.0000 O   0  0  0  0  0  0  0  0  0  0  0  0
   18.6221  -13.1905    0.0000 O   0  0  0  0  0  0  0  0  0  0  0  0
  1  2  1  0  0  0  0
  1  3  1  0  0  0  0
  1  4  1  0  0  0  0
  1  5  2  0  0  0  0
  2  6  1  0  0  0  0
  7  6  1  1  0  0  0
  7  8  1  0  0  0  0
  7  9  1  0  0  0  0
  8 10  1  0  0  0  0
  8 11  1  6  0  0  0
  9 12  1  0  0  0  0
 10 13  1  0  0  0  0
 10 14  1  1  0  0  0
 12 15  1  4  0  0  0
 13 16  1  1  0  0  0
 12 13  1  0  0  0  0
M  CHG  2   3  -1   4  -1
M  END
