# Supplementary material for: iBsu1103: a new genome-scale metabolic model of Bacillus subtilis based on SEED annotations
Source: Genome Biol. 2009 Jun 25;10(6):R69. doi: 10.1186/gb-2009-10-6-r69 (PMC2718503; doi:10.1186/gb-2009-10-6-r69)
Supplement: Additional data file 3 — These molfiles reflect the structure of the predominant ionic form of the compounds at neutral pH as predicted using the MarvinBeans software [28]. These structures were used with the group contribution method [40-42] to estimate the ΔfG'° and ΔrG'° for the compounds and reactions in the model. [file gb-2009-10-6-r69-S3.zip › Molfiles/cpd00236.mol]

 
  Marvin  12100817482D          

 12 11  0  0  0  0            999 V2000
   13.6635  -11.1085    0.0000 P   0  0  0  0  0  0  0  0  0  0  0  0
   12.8422  -11.1048    0.0000 O   0  0  0  0  0  0  0  0  0  0  0  0
   13.6786  -11.9147    0.0000 O   0  5  0  0  0  0  0  0  0  0  0  0
   13.6483  -10.2906    0.0000 O   0  5  0  0  0  0  0  0  0  0  0  0
   14.5188  -11.1048    0.0000 O   0  0  0  0  0  0  0  0  0  0  0  0
   12.1270  -10.6923    0.0000 C   0  0  0  0  0  0  0  0  0  0  0  0
   12.1270   -9.6364    0.0000 C   0  0  0  0  0  0  0  0  0  0  0  0
   12.1270   -8.8114    0.0000 C   0  0  0  0  0  0  0  0  0  0  0  0
   12.9520   -9.6364    0.0000 O   0  0  0  0  0  0  0  0  0  0  0  0
   12.1270   -7.9901    0.0000 C   0  0  0  0  0  0  0  0  0  0  0  0
   12.9520   -8.8114    0.0000 O   0  0  0  0  0  0  0  0  0  0  0  0
   12.8422   -7.5777    0.0000 O   0  0  0  0  0  0  0  0  0  0  0  0
  1  2  1  0  0  0  0
  1  3  1  0  0  0  0
  1  4  1  0  0  0  0
  1  5  2  0  0  0  0
  2  6  1  0  0  0  0
  6  7  1  0  0  0  0
  7  8  1  0  0  0  0
  7  9  1  0  0  0  0
  8 10  1  0  0  0  0
  8 11  1  0  0  0  0
 10 12  2  0  0  0  0
M  CHG  2   3  -1   4  -1
M  END
