# Supplementary material for: iBsu1103: a new genome-scale metabolic model of Bacillus subtilis based on SEED annotations
Source: Genome Biol. 2009 Jun 25;10(6):R69. doi: 10.1186/gb-2009-10-6-r69 (PMC2718503; doi:10.1186/gb-2009-10-6-r69)
Supplement: Additional data file 3 — These molfiles reflect the structure of the predominant ionic form of the compounds at neutral pH as predicted using the MarvinBeans software [28]. These structures were used with the group contribution method [40-42] to estimate the ΔfG'° and ΔrG'° for the compounds and reactions in the model. [file gb-2009-10-6-r69-S3.zip › Molfiles/cpd00238.mol]

  Marvin  12100817482D          

 18 17  0  0  0  0            999 V2000
   -0.5979    0.6622    0.0000 C   0  0  0  0  0  0  0  0  0  0  0  0
   -0.5979   -0.1589    0.0000 C   0  0  0  0  0  0  0  0  0  0  0  0
   -0.5979    1.4873    0.0000 C   0  0  0  0  0  0  0  0  0  0  0  0
    0.2271    0.6622    0.0000 O   0  0  0  0  0  0  0  0  0  0  0  0
   -0.6093   -0.9840    0.0000 C   0  0  0  0  0  0  0  0  0  0  0  0
    0.2271   -0.1589    0.0000 O   0  0  0  0  0  0  0  0  0  0  0  0
   -0.5979    2.3085    0.0000 C   0  0  0  0  0  0  0  0  0  0  0  0
   -1.4192    1.4873    0.0000 O   0  0  0  0  0  0  0  0  0  0  0  0
   -0.6093   -1.8733    0.0000 C   0  0  0  0  0  0  0  0  0  0  0  0
    0.2119   -0.9840    0.0000 O   0  0  0  0  0  0  0  0  0  0  0  0
   -0.5979    3.1336    0.0000 C   0  0  0  0  0  0  0  0  0  0  0  0
    0.2271    2.3085    0.0000 O   0  0  0  0  0  0  0  0  0  0  0  0
    0.1022   -2.2859    0.0000 O   0  0  0  0  0  0  0  0  0  0  0  0
    0.1173    3.5423    0.0000 O   0  0  0  0  0  0  0  0  0  0  0  0
    0.9234   -2.2859    0.0000 P   0  0  0  0  0  0  0  0  0  0  0  0
    0.9234   -1.4646    0.0000 O   0  5  0  0  0  0  0  0  0  0  0  0
    1.7447   -2.2859    0.0000 O   0  5  0  0  0  0  0  0  0  0  0  0
    0.9234   -3.1109    0.0000 O   0  0  0  0  0  0  0  0  0  0  0  0
  1  2  1  0  0  0  0
  1  3  1  0  0  0  0
  1  4  1  0  0  0  0
  2  5  1  0  0  0  0
  2  6  1  0  0  0  0
  3  7  1  0  0  0  0
  3  8  1  0  0  0  0
  5  9  1  0  0  0  0
  5 10  1  0  0  0  0
  7 11  1  0  0  0  0
  7 12  2  0  0  0  0
  9 13  1  0  0  0  0
 11 14  1  0  0  0  0
 13 15  1  0  0  0  0
 15 16  1  0  0  0  0
 15 17  1  0  0  0  0
 15 18  2  0  0  0  0
M  CHG  2  16  -1  17  -1
M  END
